# Supplementary material for: Interkingdom signaling elicited by bacterial extracellular vesicles in human cystic fibrosis airway epithelium and neutrophils
Source: Front Cell Infect Microbiol. 2026 Mar 2;16:1695102. doi: 10.3389/fcimb.2026.1695102 (PMC12989543; doi:10.3389/fcimb.2026.1695102)
Supplement: Supplementary Table 1 — Clinical Characteristics [file Table1.xlsx]

## Sheet: Final
		Age	Gender	Genotype	FEV	Exacerbation	Bacteral Growth	Organism 1	Organism 2/3	BALF %Neutrophils
		Sputum		Cystic Fibrosis
		13	Male	F508del/F508del (p.Phe508del/p.Phe508del)	2.77	N/A	No	N/A	N/A	N/A
		12	Male	F508del/F508del (p.Phe508del/p.Phe508del)	1.97	N/A	Yes	Staph. Aureus	Achromobacter species, Scedosporium apiospermum	N/A
		15	Male	F508del/F508del (p.Phe508del/p.Phe508del)	4.14	N/A	Yes	Staph. Aureus	N/A	N/A
		14	Male	F508del/F508del (p.Phe508del/p.Phe508del)	3.03	N/A	Yes	Staph. Aureus	Haem. Infleunza	N/A
		12	Male	F508del/2622+1G>A (p.Phe508del/2490+1G>A)	2.65	N/A	No	N/A	N/A	N/A
		13	Male	F508del/2622+1G>A (p.Phe508del/2490+1G>A)	3.3	N/A	Yes	Normal Flora	N/A	N/A
		15	Male	F508del/1717-1G>A (p.Phe508del/1585-1G>A)	2.44	N/A	Yes	Staph. Aureus	Asp. fumigatus	N/A
		16	Male	F508del/1717-1G>A (p.Phe508del/1585-1G>A)	2.98	N/A	Yes	Staph. Aureus	N/A	N/A
38		38	Female	F508del/F508del (p.Phe508del/p.Phe508del)	3.54	N/A	Yes	Pseud. aeruginosa	N/A	N/A
		38	Female	F508del/F508del (p.Phe508del/p.Phe508del)	3.48	N/A	Unknown	N/A	N/A	N/A
		BALF		Cystic Fibrosis
		1 yr	Female	p.Phe508del/p.Phe508del	N/A	No	No	/	/	2
		1 yr	Female	p.Phe508del/p.Phe508del	N/A	No	Yes	Haem. Infleunza	Normal Flora	40
		1 yr	Female	p.Phe508del/p.Phe508del	N/A	No	Yes	MRSA	Normal Flora	17
		1 yr	Female	p.Phe508del/p.Phe508del	N/A	No	Yes	Haem. Infleunza	Normal Flora	45
		3 yr	Male	p.Phe508del (DeltaF508)	N/A	No	Yes	Heam. influenzae, Haemophilus haemolyticus	Normal flora	80
		4 yr	Male	p.Phe508del (DeltaF508)	N/A	No	Yes	Heam. influenzae	Normal flora	84
		2 yr	Female	p.Phe508del (DeltaF508)	N/A	No	Yes	Normal flora	Staph. aureus	95
		4 yr	Female	p.Phe508del (DeltaF508)	N/A	No	Yes	Normal flora	N/A	N/A
		5 yrs	Male	p.Phe508del/p.Phe508del	N/A	No	Yes	Staph. Aureus	Strep. Pneumonia	9
		5 yrs	Male	p.Phe508del/p.Phe508del	N/A	No	Yes	Normal Flora	Staph. Aureus
		6 yrs	Female	p.Phe508del/p.Phe508del	N/A	No	No	/	/	31
		5yrs	Female	p.Phe508del/p.Phe508del	N/A	No	Yes	Normal Flora	Other	65
		8 yrs	Female	p.Phe508del/p.Phe508del	N/A	No	No	/	/	/
		8yrs	Female	p.Phe508del/p.Phe508del	N/A	No	yes	Staph. Aureus	/	/
		8 yrs	Female	p.Phe508del/p.Phe508del	N/A	No	yes	Staph. Aureus	Haem. Infleunza	/
		8 yrs	Male	p.Phe508del/p.Phe508del	N/A	No	No	/	/	3
		23 yrs	Male	p.Phe508del/p.Phe508del	58	Yes	yes	Pseud. Aeruginosa	/	62																												2		2
		37 yrs	Male	p.Phe508del/p.Phe508del	62	Yes	yes	Pseud. Aeruginosa	Staph. Aureus	degen																								Haemophilus haemolyticus	3		3	2		2
		24yrs	Male	p.Phe508del/p.Phe508del	56	Yes	yes	Staph. Aureus	/	90
		29 yrs	Male	p.Phe508del/p.Phe508del	54	Yes	yes	Pseud. Aeruginosa	/	78
																																		Escherichia coli				1	1	1	1	9	1	7	3		3
		Bronchial Brushings		Cystic Fibrosis
		3	Male	F508del/F508del (p.Phe508del/p.Phe508del)	Closest available from Oct-2023 0.78 (75%)	N/A	Yes	Strep. pneumoniae	Normal Flora	None available
		5	Male	N/A	None available	N/A	Yes	Normal Flora	N/A	None available
		3	Female	F508del/c.2052del (p.Phe508del/p.Lys684fs)	None available	N/A	No	N/A	N/A	35
		1	Female	C1521_1523delCT/p.Phe508del	None available	N/A	No	N/A	N/A	37
		3	Female	p.Phe508del/p.Phe508del	none available	N/A	No	N/A	N/A	45
		1	Female	F508del/F508del (p.Phe508del/p.Phe508del)	None available	N/A	Yes	Haem. infleunzae	Strep. pneumoniae, Normal Flora	6
		2	Female	N/A	None available	N/A	Yes	Haem. infleunzae	Moraxela catarrhalis, Normal Flora	None available
		2	Male	N/A	None available	N/A	Yes	E. coli	Haem. influenzae, Normal flora	None available
		3	Male	G551D/R117H	None available	N/A	Yes	Strep. pyogenes	Haem. influenzae, Normal flora	10
		7	Male	N/A	Closest available from Jan-2023 0.81 (71%)	N/A	Yes	Strep. dysgalactiae	Normal Flora	None available
		3	Male	N/A	None available	N/A	Yes	Haem. influenzae	Normal Flora	<5
		3	Female	C.489+IG>T/p.Arg117His	None available	N/A	Yes	Staph. Aureus	Normal Flora	64

## Sheet: Sheet1
Bronchial Lavage Fluid
Proteomics/NTA Analysis
Age	Gender	Genotype	FEV	Exacerbation	Bacteral Growth	Organism 1	Organism 2/3	BALF %Neutrophils
CF 1-2 yrs
2 yrs	Male	p.Phe508del/p.Phe508del	N/A	No	Unknown	/	/	6
1 yr	Male	p.Phe508del/p.Phe508del	N/A	No	Yes	Normal Flora	Haem. Infleunza	45
1 yr	Female	p.Phe508del/p.Phe508del	N/A	No	No	/	/	2
1 yr	Female	p.Phe508del/p.Phe508del	N/A	No	Yes	Haem. Infleunza	Normal Flora	40
1 yr	Female	p.Phe508del/p.Phe508del	N/A	No	Yes	MRSA	Normal Flora	17
1 yr	Female	p.Phe508del/p.Phe508del	N/A	No	Yes	Haem. Infleunza	Normal Flora	45
1yr	Female	p.Phe508del/p.Phe508del	N/A	No	No			10
1yr	Male	p.Phe508del/p.Phe508del	N/A	No	Yes	Moraxella (Branhamella) catarrhalis	Achromobacter species	92
1yr	Female	p.Phe508del/G551D	N/A	No	Yes	Haemophilus haemolyticus	Normal flora	3
CF 5-6 yrs
6 yrs	Male	p.Phe508del/p.Phe508del	N/A	No	Yes	Normal Flora	/	15
5 yrs	Male	p.Phe508del/p.Phe508del	N/A	No	Yes	Staph. Aureus	Strep. Pneumonia	9
5 yrs	Male	p.Phe508del/p.Phe508del	N/A	No	Yes	Normal Flora	Staph. Aureus
6 yrs	Female	p.Phe508del/p.Phe508del	N/A	No	No	/	/	31
5yrs	Female	p.Phe508del/p.Phe508del	N/A	No	Yes	Normal Flora	Other	65
CF 8-11yrs
8 yrs	Female	p.Phe508del/p.Phe508del	N/A	No	No	/	/	UK
8yrs	Female	p.Phe508del/p.Phe508del	N/A	No	yes	Staph. Aureus	/	UK
8 yrs	Female	p.Phe508del/p.Phe508del	N/A	No	yes	Staph. Aureus	Haem. Infleunza	UK
8 yrs	Male	p.Phe508del/p.Phe508del	N/A	No	No	/	/	3
CF 18+ years (Adults)
44 yrs	Female	p.Phe508del/p.Phe508del	36	Yes	yes	Pseud. Aeruginosa	/	UK
23 yrs	Male	p.Phe508del/p.Phe508del	58	Yes	yes	Pseud. Aeruginosa	/	62
37 yrs	Male	p.Phe508del/p.Phe508del	62	Yes	yes	Pseud. Aeruginosa	Staph. Aureus	UK
24yrs	Male	p.Phe508del/p.Phe508del	56	Yes	yes	Staph. Aureus	/	UK
29 yrs	Male	p.Phe508del/p.Phe508del	54	Yes	yes	Pseud. Aeruginosa	/	78
20 yrs	Male	p.Phe508del/p.Phe508del	76	Yes	yes	Staph. Aureus	Pseud. Aeruginosa	UK
19 yrs		p.Phe508del/p.Phe508del	75	yes	No	/	/	UK
40 yrs		p.Phe508del/p.Phe508del	52	yes	No	/		23
CF PreIvacaftor
5 yrs	Female	p.Gly551Asp/p.Gly551Asp	N/A	No	No	/	/	28
5 yrs	Female	p.Gly551Asp/p.Gly551Asp	N/A	No	Yes	Haem. Infleunza	Normal Flora	13
3 yrs	Female	p.Gly551Asp/p.Phe508del	N/A	No	Unknown	/	/	64
1 yr	Male	p.Gly551Asp/Other	N/A	No	Yes	Normal Flora	/	3
CF Post Ivacaftor
6 yrs	Female	p.Gly551Asp/p.Gly551Asp	N/A	No	Yes	Haem. Infleunza	Staph. Aureus/Normal Flora	1
6 yrs	Male	p.Gly551Asp/p.Gly551Asp	N/A	No	Yes	Haem. Infleunza	Normal Flora	/
4 yrs	Male	p.Gly551Asp/p.Phe508del	N/A	No	Yes	Staph. Aureus	Haem. Infleunza/Normal Flora	2
3 yrs	Male	p.Gly551Asp/Other	N/A	No	Yes	Staph. Aureus	Strep. Pneumonia/Normal Flora	7
Control 1-2yrs
2 yrs	n/a	N/A	N/A	No	No	/		UK
2 yrs	Female	N/A	N/A	No	No	/		UK
3 yrs	Female	N/A	N/A	No	Yes	Heamophilus inﬂuenzae	Streptococcus constellatus	0
Controls 5-6yrs
6 yrs	Male		n/a	N/A	No	No
6 yrs	Male		n/a	N/A	Yes	Staphylococcus aureus	/	UK
6 yrs	Female		n/a	N/A	Yes	Normal Flora	/	10
6 yrs	Male		n/a	N/A	Yes	Heamophilus inﬂuenzae	/	1
7 yrs	Male		n/a	N/A	Yes	Heamophilus inﬂuenzae	Veillonella species	4
Controls 8-11yrs
11 yrs	Female	N/A	N/A	No	Yes	Normal Flora	/	4
8 yrs	Male	N/A	N/A	No	Yes	Normal Flora	/	10
9 yrs	Male	N/A	N/A	No	Yes	Heamophilus inﬂuenzae	/	11
9 yrs	Male	N/A			Yes	Normal Flora	/	6
Controls 18+ yrs
18+	Male	N/A	N/A	No	No except EN)	Low Erythema Nodosum (EN)	/	1
18+	Female	N/A	N/A	No	No (except EN)	Low Erythema Nodosum	/	3
18+	Female	N/A	N/A	No	No (except EN)	Low Erythema Nodosum	/	2
18+	Male	N/A	N/A	No	No (except EN)	Low Erythema Nodosum	/	1
18+	Female	N/A	N/A	No	No (except EN)	Low Erythema Nodosum	/	2
18+	Male	N/A	N/A	No	No (except EN)	Low Erythema Nodosum	/	1
18+	Female	N/A	N/A	No	No	/	/	1
18+	Male	N/A	N/A	No	No	/	/	1
18+	Male	N/A	N/A	No	No	/	/	0
CF Bloods
Chemotaxis/Transmigration
3 yrs	Female	p.Phe508del/p.Phe508del	N/A	No	No	/	/
4 yrs	Male	p.Phe508del/p.Phe508del	N/A	No	Yes	Normal Flora	/
3 yrs	Female	p.Phe508del/C.2657+2_2657+3insA	N/A	No	Yes	Haem. Infleunza	Normal Flora
3 yrs	Male	p.Phe508del/p.Gly551Asp	N/A	No	Yes	Normal Flora	/
3 yrs	Female	p.Phe508del/p.Asn1303Lys	N/A	No	Yes	Normal Flora	/
3 yrs	Female	p.Phe508del/p.Phe508del	N/A	No	Yes	Normal Flora	Staph. Aureus/Haem. Infleunza
17 yrs	Female	p.Phe508del/p.Phe508del	89	UK	Yes	Normal Flora	/
15 yrs	Male	p.Phe508del/p.Phe508del	62	UK	Yes	Pseud. aeruginosa	Myco. Absessus/Normal Flora
13 yrs	Male	p.Phe508del/p.Phe508del	78	UK	Yes	Normal Flora	/
UK=unkmow
