# Supplementary material for: Interkingdom signaling elicited by bacterial extracellular vesicles in human cystic fibrosis airway epithelium and neutrophils
Source: Front Cell Infect Microbiol. 2026 Mar 2;16:1695102. doi: 10.3389/fcimb.2026.1695102 (PMC12989543; doi:10.3389/fcimb.2026.1695102)
Supplement: Supplementary Table 2 — Summary multi tab excel of MS IDs (LFQs for BALF and sputum, all species) [file Table2.xlsx]

## Sheet: SputumHuman
Protein IDs	Majority protein IDs	Protein names	Gene names	Fasta headers	LFQ intensity 1_S3-A1_1_18722	LFQ intensity 10_S3-A10_1_18731	LFQ intensity 2_S3-A2_1_18723	LFQ intensity 3_S3-A3_1_18724	LFQ intensity 4_S3-A4_1_18725	LFQ intensity 5_S3-A1_1_18793	LFQ intensity 6_S3-A6_1_18727	LFQ intensity 7_S3-A7_1_18728	LFQ intensity 8_S3-A8_1_18729	LFQ intensity 9_S3-A9_1_18730
A0A804HLA8;P63218	A0A804HLA8;P63218	Guanine nucleotide-binding protein G(I)/G(S)/G(O) subunit gamma-5	GNG5	sp|A0A804HLA8|GBG5B_HUMAN Guanine nucleotide-binding protein G(I)/G(S)/G(O) subunit gamma-5B OS=Homo sapiens OX=9606 GN=GNG5B PE=3 SV=1;sp|P63218|GBG5_HUMAN Guanine nucleotide-binding protein G(I)/G(S)/G(O) subunit gamma-5 OS=Homo sapiens OX=9606 GN=GNG5 P	0	0	0	0	0	0	0	0	0	0
A0AVT1;A0AVT1-4;A0AVT1-3;A0AVT1-2	A0AVT1;A0AVT1-4;A0AVT1-3;A0AVT1-2	Ubiquitin-like modifier-activating enzyme 6	UBA6	sp|A0AVT1|UBA6_HUMAN Ubiquitin-like modifier-activating enzyme 6 OS=Homo sapiens OX=9606 GN=UBA6 PE=1 SV=1;sp|A0AVT1-4|UBA6_HUMAN Isoform 4 of Ubiquitin-like modifier-activating enzyme 6 OS=Homo sapiens OX=9606 GN=UBA6;sp|A0AVT1-3|UBA6_HUMAN Isoform 3 of U	0	0	0	0	0	0	0	0	0	0
A6H8M9	A6H8M9	Cadherin-related family member 4	CDHR4	sp|A6H8M9|CDHR4_HUMAN Cadherin-related family member 4 OS=Homo sapiens OX=9606 GN=CDHR4 PE=2 SV=1	14448	0	0	49809	7036.5	0	0	0	0	0
A6NC98;A6NC98-5;A6NC98-2;A6NC98-4	A6NC98;A6NC98-5;A6NC98-2;A6NC98-4	Coiled-coil domain-containing protein 88B	CCDC88B	sp|A6NC98|CC88B_HUMAN Coiled-coil domain-containing protein 88B OS=Homo sapiens OX=9606 GN=CCDC88B PE=1 SV=1;sp|A6NC98-5|CC88B_HUMAN Isoform 5 of Coiled-coil domain-containing protein 88B OS=Homo sapiens OX=9606 GN=CCDC88B;sp|A6NC98-2|CC88B_HUMAN Isoform 2	0	0	13582	0	3175.5	0	0	0	0	0
A6NET4	A6NET4	Olfactory receptor 5K3	OR5K3	sp|A6NET4|OR5K3_HUMAN Olfactory receptor 5K3 OS=Homo sapiens OX=9606 GN=OR5K3 PE=3 SV=1	0	17363	0	8817	0	0	0	21993	0	12627
A6NFQ7	A6NFQ7	Divergent paired-related homeobox	DPRX	sp|A6NFQ7|DPRX_HUMAN Divergent paired-related homeobox OS=Homo sapiens OX=9606 GN=DPRX PE=2 SV=1	0	0	18304	0	0	15650	38063	0	0	0
A6NHL2-2;A6NHL2	A6NHL2-2;A6NHL2	Tubulin alpha chain-like 3	TUBAL3	sp|A6NHL2-2|TBAL3_HUMAN Isoform 2 of Tubulin alpha chain-like 3 OS=Homo sapiens OX=9606 GN=TUBAL3;sp|A6NHL2|TBAL3_HUMAN Tubulin alpha chain-like 3 OS=Homo sapiens OX=9606 GN=TUBAL3 PE=1 SV=2	0	0	0	0	0	0	0	0	0	0
A8K2U0-2;A8K2U0	A8K2U0-2;A8K2U0	Alpha-2-macroglobulin-like protein 1	A2ML1	sp|A8K2U0-2|A2ML1_HUMAN Isoform 2 of Alpha-2-macroglobulin-like protein 1 OS=Homo sapiens OX=9606 GN=A2ML1;sp|A8K2U0|A2ML1_HUMAN Alpha-2-macroglobulin-like protein 1 OS=Homo sapiens OX=9606 GN=A2ML1 PE=1 SV=3	28975	0	0	45610	0	0	16376	21789	11853	0
E5RIL1;B0FP48	E5RIL1;B0FP48	Uroplakin-3b-like protein	UPK3BL	sp|E5RIL1|UPKL2_HUMAN Uroplakin-3b-like protein 2 OS=Homo sapiens OX=9606 GN=UPK3BL2 PE=3 SV=2;sp|B0FP48|UPK3L_HUMAN Uroplakin-3b-like protein 1 OS=Homo sapiens OX=9606 GN=UPK3BL1 PE=2 SV=1	0	0	11834	35877	0	0	0	0	0	0
B0I1T2;B0I1T2-3;B0I1T2-4	B0I1T2;B0I1T2-3;B0I1T2-4	Unconventional myosin-Ig;Minor histocompatibility antigen HA-2	MYO1G	sp|B0I1T2|MYO1G_HUMAN Unconventional myosin-Ig OS=Homo sapiens OX=9606 GN=MYO1G PE=1 SV=2;sp|B0I1T2-3|MYO1G_HUMAN Isoform 3 of Unconventional myosin-Ig OS=Homo sapiens OX=9606 GN=MYO1G;sp|B0I1T2-4|MYO1G_HUMAN Isoform 4 of Unconventional myosin-Ig OS=Homo s	0	0	71441	0	4244.5	0	0	0	0	0
B2RPK0;P09429	B2RPK0;P09429	Putative high mobility group protein B1-like 1;High mobility group protein B1	HMGB1P1;HMGB1	sp|B2RPK0|HGB1A_HUMAN Putative high mobility group protein B1-like 1 OS=Homo sapiens OX=9606 GN=HMGB1P1 PE=5 SV=1;sp|P09429|HMGB1_HUMAN High mobility group protein B1 OS=Homo sapiens OX=9606 GN=HMGB1 PE=1 SV=3	17446	0	57098	0	99361	13380	25955	0	18511	0
CON__Q86YZ3;Q86YZ3	CON__Q86YZ3;Q86YZ3	Hornerin	HRNR	;sp|Q86YZ3|HORN_HUMAN Hornerin OS=Homo sapiens OX=9606 GN=HRNR PE=1 SV=2	121150	6057.8	760.64	35043	592.46	143460	28312	1516.4	0	19016
O00116	O00116	Alkyldihydroxyacetonephosphate synthase, peroxisomal	AGPS	sp|O00116|ADAS_HUMAN Alkyldihydroxyacetonephosphate synthase, peroxisomal OS=Homo sapiens OX=9606 GN=AGPS PE=1 SV=1	0	0	29796	0	5108.7	0	0	0	0	0
O00148;Q13838;Q13838-2;O00148-2;O00148-3	O00148;Q13838;Q13838-2;O00148-2	ATP-dependent RNA helicase DDX39A;Spliceosome RNA helicase DDX39B	DDX39A;DDX39B	sp|O00148|DX39A_HUMAN ATP-dependent RNA helicase DDX39A OS=Homo sapiens OX=9606 GN=DDX39A PE=1 SV=2;sp|Q13838|DX39B_HUMAN Spliceosome RNA helicase DDX39B OS=Homo sapiens OX=9606 GN=DDX39B PE=1 SV=1;sp|Q13838-2|DX39B_HUMAN Isoform 2 of Spliceosome RNA helic	0	0	72329	0	19425	0	12428	0	0	0
O00151	O00151	PDZ and LIM domain protein 1	PDLIM1	sp|O00151|PDLI1_HUMAN PDZ and LIM domain protein 1 OS=Homo sapiens OX=9606 GN=PDLIM1 PE=1 SV=4	0	0	46942	55800	33339	0	0	0	0	0
O00159-2;O00159-3;O00159	O00159-2;O00159-3;O00159	Unconventional myosin-Ic	MYO1C	sp|O00159-2|MYO1C_HUMAN Isoform 2 of Unconventional myosin-Ic OS=Homo sapiens OX=9606 GN=MYO1C;sp|O00159-3|MYO1C_HUMAN Isoform 3 of Unconventional myosin-Ic OS=Homo sapiens OX=9606 GN=MYO1C;sp|O00159|MYO1C_HUMAN Unconventional myosin-Ic OS=Homo sapiens OX=	8787.4	0	0	50170	4888.1	0	0	0	0	0
O00160;Q12965	O00160	Unconventional myosin-If	MYO1F	sp|O00160|MYO1F_HUMAN Unconventional myosin-If OS=Homo sapiens OX=9606 GN=MYO1F PE=1 SV=3	1545.2	0	379060	2688.7	94093	5635	11787	0	3030.8	0
O00161;O00161-2	O00161;O00161-2	Synaptosomal-associated protein 23	SNAP23	sp|O00161|SNP23_HUMAN Synaptosomal-associated protein 23 OS=Homo sapiens OX=9606 GN=SNAP23 PE=1 SV=1;sp|O00161-2|SNP23_HUMAN Isoform SNAP-23b of Synaptosomal-associated protein 23 OS=Homo sapiens OX=9606 GN=SNAP23	32268	0	37866	52738	22671	0	7998.5	11951	20983	15104
O00299	O00299	Chloride intracellular channel protein 1	CLIC1	sp|O00299|CLIC1_HUMAN Chloride intracellular channel protein 1 OS=Homo sapiens OX=9606 GN=CLIC1 PE=1 SV=4	1708000	0	220570	1186600	350770	84062	198170	73008	473320	69210
O00391-2;O00391	O00391-2;O00391	Sulfhydryl oxidase 1	QSOX1	sp|O00391-2|QSOX1_HUMAN Isoform 2 of Sulfhydryl oxidase 1 OS=Homo sapiens OX=9606 GN=QSOX1;sp|O00391|QSOX1_HUMAN Sulfhydryl oxidase 1 OS=Homo sapiens OX=9606 GN=QSOX1 PE=1 SV=3	60687	0	9900.8	171240	232880	4351	11801	0	2192.2	1267.9
O00482-3;O00482-2;O00482	O00482-3;O00482-2;O00482	Nuclear receptor subfamily 5 group A member 2	NR5A2	sp|O00482-3|NR5A2_HUMAN Isoform 3 of Nuclear receptor subfamily 5 group A member 2 OS=Homo sapiens OX=9606 GN=NR5A2;sp|O00482-2|NR5A2_HUMAN Isoform 1 of Nuclear receptor subfamily 5 group A member 2 OS=Homo sapiens OX=9606 GN=NR5A2;sp|O00482|NR5A2_HUMAN Nu	0	0	44738	0	10041	0	0	0	0	0
O00560;O00560-3	O00560;O00560-3	Syntenin-1	SDCBP	sp|O00560|SDCB1_HUMAN Syntenin-1 OS=Homo sapiens OX=9606 GN=SDCBP PE=1 SV=1;sp|O00560-3|SDCB1_HUMAN Isoform 3 of Syntenin-1 OS=Homo sapiens OX=9606 GN=SDCBP	128650	0	30953	208220	31862	6337.9	25692	0	13887	0
O00560-2	O00560-2	Syntenin-1	SDCBP	sp|O00560-2|SDCB1_HUMAN Isoform 2 of Syntenin-1 OS=Homo sapiens OX=9606 GN=SDCBP	47597	0	4355	34655	0	0	3018.6	0	0	0
O00571-2;O00571;O15523-2;O15523	O00571-2;O00571;O15523-2;O15523	ATP-dependent RNA helicase DDX3X;ATP-dependent RNA helicase DDX3Y	DDX3X;DDX3Y	sp|O00571-2|DDX3X_HUMAN Isoform 2 of ATP-dependent RNA helicase DDX3X OS=Homo sapiens OX=9606 GN=DDX3X;sp|O00571|DDX3X_HUMAN ATP-dependent RNA helicase DDX3X OS=Homo sapiens OX=9606 GN=DDX3X PE=1 SV=3;sp|O15523-2|DDX3Y_HUMAN Isoform 2 of ATP-dependent RNA	0	0	0	0	0	0	0	0	0	0
O00592-2;O00592	O00592-2;O00592	Podocalyxin	PODXL	sp|O00592-2|PODXL_HUMAN Isoform 2 of Podocalyxin OS=Homo sapiens OX=9606 GN=PODXL;sp|O00592|PODXL_HUMAN Podocalyxin OS=Homo sapiens OX=9606 GN=PODXL PE=1 SV=2	15700	0	0	42424	5255.5	0	0	0	0	0
O00602	O00602	Ficolin-1	FCN1	sp|O00602|FCN1_HUMAN Ficolin-1 OS=Homo sapiens OX=9606 GN=FCN1 PE=1 SV=2	0	0	267190	0	106020	0	5228.8	0	3302.4	0
O00743-2;O00743;O00743-3	O00743-2;O00743;O00743-3	Serine/threonine-protein phosphatase 6 catalytic subunit;Serine/threonine-protein phosphatase 6 catalytic subunit, N-terminally processed	PPP6C	sp|O00743-2|PPP6_HUMAN Isoform 2 of Serine/threonine-protein phosphatase 6 catalytic subunit OS=Homo sapiens OX=9606 GN=PPP6C;sp|O00743|PPP6_HUMAN Serine/threonine-protein phosphatase 6 catalytic subunit OS=Homo sapiens OX=9606 GN=PPP6C PE=1 SV=1;sp|O00743	0	0	13535	0	3997.5	0	0	0	0	0
O00755	O00755	Protein Wnt-7a	WNT7A	sp|O00755|WNT7A_HUMAN Protein Wnt-7a OS=Homo sapiens OX=9606 GN=WNT7A PE=1 SV=2	0	0	89927	6781.1	289130	109860	130140	43186	0	6451.5
O00764;O00764-2;O00764-3	O00764;O00764-2;O00764-3	Pyridoxal kinase	PDXK	sp|O00764|PDXK_HUMAN Pyridoxal kinase OS=Homo sapiens OX=9606 GN=PDXK PE=1 SV=1;sp|O00764-2|PDXK_HUMAN Isoform 2 of Pyridoxal kinase OS=Homo sapiens OX=9606 GN=PDXK;sp|O00764-3|PDXK_HUMAN Isoform 3 of Pyridoxal kinase OS=Homo sapiens OX=9606 GN=PDXK	8687.8	0	169560	963.12	19427	0	1215.6	0	854.26	0
O14638	O14638	Ectonucleotide pyrophosphatase/phosphodiesterase family member 3;Alkaline phosphodiesterase I;Nucleotide pyrophosphatase	ENPP3	sp|O14638|ENPP3_HUMAN Ectonucleotide pyrophosphatase/phosphodiesterase family member 3 OS=Homo sapiens OX=9606 GN=ENPP3 PE=1 SV=2	6441.7	0	526.02	144830	591.38	0	460.16	0	0	0
O14672-2;O14672	O14672-2;O14672	Disintegrin and metalloproteinase domain-containing protein 10	ADAM10	sp|O14672-2|ADA10_HUMAN Isoform 2 of Disintegrin and metalloproteinase domain-containing protein 10 OS=Homo sapiens OX=9606 GN=ADAM10;sp|O14672|ADA10_HUMAN Disintegrin and metalloproteinase domain-containing protein 10 OS=Homo sapiens OX=9606 GN=ADAM10 PE=	0	0	0	0	0	0	0	0	0	0
O14727-5;O14727-3;O14727-4;O14727-2;O14727;O14727-6	O14727-5;O14727-3;O14727-4;O14727-2;O14727;O14727-6	Apoptotic protease-activating factor 1	APAF1	sp|O14727-5|APAF_HUMAN Isoform 5 of Apoptotic protease-activating factor 1 OS=Homo sapiens OX=9606 GN=APAF1;sp|O14727-3|APAF_HUMAN Isoform 3 of Apoptotic protease-activating factor 1 OS=Homo sapiens OX=9606 GN=APAF1;sp|O14727-4|APAF_HUMAN Isoform 4 of Apop	0	0	49837	0	4145.3	0	0	0	0	0
O14745;O14745-2	O14745;O14745-2	Na(+)/H(+) exchange regulatory cofactor NHE-RF1	SLC9A3R1	sp|O14745|NHRF1_HUMAN Na(+)/H(+) exchange regulatory cofactor NHE-RF1 OS=Homo sapiens OX=9606 GN=SLC9A3R1 PE=1 SV=4;sp|O14745-2|NHRF1_HUMAN Isoform 2 of Na(+)/H(+) exchange regulatory cofactor NHE-RF1 OS=Homo sapiens OX=9606 GN=SLC9A3R1	1080100	1836.6	76141	1270800	184110	13445	67993	25411	501510	27008
P19105;O14950;P24844	P19105;O14950;P24844	Myosin regulatory light chain 12A;Myosin regulatory light chain 12B;Myosin regulatory light polypeptide 9	MYL12A;MYL12B;MYL9	sp|P19105|ML12A_HUMAN Myosin regulatory light chain 12A OS=Homo sapiens OX=9606 GN=MYL12A PE=1 SV=2;sp|O14950|ML12B_HUMAN Myosin regulatory light chain 12B OS=Homo sapiens OX=9606 GN=MYL12B PE=1 SV=2;sp|P24844|MYL9_HUMAN Myosin regulatory light polypeptide	181880	0	50759	69874	37300	0	35175	0	0	0
O14980	O14980	Exportin-1	XPO1	sp|O14980|XPO1_HUMAN Exportin-1 OS=Homo sapiens OX=9606 GN=XPO1 PE=1 SV=1	0	0	29097	0	1771.3	0	0	0	0	0
O15127	O15127	Secretory carrier-associated membrane protein 2	SCAMP2	sp|O15127|SCAM2_HUMAN Secretory carrier-associated membrane protein 2 OS=Homo sapiens OX=9606 GN=SCAMP2 PE=1 SV=2	37968	0	0	6356.4	0	0	0	0	0	0
O15143	O15143	Actin-related protein 2/3 complex subunit 1B	ARPC1B	sp|O15143|ARC1B_HUMAN Actin-related protein 2/3 complex subunit 1B OS=Homo sapiens OX=9606 GN=ARPC1B PE=1 SV=3	50391	0	120490	32591	361990	26560	124570	5975.1	10084	0
O15144	O15144	Actin-related protein 2/3 complex subunit 2	ARPC2	sp|O15144|ARPC2_HUMAN Actin-related protein 2/3 complex subunit 2 OS=Homo sapiens OX=9606 GN=ARPC2 PE=1 SV=1	67577	0	207090	66639	361560	115000	291660	1210.1	27027	0
O15145	O15145	Actin-related protein 2/3 complex subunit 3	ARPC3	sp|O15145|ARPC3_HUMAN Actin-related protein 2/3 complex subunit 3 OS=Homo sapiens OX=9606 GN=ARPC3 PE=1 SV=3	5307.9	0	182660	39133	119500	21215	22185	0	9775.3	0
O15162-2;O15162	O15162-2;O15162	Phospholipid scramblase 1	PLSCR1	sp|O15162-2|PLS1_HUMAN Isoform 2 of Phospholipid scramblase 1 OS=Homo sapiens OX=9606 GN=PLSCR1;sp|O15162|PLS1_HUMAN Phospholipid scramblase 1 OS=Homo sapiens OX=9606 GN=PLSCR1 PE=1 SV=1	0	0	84104	0	63274	3800.8	21247	0	5874	0
O15195-2;O15195	O15195-2;O15195	Villin-like protein	VILL	sp|O15195-2|VILL_HUMAN Isoform 2 of Villin-like protein OS=Homo sapiens OX=9606 GN=VILL;sp|O15195|VILL_HUMAN Villin-like protein OS=Homo sapiens OX=9606 GN=VILL PE=1 SV=3	31914	0	0	17747	1279.3	0	0	0	0	0
Q08ET2;O15389	Q08ET2;O15389	Sialic acid-binding Ig-like lectin 14;Sialic acid-binding Ig-like lectin 5	SIGLEC14;SIGLEC5	sp|Q08ET2|SIG14_HUMAN Sialic acid-binding Ig-like lectin 14 OS=Homo sapiens OX=9606 GN=SIGLEC14 PE=1 SV=1;sp|O15389|SIGL5_HUMAN Sialic acid-binding Ig-like lectin 5 OS=Homo sapiens OX=9606 GN=SIGLEC5 PE=1 SV=1	0	0	0	0	0	0	0	0	0	0
O15393;O15393-2	O15393;O15393-2	Transmembrane protease serine 2;Transmembrane protease serine 2 non-catalytic chain;Transmembrane protease serine 2 catalytic chain	TMPRSS2	sp|O15393|TMPS2_HUMAN Transmembrane protease serine 2 OS=Homo sapiens OX=9606 GN=TMPRSS2 PE=1 SV=3;sp|O15393-2|TMPS2_HUMAN Isoform 2 of Transmembrane protease serine 2 OS=Homo sapiens OX=9606 GN=TMPRSS2	0	0	0	0	0	0	0	0	0	0
O15484	O15484	Calpain-5	CAPN5	sp|O15484|CAN5_HUMAN Calpain-5 OS=Homo sapiens OX=9606 GN=CAPN5 PE=1 SV=2	36640	0	0	49736	7586.1	0	0	0	0	0
O15511;O15511-2	O15511;O15511-2	Actin-related protein 2/3 complex subunit 5	ARPC5	sp|O15511|ARPC5_HUMAN Actin-related protein 2/3 complex subunit 5 OS=Homo sapiens OX=9606 GN=ARPC5 PE=1 SV=3;sp|O15511-2|ARPC5_HUMAN Isoform 2 of Actin-related protein 2/3 complex subunit 5 OS=Homo sapiens OX=9606 GN=ARPC5	23608	0	123690	13523	26300	15292	15908	0	19388	0
O43143	O43143	Pre-mRNA-splicing factor ATP-dependent RNA helicase DHX15	DHX15	sp|O43143|DHX15_HUMAN ATP-dependent RNA helicase DHX15 OS=Homo sapiens OX=9606 GN=DHX15 PE=1 SV=2	0	0	24162	0	44274	0	0	0	0	0
O43390-4;O43390-3;O43390;O43390-2	O43390-4;O43390-3;O43390;O43390-2	Heterogeneous nuclear ribonucleoprotein R	HNRNPR	sp|O43390-4|HNRPR_HUMAN Isoform 4 of Heterogeneous nuclear ribonucleoprotein R OS=Homo sapiens OX=9606 GN=HNRNPR;sp|O43390-3|HNRPR_HUMAN Isoform 3 of Heterogeneous nuclear ribonucleoprotein R OS=Homo sapiens OX=9606 GN=HNRNPR;sp|O43390|HNRPR_HUMAN Heteroge	28990	0	44681	0	0	0	0	0	0	0
Q8NHP1;O43488	Q8NHP1;O43488	Aflatoxin B1 aldehyde reductase member 4;Aflatoxin B1 aldehyde reductase member 2	AKR7L;AKR7A2	sp|Q8NHP1|ARK74_HUMAN Aflatoxin B1 aldehyde reductase member 4 OS=Homo sapiens OX=9606 GN=AKR7L PE=2 SV=7;sp|O43488|ARK72_HUMAN Aflatoxin B1 aldehyde reductase member 2 OS=Homo sapiens OX=9606 GN=AKR7A2 PE=1 SV=3	19465	0	38078	0	60505	4734.4	9839	0	0	0
O43490-5;O43490-3;O43490-4;O43490-6;O43490-7;O43490-2;O43490	O43490-5;O43490-3;O43490-4;O43490-6;O43490-7;O43490-2;O43490	Prominin-1	PROM1	sp|O43490-5|PROM1_HUMAN Isoform 5 of Prominin-1 OS=Homo sapiens OX=9606 GN=PROM1;sp|O43490-3|PROM1_HUMAN Isoform 3 of Prominin-1 OS=Homo sapiens OX=9606 GN=PROM1;sp|O43490-4|PROM1_HUMAN Isoform 4 of Prominin-1 OS=Homo sapiens OX=9606 GN=PROM1;sp|O43490-6|P	307990	0	10047	824370	119640	0	16591	0	105390	1629.9
O43566;O43566-6;O43566-5;O43566-4	O43566;O43566-6;O43566-5	Regulator of G-protein signaling 14	RGS14	sp|O43566|RGS14_HUMAN Regulator of G-protein signaling 14 OS=Homo sapiens OX=9606 GN=RGS14 PE=1 SV=4;sp|O43566-6|RGS14_HUMAN Isoform 4 of Regulator of G-protein signaling 14 OS=Homo sapiens OX=9606 GN=RGS14;sp|O43566-5|RGS14_HUMAN Isoform 3 of Regulator of	0	0	25527	0	5859.6	0	0	0	0	0
O43653	O43653	Prostate stem cell antigen	PSCA	sp|O43653|PSCA_HUMAN Prostate stem cell antigen OS=Homo sapiens OX=9606 GN=PSCA PE=1 SV=2	293140	1495.9	0	1358300	24190	0	48588	18129	240320	6448.3
O43707;O43707-2;O43707-3;Q9H254-2;Q9H254-4;Q9H254	O43707;O43707-2;O43707-3	Alpha-actinin-4	ACTN4	sp|O43707|ACTN4_HUMAN Alpha-actinin-4 OS=Homo sapiens OX=9606 GN=ACTN4 PE=1 SV=2;sp|O43707-2|ACTN4_HUMAN Isoform ACTN4ISO of Alpha-actinin-4 OS=Homo sapiens OX=9606 GN=ACTN4;sp|O43707-3|ACTN4_HUMAN Isoform 3 of Alpha-actinin-4 OS=Homo sapiens OX=9606 GN=AC	54593	0	91428	74954	193010	5170.1	51406	0	33899	0
O43747;O43747-2	O43747;O43747-2	AP-1 complex subunit gamma-1	AP1G1	sp|O43747|AP1G1_HUMAN AP-1 complex subunit gamma-1 OS=Homo sapiens OX=9606 GN=AP1G1 PE=1 SV=5;sp|O43747-2|AP1G1_HUMAN Isoform 2 of AP-1 complex subunit gamma-1 OS=Homo sapiens OX=9606 GN=AP1G1	0	0	12183	0	18760	0	0	0	0	0
O43795;O43795-2;Q9UBC5	O43795;O43795-2	Unconventional myosin-Ib	MYO1B	sp|O43795|MYO1B_HUMAN Unconventional myosin-Ib OS=Homo sapiens OX=9606 GN=MYO1B PE=1 SV=3;sp|O43795-2|MYO1B_HUMAN Isoform 2 of Unconventional myosin-Ib OS=Homo sapiens OX=9606 GN=MYO1B	122280	0	2868	144580	28855	0	4907.2	0	47636	0
O60234	O60234	Glia maturation factor gamma	GMFG	sp|O60234|GMFG_HUMAN Glia maturation factor gamma OS=Homo sapiens OX=9606 GN=GMFG PE=1 SV=1	0	0	280680	1339.6	94965	4325.4	43104	0	0	0
O60493-2;O60493-4;O60493	O60493-2;O60493-4;O60493	Sorting nexin-3	SNX3	sp|O60493-2|SNX3_HUMAN Isoform 2 of Sorting nexin-3 OS=Homo sapiens OX=9606 GN=SNX3;sp|O60493-4|SNX3_HUMAN Isoform 4 of Sorting nexin-3 OS=Homo sapiens OX=9606 GN=SNX3;sp|O60493|SNX3_HUMAN Sorting nexin-3 OS=Homo sapiens OX=9606 GN=SNX3 PE=1 SV=3	0	0	0	0	0	0	0	0	0	0
O60635	O60635	Tetraspanin-1	TSPAN1	sp|O60635|TSN1_HUMAN Tetraspanin-1 OS=Homo sapiens OX=9606 GN=TSPAN1 PE=1 SV=2	751640	0	25765	443970	294070	0	28897	0	36908	0
O60763;O60763-2	O60763;O60763-2	General vesicular transport factor p115	USO1	sp|O60763|USO1_HUMAN General vesicular transport factor p115 OS=Homo sapiens OX=9606 GN=USO1 PE=1 SV=2;sp|O60763-2|USO1_HUMAN Isoform 2 of General vesicular transport factor p115 OS=Homo sapiens OX=9606 GN=USO1	0	0	0	0	0	0	0	0	0	0
Q99880;Q99879;Q99877;Q93079;Q5QNW6;P62807;P58876;O60814;Q5QNW6-2;P57053;Q96A08;A0A2R8Y619	Q99880;Q99879;Q99877;Q93079;Q5QNW6;P62807;P58876;O60814;Q5QNW6-2;P57053;Q96A08	Histone H2B type 1-L;Histone H2B type 1-M;Histone H2B type 1-N;Histone H2B type 1-H;Histone H2B type 2-F;Histone H2B type 1-C/E/F/G/I;Histone H2B type 1-D;Histone H2B type 1-K;Histone H2B type F-S;Histone H2B type 1-A	HIST1H2BL;HIST1H2BM;HIST1H2BN;HIST1H2BH;HIST2H2BF;HIST1H2BC;HIST1H2BD;HIST1H2BK;H2BFS;HIST1H2BA	sp|Q99880|H2B1L_HUMAN Histone H2B type 1-L OS=Homo sapiens OX=9606 GN=H2BC13 PE=1 SV=3;sp|Q99879|H2B1M_HUMAN Histone H2B type 1-M OS=Homo sapiens OX=9606 GN=H2BC14 PE=1 SV=3;sp|Q99877|H2B1N_HUMAN Histone H2B type 1-N OS=Homo sapiens OX=9606 GN=H2BC15 PE=1	2530000	53266	2333600	547420	1932500	795050	1159600	472450	446010	261530
O75015;P08637	O75015;P08637	Low affinity immunoglobulin gamma Fc region receptor III-B;Low affinity immunoglobulin gamma Fc region receptor III-A	FCGR3B;FCGR3A	sp|O75015|FCG3B_HUMAN Low affinity immunoglobulin gamma Fc region receptor III-B OS=Homo sapiens OX=9606 GN=FCGR3B PE=1 SV=2;sp|P08637|FCG3A_HUMAN Low affinity immunoglobulin gamma Fc region receptor III-A OS=Homo sapiens OX=9606 GN=FCGR3A PE=1 SV=2	0	0	99389	0	132610	6264.8	4294.3	0	0	0
O75083;O75083-3	O75083;O75083-3	WD repeat-containing protein 1	WDR1	sp|O75083|WDR1_HUMAN WD repeat-containing protein 1 OS=Homo sapiens OX=9606 GN=WDR1 PE=1 SV=4;sp|O75083-3|WDR1_HUMAN Isoform 2 of WD repeat-containing protein 1 OS=Homo sapiens OX=9606 GN=WDR1	266720	6703	287580	225960	286590	34068	103250	1860.7	84020	1725.2
O75131;Q86YQ8-2;Q9HCH3-2;Q8IYJ1;Q96A23;O95741;Q9UBL6-2;Q86YQ8;Q96A23-2;Q9HCH3;O95741-2;Q9UBL6	O75131	Copine-3	CPNE3	sp|O75131|CPNE3_HUMAN Copine-3 OS=Homo sapiens OX=9606 GN=CPNE3 PE=1 SV=1	39159	0	243690	31439	200690	36616	98229	0	25345	0
O75165	O75165	DnaJ homolog subfamily C member 13	DNAJC13	sp|O75165|DJC13_HUMAN DnaJ homolog subfamily C member 13 OS=Homo sapiens OX=9606 GN=DNAJC13 PE=1 SV=5	0	0	0	0	0	0	0	0	0	0
O75340-2;O75340	O75340-2;O75340	Programmed cell death protein 6	PDCD6	sp|O75340-2|PDCD6_HUMAN Isoform 2 of Programmed cell death protein 6 OS=Homo sapiens OX=9606 GN=PDCD6;sp|O75340|PDCD6_HUMAN Programmed cell death protein 6 OS=Homo sapiens OX=9606 GN=PDCD6 PE=1 SV=1	25523	0	18858	23258	42095	0	7112.9	0	0	0
O75351;Q6PIW4-2;Q6PIW4	O75351	Vacuolar protein sorting-associated protein 4B	VPS4B	sp|O75351|VPS4B_HUMAN Vacuolar protein sorting-associated protein 4B OS=Homo sapiens OX=9606 GN=VPS4B PE=1 SV=2	11353	0	77851	56765	14226	0	3822	0	5365.8	0
O75355-2;O75355	O75355-2;O75355	Ectonucleoside triphosphate diphosphohydrolase 3	ENTPD3	sp|O75355-2|ENTP3_HUMAN Isoform 2 of Ectonucleoside triphosphate diphosphohydrolase 3 OS=Homo sapiens OX=9606 GN=ENTPD3;sp|O75355|ENTP3_HUMAN Ectonucleoside triphosphate diphosphohydrolase 3 OS=Homo sapiens OX=9606 GN=ENTPD3 PE=1 SV=2	6590.7	0	0	17904	0	0	0	0	0	0
O75367;O75367-3;O75367-1;Q9P0M6	O75367;O75367-3;O75367-1	Core histone macro-H2A.1	H2AFY	sp|O75367|H2AY_HUMAN Core histone macro-H2A.1 OS=Homo sapiens OX=9606 GN=MACROH2A1 PE=1 SV=5;sp|O75367-3|H2AY_HUMAN Isoform 3 of Core histone macro-H2A.1 OS=Homo sapiens OX=9606 GN=MACROH2A1;sp|O75367-1|H2AY_HUMAN Isoform 2 of Core histone macro-H2A.1 OS=H	11408	0	141410	2978.6	132300	0	7985.4	0	1357.2	0
O75368	O75368	SH3 domain-binding glutamic acid-rich-like protein	SH3BGRL	sp|O75368|SH3L1_HUMAN Adapter SH3BGRL OS=Homo sapiens OX=9606 GN=SH3BGRL PE=1 SV=1	0	0	34273	0	24743	0	15100	0	0	0
O75390	O75390	Citrate synthase, mitochondrial	CS	sp|O75390|CISY_HUMAN Citrate synthase, mitochondrial OS=Homo sapiens OX=9606 GN=CS PE=1 SV=2	34888	0	176290	2751.8	61312	7229.2	18249	0	6742.2	1753.4
O75396	O75396	Vesicle-trafficking protein SEC22b	SEC22B	sp|O75396|SC22B_HUMAN Vesicle-trafficking protein SEC22b OS=Homo sapiens OX=9606 GN=SEC22B PE=1 SV=5	0	0	121150	0	3617.7	0	0	0	0	0
O75531	O75531	Barrier-to-autointegration factor;Barrier-to-autointegration factor, N-terminally processed	BANF1	sp|O75531|BAF_HUMAN Barrier-to-autointegration factor OS=Homo sapiens OX=9606 GN=BANF1 PE=1 SV=1	0	0	51218	10117	0	0	0	0	0	0
O75556	O75556	Mammaglobin-B	SCGB2A1	sp|O75556|SG2A1_HUMAN Mammaglobin-B OS=Homo sapiens OX=9606 GN=SCGB2A1 PE=1 SV=1	4477.3	0	3697.9	169640	39303	0	0	0	247440	0
O75558	O75558	Syntaxin-11	STX11	sp|O75558|STX11_HUMAN Syntaxin-11 OS=Homo sapiens OX=9606 GN=STX11 PE=1 SV=1	0	0	0	0	0	0	0	0	0	0
O75563	O75563	Src kinase-associated phosphoprotein 2	SKAP2	sp|O75563|SKAP2_HUMAN Src kinase-associated phosphoprotein 2 OS=Homo sapiens OX=9606 GN=SKAP2 PE=1 SV=1	0	0	62027	0	12712	0	0	0	0	0
O75594	O75594	Peptidoglycan recognition protein 1	PGLYRP1	sp|O75594|PGRP1_HUMAN Peptidoglycan recognition protein 1 OS=Homo sapiens OX=9606 GN=PGLYRP1 PE=1 SV=1	229990	0	1145200	209880	2200600	255360	691150	198940	358020	258910
O75695	O75695	Protein XRP2	RP2	sp|O75695|XRP2_HUMAN Protein XRP2 OS=Homo sapiens OX=9606 GN=RP2 PE=1 SV=4	8277.7	0	61101	0	37519	0	0	0	0	0
O75874	O75874	Isocitrate dehydrogenase [NADP] cytoplasmic	IDH1	sp|O75874|IDHC_HUMAN Isocitrate dehydrogenase [NADP] cytoplasmic OS=Homo sapiens OX=9606 GN=IDH1 PE=1 SV=2	150310	0	30063	20872	114850	9118.8	19957	0	15643	0
O75891-2;O75891;O75891-3	O75891-2;O75891;O75891-3	Cytosolic 10-formyltetrahydrofolate dehydrogenase	ALDH1L1	sp|O75891-2|AL1L1_HUMAN Isoform 2 of Cytosolic 10-formyltetrahydrofolate dehydrogenase OS=Homo sapiens OX=9606 GN=ALDH1L1;sp|O75891|AL1L1_HUMAN Cytosolic 10-formyltetrahydrofolate dehydrogenase OS=Homo sapiens OX=9606 GN=ALDH1L1 PE=1 SV=2;sp|O75891-3|AL1L1	0	0	704340	0	250450	302510	552880	44206	0	35192
O75923-15;O75923-3;O75923-9;O75923;O75923-14;O75923-6;O75923-12;O75923-5;O75923-11;O75923-4;O75923-10;O75923-2;O75923-8;O75923-7;O75923-13	O75923-15;O75923-3;O75923-9;O75923;O75923-14;O75923-6;O75923-12;O75923-5;O75923-11;O75923-4;O75923-10;O75923-2;O75923-8;O75923-7;O75923-13	Dysferlin	DYSF	sp|O75923-15|DYSF_HUMAN Isoform 15 of Dysferlin OS=Homo sapiens OX=9606 GN=DYSF;sp|O75923-3|DYSF_HUMAN Isoform 3 of Dysferlin OS=Homo sapiens OX=9606 GN=DYSF;sp|O75923-9|DYSF_HUMAN Isoform 9 of Dysferlin OS=Homo sapiens OX=9606 GN=DYSF;sp|O75923|DYSF_HUMAN	37938	0	267760	0	79858	17272	14911	0	0	0
O75947-2;O75947	O75947-2;O75947	ATP synthase subunit d, mitochondrial	ATP5H	sp|O75947-2|ATP5H_HUMAN Isoform 2 of ATP synthase subunit d, mitochondrial OS=Homo sapiens OX=9606 GN=ATP5PD;sp|O75947|ATP5H_HUMAN ATP synthase subunit d, mitochondrial OS=Homo sapiens OX=9606 GN=ATP5PD PE=1 SV=3	0	0	52216	0	10183	0	0	0	0	0
O75955;O75955-2	O75955;O75955-2	Flotillin-1	FLOT1	sp|O75955|FLOT1_HUMAN Flotillin-1 OS=Homo sapiens OX=9606 GN=FLOT1 PE=1 SV=3;sp|O75955-2|FLOT1_HUMAN Isoform 2 of Flotillin-1 OS=Homo sapiens OX=9606 GN=FLOT1	9187.2	0	78451	11409	49123	5586.9	14115	0	14566	0
O94804	O94804	Serine/threonine-protein kinase 10	STK10	sp|O94804|STK10_HUMAN Serine/threonine-protein kinase 10 OS=Homo sapiens OX=9606 GN=STK10 PE=1 SV=1	0	0	46191	4112.8	6675.4	1644	0	0	0	0
O94832	O94832	Unconventional myosin-Id	MYO1D	sp|O94832|MYO1D_HUMAN Unconventional myosin-Id OS=Homo sapiens OX=9606 GN=MYO1D PE=1 SV=2	45219	0	1310.9	121840	11307	0	0	0	5632.8	0
O94874-3;O94874-2;O94874	O94874-3;O94874-2;O94874	E3 UFM1-protein ligase 1	UFL1	sp|O94874-3|UFL1_HUMAN Isoform 3 of E3 UFM1-protein ligase 1 OS=Homo sapiens OX=9606 GN=UFL1;sp|O94874-2|UFL1_HUMAN Isoform 2 of E3 UFM1-protein ligase 1 OS=Homo sapiens OX=9606 GN=UFL1;sp|O94874|UFL1_HUMAN E3 UFM1-protein ligase 1 OS=Homo sapiens OX=9606	0	0	0	0	0	0	0	0	0	0
O94903	O94903	Proline synthase co-transcribed bacterial homolog protein	PROSC	sp|O94903|PLPHP_HUMAN Pyridoxal phosphate homeostasis protein OS=Homo sapiens OX=9606 GN=PLPBP PE=1 SV=1	0	0	0	0	0	0	0	0	0	0
O94905;O75477;O94905-2;O94905-3	O94905;O75477	Erlin-2;Erlin-1	ERLIN2;ERLIN1	sp|O94905|ERLN2_HUMAN Erlin-2 OS=Homo sapiens OX=9606 GN=ERLIN2 PE=1 SV=1;sp|O75477|ERLN1_HUMAN Erlin-1 OS=Homo sapiens OX=9606 GN=ERLIN1 PE=1 SV=2	8615.8	0	80557	0	11140	0	0	0	0	0
O94973-3;O94973;O94973-2;O95782-2;O95782	O94973-3;O94973;O94973-2;O95782-2;O95782	AP-2 complex subunit alpha-2;AP-2 complex subunit alpha-1	AP2A2;AP2A1	sp|O94973-3|AP2A2_HUMAN Isoform 3 of AP-2 complex subunit alpha-2 OS=Homo sapiens OX=9606 GN=AP2A2;sp|O94973|AP2A2_HUMAN AP-2 complex subunit alpha-2 OS=Homo sapiens OX=9606 GN=AP2A2 PE=1 SV=2;sp|O94973-2|AP2A2_HUMAN Isoform 2 of AP-2 complex subunit alpha	0	0	0	0	0	0	0	0	0	0
O94979-7;O94979-6;O94979-3;O94979-10;O94979-4;O94979-9;O94979-2;O94979;O94979-8	O94979-7;O94979-6;O94979-3;O94979-10;O94979-4;O94979-9;O94979-2;O94979;O94979-8	Protein transport protein Sec31A	SEC31A	sp|O94979-7|SC31A_HUMAN Isoform 7 of Protein transport protein Sec31A OS=Homo sapiens OX=9606 GN=SEC31A;sp|O94979-6|SC31A_HUMAN Isoform 6 of Protein transport protein Sec31A OS=Homo sapiens OX=9606 GN=SEC31A;sp|O94979-3|SC31A_HUMAN Isoform 3 of Protein tra	0	0	17921	0	5256.8	0	0	0	0	0
O95197-6;O95197-3;O95197-5	O95197-6;O95197-3;O95197-5			sp|O95197-6|RTN3_HUMAN Isoform 6 of Reticulon-3 OS=Homo sapiens OX=9606 GN=RTN3;sp|O95197-3|RTN3_HUMAN Isoform 3 of Reticulon-3 OS=Homo sapiens OX=9606 GN=RTN3;sp|O95197-5|RTN3_HUMAN Isoform 5 of Reticulon-3 OS=Homo sapiens OX=9606 GN=RTN3	0	0	31555	0	8122.1	0	0	0	0	0
O95210	O95210	Starch-binding domain-containing protein 1	STBD1	sp|O95210|STBD1_HUMAN Starch-binding domain-containing protein 1 OS=Homo sapiens OX=9606 GN=STBD1 PE=1 SV=1	0	0	39110	0	2859.3	0	0	0	0	0
O95352-3;O95352-2;O95352	O95352-3;O95352-2;O95352	Ubiquitin-like modifier-activating enzyme ATG7	ATG7	sp|O95352-3|ATG7_HUMAN Isoform 3 of Ubiquitin-like modifier-activating enzyme ATG7 OS=Homo sapiens OX=9606 GN=ATG7;sp|O95352-2|ATG7_HUMAN Isoform 2 of Ubiquitin-like modifier-activating enzyme ATG7 OS=Homo sapiens OX=9606 GN=ATG7;sp|O95352|ATG7_HUMAN Ubiqu	0	0	28195	31114	37503	19551	0	0	0	0
O95379-3;O95379-2;O95379;O95379-4	O95379-3;O95379-2;O95379;O95379-4	Tumor necrosis factor alpha-induced protein 8	TNFAIP8	sp|O95379-3|TFIP8_HUMAN Isoform 3 of Tumor necrosis factor alpha-induced protein 8 OS=Homo sapiens OX=9606 GN=TNFAIP8;sp|O95379-2|TFIP8_HUMAN Isoform 2 of Tumor necrosis factor alpha-induced protein 8 OS=Homo sapiens OX=9606 GN=TNFAIP8;sp|O95379|TFIP8_HUMA	0	0	45664	0	19828	0	3015	0	0	0
O95436-2;O95436	O95436-2;O95436	Sodium-dependent phosphate transport protein 2B	SLC34A2	sp|O95436-2|NPT2B_HUMAN Isoform 2 of Sodium-dependent phosphate transport protein 2B OS=Homo sapiens OX=9606 GN=SLC34A2;sp|O95436|NPT2B_HUMAN Sodium-dependent phosphate transport protein 2B OS=Homo sapiens OX=9606 GN=SLC34A2 PE=1 SV=3	310370	0	2947.2	43823	27293	2224.3	13256	8074.6	172450	9411.2
O95466;O95466-2;O95466-3	O95466;O95466-2;O95466-3	Formin-like protein 1	FMNL1	sp|O95466|FMNL1_HUMAN Formin-like protein 1 OS=Homo sapiens OX=9606 GN=FMNL1 PE=1 SV=3;sp|O95466-2|FMNL1_HUMAN Isoform 2 of Formin-like protein 1 OS=Homo sapiens OX=9606 GN=FMNL1;sp|O95466-3|FMNL1_HUMAN Isoform 3 of Formin-like protein 1 OS=Homo sapiens OX	0	0	97366	0	11668	0	2316.2	0	0	0
O95497	O95497	Pantetheinase	VNN1	sp|O95497|VNN1_HUMAN Pantetheinase OS=Homo sapiens OX=9606 GN=VNN1 PE=1 SV=2	0	0	108080	0	1736.7	0	0	0	0	0
O95498-6;O95498;O95498-3;O95498-4;O95498-2;O95498-5	O95498-6;O95498;O95498-3;O95498-4;O95498-2	Vascular non-inflammatory molecule 2	VNN2	sp|O95498-6|VNN2_HUMAN Isoform 6 of Pantetheine hydrolase VNN2 OS=Homo sapiens OX=9606 GN=VNN2;sp|O95498|VNN2_HUMAN Pantetheine hydrolase VNN2 OS=Homo sapiens OX=9606 GN=VNN2 PE=1 SV=3;sp|O95498-3|VNN2_HUMAN Isoform 3 of Pantetheine hydrolase VNN2 OS=Homo	8689.3	0	167650	18206	114070	0	46429	9194.3	12571	0
O95544-3;O95544;O95544-2	O95544-3;O95544;O95544-2	NAD kinase	NADK	sp|O95544-3|NADK_HUMAN Isoform 3 of NAD kinase OS=Homo sapiens OX=9606 GN=NADK;sp|O95544|NADK_HUMAN NAD kinase OS=Homo sapiens OX=9606 GN=NADK PE=1 SV=1;sp|O95544-2|NADK_HUMAN Isoform 2 of NAD kinase OS=Homo sapiens OX=9606 GN=NADK	0	0	0	0	0	0	0	0	0	0
O95571	O95571	Persulfide dioxygenase ETHE1, mitochondrial	ETHE1	sp|O95571|ETHE1_HUMAN Persulfide dioxygenase ETHE1, mitochondrial OS=Homo sapiens OX=9606 GN=ETHE1 PE=1 SV=2	0	0	41553	0	18233	0	0	0	0	0
O95685	O95685	Protein phosphatase 1 regulatory subunit 3D	PPP1R3D	sp|O95685|PPR3D_HUMAN Protein phosphatase 1 regulatory subunit 3D OS=Homo sapiens OX=9606 GN=PPP1R3D PE=1 SV=1	0	0	0	0	0	0	0	0	0	0
O95716	O95716	Ras-related protein Rab-3D	RAB3D	sp|O95716|RAB3D_HUMAN Ras-related protein Rab-3D OS=Homo sapiens OX=9606 GN=RAB3D PE=1 SV=1	65127	0	144080	14613	11042	0	12835	0	8449.9	0
O95747	O95747	Serine/threonine-protein kinase OSR1	OXSR1	sp|O95747|OXSR1_HUMAN Serine/threonine-protein kinase OSR1 OS=Homo sapiens OX=9606 GN=OXSR1 PE=1 SV=1	0	0	0	0	0	0	0	0	0	0
Q92598-2;Q92598-3;O95757;Q92598;Q92598-4	Q92598-2;Q92598-3;O95757;Q92598;Q92598-4	Heat shock protein 105 kDa;Heat shock 70 kDa protein 4L	HSPH1;HSPA4L	sp|Q92598-2|HS105_HUMAN Isoform Beta of Heat shock protein 105 kDa OS=Homo sapiens OX=9606 GN=HSPH1;sp|Q92598-3|HS105_HUMAN Isoform 3 of Heat shock protein 105 kDa OS=Homo sapiens OX=9606 GN=HSPH1;sp|O95757|HS74L_HUMAN Heat shock 70 kDa protein 4L OS=Homo	11852	0	0	1886.2	692.57	0	0	0	0	0
O95837	O95837	Guanine nucleotide-binding protein subunit alpha-14	GNA14	sp|O95837|GNA14_HUMAN Guanine nucleotide-binding protein subunit alpha-14 OS=Homo sapiens OX=9606 GN=GNA14 PE=1 SV=1	138400	0	0	85132	21906	0	0	0	14814	0
O95861-3;O95861-4;O95861;O95861-2	O95861-3;O95861-4;O95861;O95861-2	3(2),5-bisphosphate nucleotidase 1	BPNT1	sp|O95861-3|BPNT1_HUMAN Isoform 3 of 3(2),5-bisphosphate nucleotidase 1 OS=Homo sapiens OX=9606 GN=BPNT1;sp|O95861-4|BPNT1_HUMAN Isoform 4 of 3(2),5-bisphosphate nucleotidase 1 OS=Homo sapiens OX=9606 GN=BPNT1;sp|O95861|BPNT1_HUMAN 3(2),5-bisphosp	4287.8	0	9496.6	0	8637.8	0	0	0	0	0
Q8TD06;O95994	Q8TD06;O95994	Anterior gradient protein 3 homolog;Anterior gradient protein 2 homolog	AGR3;AGR2	sp|Q8TD06|AGR3_HUMAN Anterior gradient protein 3 OS=Homo sapiens OX=9606 GN=AGR3 PE=1 SV=1;sp|O95994|AGR2_HUMAN Anterior gradient protein 2 homolog OS=Homo sapiens OX=9606 GN=AGR2 PE=1 SV=1	0	0	0	15772	0	0	0	0	8944	0
O96009	O96009	Napsin-A	NAPSA	sp|O96009|NAPSA_HUMAN Napsin-A OS=Homo sapiens OX=9606 GN=NAPSA PE=1 SV=1	17245	0	0	0	16055	0	0	0	0	0
P00326;P00325-2;P07327;P00325	P00326;P00325-2;P07327;P00325	Alcohol dehydrogenase 1C;Alcohol dehydrogenase 1B;Alcohol dehydrogenase 1A	ADH1C;ADH1B;ADH1A	sp|P00326|ADH1G_HUMAN Alcohol dehydrogenase 1C OS=Homo sapiens OX=9606 GN=ADH1C PE=1 SV=2;sp|P00325-2|ADH1B_HUMAN Isoform 2 of All-trans-retinol dehydrogenase [NAD(+)] ADH1B OS=Homo sapiens OX=9606 GN=ADH1B;sp|P07327|ADH1A_HUMAN Alcohol dehydrogenase 1A OS	2331.3	0	1124.7	189280	4988.1	0	0	0	0	0
P00338;P00338-4;P00338-3;P00338-5;P00338-2;Q6ZMR3;P07864	P00338;P00338-4;P00338-3;P00338-5;P00338-2	L-lactate dehydrogenase A chain	LDHA	sp|P00338|LDHA_HUMAN L-lactate dehydrogenase A chain OS=Homo sapiens OX=9606 GN=LDHA PE=1 SV=2;sp|P00338-4|LDHA_HUMAN Isoform 4 of L-lactate dehydrogenase A chain OS=Homo sapiens OX=9606 GN=LDHA;sp|P00338-3|LDHA_HUMAN Isoform 3 of L-lactate dehydrogenase A	150130	8867.8	604690	211580	923670	233240	689250	67002	130630	106410
P00352	P00352	Retinal dehydrogenase 1	ALDH1A1	sp|P00352|AL1A1_HUMAN Aldehyde dehydrogenase 1A1 OS=Homo sapiens OX=9606 GN=ALDH1A1 PE=1 SV=2	267940	0	2781.7	151310	83932	0	6123.9	0	30865	0
P00367-2;P00367-3;P49448;P00367	P00367-2;P00367-3;P49448;P00367	Glutamate dehydrogenase 1, mitochondrial;Glutamate dehydrogenase 2, mitochondrial	GLUD1;GLUD2	sp|P00367-2|DHE3_HUMAN Isoform 2 of Glutamate dehydrogenase 1, mitochondrial OS=Homo sapiens OX=9606 GN=GLUD1;sp|P00367-3|DHE3_HUMAN Isoform 3 of Glutamate dehydrogenase 1, mitochondrial OS=Homo sapiens OX=9606 GN=GLUD1;sp|P49448|DHE4_HUMAN Glutamate dehyd	0	0	0	0	0	0	0	0	0	0
P00403	P00403	Cytochrome c oxidase subunit 2	MT-CO2	sp|P00403|COX2_HUMAN Cytochrome c oxidase subunit 2 OS=Homo sapiens OX=9606 GN=MT-CO2 PE=1 SV=1	0	0	59830	0	0	0	19203	0	0	0
P00441	P00441	Superoxide dismutase [Cu-Zn]	SOD1	sp|P00441|SODC_HUMAN Superoxide dismutase [Cu-Zn] OS=Homo sapiens OX=9606 GN=SOD1 PE=1 SV=2	29471	0	30454	25200	77038	0	0	20856	0	0
P00450;CON__ENSEMBL:ENSBTAP00000031900	P00450	Ceruloplasmin	CP	sp|P00450|CERU_HUMAN Ceruloplasmin OS=Homo sapiens OX=9606 GN=CP PE=1 SV=1	113830	4548.3	31306	176610	210110	7965.6	44954	0	113270	0
P00491	P00491	Purine nucleoside phosphorylase	PNP	sp|P00491|PNPH_HUMAN Purine nucleoside phosphorylase OS=Homo sapiens OX=9606 GN=PNP PE=1 SV=2	5469.5	0	264430	7468	139450	111180	210420	3595.1	0	4825
P00492	P00492	Hypoxanthine-guanine phosphoribosyltransferase	HPRT1	sp|P00492|HPRT_HUMAN Hypoxanthine-guanine phosphoribosyltransferase OS=Homo sapiens OX=9606 GN=HPRT1 PE=1 SV=2	0	0	204260	4998.6	190400	21751	41435	0	0	0
P00558;P00558-2;P07205	P00558;P00558-2	Phosphoglycerate kinase 1	PGK1	sp|P00558|PGK1_HUMAN Phosphoglycerate kinase 1 OS=Homo sapiens OX=9606 GN=PGK1 PE=1 SV=3;sp|P00558-2|PGK1_HUMAN Isoform 2 of Phosphoglycerate kinase 1 OS=Homo sapiens OX=9606 GN=PGK1	221300	5615.8	225720	184030	326970	23676	106330	1717.9	48243	27927
P00568	P00568	Adenylate kinase isoenzyme 1	AK1	sp|P00568|KAD1_HUMAN Adenylate kinase isoenzyme 1 OS=Homo sapiens OX=9606 GN=AK1 PE=1 SV=3	43047	0	0	21756	0	0	0	0	20227	0
P00738;P00738-2;P00739;P00739-2	P00738;P00738-2	Haptoglobin;Haptoglobin alpha chain;Haptoglobin beta chain	HP	sp|P00738|HPT_HUMAN Haptoglobin OS=Homo sapiens OX=9606 GN=HP PE=1 SV=1;sp|P00738-2|HPT_HUMAN Isoform 2 of Haptoglobin OS=Homo sapiens OX=9606 GN=HP	7538.1	0	49033	167480	39355	0	30443	87361	75794	16099
P00746	P00746	Complement factor D	CFD	sp|P00746|CFAD_HUMAN Complement factor D OS=Homo sapiens OX=9606 GN=CFD PE=1 SV=5	0	0	0	0	0	0	0	0	0	0
P00747	P00747	Plasminogen;Plasmin heavy chain A;Activation peptide;Angiostatin;Plasmin heavy chain A, short form;Plasmin light chain B	PLG	sp|P00747|PLMN_HUMAN Plasminogen OS=Homo sapiens OX=9606 GN=PLG PE=1 SV=2	0	0	11826	4356	29925	0	0	0	0	0
P00751;P00751-2	P00751	Complement factor B;Complement factor B Ba fragment;Complement factor B Bb fragment	CFB	sp|P00751|CFAB_HUMAN Complement factor B OS=Homo sapiens OX=9606 GN=CFB PE=1 SV=2	53519	0	5490.8	109680	55567	10725	29585	0	49474	11913
P01008	P01008	Antithrombin-III	SERPINC1	sp|P01008|ANT3_HUMAN Antithrombin-III OS=Homo sapiens OX=9606 GN=SERPINC1 PE=1 SV=1	0	0	0	41558	8432.7	0	0	0	0	0
P01009;P01009-2;P01009-3	P01009;P01009-2;P01009-3	Alpha-1-antitrypsin;Short peptide from AAT	SERPINA1	sp|P01009|A1AT_HUMAN Alpha-1-antitrypsin OS=Homo sapiens OX=9606 GN=SERPINA1 PE=1 SV=3;sp|P01009-2|A1AT_HUMAN Isoform 2 of Alpha-1-antitrypsin OS=Homo sapiens OX=9606 GN=SERPINA1;sp|P01009-3|A1AT_HUMAN Isoform 3 of Alpha-1-antitrypsin OS=Homo sapiens OX=96	139340	0	85079	262530	51586	29694	121490	115250	108010	45007
P01011;P01011-2	P01011	Alpha-1-antichymotrypsin;Alpha-1-antichymotrypsin His-Pro-less	SERPINA3	sp|P01011|AACT_HUMAN Alpha-1-antichymotrypsin OS=Homo sapiens OX=9606 GN=SERPINA3 PE=1 SV=2	9730.7	0	0	70421	5884.2	0	7623.9	0	0	0
P01023;P20742-2;P20742;CON__ENSEMBL:ENSBTAP00000024146	P01023	Alpha-2-macroglobulin	A2M	sp|P01023|A2MG_HUMAN Alpha-2-macroglobulin OS=Homo sapiens OX=9606 GN=A2M PE=1 SV=3	5896.1	0	189560	131780	253140	52204	170840	66959	17682	0
P01024	P01024	Complement C3;Complement C3 beta chain;C3-beta-c;Complement C3 alpha chain;C3a anaphylatoxin;Acylation stimulating protein;Complement C3b alpha chain;Complement C3c alpha chain fragment 1;Complement C3dg fragment;Complement C3g fragment;Complement C3d fragment;Complement C3f fragment;Complement C3c alpha chain fragment 2	C3	sp|P01024|CO3_HUMAN Complement C3 OS=Homo sapiens OX=9606 GN=C3 PE=1 SV=2	461720	4280.6	102400	524420	334730	74408	158030	16272	190490	19465
P01033	P01033	Metalloproteinase inhibitor 1	TIMP1	sp|P01033|TIMP1_HUMAN Metalloproteinase inhibitor 1 OS=Homo sapiens OX=9606 GN=TIMP1 PE=1 SV=1	10039	0	9820.2	5323.6	81252	4486.3	35124	0	0	0
P01034	P01034	Cystatin-C	CST3	sp|P01034|CYTC_HUMAN Cystatin-C OS=Homo sapiens OX=9606 GN=CST3 PE=1 SV=1	74254	0	10596	100630	123060	60932	42087	0	61141	0
P01036	P01036	Cystatin-S	CST4	sp|P01036|CYTS_HUMAN Cystatin-S OS=Homo sapiens OX=9606 GN=CST4 PE=1 SV=3	593110	0	110280	304390	745130	360770	498280	39925	302440	67952
P01037	P01037	Cystatin-SN	CST1	sp|P01037|CYTN_HUMAN Cystatin-SN OS=Homo sapiens OX=9606 GN=CST1 PE=1 SV=3	220710	0	136300	314750	986300	316590	485440	35404	132780	43153
P01040	P01040	Cystatin-A;Cystatin-A, N-terminally processed	CSTA	sp|P01040|CYTA_HUMAN Cystatin-A OS=Homo sapiens OX=9606 GN=CSTA PE=1 SV=1	0	2244.5	7300.2	21093	5560.1	75150	0	0	3769.1	0
P01042-3;P01042-2	P01042-3;P01042-2			sp|P01042-3|KNG1_HUMAN Isoform 3 of Kininogen-1 OS=Homo sapiens OX=9606 GN=KNG1;sp|P01042-2|KNG1_HUMAN Isoform LMW of Kininogen-1 OS=Homo sapiens OX=9606 GN=KNG1	0	0	0	0	0	0	0	0	0	0
P01591	P01591	Immunoglobulin J chain	IGJ	sp|P01591|IGJ_HUMAN Immunoglobulin J chain OS=Homo sapiens OX=9606 GN=JCHAIN PE=1 SV=4	392370	15916	64650	5021700	2209200	565630	1089100	398100	1242300	365460
P01594;P01593	P01594;P01593	Ig kappa chain V-I region AU;Ig kappa chain V-I region AG		sp|P01594|KV133_HUMAN Immunoglobulin kappa variable 1-33 OS=Homo sapiens OX=9606 GN=IGKV1-33 PE=1 SV=2;sp|P01593|KVD33_HUMAN Immunoglobulin kappa variable 1D-33 OS=Homo sapiens OX=9606 GN=IGKV1D-33 PE=1 SV=2	4982.2	0	0	64403	75289	0	21586	0	24840	0
P01619	P01619	Ig kappa chain V-III region B6		sp|P01619|KV320_HUMAN Immunoglobulin kappa variable 3-20 OS=Homo sapiens OX=9606 GN=IGKV3-20 PE=1 SV=2	97375	0	21530	428460	263840	80855	84297	53687	142290	29752
P01624;A0A087WSY6;A0A075B6H7;A0A0C4DH55	P01624;A0A087WSY6;A0A075B6H7;A0A0C4DH55	Ig kappa chain V-III region POM	IGKV3D-15;IGKV3-7;IGKV3D-7	sp|P01624|KV315_HUMAN Immunoglobulin kappa variable 3-15 OS=Homo sapiens OX=9606 GN=IGKV3-15 PE=1 SV=2;sp|A0A087WSY6|KVD15_HUMAN Immunoglobulin kappa variable 3D-15 OS=Homo sapiens OX=9606 GN=IGKV3D-15 PE=3 SV=6;sp|A0A075B6H7|KV37_HUMAN Probable non-functi	86015	0	0	414090	244260	145680	190910	55105	154040	63047
P01700;P01699	P01700;P01699	Ig lambda chain V-I region HA;Ig lambda chain V-I region VOR		sp|P01700|LV147_HUMAN Immunoglobulin lambda variable 1-47 OS=Homo sapiens OX=9606 GN=IGLV1-47 PE=1 SV=2;sp|P01699|LV144_HUMAN Immunoglobulin lambda variable 1-44 OS=Homo sapiens OX=9606 GN=IGLV1-44 PE=1 SV=2	22381	0	0	437170	129740	0	32482	34177	173020	43353
P01701	P01701	Ig lambda chain V-I region NEW		sp|P01701|LV151_HUMAN Immunoglobulin lambda variable 1-51 OS=Homo sapiens OX=9606 GN=IGLV1-51 PE=1 SV=2	0	0	7323.9	32366	80036	0	11122	0	7461.6	0
P01704	P01704	Ig lambda chain V-II region TOG		sp|P01704|LV214_HUMAN Immunoglobulin lambda variable 2-14 OS=Homo sapiens OX=9606 GN=IGLV2-14 PE=1 SV=2	0	0	0	75069	18712	0	0	0	17750	0
P01743;P0DP01;A0A0C4DH29;A0A0B4J2H0;P01742	P01743;P0DP01;A0A0C4DH29;A0A0B4J2H0;P01742	Ig heavy chain V-I region HG3;Ig heavy chain V-I region EU	IGHV1-3;IGHV1-69-2	sp|P01743|HV146_HUMAN Immunoglobulin heavy variable 1-46 OS=Homo sapiens OX=9606 GN=IGHV1-46 PE=1 SV=2;sp|P0DP01|HV108_HUMAN Immunoglobulin heavy variable 1-8 OS=Homo sapiens OX=9606 GN=IGHV1-8 PE=1 SV=1;sp|A0A0C4DH29|HV103_HUMAN Immunoglobulin heavy varia	0	0	0	33931	33385	5601	38307	0	9916.5	0
P0DP03;P01768;P01764	P0DP03;P01768;P01764	Ig heavy chain V-III region CAM;Ig heavy chain V-III region 23	IGHV3-23	sp|P0DP03|HVC05_HUMAN Immunoglobulin heavy variable 3-30-5 OS=Homo sapiens OX=9606 GN=IGHV3-30-5 PE=3 SV=1;sp|P01768|HV330_HUMAN Immunoglobulin heavy variable 3-30 OS=Homo sapiens OX=9606 GN=IGHV3-30 PE=1 SV=2;sp|P01764|HV323_HUMAN Immunoglobulin heavy var	0	0	0	69683	16941	0	0	0	0	0
P01780;A0A0B4J1V1;P01763;P01762;A0A0C4DH32;A0A0B4J1X8;P01766	P01780;A0A0B4J1V1;P01763;P01762	Ig heavy chain V-III region JON;Ig heavy chain V-III region WEA;Ig heavy chain V-III region TRO	IGHV3-21	sp|P01780|HV307_HUMAN Immunoglobulin heavy variable 3-7 OS=Homo sapiens OX=9606 GN=IGHV3-7 PE=1 SV=2;sp|A0A0B4J1V1|HV321_HUMAN Immunoglobulin heavy variable 3-21 OS=Homo sapiens OX=9606 GN=IGHV3-21 PE=1 SV=1;sp|P01763|HV348_HUMAN Immunoglobulin heavy varia	60014	0	32358	266050	184360	31525	81769	55722	152540	23942
P0DP04;P01782	P0DP04;P01782	Ig heavy chain V-III region DOB		sp|P0DP04|HV43D_HUMAN Immunoglobulin heavy variable 3-43D OS=Homo sapiens OX=9606 GN=IGHV3-43D PE=3 SV=1;sp|P01782|HV309_HUMAN Immunoglobulin heavy variable 3-9 OS=Homo sapiens OX=9606 GN=IGHV3-9 PE=1 SV=2	3381.1	0	0	37048	0	0	0	0	0	0
P01833	P01833	Polymeric immunoglobulin receptor;Secretory component	PIGR	sp|P01833|PIGR_HUMAN Polymeric immunoglobulin receptor OS=Homo sapiens OX=9606 GN=PIGR PE=1 SV=4	2405500	11329	220600	6327800	3610300	805250	1421000	522580	1782300	400130
P01834	P01834	Ig kappa chain C region	IGKC	sp|P01834|IGKC_HUMAN Immunoglobulin kappa constant OS=Homo sapiens OX=9606 GN=IGKC PE=1 SV=2	515400	5122.5	1181200	9983400	5759100	1393100	279620	669360	3503300	311630
P0DOX5;P01857	P0DOX5;P01857	Ig gamma-1 chain C region	IGHG1	sp|P0DOX5|IGG1_HUMAN Immunoglobulin gamma-1 heavy chain OS=Homo sapiens OX=9606 PE=1 SV=2;sp|P01857|IGHG1_HUMAN Immunoglobulin heavy constant gamma 1 OS=Homo sapiens OX=9606 GN=IGHG1 PE=1 SV=1	1192000	3399.4	2005400	1832700	1461500	839490	1458100	455770	2045000	433930
P01859	P01859	Ig gamma-2 chain C region	IGHG2	sp|P01859|IGHG2_HUMAN Immunoglobulin heavy constant gamma 2 OS=Homo sapiens OX=9606 GN=IGHG2 PE=1 SV=2	705350	3779.5	1359500	368690	123690	119310	198560	134340	347990	103510
P01860	P01860	Ig gamma-3 chain C region	IGHG3	sp|P01860|IGHG3_HUMAN Immunoglobulin heavy constant gamma 3 OS=Homo sapiens OX=9606 GN=IGHG3 PE=1 SV=2	383690	0	1045600	930700	436840	228090	698770	12147	893690	197530
P01861	P01861	Ig gamma-4 chain C region	IGHG4	sp|P01861|IGHG4_HUMAN Immunoglobulin heavy constant gamma 4 OS=Homo sapiens OX=9606 GN=IGHG4 PE=1 SV=1	35803	0	37380	42791	16867	0	84341	33500	136730	41295
P01871-2;P01871;P0DOX6	P01871-2;P01871;P0DOX6	Ig mu chain C region	IGHM	sp|P01871-2|IGHM_HUMAN Isoform 2 of Immunoglobulin heavy constant mu OS=Homo sapiens OX=9606 GN=IGHM;sp|P01871|IGHM_HUMAN Immunoglobulin heavy constant mu OS=Homo sapiens OX=9606 GN=IGHM PE=1 SV=4;sp|P0DOX6|IGM_HUMAN Immunoglobulin mu heavy chain OS=Homo s	1320800	0	258730	1127000	224390	83028	206220	162350	498670	129600
P01876	P01876	Ig alpha-1 chain C region	IGHA1	sp|P01876|IGHA1_HUMAN Immunoglobulin heavy constant alpha 1 OS=Homo sapiens OX=9606 GN=IGHA1 PE=1 SV=2	1630300	121450	149360	33097000	13117000	4595200	8539900	3789000	10969000	2950100
P01903;P01906	P01903;P01906	HLA class II histocompatibility antigen, DR alpha chain;HLA class II histocompatibility antigen, DQ alpha 2 chain	HLA-DRA;HLA-DQA2	sp|P01903|DRA_HUMAN HLA class II histocompatibility antigen, DR alpha chain OS=Homo sapiens OX=9606 GN=HLA-DRA PE=1 SV=2;sp|P01906|DQA2_HUMAN HLA class II histocompatibility antigen, DQ alpha 2 chain OS=Homo sapiens OX=9606 GN=HLA-DQA2 PE=1 SV=2	10044	0	4465.7	49676	2318.5	0	2794.4	0	5209.7	0
P02452;CON__Q862S4	P02452;CON__Q862S4	Collagen alpha-1(I) chain	COL1A1	sp|P02452|CO1A1_HUMAN Collagen alpha-1(I) chain OS=Homo sapiens OX=9606 GN=COL1A1 PE=1 SV=6;	114540	38904	0	16520	36828	0	0	36471	0	0
P02545-5;P02545-2;P02545-4;P02545-6;P02545;P02545-3	P02545-5;P02545-2;P02545-4;P02545-6;P02545;P02545-3	Prelamin-A/C;Lamin-A/C	LMNA	sp|P02545-5|LMNA_HUMAN Isoform 5 of Prelamin-A/C OS=Homo sapiens OX=9606 GN=LMNA;sp|P02545-2|LMNA_HUMAN Isoform C of Prelamin-A/C OS=Homo sapiens OX=9606 GN=LMNA;sp|P02545-4|LMNA_HUMAN Isoform 4 of Prelamin-A/C OS=Homo sapiens OX=9606 GN=LMNA;sp|P02545-6|L	118380	0	5267.1	0	0	0	0	0	0	0
P02647	P02647	Apolipoprotein A-I;Proapolipoprotein A-I;Truncated apolipoprotein A-I	APOA1	sp|P02647|APOA1_HUMAN Apolipoprotein A-I OS=Homo sapiens OX=9606 GN=APOA1 PE=1 SV=1	7145.9	0	6875.3	279870	46415	26597	36217	0	8621.3	0
P02652	P02652	Apolipoprotein A-II;Proapolipoprotein A-II;Truncated apolipoprotein A-II	APOA2	sp|P02652|APOA2_HUMAN Apolipoprotein A-II OS=Homo sapiens OX=9606 GN=APOA2 PE=1 SV=1	9241.9	0	0	289340	11240	5699.6	36407	0	0	0
P02671-2;P02671	P02671-2;P02671	Fibrinogen alpha chain;Fibrinopeptide A;Fibrinogen alpha chain	FGA	sp|P02671-2|FIBA_HUMAN Isoform 2 of Fibrinogen alpha chain OS=Homo sapiens OX=9606 GN=FGA;sp|P02671|FIBA_HUMAN Fibrinogen alpha chain OS=Homo sapiens OX=9606 GN=FGA PE=1 SV=2	0	0	35531	60837	65847	0	50291	0	12220	0
P02675;CON__P02676	P02675	Fibrinogen beta chain;Fibrinopeptide B;Fibrinogen beta chain	FGB	sp|P02675|FIBB_HUMAN Fibrinogen beta chain OS=Homo sapiens OX=9606 GN=FGB PE=1 SV=2	2440.8	0	46784	131090	92930	14821	34244	962.16	7088.9	0
P02679-2;P02679	P02679-2;P02679	Fibrinogen gamma chain	FGG	sp|P02679-2|FIBG_HUMAN Isoform Gamma-A of Fibrinogen gamma chain OS=Homo sapiens OX=9606 GN=FGG;sp|P02679|FIBG_HUMAN Fibrinogen gamma chain OS=Homo sapiens OX=9606 GN=FGG PE=1 SV=3	9920.2	0	141050	208840	223590	22541	111000	0	42616	0
P15090;P02689	P15090;P02689	Fatty acid-binding protein, adipocyte;Myelin P2 protein	FABP4;PMP2	sp|P15090|FABP4_HUMAN Fatty acid-binding protein, adipocyte OS=Homo sapiens OX=9606 GN=FABP4 PE=1 SV=3;sp|P02689|MYP2_HUMAN Myelin P2 protein OS=Homo sapiens OX=9606 GN=PMP2 PE=1 SV=3	0	0	0	0	0	0	0	0	0	0
P02748	P02748	Complement component C9;Complement component C9a;Complement component C9b	C9	sp|P02748|CO9_HUMAN Complement component C9 OS=Homo sapiens OX=9606 GN=C9 PE=1 SV=2	0	0	0	0	0	0	0	0	0	0
P02750	P02750	Leucine-rich alpha-2-glycoprotein	LRG1	sp|P02750|A2GL_HUMAN Leucine-rich alpha-2-glycoprotein OS=Homo sapiens OX=9606 GN=LRG1 PE=1 SV=2	10147	0	0	21782	0	0	0	0	0	0
P02751;P02751-13;P02751-7;P02751-1;P02751-3;P02751-17;P02751-8;P02751-14;P02751-9;P02751-10;P02751-5;P02751-6;P02751-11;P02751-12;P02751-4;P02751-16;P02751-2	P02751;P02751-13;P02751-7;P02751-1;P02751-3;P02751-17;P02751-8;P02751-14;P02751-9;P02751-10;P02751-5;P02751-6;P02751-11;P02751-12;P02751-4	Fibronectin;Anastellin;Ugl-Y1;Ugl-Y2;Ugl-Y3	FN1	sp|P02751|FINC_HUMAN Fibronectin OS=Homo sapiens OX=9606 GN=FN1 PE=1 SV=5;sp|P02751-13|FINC_HUMAN Isoform 13 of Fibronectin OS=Homo sapiens OX=9606 GN=FN1;sp|P02751-7|FINC_HUMAN Isoform 7 of Fibronectin OS=Homo sapiens OX=9606 GN=FN1;sp|P02751-1|FINC_HUMAN	0	0	632.22	69420	3968.7	0	0	0	0	0
P02763	P02763	Alpha-1-acid glycoprotein 1	ORM1	sp|P02763|A1AG1_HUMAN Alpha-1-acid glycoprotein 1 OS=Homo sapiens OX=9606 GN=ORM1 PE=1 SV=2	7366.8	0	295770	120460	234750	33622	32818	2644.3	18675	3675.8
P02765	P02765	Alpha-2-HS-glycoprotein;Alpha-2-HS-glycoprotein chain A;Alpha-2-HS-glycoprotein chain B	AHSG	sp|P02765|FETUA_HUMAN Alpha-2-HS-glycoprotein OS=Homo sapiens OX=9606 GN=AHSG PE=1 SV=2	19181	0	17759	69933	48669	0	38002	0	0	0
P02766	P02766	Transthyretin	TTR	sp|P02766|TTHY_HUMAN Transthyretin OS=Homo sapiens OX=9606 GN=TTR PE=1 SV=1	0	0	0	36169	45680	0	4247.5	0	0	0
P02774-2;P02774;P02774-3	P02774-2;P02774;P02774-3	Vitamin D-binding protein	GC	sp|P02774-2|VTDB_HUMAN Isoform 2 of Vitamin D-binding protein OS=Homo sapiens OX=9606 GN=GC;sp|P02774|VTDB_HUMAN Vitamin D-binding protein OS=Homo sapiens OX=9606 GN=GC PE=1 SV=2;sp|P02774-3|VTDB_HUMAN Isoform 3 of Vitamin D-binding protein OS=Homo sapiens	0	0	7219.5	12929	23919	0	0	0	0	0
P02787	P02787	Serotransferrin	TF	sp|P02787|TRFE_HUMAN Serotransferrin OS=Homo sapiens OX=9606 GN=TF PE=1 SV=4	80609	0	127730	818640	269720	21752	104200	15532	185070	547.48
P02788;P02788-2	P02788;P02788-2	Lactotransferrin;Lactoferricin-H;Kaliocin-1;Lactoferroxin-A;Lactoferroxin-B;Lactoferroxin-C	LTF	sp|P02788|TRFL_HUMAN Lactotransferrin OS=Homo sapiens OX=9606 GN=LTF PE=1 SV=6;sp|P02788-2|TRFL_HUMAN Isoform DeltaLf of Lactotransferrin OS=Homo sapiens OX=9606 GN=LTF	480590	994.1	2200500	5075100	3633000	829020	1743000	286200	2476100	475300
P02790	P02790	Hemopexin	HPX	sp|P02790|HEMO_HUMAN Hemopexin OS=Homo sapiens OX=9606 GN=HPX PE=1 SV=2	4783.9	0	150040	109040	92281	7153.1	7876.9	2330.3	35214	0
P02810	P02810	Salivary acidic proline-rich phosphoprotein 1/2;Salivary acidic proline-rich phosphoprotein 1/2;Salivary acidic proline-rich phosphoprotein 3/4;Peptide P-C	PRH1	sp|P02810|PRPC_HUMAN Salivary acidic proline-rich phosphoprotein 1/2 OS=Homo sapiens OX=9606 GN=PRH2 PE=1 SV=2	1262500	196180	94604	117100	531170	115720	347230	139150	368450	2605500
P04280;P02812	P04280;P02812	Basic salivary proline-rich protein 1;Proline-rich peptide II-2;Basic peptide IB-6;Peptide P-H;Basic salivary proline-rich protein 2;Basic proline-rich peptide IB-1;Basic proline-rich peptide P-E;Basic proline-rich peptide IB-7;Basic proline-rich peptide IB-8c;Basic proline-rich peptide IB-4	PRB1;PRB2	sp|P04280|PRP1_HUMAN Basic salivary proline-rich protein 1 OS=Homo sapiens OX=9606 GN=PRB1 PE=1 SV=3;sp|P02812|PRB2_HUMAN Basic salivary proline-rich protein 2 OS=Homo sapiens OX=9606 GN=PRB2 PE=1 SV=4	0	0	0	0	27186	0	0	0	2401500	99425
P02814	P02814	Submaxillary gland androgen-regulated protein 3B;Peptide P-A;Peptide D1A	SMR3B	sp|P02814|SMR3B_HUMAN Submaxillary gland androgen-regulated protein 3B OS=Homo sapiens OX=9606 GN=SMR3B PE=1 SV=2	96850	0	0	64964	237990	167360	214130	0	122260	0
P03973	P03973	Antileukoproteinase	SLPI	sp|P03973|SLPI_HUMAN Antileukoproteinase OS=Homo sapiens OX=9606 GN=SLPI PE=1 SV=2	1824600	0	249930	2281700	1429900	243750	507080	279750	1364300	77989
P04040	P04040	Catalase	CAT	sp|P04040|CATA_HUMAN Catalase OS=Homo sapiens OX=9606 GN=CAT PE=1 SV=3	3708.3	1883	233980	1027.3	144410	17004	104250	3653.5	11145	5686
P04075;P04075-2	P04075;P04075-2	Fructose-bisphosphate aldolase A	ALDOA	sp|P04075|ALDOA_HUMAN Fructose-bisphosphate aldolase A OS=Homo sapiens OX=9606 GN=ALDOA PE=1 SV=2;sp|P04075-2|ALDOA_HUMAN Isoform 2 of Fructose-bisphosphate aldolase A OS=Homo sapiens OX=9606 GN=ALDOA	293920	0	263570	199020	359620	109310	261290	63293	98596	41304
P04080	P04080	Cystatin-B	CSTB	sp|P04080|CYTB_HUMAN Cystatin-B OS=Homo sapiens OX=9606 GN=CSTB PE=1 SV=2	188630	0	55242	214750	108600	17687	59826	22460	58464	0
P04083	P04083	Annexin A1	ANXA1	sp|P04083|ANXA1_HUMAN Annexin A1 OS=Homo sapiens OX=9606 GN=ANXA1 PE=1 SV=2	662740	0	452340	669000	584410	181660	317880	115660	260420	42297
P04196	P04196	Histidine-rich glycoprotein	HRG	sp|P04196|HRG_HUMAN Histidine-rich glycoprotein OS=Homo sapiens OX=9606 GN=HRG PE=1 SV=1	4540.3	0	6667.9	48578	8432.8	0	7679.5	0	3479.5	0
P04264;CON__P04264;CON__H-INV:HIT000016045	P04264;CON__P04264	Keratin, type II cytoskeletal 1	KRT1	sp|P04264|K2C1_HUMAN Keratin, type II cytoskeletal 1 OS=Homo sapiens OX=9606 GN=KRT1 PE=1 SV=6;	6980400	305940	358540	2995300	302920	9483800	1426900	573390	604070	679020
P04406	P04406	Glyceraldehyde-3-phosphate dehydrogenase	GAPDH	sp|P04406|G3P_HUMAN Glyceraldehyde-3-phosphate dehydrogenase OS=Homo sapiens OX=9606 GN=GAPDH PE=1 SV=3	0	0	30531	0	8205.3	0	0	0	0	0
P04406-2	P04406-2	Glyceraldehyde-3-phosphate dehydrogenase	GAPDH	sp|P04406-2|G3P_HUMAN Isoform 2 of Glyceraldehyde-3-phosphate dehydrogenase OS=Homo sapiens OX=9606 GN=GAPDH	1698200	10381	1060900	1172800	863760	218750	606100	130720	316920	138330
P04439;P04439-2;P01893;P17693-6;P17693-2;P17693-5;P17693;P13747;P01889	P04439;P04439-2;P01893	HLA class I histocompatibility antigen, A-3 alpha chain;Putative HLA class I histocompatibility antigen, alpha chain H	HLA-A;HLA-H	sp|P04439|HLAA_HUMAN HLA class I histocompatibility antigen, A alpha chain OS=Homo sapiens OX=9606 GN=HLA-A PE=1 SV=2;sp|P04439-2|HLAA_HUMAN Isoform 2 of HLA class I histocompatibility antigen, A alpha chain OS=Homo sapiens OX=9606 GN=HLA-A;sp|P01893|HLAH_	50952	0	83125	40129	48011	0	0	273600	21037	0
P04792	P04792	Heat shock protein beta-1	HSPB1	sp|P04792|HSPB1_HUMAN Heat shock protein beta-1 OS=Homo sapiens OX=9606 GN=HSPB1 PE=1 SV=2	49681	3347.7	2740	94614	21692	6142.3	4117.5	4299.2	3780.7	0
P04839	P04839	Cytochrome b-245 heavy chain	CYBB	sp|P04839|CY24B_HUMAN Cytochrome b-245 heavy chain OS=Homo sapiens OX=9606 GN=CYBB PE=1 SV=2	21945	0	387600	12963	296380	27800	13815	1423.1	15505	0
P04843	P04843	Dolichyl-diphosphooligosaccharide--protein glycosyltransferase subunit 1	RPN1	sp|P04843|RPN1_HUMAN Dolichyl-diphosphooligosaccharide--protein glycosyltransferase subunit 1 OS=Homo sapiens OX=9606 GN=RPN1 PE=1 SV=1	0	0	81263	0	4770.9	0	1471.2	0	0	0
P04844-2;P04844	P04844-2;P04844	Dolichyl-diphosphooligosaccharide--protein glycosyltransferase subunit 2	RPN2	sp|P04844-2|RPN2_HUMAN Isoform 2 of Dolichyl-diphosphooligosaccharide--protein glycosyltransferase subunit 2 OS=Homo sapiens OX=9606 GN=RPN2;sp|P04844|RPN2_HUMAN Dolichyl-diphosphooligosaccharide--protein glycosyltransferase subunit 2 OS=Homo sapiens OX=96	19956	0	22960	0	13171	0	0	0	0	0
P04899;P04899-4;P04899-6;P04899-3;P04899-5;P04899-2;P09471-2;P11488;P09471;P19087;A8MTJ3;P38405-3;P38405;P38405-2	P04899;P04899-4;P04899-6;P04899-3;P04899-5;P04899-2	Guanine nucleotide-binding protein G(i) subunit alpha-2	GNAI2	sp|P04899|GNAI2_HUMAN Guanine nucleotide-binding protein G(i) subunit alpha-2 OS=Homo sapiens OX=9606 GN=GNAI2 PE=1 SV=3;sp|P04899-4|GNAI2_HUMAN Isoform sGi2 of Guanine nucleotide-binding protein G(i) subunit alpha-2 OS=Homo sapiens OX=9606 GN=GNAI2;sp|P04	592960	937.15	909290	375630	460530	35026	251210	40139	257620	13656
Q93077;Q7L7L0;P04908;Q96QV6;P16104;Q71UI9-5	Q93077;Q7L7L0;P04908;Q96QV6;P16104	Histone H2A type 1-C;Histone H2A type 3;Histone H2A type 1-B/E;Histone H2A type 1-A;Histone H2AX	HIST1H2AC;HIST3H2A;HIST1H2AB;HIST1H2AA;H2AFX	sp|Q93077|H2A1C_HUMAN Histone H2A type 1-C OS=Homo sapiens OX=9606 GN=H2AC6 PE=1 SV=3;sp|Q7L7L0|H2A3_HUMAN Histone H2A type 3 OS=Homo sapiens OX=9606 GN=H2AC25 PE=1 SV=3;sp|P04908|H2A1B_HUMAN Histone H2A type 1-B/E OS=Homo sapiens OX=9606 GN=H2AC8 PE=1 SV=	0	0	0	0	0	0	0	0	0	0
P05023-3;P13637;P50993;P05023-4;P05023;P13637-2;P13637-3	P05023-3;P13637;P50993;P05023-4;P05023;P13637-2;P13637-3	Sodium/potassium-transporting ATPase subunit alpha-1;Sodium/potassium-transporting ATPase subunit alpha-3;Sodium/potassium-transporting ATPase subunit alpha-2	ATP1A1;ATP1A3;ATP1A2	sp|P05023-3|AT1A1_HUMAN Isoform 3 of Sodium/potassium-transporting ATPase subunit alpha-1 OS=Homo sapiens OX=9606 GN=ATP1A1;sp|P13637|AT1A3_HUMAN Sodium/potassium-transporting ATPase subunit alpha-3 OS=Homo sapiens OX=9606 GN=ATP1A3 PE=1 SV=3;sp|P50993|AT1	3440.3	0	39711	0	0	0	1842.4	0	0	0
P05026-2;P05026	P05026-2;P05026	Sodium/potassium-transporting ATPase subunit beta-1	ATP1B1	sp|P05026-2|AT1B1_HUMAN Isoform 2 of Sodium/potassium-transporting ATPase subunit beta-1 OS=Homo sapiens OX=9606 GN=ATP1B1;sp|P05026|AT1B1_HUMAN Sodium/potassium-transporting ATPase subunit beta-1 OS=Homo sapiens OX=9606 GN=ATP1B1 PE=1 SV=1	0	0	8010.2	72050	67701	0	0	0	0	0
P05089-2;P05089;P05089-3	P05089-2;P05089;P05089-3	Arginase-1	ARG1	sp|P05089-2|ARGI1_HUMAN Isoform 2 of Arginase-1 OS=Homo sapiens OX=9606 GN=ARG1;sp|P05089|ARGI1_HUMAN Arginase-1 OS=Homo sapiens OX=9606 GN=ARG1 PE=1 SV=2;sp|P05089-3|ARGI1_HUMAN Isoform 3 of Arginase-1 OS=Homo sapiens OX=9606 GN=ARG1	2610.9	0	194420	9150.8	162730	47743	43543	0	0	0
P05090	P05090	Apolipoprotein D	APOD	sp|P05090|APOD_HUMAN Apolipoprotein D OS=Homo sapiens OX=9606 GN=APOD PE=1 SV=1	31197	0	45668	0	0	0	17741	0	0	0
P05091;P05091-2	P05091;P05091-2	Aldehyde dehydrogenase, mitochondrial	ALDH2	sp|P05091|ALDH2_HUMAN Aldehyde dehydrogenase, mitochondrial OS=Homo sapiens OX=9606 GN=ALDH2 PE=1 SV=2;sp|P05091-2|ALDH2_HUMAN Isoform 2 of Aldehyde dehydrogenase, mitochondrial OS=Homo sapiens OX=9606 GN=ALDH2	51426	0	67782	0	14603	0	0	0	0	0
P05107	P05107	Integrin beta-2	ITGB2	sp|P05107|ITB2_HUMAN Integrin beta-2 OS=Homo sapiens OX=9606 GN=ITGB2 PE=1 SV=2	116600	0	1076600	64195	578120	132230	298910	26563	112380	13201
P05109	P05109	Protein S100-A8;Protein S100-A8, N-terminally processed	S100A8	sp|P05109|S10A8_HUMAN Protein S100-A8 OS=Homo sapiens OX=9606 GN=S100A8 PE=1 SV=1	3433400	72457	8586900	2591600	17206000	12592000	20400000	5364100	6193200	4124700
P05141;P12236;P12235	P05141;P12236	ADP/ATP translocase 2;ADP/ATP translocase 2, N-terminally processed;ADP/ATP translocase 3;ADP/ATP translocase 3, N-terminally processed	SLC25A5;SLC25A6	sp|P05141|ADT2_HUMAN ADP/ATP translocase 2 OS=Homo sapiens OX=9606 GN=SLC25A5 PE=1 SV=7;sp|P12236|ADT3_HUMAN ADP/ATP translocase 3 OS=Homo sapiens OX=9606 GN=SLC25A6 PE=1 SV=4	4244.1	0	116250	0	6985.2	0	0	0	1465.1	0
P05155-2;P05155;P05155-3	P05155-2;P05155;P05155-3	Plasma protease C1 inhibitor	SERPING1	sp|P05155-2|IC1_HUMAN Isoform 2 of Plasma protease C1 inhibitor OS=Homo sapiens OX=9606 GN=SERPING1;sp|P05155|IC1_HUMAN Plasma protease C1 inhibitor OS=Homo sapiens OX=9606 GN=SERPING1 PE=1 SV=2;sp|P05155-3|IC1_HUMAN Isoform 3 of Plasma protease C1 inhibit	5280.5	0	2181.8	39713	4954.7	0	0	0	3469.7	0
P05164-2;P05164;P05164-3	P05164-2;P05164;P05164-3	Myeloperoxidase;Myeloperoxidase;89 kDa myeloperoxidase;84 kDa myeloperoxidase;Myeloperoxidase light chain;Myeloperoxidase heavy chain	MPO	sp|P05164-2|PERM_HUMAN Isoform H14 of Myeloperoxidase OS=Homo sapiens OX=9606 GN=MPO;sp|P05164|PERM_HUMAN Myeloperoxidase OS=Homo sapiens OX=9606 GN=MPO PE=1 SV=1;sp|P05164-3|PERM_HUMAN Isoform H7 of Myeloperoxidase OS=Homo sapiens OX=9606 GN=MPO	98799	0	2580100	173750	1483500	536770	1178900	315160	832140	227820
P05186;P05186-3;P05186-2	P05186;P05186-3;P05186-2	Alkaline phosphatase, tissue-nonspecific isozyme	ALPL	sp|P05186|PPBT_HUMAN Alkaline phosphatase, tissue-nonspecific isozyme OS=Homo sapiens OX=9606 GN=ALPL PE=1 SV=4;sp|P05186-3|PPBT_HUMAN Isoform 3 of Alkaline phosphatase, tissue-nonspecific isozyme OS=Homo sapiens OX=9606 GN=ALPL;sp|P05186-2|PPBT_HUMAN Isof	82388	0	20062	139450	30473	0	8952.5	0	10623	0
P05386	P05386	60S acidic ribosomal protein P1	RPLP1	sp|P05386|RLA1_HUMAN 60S acidic ribosomal protein P1 OS=Homo sapiens OX=9606 GN=RPLP1 PE=1 SV=1	0	0	0	0	0	0	0	0	0	0
P05413	P05413	Fatty acid-binding protein, heart	FABP3	sp|P05413|FABPH_HUMAN Fatty acid-binding protein, heart OS=Homo sapiens OX=9606 GN=FABP3 PE=1 SV=4	943400	0	216.85	0	373.1	0	0	0	0	0
P05771;P05771-2;P17252	P05771;P05771-2;P17252	Protein kinase C beta type;Protein kinase C alpha type	PRKCB;PRKCA	sp|P05771|KPCB_HUMAN Protein kinase C beta type OS=Homo sapiens OX=9606 GN=PRKCB PE=1 SV=4;sp|P05771-2|KPCB_HUMAN Isoform Beta-II of Protein kinase C beta type OS=Homo sapiens OX=9606 GN=PRKCB;sp|P17252|KPCA_HUMAN Protein kinase C alpha type OS=Homo sapien	4523.8	5102.5	189360	6097.6	8797.2	6583.4	0	9191.6	0	7959
P06312	P06312	Ig kappa chain V-IV region	IGKV4-1	sp|P06312|KV401_HUMAN Immunoglobulin kappa variable 4-1 OS=Homo sapiens OX=9606 GN=IGKV4-1 PE=1 SV=1	16837	0	15437	153020	80313	31373	56610	17654	100370	4859.4
P06396;P06396-4;P06396-3;CON__Q3SX14	P06396;P06396-4;P06396-3;CON__Q3SX14	Gelsolin	GSN	sp|P06396|GELS_HUMAN Gelsolin OS=Homo sapiens OX=9606 GN=GSN PE=1 SV=1;sp|P06396-4|GELS_HUMAN Isoform 4 of Gelsolin OS=Homo sapiens OX=9606 GN=GSN;sp|P06396-3|GELS_HUMAN Isoform 3 of Gelsolin OS=Homo sapiens OX=9606 GN=GSN;	0	0	0	30462	2405.4	0	0	0	0	0
P06396-2	P06396-2	Gelsolin	GSN	sp|P06396-2|GELS_HUMAN Isoform 2 of Gelsolin OS=Homo sapiens OX=9606 GN=GSN	458770	422.94	463300	458710	990430	130120	605470	19648	80665	7786.5
P06454-2;P06454	P06454-2;P06454	Prothymosin alpha;Prothymosin alpha, N-terminally processed;Thymosin alpha-1	PTMA	sp|P06454-2|PTMA_HUMAN Isoform 2 of Prothymosin alpha OS=Homo sapiens OX=9606 GN=PTMA;sp|P06454|PTMA_HUMAN Prothymosin alpha OS=Homo sapiens OX=9606 GN=PTMA PE=1 SV=2	0	0	0	0	0	0	0	0	0	0
P06576	P06576	ATP synthase subunit beta, mitochondrial	ATP5B	sp|P06576|ATPB_HUMAN ATP synthase subunit beta, mitochondrial OS=Homo sapiens OX=9606 GN=ATP5F1B PE=1 SV=3	19492	0	154990	9359.3	15227	37230	4620.3	0	0	0
P06702	P06702	Protein S100-A9	S100A9	sp|P06702|S10A9_HUMAN Protein S100-A9 OS=Homo sapiens OX=9606 GN=S100A9 PE=1 SV=1	1440100	15931	9938400	1067900	9658300	4347800	6862700	3134300	2104200	2407200
P06703	P06703	Protein S100-A6	S100A6	sp|P06703|S10A6_HUMAN Protein S100-A6 OS=Homo sapiens OX=9606 GN=S100A6 PE=1 SV=1	423440	0	35939	252890	43606	0	49940	40519	8990.1	18095
P06731-2;P06731	P06731-2;P06731	Carcinoembryonic antigen-related cell adhesion molecule 5	CEACAM5	sp|P06731-2|CEAM5_HUMAN Isoform 2 of Carcinoembryonic antigen-related cell adhesion molecule 5 OS=Homo sapiens OX=9606 GN=CEACAM5;sp|P06731|CEAM5_HUMAN Carcinoembryonic antigen-related cell adhesion molecule 5 OS=Homo sapiens OX=9606 GN=CEACAM5 PE=1 SV=4	21589	0	39582	239210	123260	0	13545	0	48219	3532.6
P06733;P06733-2;P13929-3;P09104-2;P13929-2;P13929;P09104	P06733;P06733-2	Alpha-enolase	ENO1	sp|P06733|ENOA_HUMAN Alpha-enolase OS=Homo sapiens OX=9606 GN=ENO1 PE=1 SV=2;sp|P06733-2|ENOA_HUMAN Isoform MBP-1 of Alpha-enolase OS=Homo sapiens OX=9606 GN=ENO1	788820	4839.5	1622100	663380	1370000	417810	827940	173770	266290	94234
P06737-2;P06737;P11217-2;P11217	P06737-2;P06737	Glycogen phosphorylase, liver form	PYGL	sp|P06737-2|PYGL_HUMAN Isoform 2 of Glycogen phosphorylase, liver form OS=Homo sapiens OX=9606 GN=PYGL;sp|P06737|PYGL_HUMAN Glycogen phosphorylase, liver form OS=Homo sapiens OX=9606 GN=PYGL PE=1 SV=4	23019	0	666750	44801	1023100	137640	412220	0	13110	0
P06744;P06744-2	P06744;P06744-2	Glucose-6-phosphate isomerase	GPI	sp|P06744|G6PI_HUMAN Glucose-6-phosphate isomerase OS=Homo sapiens OX=9606 GN=GPI PE=1 SV=4;sp|P06744-2|G6PI_HUMAN Isoform 2 of Glucose-6-phosphate isomerase OS=Homo sapiens OX=9606 GN=GPI	113030	0	1023600	142660	786570	295310	512280	45729	174450	89786
P06748-3;P06748-2;P06748	P06748-3;P06748-2;P06748	Nucleophosmin	NPM1	sp|P06748-3|NPM_HUMAN Isoform 3 of Nucleophosmin OS=Homo sapiens OX=9606 GN=NPM1;sp|P06748-2|NPM_HUMAN Isoform 2 of Nucleophosmin OS=Homo sapiens OX=9606 GN=NPM1;sp|P06748|NPM_HUMAN Nucleophosmin OS=Homo sapiens OX=9606 GN=NPM1 PE=1 SV=2	34958	0	0	13200	0	0	0	0	0	0
P06753-5;P06753-2;P06753-6;P06753-3;P06753-4;P06753;P06753-7;P09493-5;P67936;P07951-3;P07951-2;P09493-2;P07951;P67936-2;P09493-10;P09493-3;P09493-4;P09493-6;P09493-7;P09493-8;P09493-9;P09493;CON__Q3SX28	P06753-5;P06753-2;P06753-6;P06753-3;P06753-4;P06753;P06753-7	Tropomyosin alpha-3 chain	TPM3	sp|P06753-5|TPM3_HUMAN Isoform 5 of Tropomyosin alpha-3 chain OS=Homo sapiens OX=9606 GN=TPM3;sp|P06753-2|TPM3_HUMAN Isoform 2 of Tropomyosin alpha-3 chain OS=Homo sapiens OX=9606 GN=TPM3;sp|P06753-6|TPM3_HUMAN Isoform 6 of Tropomyosin alpha-3 chain OS=Hom	32546	0	47893	26428	138120	0	13854	0	44518	0
P06858	P06858	Lipoprotein lipase	LPL	sp|P06858|LIPL_HUMAN Lipoprotein lipase OS=Homo sapiens OX=9606 GN=LPL PE=1 SV=1	421720	0	688.24	0	0	0	1213.6	0	0	0
Q16778;P33778;P23527;P06899;Q8N257;Q6DRA6;Q6DN03	Q16778;P33778;P23527;P06899;Q8N257	Histone H2B type 2-E;Histone H2B type 1-B;Histone H2B type 1-O;Histone H2B type 1-J;Histone H2B type 3-B	HIST2H2BE;HIST1H2BB;HIST1H2BO;HIST1H2BJ;HIST3H2BB	sp|Q16778|H2B2E_HUMAN Histone H2B type 2-E OS=Homo sapiens OX=9606 GN=H2BC21 PE=1 SV=3;sp|P33778|H2B1B_HUMAN Histone H2B type 1-B OS=Homo sapiens OX=9606 GN=H2BC3 PE=1 SV=2;sp|P23527|H2B1O_HUMAN Histone H2B type 1-O OS=Homo sapiens OX=9606 GN=H2BC17 PE=1 S	59577	0	0	0	0	11346	0	0	7343.1	0
P07148	P07148	Fatty acid-binding protein, liver	FABP1	sp|P07148|FABPL_HUMAN Fatty acid-binding protein, liver OS=Homo sapiens OX=9606 GN=FABP1 PE=1 SV=1	229120	61172	136280	193550	211630	0	410550	405380	438090	218630
P07195	P07195	L-lactate dehydrogenase B chain	LDHB	sp|P07195|LDHB_HUMAN L-lactate dehydrogenase B chain OS=Homo sapiens OX=9606 GN=LDHB PE=1 SV=2	145080	0	71894	59758	123280	15957	106380	7542.8	31786	2481
P07237	P07237	Protein disulfide-isomerase	P4HB	sp|P07237|PDIA1_HUMAN Protein disulfide-isomerase OS=Homo sapiens OX=9606 GN=P4HB PE=1 SV=3	27001	0	318960	32027	179380	34725	68331	1553.8	11261	0
P07332-3;P07332;P07332-2;P07332-4	P07332-3;P07332;P07332-2;P07332-4	Tyrosine-protein kinase Fes/Fps	FES	sp|P07332-3|FES_HUMAN Isoform 3 of Tyrosine-protein kinase Fes/Fps OS=Homo sapiens OX=9606 GN=FES;sp|P07332|FES_HUMAN Tyrosine-protein kinase Fes/Fps OS=Homo sapiens OX=9606 GN=FES PE=1 SV=3;sp|P07332-2|FES_HUMAN Isoform 2 of Tyrosine-protein kinase Fes/Fp	0	0	23203	0	1952.2	0	0	0	0	0
P07339	P07339	Cathepsin D;Cathepsin D light chain;Cathepsin D heavy chain	CTSD	sp|P07339|CATD_HUMAN Cathepsin D OS=Homo sapiens OX=9606 GN=CTSD PE=1 SV=1	71717	0	13654	66149	92004	0	11902	0	0	0
P07355;P07355-2;A6NMY6	P07355;P07355-2;A6NMY6	Annexin A2;Putative annexin A2-like protein	ANXA2;ANXA2P2	sp|P07355|ANXA2_HUMAN Annexin A2 OS=Homo sapiens OX=9606 GN=ANXA2 PE=1 SV=2;sp|P07355-2|ANXA2_HUMAN Isoform 2 of Annexin A2 OS=Homo sapiens OX=9606 GN=ANXA2;sp|A6NMY6|AXA2L_HUMAN Putative annexin A2-like protein OS=Homo sapiens OX=9606 GN=ANXA2P2 PE=5 SV=2	964000	0	63038	612430	284660	63053	145850	34917	203790	15636
P07384	P07384	Calpain-1 catalytic subunit	CAPN1	sp|P07384|CAN1_HUMAN Calpain-1 catalytic subunit OS=Homo sapiens OX=9606 GN=CAPN1 PE=1 SV=1	14033	0	103130	10837	134610	3868.4	7311.2	0	2808.9	0
P07437;A6NNZ2;Q9BUF5;CON__ENSEMBL:ENSBTAP00000025008	P07437	Tubulin beta chain	TUBB	sp|P07437|TBB5_HUMAN Tubulin beta chain OS=Homo sapiens OX=9606 GN=TUBB PE=1 SV=2	109900	0	442380	24887	179640	16144	22452	7282.5	0	0
P07602;P07602-2;P07602-3	P07602;P07602-2;P07602-3	Prosaposin;Saposin-A;Saposin-B-Val;Saposin-B;Saposin-C;Saposin-D	PSAP	sp|P07602|SAP_HUMAN Prosaposin OS=Homo sapiens OX=9606 GN=PSAP PE=1 SV=2;sp|P07602-2|SAP_HUMAN Isoform Sap-mu-6 of Prosaposin OS=Homo sapiens OX=9606 GN=PSAP;sp|P07602-3|SAP_HUMAN Isoform Sap-mu-9 of Prosaposin OS=Homo sapiens OX=9606 GN=PSAP	6272.1	0	45999	0	36249	0	11889	0	0	0
P07737;CON__P02584	P07737	Profilin-1	PFN1	sp|P07737|PROF1_HUMAN Profilin-1 OS=Homo sapiens OX=9606 GN=PFN1 PE=1 SV=2	514400	4369.8	2186700	151520	1287000	597490	1108500	112830	197220	106870
P07741;P07741-2	P07741;P07741-2	Adenine phosphoribosyltransferase	APRT	sp|P07741|APT_HUMAN Adenine phosphoribosyltransferase OS=Homo sapiens OX=9606 GN=APRT PE=1 SV=2;sp|P07741-2|APT_HUMAN Isoform 2 of Adenine phosphoribosyltransferase OS=Homo sapiens OX=9606 GN=APRT	0	0	60006	3799.9	2776.6	0	3273.8	0	0	0
P07858	P07858	Cathepsin B;Cathepsin B light chain;Cathepsin B heavy chain	CTSB	sp|P07858|CATB_HUMAN Cathepsin B OS=Homo sapiens OX=9606 GN=CTSB PE=1 SV=3	206140	0	15414	18155	0	0	0	0	0	0
P07900;P07900-2;Q14568;Q58FG0	P07900;P07900-2	Heat shock protein HSP 90-alpha	HSP90AA1	sp|P07900|HS90A_HUMAN Heat shock protein HSP 90-alpha OS=Homo sapiens OX=9606 GN=HSP90AA1 PE=1 SV=5;sp|P07900-2|HS90A_HUMAN Isoform 2 of Heat shock protein HSP 90-alpha OS=Homo sapiens OX=9606 GN=HSP90AA1	490400	3027.3	216850	91961	282640	12088	83518	7222.9	36276	8101.8
P07910-3;P07910-2;P07910;P07910-4;P0DMR1;O60812;B7ZW38;B2RXH8	P07910-3;P07910-2;P07910;P07910-4;P0DMR1;O60812;B7ZW38;B2RXH8	Heterogeneous nuclear ribonucleoproteins C1/C2;Heterogeneous nuclear ribonucleoprotein C-like 4;Heterogeneous nuclear ribonucleoprotein C-like 1;Heterogeneous nuclear ribonucleoprotein C-like 3;Heterogeneous nuclear ribonucleoprotein C-like 2	HNRNPC;HNRNPCL4;HNRNPCL1;HNRNPCL3;HNRNPCL2	sp|P07910-3|HNRPC_HUMAN Isoform 3 of Heterogeneous nuclear ribonucleoproteins C1/C2 OS=Homo sapiens OX=9606 GN=HNRNPC;sp|P07910-2|HNRPC_HUMAN Isoform C1 of Heterogeneous nuclear ribonucleoproteins C1/C2 OS=Homo sapiens OX=9606 GN=HNRNPC;sp|P07910|HNRPC_HUM	0	0	78649	5248.3	11542	4978	8821.4	0	0	0
P07919	P07919	Cytochrome b-c1 complex subunit 6, mitochondrial	UQCRH	sp|P07919|QCR6_HUMAN Cytochrome b-c1 complex subunit 6, mitochondrial OS=Homo sapiens OX=9606 GN=UQCRH PE=1 SV=2	0	0	0	0	0	0	0	0	0	0
P07947;P06241-3;P06241-2;P12931;P06241;P12931-2;P12931-3	P07947;P06241-3;P06241-2;P12931;P06241;P12931-2;P12931-3	Tyrosine-protein kinase Yes;Tyrosine-protein kinase Fyn;Proto-oncogene tyrosine-protein kinase Src	YES1;FYN;SRC	sp|P07947|YES_HUMAN Tyrosine-protein kinase Yes OS=Homo sapiens OX=9606 GN=YES1 PE=1 SV=3;sp|P06241-3|FYN_HUMAN Isoform 3 of Tyrosine-protein kinase Fyn OS=Homo sapiens OX=9606 GN=FYN;sp|P06241-2|FYN_HUMAN Isoform 2 of Tyrosine-protein kinase Fyn OS=Homo s	32330	0	0	0	2434.1	0	0	0	0	0
P07948-2;P07948	P07948-2;P07948	Tyrosine-protein kinase Lyn	LYN	sp|P07948-2|LYN_HUMAN Isoform 2 of Tyrosine-protein kinase Lyn OS=Homo sapiens OX=9606 GN=LYN;sp|P07948|LYN_HUMAN Tyrosine-protein kinase Lyn OS=Homo sapiens OX=9606 GN=LYN PE=1 SV=3	63028	0	101430	63606	49550	0	8267.7	0	13269	0
P07988	P07988	Pulmonary surfactant-associated protein B	SFTPB	sp|P07988|PSPB_HUMAN Pulmonary surfactant-associated protein B OS=Homo sapiens OX=9606 GN=SFTPB PE=1 SV=3	276870	0	472.93	0	102070	0	2843.3	0	3614.1	0
P07998	P07998	Ribonuclease pancreatic	RNASE1	sp|P07998|RNAS1_HUMAN Ribonuclease pancreatic OS=Homo sapiens OX=9606 GN=RNASE1 PE=1 SV=4	0	0	0	0	0	0	0	0	0	0
P08133;P08133-2	P08133;P08133-2	Annexin A6	ANXA6	sp|P08133|ANXA6_HUMAN Annexin A6 OS=Homo sapiens OX=9606 GN=ANXA6 PE=1 SV=3;sp|P08133-2|ANXA6_HUMAN Isoform 2 of Annexin A6 OS=Homo sapiens OX=9606 GN=ANXA6	25436	0	519370	28486	429180	93473	236770	6007.2	51495	3742.1
P08238;Q58FF7;Q58FF8	P08238	Heat shock protein HSP 90-beta	HSP90AB1	sp|P08238|HS90B_HUMAN Heat shock protein HSP 90-beta OS=Homo sapiens OX=9606 GN=HSP90AB1 PE=1 SV=4	152450	0	162940	49456	128810	0	52145	32670	22426	0
P08246	P08246	Neutrophil elastase	ELANE	sp|P08246|ELNE_HUMAN Neutrophil elastase OS=Homo sapiens OX=9606 GN=ELANE PE=1 SV=1	42945	0	1016000	24585	358920	483250	656170	102430	76302	72078
P08311	P08311	Cathepsin G	CTSG	sp|P08311|CATG_HUMAN Cathepsin G OS=Homo sapiens OX=9606 GN=CTSG PE=1 SV=2	457550	4501.6	1815000	133640	1315000	368280	957480	566140	454710	527410
P08473	P08473	Neprilysin	MME	sp|P08473|NEP_HUMAN Neprilysin OS=Homo sapiens OX=9606 GN=MME PE=1 SV=2	0	0	84980	0	26243	0	17100	0	0	0
P08567	P08567	Pleckstrin	PLEK	sp|P08567|PLEK_HUMAN Pleckstrin OS=Homo sapiens OX=9606 GN=PLEK PE=1 SV=3	0	0	65344	0	11910	0	0	0	0	0
P08571	P08571	Monocyte differentiation antigen CD14;Monocyte differentiation antigen CD14, urinary form;Monocyte differentiation antigen CD14, membrane-bound form	CD14	sp|P08571|CD14_HUMAN Monocyte differentiation antigen CD14 OS=Homo sapiens OX=9606 GN=CD14 PE=1 SV=2	0	0	1396	110620	1436.5	0	0	0	0	0
P08574	P08574	Cytochrome c1, heme protein, mitochondrial	CYC1	sp|P08574|CY1_HUMAN Cytochrome c1, heme protein, mitochondrial OS=Homo sapiens OX=9606 GN=CYC1 PE=1 SV=3	0	0	0	0	0	0	0	0	0	0
P08575-4;P08575-9;P08575-10;P08575-8;P08575-7;P08575-5;P08575-6;P08575	P08575-4;P08575-9;P08575-10;P08575-8;P08575-7;P08575-5;P08575-6;P08575	Receptor-type tyrosine-protein phosphatase C	PTPRC	sp|P08575-4|PTPRC_HUMAN Isoform 2 of Receptor-type tyrosine-protein phosphatase C OS=Homo sapiens OX=9606 GN=PTPRC;sp|P08575-9|PTPRC_HUMAN Isoform 7 of Receptor-type tyrosine-protein phosphatase C OS=Homo sapiens OX=9606 GN=PTPRC;sp|P08575-10|PTPRC_HUMAN I	2909.7	0	173070	4040.2	37118	1837.4	4532.3	0	5660.8	0
P08590;P05976-2;P05976	P08590;P05976-2;P05976	Myosin light chain 3;Myosin light chain 1/3, skeletal muscle isoform	MYL3;MYL1	sp|P08590|MYL3_HUMAN Myosin light chain 3 OS=Homo sapiens OX=9606 GN=MYL3 PE=1 SV=3;sp|P05976-2|MYL1_HUMAN Isoform MLC3 of Myosin light chain 1/3, skeletal muscle isoform OS=Homo sapiens OX=9606 GN=MYL1;sp|P05976|MYL1_HUMAN Myosin light chain 1/3, skeletal	4745.1	0	77204	11733	45586	12325	14062	0	0	0
P08603	P08603	Complement factor H	CFH	sp|P08603|CFAH_HUMAN Complement factor H OS=Homo sapiens OX=9606 GN=CFH PE=1 SV=4	0	0	6816.9	6166.6	28142	0	0	0	0	0
P08631-3;P08631-2;P08631-4;P08631	P08631-3;P08631-2;P08631-4;P08631	Tyrosine-protein kinase HCK	HCK	sp|P08631-3|HCK_HUMAN Isoform 3 of Tyrosine-protein kinase HCK OS=Homo sapiens OX=9606 GN=HCK;sp|P08631-2|HCK_HUMAN Isoform 2 of Tyrosine-protein kinase HCK OS=Homo sapiens OX=9606 GN=HCK;sp|P08631-4|HCK_HUMAN Isoform 4 of Tyrosine-protein kinase HCK OS=Ho	0	0	57215	0	23521	0	0	0	0	0
P08670;P41219;P41219-2	P08670	Vimentin	VIM	sp|P08670|VIME_HUMAN Vimentin OS=Homo sapiens OX=9606 GN=VIM PE=1 SV=4	3221500	135330	2213500	683700	1919200	145270	554710	466990	287340	253660
P08754	P08754	Guanine nucleotide-binding protein G(k) subunit alpha	GNAI3	sp|P08754|GNAI3_HUMAN Guanine nucleotide-binding protein G(i) subunit alpha-3 OS=Homo sapiens OX=9606 GN=GNAI3 PE=1 SV=3	84953	0	52851	75824	34547	0	11859	0	13830	0
P08758	P08758	Annexin A5	ANXA5	sp|P08758|ANXA5_HUMAN Annexin A5 OS=Homo sapiens OX=9606 GN=ANXA5 PE=1 SV=2	358420	0	161360	58849	98174	37596	83888	4854.1	68058	18510
P08865	P08865	40S ribosomal protein SA	RPSA	sp|P08865|RSSA_HUMAN 40S ribosomal protein SA OS=Homo sapiens OX=9606 GN=RPSA PE=1 SV=4	9863.7	0	15378	9208.6	14227	0	0	0	0	0
P09210;Q16772;Q7RTV2	P09210	Glutathione S-transferase A2	GSTA2	sp|P09210|GSTA2_HUMAN Glutathione S-transferase A2 OS=Homo sapiens OX=9606 GN=GSTA2 PE=1 SV=4	936710	0	6158	111270	41104	3798.8	41352	4193.8	22779	0
P09211	P09211	Glutathione S-transferase P	GSTP1	sp|P09211|GSTP1_HUMAN Glutathione S-transferase P OS=Homo sapiens OX=9606 GN=GSTP1 PE=1 SV=2	715560	0	447360	463900	827410	235940	400970	74901	244120	30062
P09228	P09228	Cystatin-SA	CST2	sp|P09228|CYTT_HUMAN Cystatin-SA OS=Homo sapiens OX=9606 GN=CST2 PE=1 SV=1	44604	0	41281	29304	156280	36749	48608	0	64597	7575.9
P09238	P09238	Stromelysin-2	MMP10	sp|P09238|MMP10_HUMAN Stromelysin-2 OS=Homo sapiens OX=9606 GN=MMP10 PE=1 SV=1	12124	0	0	39927	0	0	0	0	0	0
P09382	P09382	Galectin-1	LGALS1	sp|P09382|LEG1_HUMAN Galectin-1 OS=Homo sapiens OX=9606 GN=LGALS1 PE=1 SV=2	1825500	68587	198220	509560	173530	0	208080	194900	99075	132690
P09467	P09467	Fructose-1,6-bisphosphatase 1	FBP1	sp|P09467|F16P1_HUMAN Fructose-1,6-bisphosphatase 1 OS=Homo sapiens OX=9606 GN=FBP1 PE=1 SV=5	64978	0	0	4447.5	31679	0	0	0	0	0
P09525-3;P09525;P09525-2	P09525-3;P09525;P09525-2	Annexin A4	ANXA4	sp|P09525-3|ANXA4_HUMAN Isoform 3 of Annexin A4 OS=Homo sapiens OX=9606 GN=ANXA4;sp|P09525|ANXA4_HUMAN Annexin A4 OS=Homo sapiens OX=9606 GN=ANXA4 PE=1 SV=4;sp|P09525-2|ANXA4_HUMAN Isoform 2 of Annexin A4 OS=Homo sapiens OX=9606 GN=ANXA4	205760	0	274130	12322	311570	29163	125740	2798.5	6811.3	2027.8
P09543-2;P09543	P09543-2;P09543	2,3-cyclic-nucleotide 3-phosphodiesterase	CNP	sp|P09543-2|CN37_HUMAN Isoform CNPI of 2,3-cyclic-nucleotide 3-phosphodiesterase OS=Homo sapiens OX=9606 GN=CNP;sp|P09543|CN37_HUMAN 2,3-cyclic-nucleotide 3-phosphodiesterase OS=Homo sapiens OX=9606 GN=CNP PE=1 SV=2	1778.8	0	1168.3	38242	2937.4	0	0	0	0	0
P09622;P09622-3;P09622-2	P09622;P09622-3;P09622-2	Dihydrolipoyl dehydrogenase, mitochondrial	DLD	sp|P09622|DLDH_HUMAN Dihydrolipoyl dehydrogenase, mitochondrial OS=Homo sapiens OX=9606 GN=DLD PE=1 SV=2;sp|P09622-3|DLDH_HUMAN Isoform 3 of Dihydrolipoyl dehydrogenase, mitochondrial OS=Homo sapiens OX=9606 GN=DLD;sp|P09622-2|DLDH_HUMAN Isoform 2 of Dihyd	0	0	50530	4079.1	8359.6	0	0	0	0	0
P09651-3;P09651-2;P09651;Q32P51;A0A2R8Y4L2	P09651-3;P09651-2;P09651;Q32P51	Heterogeneous nuclear ribonucleoprotein A1;Heterogeneous nuclear ribonucleoprotein A1, N-terminally processed;Heterogeneous nuclear ribonucleoprotein A1-like 2	HNRNPA1;HNRNPA1L2	sp|P09651-3|ROA1_HUMAN Isoform 2 of Heterogeneous nuclear ribonucleoprotein A1 OS=Homo sapiens OX=9606 GN=HNRNPA1;sp|P09651-2|ROA1_HUMAN Isoform A1-A of Heterogeneous nuclear ribonucleoprotein A1 OS=Homo sapiens OX=9606 GN=HNRNPA1;sp|P09651|ROA1_HUMAN Hete	3475.3	0	159480	8523.6	6100.5	0	0	0	0	0
P09758	P09758	Tumor-associated calcium signal transducer 2	TACSTD2	sp|P09758|TACD2_HUMAN Tumor-associated calcium signal transducer 2 OS=Homo sapiens OX=9606 GN=TACSTD2 PE=1 SV=3	0	0	4689.7	27035	0	0	0	0	3400.8	0
P09769	P09769	Tyrosine-protein kinase Fgr	FGR	sp|P09769|FGR_HUMAN Tyrosine-protein kinase Fgr OS=Homo sapiens OX=9606 GN=FGR PE=1 SV=2	3307.5	0	236390	1676.8	27023	0	12286	0	1799.9	0
P09917;P09917-2;P09917-3;P09917-5;P09917-4	P09917;P09917-2;P09917-3;P09917-5;P09917-4	Arachidonate 5-lipoxygenase	ALOX5	sp|P09917|LOX5_HUMAN Polyunsaturated fatty acid 5-lipoxygenase OS=Homo sapiens OX=9606 GN=ALOX5 PE=1 SV=2;sp|P09917-2|LOX5_HUMAN Isoform 2 of Polyunsaturated fatty acid 5-lipoxygenase OS=Homo sapiens OX=9606 GN=ALOX5;sp|P09917-3|LOX5_HUMAN Isoform 3 of Pol	2108.3	0	252670	0	13757	0	4486.9	0	0	0
P09936	P09936	Ubiquitin carboxyl-terminal hydrolase isozyme L1	UCHL1	sp|P09936|UCHL1_HUMAN Ubiquitin carboxyl-terminal hydrolase isozyme L1 OS=Homo sapiens OX=9606 GN=UCHL1 PE=1 SV=2	59570	0	5975.7	0	0	0	0	0	0	0
P09960;P09960-2;P09960-4;P09960-3	P09960;P09960-2;P09960-4;P09960-3	Leukotriene A-4 hydrolase	LTA4H	sp|P09960|LKHA4_HUMAN Leukotriene A-4 hydrolase OS=Homo sapiens OX=9606 GN=LTA4H PE=1 SV=2;sp|P09960-2|LKHA4_HUMAN Isoform 2 of Leukotriene A-4 hydrolase OS=Homo sapiens OX=9606 GN=LTA4H;sp|P09960-4|LKHA4_HUMAN Isoform 4 of Leukotriene A-4 hydrolase OS=Hom	154550	0	346210	17954	520050	55566	175200	693.6	9947.8	559.33
P09972	P09972	Fructose-bisphosphate aldolase C	ALDOC	sp|P09972|ALDOC_HUMAN Fructose-bisphosphate aldolase C OS=Homo sapiens OX=9606 GN=ALDOC PE=1 SV=2	20658	0	36439	11170	34698	0	6682.4	0	0	0
P0C0L4-2;P0C0L5;P0C0L4;CON__P01030;CON__ENSEMBL:ENSBTAP00000007350	P0C0L4-2;P0C0L5;P0C0L4	Complement C4-A;Complement C4 beta chain;Complement C4-A alpha chain;C4a anaphylatoxin;C4b-A;C4d-A;Complement C4 gamma chain;Complement C4-B;Complement C4 beta chain;Complement C4-B alpha chain;C4a anaphylatoxin;C4b-B;C4d-B;Complement C4 gamma chain	C4A;C4B	sp|P0C0L4-2|CO4A_HUMAN Isoform 2 of Complement C4-A OS=Homo sapiens OX=9606 GN=C4A;sp|P0C0L5|CO4B_HUMAN Complement C4-B OS=Homo sapiens OX=9606 GN=C4B_2 PE=1 SV=2;sp|P0C0L4|CO4A_HUMAN Complement C4-A OS=Homo sapiens OX=9606 GN=C4A PE=1 SV=2	98412	0	26981	163180	83767	7816.5	69771	3068.4	45099	0
Q99878;Q96KK5;Q9BTM1;Q16777;Q6FI13;P20671;P0C0S8;Q9BTM1-2	Q99878;Q96KK5;Q9BTM1;Q16777;Q6FI13;P20671;P0C0S8;Q9BTM1-2	Histone H2A type 1-J;Histone H2A type 1-H;Histone H2A.J;Histone H2A type 2-C;Histone H2A type 2-A;Histone H2A type 1-D;Histone H2A type 1	HIST1H2AJ;HIST1H2AH;H2AFJ;HIST2H2AC;HIST2H2AA3;HIST1H2AD;HIST1H2AG	sp|Q99878|H2A1J_HUMAN Histone H2A type 1-J OS=Homo sapiens OX=9606 GN=H2AC14 PE=1 SV=3;sp|Q96KK5|H2A1H_HUMAN Histone H2A type 1-H OS=Homo sapiens OX=9606 GN=H2AC12 PE=1 SV=3;sp|Q9BTM1|H2AJ_HUMAN Histone H2A.J OS=Homo sapiens OX=9606 GN=H2AJ PE=1 SV=1;sp|Q1	1543200	4503.5	2257600	408870	3072600	432620	923340	280350	646930	80486
P62987;P62979;P0CG47;P0CG48	P62987;P62979;P0CG47;P0CG48	Ubiquitin-60S ribosomal protein L40;Ubiquitin;60S ribosomal protein L40;Ubiquitin-40S ribosomal protein S27a;Ubiquitin;40S ribosomal protein S27a;Polyubiquitin-B;Ubiquitin;Polyubiquitin-C;Ubiquitin	UBA52;RPS27A;UBB;UBC	sp|P62987|RL40_HUMAN Ubiquitin-60S ribosomal protein L40 OS=Homo sapiens OX=9606 GN=UBA52 PE=1 SV=2;sp|P62979|RS27A_HUMAN Ubiquitin-40S ribosomal protein S27a OS=Homo sapiens OX=9606 GN=RPS27A PE=1 SV=2;sp|P0CG47|UBB_HUMAN Polyubiquitin-B OS=Homo sapiens O	861320	0	377750	369240	296740	124980	195290	419240	210000	62362
P0CW19-2;P48059;P48059-4;P48059-2;P48059-5;P48059-3	P0CW19-2;P48059;P48059-4;P48059-2;P48059-5;P48059-3	LIM and senescent cell antigen-like-containing domain protein 1	LIMS1	sp|P0CW19-2|LIMS3_HUMAN Isoform 2 of LIM and senescent cell antigen-like-containing domain protein 3 OS=Homo sapiens OX=9606 GN=LIMS3;sp|P48059|LIMS1_HUMAN LIM and senescent cell antigen-like-containing domain protein 1 OS=Homo sapiens OX=9606 GN=LIMS1 PE=	0	0	29467	0	13605	0	0	0	0	0
P0DMV8;P0DMV9;P0DMV8-2	P0DMV8;P0DMV9;P0DMV8-2	Heat shock 70 kDa protein 1A;Heat shock 70 kDa protein 1B	HSPA1A;HSPA1B	sp|P0DMV8|HS71A_HUMAN Heat shock 70 kDa protein 1A OS=Homo sapiens OX=9606 GN=HSPA1A PE=1 SV=1;sp|P0DMV9|HS71B_HUMAN Heat shock 70 kDa protein 1B OS=Homo sapiens OX=9606 GN=HSPA1B PE=1 SV=1;sp|P0DMV8-2|HS71A_HUMAN Isoform 2 of Heat shock 70 kDa protein 1A	263190	0	206510	162610	213230	23270	121370	16138	113730	0
P0DOX2;A0A0J9YVY3	P0DOX2			sp|P0DOX2|IGA2_HUMAN Immunoglobulin alpha-2 heavy chain OS=Homo sapiens OX=9606 PE=1 SV=2	1175600	0	64227	2444100	995040	286820	727680	513900	645000	114080
P0DOX7;P01602	P0DOX7			sp|P0DOX7|IGK_HUMAN Immunoglobulin kappa light chain OS=Homo sapiens OX=9606 PE=1 SV=1	919170	20633	751830	3174600	2164000	376990	955390	676510	1530200	452790
P0DOX8;B9A064;P0CG04;P01706	P0DOX8;B9A064;P0CG04	Immunoglobulin lambda-like polypeptide 5;Ig lambda-1 chain C regions	IGLL5;IGLC1	sp|P0DOX8|IGL1_HUMAN Immunoglobulin lambda-1 light chain OS=Homo sapiens OX=9606 PE=1 SV=1;sp|B9A064|IGLL5_HUMAN Immunoglobulin lambda-like polypeptide 5 OS=Homo sapiens OX=9606 GN=IGLL5 PE=2 SV=2;sp|P0CG04|IGLC1_HUMAN Immunoglobulin lambda constant 1 OS=H	76845	0	68693	583310	588170	5477.3	79752	13382	278050	19693
P0DOY3;P0DOY2;P0CF74;A0M8Q6	P0DOY3;P0DOY2;P0CF74	Ig lambda-6 chain C region	IGLC6	sp|P0DOY3|IGLC3_HUMAN Immunoglobulin lambda constant 3 OS=Homo sapiens OX=9606 GN=IGLC3 PE=1 SV=1;sp|P0DOY2|IGLC2_HUMAN Immunoglobulin lambda constant 2 OS=Homo sapiens OX=9606 GN=IGLC2 PE=1 SV=1;sp|P0CF74|IGLC6_HUMAN Immunoglobulin lambda constant 6 OS=Ho	896160	14592	779040	5197200	4244300	932250	2178100	553110	2198700	720490
P0DP25;P0DP24;P0DP23;P27482;P02585	P0DP25;P0DP24;P0DP23			sp|P0DP25|CALM3_HUMAN Calmodulin-3 OS=Homo sapiens OX=9606 GN=CALM3 PE=1 SV=1;sp|P0DP24|CALM2_HUMAN Calmodulin-2 OS=Homo sapiens OX=9606 GN=CALM2 PE=1 SV=1;sp|P0DP23|CALM1_HUMAN Calmodulin-1 OS=Homo sapiens OX=9606 GN=CALM1 PE=1 SV=1	939710	1871.9	69247	809900	311350	25359	151020	25175	360060	44215
P0DUB6;P0DTE8;P0DTE7;P19961;P04746;P19961-2;P04746-2	P0DUB6;P0DTE8;P0DTE7;P19961;P04746;P19961-2	Alpha-amylase 2B;Pancreatic alpha-amylase	AMY2B;AMY2A	sp|P0DUB6|AMY1A_HUMAN Alpha-amylase 1A OS=Homo sapiens OX=9606 GN=AMY1A PE=1 SV=1;sp|P0DTE8|AMY1C_HUMAN Alpha-amylase 1C OS=Homo sapiens OX=9606 GN=AMY1C PE=1 SV=1;sp|P0DTE7|AMY1B_HUMAN Alpha-amylase 1B OS=Homo sapiens OX=9606 GN=AMY1B PE=1 SV=1;sp|P19961|	2083000	41500	237260	2251500	3401500	1176200	1693400	561890	1742600	1933800
P62070-3;P62070;P62070-4;P10301	P62070-3;P62070;P62070-4;P10301	Ras-related protein R-Ras2;Ras-related protein R-Ras	RRAS2;RRAS	sp|P62070-3|RRAS2_HUMAN Isoform 3 of Ras-related protein R-Ras2 OS=Homo sapiens OX=9606 GN=RRAS2;sp|P62070|RRAS2_HUMAN Ras-related protein R-Ras2 OS=Homo sapiens OX=9606 GN=RRAS2 PE=1 SV=1;sp|P62070-4|RRAS2_HUMAN Isoform 4 of Ras-related protein R-Ras2 OS=	0	0	16944	67964	22466	0	0	0	0	0
P10321-2;P10321	P10321-2;P10321	HLA class I histocompatibility antigen, Cw-7 alpha chain	HLA-C	sp|P10321-2|HLAC_HUMAN Isoform 2 of HLA class I histocompatibility antigen, C alpha chain OS=Homo sapiens OX=9606 GN=HLA-C;sp|P10321|HLAC_HUMAN HLA class I histocompatibility antigen, C alpha chain OS=Homo sapiens OX=9606 GN=HLA-C PE=1 SV=3	13383	0	28514	20660	15366	0	0	0	15417	0
P10412;P16403;P22492;Q02539	P10412;P16403	Histone H1.4;Histone H1.2	HIST1H1E;HIST1H1C	sp|P10412|H14_HUMAN Histone H1.4 OS=Homo sapiens OX=9606 GN=H1-4 PE=1 SV=2;sp|P16403|H12_HUMAN Histone H1.2 OS=Homo sapiens OX=9606 GN=H1-2 PE=1 SV=2	171210	0	149530	138840	41155	4330.1	2241.1	0	10239	53530
P10599;P10599-2	P10599;P10599-2	Thioredoxin	TXN	sp|P10599|THIO_HUMAN Thioredoxin OS=Homo sapiens OX=9606 GN=TXN PE=1 SV=3;sp|P10599-2|THIO_HUMAN Isoform 2 of Thioredoxin OS=Homo sapiens OX=9606 GN=TXN	124710	0	92137	186990	156720	84596	150580	9817	111220	0
P10606	P10606	Cytochrome c oxidase subunit 5B, mitochondrial	COX5B	sp|P10606|COX5B_HUMAN Cytochrome c oxidase subunit 5B, mitochondrial OS=Homo sapiens OX=9606 GN=COX5B PE=1 SV=2	0	0	0	0	0	0	0	0	0	0
P10644;P10644-2	P10644;P10644-2	cAMP-dependent protein kinase type I-alpha regulatory subunit;cAMP-dependent protein kinase type I-alpha regulatory subunit, N-terminally processed	PRKAR1A	sp|P10644|KAP0_HUMAN cAMP-dependent protein kinase type I-alpha regulatory subunit OS=Homo sapiens OX=9606 GN=PRKAR1A PE=1 SV=1;sp|P10644-2|KAP0_HUMAN Isoform 2 of cAMP-dependent protein kinase type I-alpha regulatory subunit OS=Homo sapiens OX=9606 GN=PRK	0	0	40037	0	6322.2	0	0	0	0	0
P10809	P10809	60 kDa heat shock protein, mitochondrial	HSPD1	sp|P10809|CH60_HUMAN 60 kDa heat shock protein, mitochondrial OS=Homo sapiens OX=9606 GN=HSPD1 PE=1 SV=2	55279	0	39057	0	6622.4	0	0	0	0	0
P10909-4;P10909-6;P10909;P10909-5;P10909-2;P10909-3	P10909-4;P10909-6;P10909;P10909-5;P10909-2;P10909-3	Clusterin;Clusterin beta chain;Clusterin alpha chain	CLU	sp|P10909-4|CLUS_HUMAN Isoform 4 of Clusterin OS=Homo sapiens OX=9606 GN=CLU;sp|P10909-6|CLUS_HUMAN Isoform 6 of Clusterin OS=Homo sapiens OX=9606 GN=CLU;sp|P10909|CLUS_HUMAN Clusterin OS=Homo sapiens OX=9606 GN=CLU PE=1 SV=1;sp|P10909-5|CLUS_HUMAN Isoform	472210	0	3245.1	527610	118930	0	2972.4	0	9117.6	0
P11021	P11021	78 kDa glucose-regulated protein	HSPA5	sp|P11021|BIP_HUMAN Endoplasmic reticulum chaperone BiP OS=Homo sapiens OX=9606 GN=HSPA5 PE=1 SV=2	134980	9636.2	213930	46230	32805	0	37635	9069.7	6392.8	0
P11142;P11142-2;P54652	P11142;P11142-2	Heat shock cognate 71 kDa protein	HSPA8	sp|P11142|HSP7C_HUMAN Heat shock cognate 71 kDa protein OS=Homo sapiens OX=9606 GN=HSPA8 PE=1 SV=1;sp|P11142-2|HSP7C_HUMAN Isoform 2 of Heat shock cognate 71 kDa protein OS=Homo sapiens OX=9606 GN=HSPA8	378060	0	92492	172740	229180	12797	58070	135460	97578	7210.1
Q8TDB8-4;P11169;Q8TDB8-2;Q8TDB8;Q8TDB8-5	Q8TDB8-4;P11169;Q8TDB8-2;Q8TDB8;Q8TDB8-5	Solute carrier family 2, facilitated glucose transporter member 14;Solute carrier family 2, facilitated glucose transporter member 3	SLC2A14;SLC2A3	sp|Q8TDB8-4|GTR14_HUMAN Isoform 4 of Solute carrier family 2, facilitated glucose transporter member 14 OS=Homo sapiens OX=9606 GN=SLC2A14;sp|P11169|GTR3_HUMAN Solute carrier family 2, facilitated glucose transporter member 3 OS=Homo sapiens OX=9606 GN=SLC	0	0	162210	0	58335	0	0	0	0	0
P11215;P11215-2;Q13349;P20702	P11215;P11215-2	Integrin alpha-M	ITGAM	sp|P11215|ITAM_HUMAN Integrin alpha-M OS=Homo sapiens OX=9606 GN=ITGAM PE=1 SV=2;sp|P11215-2|ITAM_HUMAN Isoform 2 of Integrin alpha-M OS=Homo sapiens OX=9606 GN=ITGAM	111590	0	458060	30833	306930	17090	79833	0	21429	19559
P11216	P11216	Glycogen phosphorylase, brain form	PYGB	sp|P11216|PYGB_HUMAN Glycogen phosphorylase, brain form OS=Homo sapiens OX=9606 GN=PYGB PE=1 SV=5	0	0	5124	3166.8	15988	0	0	0	0	0
P11234;P11234-3;P11234-2	P11234;P11234-3;P11234-2	Ras-related protein Ral-B	RALB	sp|P11234|RALB_HUMAN Ras-related protein Ral-B OS=Homo sapiens OX=9606 GN=RALB PE=1 SV=1;sp|P11234-3|RALB_HUMAN Isoform 3 of Ras-related protein Ral-B OS=Homo sapiens OX=9606 GN=RALB;sp|P11234-2|RALB_HUMAN Isoform 2 of Ras-related protein Ral-B OS=Homo sap	60561	0	23814	73623	10333	0	0	0	0	0
P11279-2;P11279	P11279-2;P11279	Lysosome-associated membrane glycoprotein 1	LAMP1	sp|P11279-2|LAMP1_HUMAN Isoform 2 of Lysosome-associated membrane glycoprotein 1 OS=Homo sapiens OX=9606 GN=LAMP1;sp|P11279|LAMP1_HUMAN Lysosome-associated membrane glycoprotein 1 OS=Homo sapiens OX=9606 GN=LAMP1 PE=1 SV=3	0	0	133320	5355.9	14331	0	21202	0	0	0
P11413;P11413-3;P11413-2	P11413;P11413-3;P11413-2	Glucose-6-phosphate 1-dehydrogenase	G6PD	sp|P11413|G6PD_HUMAN Glucose-6-phosphate 1-dehydrogenase OS=Homo sapiens OX=9606 GN=G6PD PE=1 SV=4;sp|P11413-3|G6PD_HUMAN Isoform 3 of Glucose-6-phosphate 1-dehydrogenase OS=Homo sapiens OX=9606 GN=G6PD;sp|P11413-2|G6PD_HUMAN Isoform Long of Glucose-6-phos	13901	0	365250	37547	518520	74493	152810	0	21811	0
P11586	P11586	C-1-tetrahydrofolate synthase, cytoplasmic;Methylenetetrahydrofolate dehydrogenase;Methenyltetrahydrofolate cyclohydrolase;Formyltetrahydrofolate synthetase;C-1-tetrahydrofolate synthase, cytoplasmic, N-terminally processed	MTHFD1	sp|P11586|C1TC_HUMAN C-1-tetrahydrofolate synthase, cytoplasmic OS=Homo sapiens OX=9606 GN=MTHFD1 PE=1 SV=4	325710	0	101560	30896	0	40383	65441	89103	0	69585
P11678	P11678	Eosinophil peroxidase;Eosinophil peroxidase light chain;Eosinophil peroxidase heavy chain	EPX	sp|P11678|PERE_HUMAN Eosinophil peroxidase OS=Homo sapiens OX=9606 GN=EPX PE=1 SV=2	0	0	179040	0	60507	10080	32744	0	104020	0
P11684	P11684	Uteroglobin	SCGB1A1	sp|P11684|UTER_HUMAN Uteroglobin OS=Homo sapiens OX=9606 GN=SCGB1A1 PE=1 SV=1	1662700	0	5994	67539	215150	29135	73316	0	29571	0
P12109	P12109	Collagen alpha-1(VI) chain	COL6A1	sp|P12109|CO6A1_HUMAN Collagen alpha-1(VI) chain OS=Homo sapiens OX=9606 GN=COL6A1 PE=1 SV=3	21799	0	3584.2	0	0	0	0	0	0	0
P12268	P12268	Inosine-5-monophosphate dehydrogenase 2	IMPDH2	sp|P12268|IMDH2_HUMAN Inosine-5-monophosphate dehydrogenase 2 OS=Homo sapiens OX=9606 GN=IMPDH2 PE=1 SV=2	0	0	75183	0	6330.4	0	0	0	0	0
P12273	P12273	Prolactin-inducible protein	PIP	sp|P12273|PIP_HUMAN Prolactin-inducible protein OS=Homo sapiens OX=9606 GN=PIP PE=1 SV=1	348620	0	124460	591970	614460	217550	404970	45531	527490	109340
P12277	P12277	Creatine kinase B-type	CKB	sp|P12277|KCRB_HUMAN Creatine kinase B-type OS=Homo sapiens OX=9606 GN=CKB PE=1 SV=1	82242	0	3343	4360.8	0	0	0	0	9747.7	0
P12429	P12429	Annexin A3	ANXA3	sp|P12429|ANXA3_HUMAN Annexin A3 OS=Homo sapiens OX=9606 GN=ANXA3 PE=1 SV=3	156560	0	777410	88025	609070	322330	659580	158820	252780	127020
P12724	P12724	Eosinophil cationic protein	RNASE3	sp|P12724|ECP_HUMAN Eosinophil cationic protein OS=Homo sapiens OX=9606 GN=RNASE3 PE=1 SV=2	71214	0	103510	26819	78956	65885	150450	16794	44181	31873
P12814;P12814-3;P12814-2;P12814-4;P35609-2;P35609;Q08043	P12814;P12814-3;P12814-2;P12814-4	Alpha-actinin-1	ACTN1	sp|P12814|ACTN1_HUMAN Alpha-actinin-1 OS=Homo sapiens OX=9606 GN=ACTN1 PE=1 SV=2;sp|P12814-3|ACTN1_HUMAN Isoform 3 of Alpha-actinin-1 OS=Homo sapiens OX=9606 GN=ACTN1;sp|P12814-2|ACTN1_HUMAN Isoform 2 of Alpha-actinin-1 OS=Homo sapiens OX=9606 GN=ACTN1;sp|	112450	0	628740	96097	707980	92404	243830	3554.4	67397	4315.7
P12821-2;P12821;P12821-4;P12821-3	P12821-2;P12821;P12821-4;P12821-3	Angiotensin-converting enzyme;Angiotensin-converting enzyme, soluble form	ACE	sp|P12821-2|ACE_HUMAN Isoform Somatic-2 of Angiotensin-converting enzyme OS=Homo sapiens OX=9606 GN=ACE;sp|P12821|ACE_HUMAN Angiotensin-converting enzyme OS=Homo sapiens OX=9606 GN=ACE PE=1 SV=1;sp|P12821-4|ACE_HUMAN Isoform 4 of Angiotensin-converting enz	630.34	0	894.56	113840	1457	0	1105.9	0	0	0
P12956;P12956-2	P12956;P12956-2	X-ray repair cross-complementing protein 6	XRCC6	sp|P12956|XRCC6_HUMAN X-ray repair cross-complementing protein 6 OS=Homo sapiens OX=9606 GN=XRCC6 PE=1 SV=2;sp|P12956-2|XRCC6_HUMAN Isoform 2 of X-ray repair cross-complementing protein 6 OS=Homo sapiens OX=9606 GN=XRCC6	11403	0	38314	39868	222210	0	21396	0	46981	0
P13010	P13010	X-ray repair cross-complementing protein 5	XRCC5	sp|P13010|XRCC5_HUMAN X-ray repair cross-complementing protein 5 OS=Homo sapiens OX=9606 GN=XRCC5 PE=1 SV=3	0	0	237090	0	50582	0	12163	0	0	0
P13164	P13164	Interferon-induced transmembrane protein 1	IFITM1	sp|P13164|IFM1_HUMAN Interferon-induced transmembrane protein 1 OS=Homo sapiens OX=9606 GN=IFITM1 PE=1 SV=3	0	0	15508	0	0	0	0	0	43687	0
P13489	P13489	Ribonuclease inhibitor	RNH1	sp|P13489|RINI_HUMAN Ribonuclease inhibitor OS=Homo sapiens OX=9606 GN=RNH1 PE=1 SV=2	52281	0	231800	46095	129280	0	42603	36047	18013	0
P13498	P13498	Cytochrome b-245 light chain	CYBA	sp|P13498|CY24A_HUMAN Cytochrome b-245 light chain OS=Homo sapiens OX=9606 GN=CYBA PE=1 SV=3	23529	0	230250	12930	37471	29211	47209	12552	0	0
P13612	P13612	Integrin alpha-4	ITGA4	sp|P13612|ITA4_HUMAN Integrin alpha-4 OS=Homo sapiens OX=9606 GN=ITGA4 PE=1 SV=3	0	0	0	0	0	0	0	0	0	0
P13639	P13639	Elongation factor 2	EEF2	sp|P13639|EF2_HUMAN Elongation factor 2 OS=Homo sapiens OX=9606 GN=EEF2 PE=1 SV=4	142740	0	107360	64975	112860	0	18973	17506	8946.2	4084.5
P13688-3;P13688-4;P13688-11;P13688-9;P13688-2;P13688-6;P13688-5;P13688-8;P13688-10;P13688;P13688-7	P13688-3;P13688-4;P13688-11;P13688-9;P13688-2;P13688-6;P13688-5;P13688-8;P13688-10;P13688;P13688-7	Carcinoembryonic antigen-related cell adhesion molecule 1	CEACAM1	sp|P13688-3|CEAM1_HUMAN Isoform 3 of Carcinoembryonic antigen-related cell adhesion molecule 1 OS=Homo sapiens OX=9606 GN=CEACAM1;sp|P13688-4|CEAM1_HUMAN Isoform 4 of Carcinoembryonic antigen-related cell adhesion molecule 1 OS=Homo sapiens OX=9606 GN=CEAC	84894	0	166570	114630	206020	55948	168680	8130.4	120990	6784.3
P13726-2;P13726	P13726-2;P13726	Tissue factor	F3	sp|P13726-2|TF_HUMAN Isoform 2 of Tissue factor OS=Homo sapiens OX=9606 GN=F3;sp|P13726|TF_HUMAN Tissue factor OS=Homo sapiens OX=9606 GN=F3 PE=1 SV=1	0	0	0	119890	10616	0	0	0	0	0
P13727-2;P13727	P13727-2;P13727	Bone marrow proteoglycan;Eosinophil granule major basic protein	PRG2	sp|P13727-2|PRG2_HUMAN Isoform 2 of Bone marrow proteoglycan OS=Homo sapiens OX=9606 GN=PRG2;sp|P13727|PRG2_HUMAN Bone marrow proteoglycan OS=Homo sapiens OX=9606 GN=PRG2 PE=1 SV=2	16101	0	122410	0	19276	0	43152	0	13296	0
P13796;P13796-2	P13796	Plastin-2	LCP1	sp|P13796|PLSL_HUMAN Plastin-2 OS=Homo sapiens OX=9606 GN=LCP1 PE=1 SV=6	351780	0	1236000	138610	1616700	411660	936750	45536	143080	72443
P13797-3;P13797-2;P13797	P13797-3;P13797-2;P13797	Plastin-3	PLS3	sp|P13797-3|PLST_HUMAN Isoform 3 of Plastin-3 OS=Homo sapiens OX=9606 GN=PLS3;sp|P13797-2|PLST_HUMAN Isoform 2 of Plastin-3 OS=Homo sapiens OX=9606 GN=PLS3;sp|P13797|PLST_HUMAN Plastin-3 OS=Homo sapiens OX=9606 GN=PLS3 PE=1 SV=4	33907	0	4647.4	10902	14276	0	0	0	0	0
P13807-2;P13807	P13807-2;P13807	Glycogen [starch] synthase, muscle	GYS1	sp|P13807-2|GYS1_HUMAN Isoform 2 of Glycogen [starch] synthase, muscle OS=Homo sapiens OX=9606 GN=GYS1;sp|P13807|GYS1_HUMAN Glycogen [starch] synthase, muscle OS=Homo sapiens OX=9606 GN=GYS1 PE=1 SV=2	0	0	137750	1841.2	16834	0	1159.8	0	0	0
P13866-2;P13866	P13866-2;P13866	Sodium/glucose cotransporter 1	SLC5A1	sp|P13866-2|SC5A1_HUMAN Isoform 2 of Sodium/glucose cotransporter 1 OS=Homo sapiens OX=9606 GN=SLC5A1;sp|P13866|SC5A1_HUMAN Sodium/glucose cotransporter 1 OS=Homo sapiens OX=9606 GN=SLC5A1 PE=1 SV=1	6814.2	0	1846.6	86977	4454.7	0	0	0	0	0
P13987;P13987-2	P13987;P13987-2	CD59 glycoprotein	CD59	sp|P13987|CD59_HUMAN CD59 glycoprotein OS=Homo sapiens OX=9606 GN=CD59 PE=1 SV=1;sp|P13987-2|CD59_HUMAN Isoform 2 of CD59 glycoprotein OS=Homo sapiens OX=9606 GN=CD59	1140900	0	46072	961800	187220	34863	117520	35014	437280	39352
P14174	P14174	Macrophage migration inhibitory factor	MIF	sp|P14174|MIF_HUMAN Macrophage migration inhibitory factor OS=Homo sapiens OX=9606 GN=MIF PE=1 SV=4	116190	0	380490	52810	359930	153660	411990	23841	68917	0
P14317-2;P14317	P14317-2;P14317	Hematopoietic lineage cell-specific protein	HCLS1	sp|P14317-2|HCLS1_HUMAN Isoform 2 of Hematopoietic lineage cell-specific protein OS=Homo sapiens OX=9606 GN=HCLS1;sp|P14317|HCLS1_HUMAN Hematopoietic lineage cell-specific protein OS=Homo sapiens OX=9606 GN=HCLS1 PE=1 SV=3	0	0	0	0	0	0	0	0	0	0
P14406	P14406	Cytochrome c oxidase subunit 7A2, mitochondrial	COX7A2	sp|P14406|CX7A2_HUMAN Cytochrome c oxidase subunit 7A2, mitochondrial OS=Homo sapiens OX=9606 GN=COX7A2 PE=1 SV=1	0	0	0	0	0	0	0	0	0	0
P14550	P14550	Alcohol dehydrogenase [NADP(+)]	AKR1A1	sp|P14550|AK1A1_HUMAN Aldo-keto reductase family 1 member A1 OS=Homo sapiens OX=9606 GN=AKR1A1 PE=1 SV=3	110140	0	18110	80036	6585.2	2462.2	8392.6	0	5018.1	0
P14598;A6NI72;A8MVU1;P14598-2	P14598;A6NI72;A8MVU1;P14598-2	Neutrophil cytosol factor 1;Putative neutrophil cytosol factor 1B;Putative neutrophil cytosol factor 1C	NCF1;NCF1B;NCF1C	sp|P14598|NCF1_HUMAN Neutrophil cytosol factor 1 OS=Homo sapiens OX=9606 GN=NCF1 PE=1 SV=4;sp|A6NI72|NCF1B_HUMAN Putative neutrophil cytosol factor 1B OS=Homo sapiens OX=9606 GN=NCF1B PE=5 SV=2;sp|A8MVU1|NCF1C_HUMAN Putative neutrophil cytosol factor 1C OS	1929.6	1487.2	514980	17024	147770	1537.3	32410	0	717.83	1217.2
P14618;P14618-2;P14618-3;P30613-2;P30613	P14618;P14618-2;P14618-3	Pyruvate kinase PKM	PKM	sp|P14618|KPYM_HUMAN Pyruvate kinase PKM OS=Homo sapiens OX=9606 GN=PKM PE=1 SV=4;sp|P14618-2|KPYM_HUMAN Isoform M1 of Pyruvate kinase PKM OS=Homo sapiens OX=9606 GN=PKM;sp|P14618-3|KPYM_HUMAN Isoform 3 of Pyruvate kinase PKM OS=Homo sapiens OX=9606 GN=PKM	643290	1544.2	651410	382020	723670	114800	166200	25580	76934	14701
P14625	P14625	Endoplasmin	HSP90B1	sp|P14625|ENPL_HUMAN Endoplasmin OS=Homo sapiens OX=9606 GN=HSP90B1 PE=1 SV=1	63526	0	249020	9586.4	35620	5657.6	11060	21897	7195.1	22524
P14780	P14780	Matrix metalloproteinase-9;67 kDa matrix metalloproteinase-9;82 kDa matrix metalloproteinase-9	MMP9	sp|P14780|MMP9_HUMAN Matrix metalloproteinase-9 OS=Homo sapiens OX=9606 GN=MMP9 PE=1 SV=3	29875	0	552300	62815	693540	37456	257570	27760	55889	10902
P14923	P14923	Junction plakoglobin	JUP	sp|P14923|PLAK_HUMAN Junction plakoglobin OS=Homo sapiens OX=9606 GN=JUP PE=1 SV=3	10198	0	0	3471.8	1622.8	116900	0	0	0	0
P15144	P15144	Aminopeptidase N	ANPEP	sp|P15144|AMPN_HUMAN Aminopeptidase N OS=Homo sapiens OX=9606 GN=ANPEP PE=1 SV=4	39999	0	68700	316140	17506	255.25	779.87	1396.7	12609	0
P15153;P60763;Q9H4E5-2;P17081;Q9H4E5	P15153	Ras-related C3 botulinum toxin substrate 2	RAC2	sp|P15153|RAC2_HUMAN Ras-related C3 botulinum toxin substrate 2 OS=Homo sapiens OX=9606 GN=RAC2 PE=1 SV=1	331760	0	742490	126560	218660	90929	108960	19157	120630	17109
P15311;P35241-3	P15311	Ezrin	EZR	sp|P15311|EZRI_HUMAN Ezrin OS=Homo sapiens OX=9606 GN=EZR PE=1 SV=4	2131400	5871.4	129240	1293000	386930	97664	232410	82870	907530	77884
P15374	P15374	Ubiquitin carboxyl-terminal hydrolase isozyme L3	UCHL3	sp|P15374|UCHL3_HUMAN Ubiquitin carboxyl-terminal hydrolase isozyme L3 OS=Homo sapiens OX=9606 GN=UCHL3 PE=1 SV=1	0	0	0	0	0	0	0	0	0	0
P15498-2;P15498	P15498-2;P15498	Proto-oncogene vav	VAV1	sp|P15498-2|VAV_HUMAN Isoform 2 of Proto-oncogene vav OS=Homo sapiens OX=9606 GN=VAV1;sp|P15498|VAV_HUMAN Proto-oncogene vav OS=Homo sapiens OX=9606 GN=VAV1 PE=1 SV=4	0	0	23380	0	1787.8	0	0	0	0	0
P15559-3;P15559-2;P15559	P15559-3;P15559-2;P15559	NAD(P)H dehydrogenase [quinone] 1	NQO1	sp|P15559-3|NQO1_HUMAN Isoform 3 of NAD(P)H dehydrogenase [quinone] 1 OS=Homo sapiens OX=9606 GN=NQO1;sp|P15559-2|NQO1_HUMAN Isoform 2 of NAD(P)H dehydrogenase [quinone] 1 OS=Homo sapiens OX=9606 GN=NQO1;sp|P15559|NQO1_HUMAN NAD(P)H dehydrogenase [quinone]	73987	0	0	23920	13788	0	0	0	34051	0
P15924;P15924-3;P15924-2	P15924;P15924-3;P15924-2	Desmoplakin	DSP	sp|P15924|DESP_HUMAN Desmoplakin OS=Homo sapiens OX=9606 GN=DSP PE=1 SV=3;sp|P15924-3|DESP_HUMAN Isoform DSPIa of Desmoplakin OS=Homo sapiens OX=9606 GN=DSP;sp|P15924-2|DESP_HUMAN Isoform DPII of Desmoplakin OS=Homo sapiens OX=9606 GN=DSP	55045	0	0	52798	0	126810	17594	0	0	0
P15941-7;P15941-11;P15941-8;P15941-4;P15941-3;P15941;P15941-2;P15941-17;P15941-15;P15941-6;P15941-12;P15941-16;P15941-9;P15941-13;P15941-10	P15941-7;P15941-11;P15941-8;P15941-4;P15941-3;P15941;P15941-2;P15941-17;P15941-15;P15941-6;P15941-12;P15941-16;P15941-9;P15941-13;P15941-10	Mucin-1;Mucin-1 subunit alpha;Mucin-1 subunit beta	MUC1	sp|P15941-7|MUC1_HUMAN Isoform Y of Mucin-1 OS=Homo sapiens OX=9606 GN=MUC1;sp|P15941-11|MUC1_HUMAN Isoform Y-LSP of Mucin-1 OS=Homo sapiens OX=9606 GN=MUC1;sp|P15941-8|MUC1_HUMAN Isoform 8 of Mucin-1 OS=Homo sapiens OX=9606 GN=MUC1;sp|P15941-4|MUC1_HUMAN	311520	0	10223	858200	84135	0	0	4594.2	264480	5412.4
P16050-2;P16050	P16050-2;P16050	Arachidonate 15-lipoxygenase	ALOX15	sp|P16050-2|LOX15_HUMAN Isoform 2 of Polyunsaturated fatty acid lipoxygenase ALOX15 OS=Homo sapiens OX=9606 GN=ALOX15;sp|P16050|LOX15_HUMAN Polyunsaturated fatty acid lipoxygenase ALOX15 OS=Homo sapiens OX=9606 GN=ALOX15 PE=1 SV=3	146700	0	3394.8	204690	8108.8	0	0	0	7973.6	0
P16083	P16083	Ribosyldihydronicotinamide dehydrogenase [quinone]	NQO2	sp|P16083|NQO2_HUMAN Ribosyldihydronicotinamide dehydrogenase [quinone] OS=Homo sapiens OX=9606 GN=NQO2 PE=1 SV=5	0	0	5472.8	0	17292	4643.8	16647	0	0	0
P16152;P16152-2;O75828	P16152;P16152-2;O75828	Carbonyl reductase [NADPH] 1;Carbonyl reductase [NADPH] 3	CBR1;CBR3	sp|P16152|CBR1_HUMAN Carbonyl reductase [NADPH] 1 OS=Homo sapiens OX=9606 GN=CBR1 PE=1 SV=3;sp|P16152-2|CBR1_HUMAN Isoform 2 of Carbonyl reductase [NADPH] 1 OS=Homo sapiens OX=9606 GN=CBR1;sp|O75828|CBR3_HUMAN Carbonyl reductase [NADPH] 3 OS=Homo sapiens O	35237	0	9943	41657	11366	0	0	0	0	0
P16401	P16401	Histone H1.5	HIST1H1B	sp|P16401|H15_HUMAN Histone H1.5 OS=Homo sapiens OX=9606 GN=H1-5 PE=1 SV=3	87761	0	9617	129400	36789	0	21540	23323	10650	38096
P16402	P16402	Histone H1.3	HIST1H1D	sp|P16402|H13_HUMAN Histone H1.3 OS=Homo sapiens OX=9606 GN=H1-3 PE=1 SV=2	0	0	14310	0	48915	0	0	0	0	0
P16615-5;P16615-2;P16615-3;P16615-4;P16615;Q93084-4;Q93084;Q93084-3;Q93084-7;Q93084-1;Q93084-6;Q93084-5	P16615-5;P16615-2;P16615-3;P16615-4;P16615;Q93084-4;Q93084;Q93084-3;Q93084-7;Q93084-1;Q93084-6;Q93084-5	Sarcoplasmic/endoplasmic reticulum calcium ATPase 2;Sarcoplasmic/endoplasmic reticulum calcium ATPase 3	ATP2A2;ATP2A3	sp|P16615-5|AT2A2_HUMAN Isoform 5 of Sarcoplasmic/endoplasmic reticulum calcium ATPase 2 OS=Homo sapiens OX=9606 GN=ATP2A2;sp|P16615-2|AT2A2_HUMAN Isoform 2 of Sarcoplasmic/endoplasmic reticulum calcium ATPase 2 OS=Homo sapiens OX=9606 GN=ATP2A2;sp|P16615-	12738	0	113740	0	10559	15058	0	0	0	0
P16671-2;P16671-4;P16671-3;P16671	P16671-2;P16671-4;P16671-3;P16671	Platelet glycoprotein 4	CD36	sp|P16671-2|CD36_HUMAN Isoform 2 of Platelet glycoprotein 4 OS=Homo sapiens OX=9606 GN=CD36;sp|P16671-4|CD36_HUMAN Isoform 4 of Platelet glycoprotein 4 OS=Homo sapiens OX=9606 GN=CD36;sp|P16671-3|CD36_HUMAN Isoform 3 of Platelet glycoprotein 4 OS=Homo sapi	682070	0	0	22535	0	0	0	0	0	0
P16885	P16885	1-phosphatidylinositol 4,5-bisphosphate phosphodiesterase gamma-2	PLCG2	sp|P16885|PLCG2_HUMAN 1-phosphatidylinositol 4,5-bisphosphate phosphodiesterase gamma-2 OS=Homo sapiens OX=9606 GN=PLCG2 PE=1 SV=4	0	0	38504	0	0	0	3084	0	0	0
P17066;P48741	P17066;P48741	Heat shock 70 kDa protein 6;Putative heat shock 70 kDa protein 7	HSPA6;HSPA7	sp|P17066|HSP76_HUMAN Heat shock 70 kDa protein 6 OS=Homo sapiens OX=9606 GN=HSPA6 PE=1 SV=2;sp|P48741|HSP77_HUMAN Putative heat shock 70 kDa protein 7 OS=Homo sapiens OX=9606 GN=HSPA7 PE=5 SV=2	156540	0	20897	79727	76895	32698	78578	8692.6	17383	14873
P17213	P17213	Bactericidal permeability-increasing protein	BPI	sp|P17213|BPI_HUMAN Bactericidal permeability-increasing protein OS=Homo sapiens OX=9606 GN=BPI PE=1 SV=4	63017	0	1368000	42832	838060	295100	629920	14867	100050	43545
P22694-10;P22694-4;P22694-3;P17612-2;P22694;P17612;P22694-5;P22694-7;P22694-6;P22694-9;P22694-2	P22694-10;P22694-4;P22694-3;P17612-2;P22694;P17612;P22694-5;P22694-7;P22694-6;P22694-9;P22694-2	cAMP-dependent protein kinase catalytic subunit beta;cAMP-dependent protein kinase catalytic subunit alpha	PRKACB;PRKACA	sp|P22694-10|KAPCB_HUMAN Isoform 10 of cAMP-dependent protein kinase catalytic subunit beta OS=Homo sapiens OX=9606 GN=PRKACB;sp|P22694-4|KAPCB_HUMAN Isoform 4 of cAMP-dependent protein kinase catalytic subunit beta OS=Homo sapiens OX=9606 GN=PRKACB;sp|P22	0	0	27614	0	26017	0	0	0	0	0
P17655-2;P17655	P17655-2;P17655	Calpain-2 catalytic subunit	CAPN2	sp|P17655-2|CAN2_HUMAN Isoform 2 of Calpain-2 catalytic subunit OS=Homo sapiens OX=9606 GN=CAPN2;sp|P17655|CAN2_HUMAN Calpain-2 catalytic subunit OS=Homo sapiens OX=9606 GN=CAPN2 PE=1 SV=6	18281	0	3983.8	29626	13788	0	7722.2	0	4953.8	0
P17858;P17858-2;P08237;Q01813;P08237-3	P17858;P17858-2	ATP-dependent 6-phosphofructokinase, liver type	PFKL	sp|P17858|PFKAL_HUMAN ATP-dependent 6-phosphofructokinase, liver type OS=Homo sapiens OX=9606 GN=PFKL PE=1 SV=6;sp|P17858-2|PFKAL_HUMAN Isoform 2 of ATP-dependent 6-phosphofructokinase, liver type OS=Homo sapiens OX=9606 GN=PFKL	0	0	177370	2259.8	84277	1903.5	15369	0	0	0
P17931	P17931	Galectin-3	LGALS3	sp|P17931|LEG3_HUMAN Galectin-3 OS=Homo sapiens OX=9606 GN=LGALS3 PE=1 SV=5	234980	0	74912	123630	163850	19264	60376	3526.7	60646	0
P17987	P17987	T-complex protein 1 subunit alpha	TCP1	sp|P17987|TCPA_HUMAN T-complex protein 1 subunit alpha OS=Homo sapiens OX=9606 GN=TCP1 PE=1 SV=1	18942	0	0	0	2032.7	0	0	0	0	0
P18031	P18031	Tyrosine-protein phosphatase non-receptor type 1	PTPN1	sp|P18031|PTN1_HUMAN Tyrosine-protein phosphatase non-receptor type 1 OS=Homo sapiens OX=9606 GN=PTPN1 PE=1 SV=1	0	0	61917	0	5287.6	0	0	0	0	0
P18085	P18085	ADP-ribosylation factor 4	ARF4	sp|P18085|ARF4_HUMAN ADP-ribosylation factor 4 OS=Homo sapiens OX=9606 GN=ARF4 PE=1 SV=3	41859	0	50048	12246	8223.1	0	0	0	0	0
P18206;P18206-2;P18206-3	P18206;P18206-2	Vinculin	VCL	sp|P18206|VINC_HUMAN Vinculin OS=Homo sapiens OX=9606 GN=VCL PE=1 SV=4;sp|P18206-2|VINC_HUMAN Isoform 1 of Vinculin OS=Homo sapiens OX=9606 GN=VCL	20825	0	52958	6922	122280	0	20992	2879.6	0	0
P18510-4;P18510-2;P18510;P18510-3	P18510-4;P18510-2;P18510;P18510-3	Interleukin-1 receptor antagonist protein	IL1RN	sp|P18510-4|IL1RA_HUMAN Isoform 4 of Interleukin-1 receptor antagonist protein OS=Homo sapiens OX=9606 GN=IL1RN;sp|P18510-2|IL1RA_HUMAN Isoform 2 of Interleukin-1 receptor antagonist protein OS=Homo sapiens OX=9606 GN=IL1RN;sp|P18510|IL1RA_HUMAN Interleuki	4567.3	0	0	21853	0	0	4031.4	0	4141.7	0
P18669;P15259;Q8N0Y7	P18669	Phosphoglycerate mutase 1	PGAM1	sp|P18669|PGAM1_HUMAN Phosphoglycerate mutase 1 OS=Homo sapiens OX=9606 GN=PGAM1 PE=1 SV=2	95807	0	567210	49147	217820	35431	108990	0	21467	5356.3
P19652	P19652	Alpha-1-acid glycoprotein 2	ORM2	sp|P19652|A1AG2_HUMAN Alpha-1-acid glycoprotein 2 OS=Homo sapiens OX=9606 GN=ORM2 PE=1 SV=2	0	0	13517	81052	38630	5856.1	0	0	0	0
P19823;CON__Q9TRI1	P19823	Inter-alpha-trypsin inhibitor heavy chain H2	ITIH2	sp|P19823|ITIH2_HUMAN Inter-alpha-trypsin inhibitor heavy chain H2 OS=Homo sapiens OX=9606 GN=ITIH2 PE=1 SV=2	0	0	0	0	0	0	0	0	0	0
P19878;P19878-3;P19878-4;P19878-2	P19878;P19878-3;P19878-4	Neutrophil cytosol factor 2	NCF2	sp|P19878|NCF2_HUMAN Neutrophil cytosol factor 2 OS=Homo sapiens OX=9606 GN=NCF2 PE=1 SV=2;sp|P19878-3|NCF2_HUMAN Isoform 3 of Neutrophil cytosol factor 2 OS=Homo sapiens OX=9606 GN=NCF2;sp|P19878-4|NCF2_HUMAN Isoform 4 of Neutrophil cytosol factor 2 OS=Ho	4340	0	241930	0	32510	1236.2	15770	0	0	0
P19971;P19971-2	P19971;P19971-2	Thymidine phosphorylase	TYMP	sp|P19971|TYPH_HUMAN Thymidine phosphorylase OS=Homo sapiens OX=9606 GN=TYMP PE=1 SV=2;sp|P19971-2|TYPH_HUMAN Isoform 2 of Thymidine phosphorylase OS=Homo sapiens OX=9606 GN=TYMP	45415	0	48941	32645	67763	16238	37067	0	24459	0
P20061	P20061	Transcobalamin-1	TCN1	sp|P20061|TCO1_HUMAN Transcobalamin-1 OS=Homo sapiens OX=9606 GN=TCN1 PE=1 SV=2	962.03	0	18544	198540	182320	2437.1	6406.1	0	3086	0
P20073-2;P20073	P20073-2;P20073	Annexin A7	ANXA7	sp|P20073-2|ANXA7_HUMAN Isoform 2 of Annexin A7 OS=Homo sapiens OX=9606 GN=ANXA7;sp|P20073|ANXA7_HUMAN Annexin A7 OS=Homo sapiens OX=9606 GN=ANXA7 PE=1 SV=3	60623	0	32911	0	29858	0	33221	0	15574	0
P20160	P20160	Azurocidin	AZU1	sp|P20160|CAP7_HUMAN Azurocidin OS=Homo sapiens OX=9606 GN=AZU1 PE=1 SV=3	173620	0	220950	6124	217810	315840	758850	99152	24521	89176
P20292	P20292	Arachidonate 5-lipoxygenase-activating protein	ALOX5AP	sp|P20292|AL5AP_HUMAN Arachidonate 5-lipoxygenase-activating protein OS=Homo sapiens OX=9606 GN=ALOX5AP PE=1 SV=2	46738	0	226280	5150.5	52992	4686.4	231550	5844	0	2068.2
P20336	P20336	Ras-related protein Rab-3A	RAB3A	sp|P20336|RAB3A_HUMAN Ras-related protein Rab-3A OS=Homo sapiens OX=9606 GN=RAB3A PE=1 SV=1	0	0	41093	0	3885.5	0	0	0	0	0
P20340-2;P20340;P20340-3;P20340-4;Q9NRW1-2;Q9NRW1;Q14964	P20340-2;P20340;P20340-3;P20340-4;Q9NRW1-2;Q9NRW1;Q14964	Ras-related protein Rab-6A;Ras-related protein Rab-6B;Ras-related protein Rab-39A	RAB6A;RAB6B;RAB39A	sp|P20340-2|RAB6A_HUMAN Isoform 2 of Ras-related protein Rab-6A OS=Homo sapiens OX=9606 GN=RAB6A;sp|P20340|RAB6A_HUMAN Ras-related protein Rab-6A OS=Homo sapiens OX=9606 GN=RAB6A PE=1 SV=3;sp|P20340-3|RAB6A_HUMAN Isoform 3 of Ras-related protein Rab-6A OS=	308980	0	271590	149970	147160	0	76622	18121	47283	0
P20700	P20700	Lamin-B1	LMNB1	sp|P20700|LMNB1_HUMAN Lamin-B1 OS=Homo sapiens OX=9606 GN=LMNB1 PE=1 SV=2	8723.2	0	14950	3569.9	101690	0	10776	0	0	0
P20839-2;P20839-4;P20839;P20839-3;P20839-7;P20839-5;P20839-6	P20839-2;P20839-4;P20839;P20839-3;P20839-7;P20839-5;P20839-6	Inosine-5-monophosphate dehydrogenase 1	IMPDH1	sp|P20839-2|IMDH1_HUMAN Isoform 2 of Inosine-5-monophosphate dehydrogenase 1 OS=Homo sapiens OX=9606 GN=IMPDH1;sp|P20839-4|IMDH1_HUMAN Isoform 4 of Inosine-5-monophosphate dehydrogenase 1 OS=Homo sapiens OX=9606 GN=IMPDH1;sp|P20839|IMDH1_HUMAN Inosine-5	0	0	33915	0	1730.5	0	0	0	0	0
P20929-4;P20929;P20929-3;P20929-2	P20929-4;P20929;P20929-3;P20929-2	Nebulin	NEB	sp|P20929-4|NEBU_HUMAN Isoform 4 of Nebulin OS=Homo sapiens OX=9606 GN=NEB;sp|P20929|NEBU_HUMAN Nebulin OS=Homo sapiens OX=9606 GN=NEB PE=1 SV=5;sp|P20929-3|NEBU_HUMAN Isoform 3 of Nebulin OS=Homo sapiens OX=9606 GN=NEB;sp|P20929-2|NEBU_HUMAN Isoform 2 of	0	0	0	0	0	0	0	0	0	0
P21281;P15313	P21281	V-type proton ATPase subunit B, brain isoform	ATP6V1B2	sp|P21281|VATB2_HUMAN V-type proton ATPase subunit B, brain isoform OS=Homo sapiens OX=9606 GN=ATP6V1B2 PE=1 SV=3	0	0	57041	11567	0	0	0	0	0	0
P21291	P21291	Cysteine and glycine-rich protein 1	CSRP1	sp|P21291|CSRP1_HUMAN Cysteine and glycine-rich protein 1 OS=Homo sapiens OX=9606 GN=CSRP1 PE=1 SV=3	0	0	0	0	0	0	0	0	0	0
P21333-2;P21333;O75369-5;O75369-4;O75369-6;O75369-3;O75369-2;O75369-9;O75369;O75369-8	P21333-2;P21333	Filamin-A	FLNA	sp|P21333-2|FLNA_HUMAN Isoform 2 of Filamin-A OS=Homo sapiens OX=9606 GN=FLNA;sp|P21333|FLNA_HUMAN Filamin-A OS=Homo sapiens OX=9606 GN=FLNA PE=1 SV=4	34580	0	191000	3973.4	132910	6770	37094	0	6052.1	0
P21462	P21462	fMet-Leu-Phe receptor	FPR1	sp|P21462|FPR1_HUMAN fMet-Leu-Phe receptor OS=Homo sapiens OX=9606 GN=FPR1 PE=1 SV=3	0	0	50640	0	6811.3	0	0	0	0	0
P21589-2;P21589	P21589-2;P21589	5-nucleotidase	NT5E	sp|P21589-2|5NTD_HUMAN Isoform 2 of 5-nucleotidase OS=Homo sapiens OX=9606 GN=NT5E;sp|P21589|5NTD_HUMAN 5-nucleotidase OS=Homo sapiens OX=9606 GN=NT5E PE=1 SV=1	34520	0	16733	56656	0	0	0	0	13094	0
P21695-2;P21695	P21695-2;P21695	Glycerol-3-phosphate dehydrogenase [NAD(+)], cytoplasmic	GPD1	sp|P21695-2|GPDA_HUMAN Isoform 2 of Glycerol-3-phosphate dehydrogenase [NAD(+)], cytoplasmic OS=Homo sapiens OX=9606 GN=GPD1;sp|P21695|GPDA_HUMAN Glycerol-3-phosphate dehydrogenase [NAD(+)], cytoplasmic OS=Homo sapiens OX=9606 GN=GPD1 PE=1 SV=4	0	0	0	0	0	0	0	0	0	0
P21926	P21926	CD9 antigen	CD9	sp|P21926|CD9_HUMAN CD9 antigen OS=Homo sapiens OX=9606 GN=CD9 PE=1 SV=4	144200	0	8080.5	491830	54922	4843.3	69494	11428	208650	0
P21980;P21980-2;P21980-3	P21980;P21980-2	Protein-glutamine gamma-glutamyltransferase 2	TGM2	sp|P21980|TGM2_HUMAN Protein-glutamine gamma-glutamyltransferase 2 OS=Homo sapiens OX=9606 GN=TGM2 PE=1 SV=2;sp|P21980-2|TGM2_HUMAN Isoform 2 of Protein-glutamine gamma-glutamyltransferase 2 OS=Homo sapiens OX=9606 GN=TGM2	72296	0	3750.4	14216	13710	0	0	0	11821	0
P22061;P22061-2	P22061;P22061-2	Protein-L-isoaspartate(D-aspartate) O-methyltransferase	PCMT1	sp|P22061|PIMT_HUMAN Protein-L-isoaspartate(D-aspartate) O-methyltransferase OS=Homo sapiens OX=9606 GN=PCMT1 PE=1 SV=4;sp|P22061-2|PIMT_HUMAN Isoform 2 of Protein-L-isoaspartate(D-aspartate) O-methyltransferase OS=Homo sapiens OX=9606 GN=PCMT1	29836	0	33789	0	0	0	0	0	0	0
P22079-2;P22079	P22079-2;P22079	Lactoperoxidase	LPO	sp|P22079-2|PERL_HUMAN Isoform 2 of Lactoperoxidase OS=Homo sapiens OX=9606 GN=LPO;sp|P22079|PERL_HUMAN Lactoperoxidase OS=Homo sapiens OX=9606 GN=LPO PE=1 SV=2	14677	0	0	16724	44815	0	0	0	13340	0
P22102-2;P22102	P22102-2;P22102	Trifunctional purine biosynthetic protein adenosine-3;Phosphoribosylamine--glycine ligase;Phosphoribosylformylglycinamidine cyclo-ligase;Phosphoribosylglycinamide formyltransferase	GART	sp|P22102-2|PUR2_HUMAN Isoform Short of Trifunctional purine biosynthetic protein adenosine-3 OS=Homo sapiens OX=9606 GN=GART;sp|P22102|PUR2_HUMAN Trifunctional purine biosynthetic protein adenosine-3 OS=Homo sapiens OX=9606 GN=GART PE=1 SV=1	0	0	0	0	0	0	0	0	0	0
P22234;P22234-2	P22234;P22234-2	Multifunctional protein ADE2;Phosphoribosylaminoimidazole-succinocarboxamide synthase;Phosphoribosylaminoimidazole carboxylase	PAICS	sp|P22234|PUR6_HUMAN Bifunctional phosphoribosylaminoimidazole carboxylase/phosphoribosylaminoimidazole succinocarboxamide synthetase OS=Homo sapiens OX=9606 GN=PAICS PE=1 SV=3;sp|P22234-2|PUR6_HUMAN Isoform 2 of Bifunctional phosphoribosylaminoimidazole c	0	0	20228	0	37878	0	12783	0	0	0
P22307-6;P22307-2;P22307-4;P22307-7;P22307-8;P22307	P22307-6;P22307-2;P22307-4;P22307-7;P22307-8;P22307	Non-specific lipid-transfer protein	SCP2	sp|P22307-6|SCP2_HUMAN Isoform 6 of Sterol carrier protein 2 OS=Homo sapiens OX=9606 GN=SCP2;sp|P22307-2|SCP2_HUMAN Isoform SCP2 of Sterol carrier protein 2 OS=Homo sapiens OX=9606 GN=SCP2;sp|P22307-4|SCP2_HUMAN Isoform 4 of Sterol carrier protein 2 OS=Hom	0	0	27001	0	0	0	4064.3	0	0	0
P22314-2;P22314	P22314-2;P22314	Ubiquitin-like modifier-activating enzyme 1	UBA1	sp|P22314-2|UBA1_HUMAN Isoform 2 of Ubiquitin-like modifier-activating enzyme 1 OS=Homo sapiens OX=9606 GN=UBA1;sp|P22314|UBA1_HUMAN Ubiquitin-like modifier-activating enzyme 1 OS=Homo sapiens OX=9606 GN=UBA1 PE=1 SV=3	33717	0	158140	18493	97415	4702.1	9315.4	0	3071.3	0
P22392;P22392-2;O60361;P15531;P15531-2	P22392;P22392-2;O60361;P15531;P15531-2	Nucleoside diphosphate kinase B;Putative nucleoside diphosphate kinase;Nucleoside diphosphate kinase A	NME2;NME2P1;NME1	sp|P22392|NDKB_HUMAN Nucleoside diphosphate kinase B OS=Homo sapiens OX=9606 GN=NME2 PE=1 SV=1;sp|P22392-2|NDKB_HUMAN Isoform 3 of Nucleoside diphosphate kinase B OS=Homo sapiens OX=9606 GN=NME2;sp|O60361|NDK8_HUMAN Putative nucleoside diphosphate kinase O	11433	0	51391	29263	53566	10934	32532	0	0	0
P22626-2;P22626	P22626-2;P22626	Heterogeneous nuclear ribonucleoproteins A2/B1	HNRNPA2B1	sp|P22626-2|ROA2_HUMAN Isoform A2 of Heterogeneous nuclear ribonucleoproteins A2/B1 OS=Homo sapiens OX=9606 GN=HNRNPA2B1;sp|P22626|ROA2_HUMAN Heterogeneous nuclear ribonucleoproteins A2/B1 OS=Homo sapiens OX=9606 GN=HNRNPA2B1 PE=1 SV=2	93478	10373	307230	65368	21745	0	44754	28779	15871	32004
P22681	P22681	E3 ubiquitin-protein ligase CBL	CBL	sp|P22681|CBL_HUMAN E3 ubiquitin-protein ligase CBL OS=Homo sapiens OX=9606 GN=CBL PE=1 SV=2	0	0	16384	0	2114.7	0	0	0	0	0
P22695	P22695	Cytochrome b-c1 complex subunit 2, mitochondrial	UQCRC2	sp|P22695|QCR2_HUMAN Cytochrome b-c1 complex subunit 2, mitochondrial OS=Homo sapiens OX=9606 GN=UQCRC2 PE=1 SV=3	4266.6	0	54926	0	0	0	0	0	0	0
P22748	P22748	Carbonic anhydrase 4	CA4	sp|P22748|CAH4_HUMAN Carbonic anhydrase 4 OS=Homo sapiens OX=9606 GN=CA4 PE=1 SV=2	0	0	47740	0	15682	0	0	0	0	0
P22894	P22894	Neutrophil collagenase	MMP8	sp|P22894|MMP8_HUMAN Neutrophil collagenase OS=Homo sapiens OX=9606 GN=MMP8 PE=1 SV=1	0	0	421270	0	261530	120930	139710	0	4687.6	835.38
P23083	P23083	Ig heavy chain V-I region V35		sp|P23083|HV102_HUMAN Immunoglobulin heavy variable 1-2 OS=Homo sapiens OX=9606 GN=IGHV1-2 PE=1 SV=2	0	0	6074.5	73569	35988	4815.9	25456	0	8564.7	0
P23246-2;P23246	P23246-2;P23246	Splicing factor, proline- and glutamine-rich	SFPQ	sp|P23246-2|SFPQ_HUMAN Isoform Short of Splicing factor, proline- and glutamine-rich OS=Homo sapiens OX=9606 GN=SFPQ;sp|P23246|SFPQ_HUMAN Splicing factor, proline- and glutamine-rich OS=Homo sapiens OX=9606 GN=SFPQ PE=1 SV=2	0	0	0	0	0	0	0	0	0	0
P23280;P23280-3;P23280-2	P23280;P23280-3;P23280-2	Carbonic anhydrase 6	CA6	sp|P23280|CAH6_HUMAN Carbonic anhydrase 6 OS=Homo sapiens OX=9606 GN=CA6 PE=1 SV=3;sp|P23280-3|CAH6_HUMAN Isoform 3 of Carbonic anhydrase 6 OS=Homo sapiens OX=9606 GN=CA6;sp|P23280-2|CAH6_HUMAN Isoform 2 of Carbonic anhydrase 6 OS=Homo sapiens OX=9606 GN=C	279660	147.71	10907	289110	487130	1406.4	3351.4	7217.9	2743.5	2989.1
P23284	P23284	Peptidyl-prolyl cis-trans isomerase B	PPIB	sp|P23284|PPIB_HUMAN Peptidyl-prolyl cis-trans isomerase B OS=Homo sapiens OX=9606 GN=PPIB PE=1 SV=2	30525	0	60437	10639	37352	16394	21260	10577	41206	0
P23368;P23368-2	P23368;P23368-2	NAD-dependent malic enzyme, mitochondrial	ME2	sp|P23368|MAOM_HUMAN NAD-dependent malic enzyme, mitochondrial OS=Homo sapiens OX=9606 GN=ME2 PE=1 SV=1;sp|P23368-2|MAOM_HUMAN Isoform 2 of NAD-dependent malic enzyme, mitochondrial OS=Homo sapiens OX=9606 GN=ME2	0	6097.3	138320	3111	48417	0	17712	10876	13023	10398
P23381-2;P23381	P23381-2;P23381	Tryptophan--tRNA ligase, cytoplasmic;T1-TrpRS;T2-TrpRS	WARS	sp|P23381-2|SYWC_HUMAN Isoform 2 of Tryptophan--tRNA ligase, cytoplasmic OS=Homo sapiens OX=9606 GN=WARS1;sp|P23381|SYWC_HUMAN Tryptophan--tRNA ligase, cytoplasmic OS=Homo sapiens OX=9606 GN=WARS1 PE=1 SV=2	9647.5	0	10717	11421	50323	0	0	0	0	0
P23526-2;P23526	P23526-2;P23526	Adenosylhomocysteinase	AHCY	sp|P23526-2|SAHH_HUMAN Isoform 2 of Adenosylhomocysteinase OS=Homo sapiens OX=9606 GN=AHCY;sp|P23526|SAHH_HUMAN Adenosylhomocysteinase OS=Homo sapiens OX=9606 GN=AHCY PE=1 SV=4	17928	0	27812	3784.9	43690	0	4366.7	0	2102.8	0
P23528;Q9Y281-3;Q9Y281	P23528	Cofilin-1	CFL1	sp|P23528|COF1_HUMAN Cofilin-1 OS=Homo sapiens OX=9606 GN=CFL1 PE=1 SV=3	278160	0	442350	147040	430680	115080	194930	35633	126570	25518
P23743	P23743	Diacylglycerol kinase alpha	DGKA	sp|P23743|DGKA_HUMAN Diacylglycerol kinase alpha OS=Homo sapiens OX=9606 GN=DGKA PE=1 SV=3	0	0	0	0	0	0	0	0	0	0
P23919-2;P23919	P23919-2;P23919	Thymidylate kinase	DTYMK	sp|P23919-2|KTHY_HUMAN Isoform 2 of Thymidylate kinase OS=Homo sapiens OX=9606 GN=DTYMK;sp|P23919|KTHY_HUMAN Thymidylate kinase OS=Homo sapiens OX=9606 GN=DTYMK PE=1 SV=4	0	0	0	0	0	0	0	0	0	0
P24071-9;P24071-3;P24071-8;P24071-5;P24071-4;P24071-11;P24071-2;P24071-10;P24071;P24071-6	P24071-9;P24071-3;P24071-8;P24071-5;P24071-4;P24071-11;P24071-2;P24071-10;P24071;P24071-6	Immunoglobulin alpha Fc receptor	FCAR	sp|P24071-9|FCAR_HUMAN Isoform U10 of Immunoglobulin alpha Fc receptor OS=Homo sapiens OX=9606 GN=FCAR;sp|P24071-3|FCAR_HUMAN Isoform A.3 of Immunoglobulin alpha Fc receptor OS=Homo sapiens OX=9606 GN=FCAR;sp|P24071-8|FCAR_HUMAN Isoform U09 of Immunoglobul	0	0	87914	0	36012	8349.1	19860	0	8546.9	0
P24158	P24158	Myeloblastin	PRTN3	sp|P24158|PRTN3_HUMAN Myeloblastin OS=Homo sapiens OX=9606 GN=PRTN3 PE=1 SV=3	50757	0	1350700	58585	864890	365810	415340	27649	330520	47237
P24534	P24534	Elongation factor 1-beta	EEF1B2	sp|P24534|EF1B_HUMAN Elongation factor 1-beta OS=Homo sapiens OX=9606 GN=EEF1B2 PE=1 SV=3	4336.7	0	47437	2766.4	0	0	0	0	0	0
P24557-4;P24557-2;P24557;P24557-3	P24557-4;P24557-2;P24557;P24557-3	Thromboxane-A synthase	TBXAS1	sp|P24557-4|THAS_HUMAN Isoform 4 of Thromboxane-A synthase OS=Homo sapiens OX=9606 GN=TBXAS1;sp|P24557-2|THAS_HUMAN Isoform 2 of Thromboxane-A synthase OS=Homo sapiens OX=9606 GN=TBXAS1;sp|P24557|THAS_HUMAN Thromboxane-A synthase OS=Homo sapiens OX=9606 GN	0	0	0	0	0	0	0	0	0	0
P24821-6;P24821-5;P24821-2;P24821-3;P24821-4;P24821	P24821-6;P24821-5;P24821-2;P24821-3;P24821-4;P24821	Tenascin	TNC	sp|P24821-6|TENA_HUMAN Isoform 6 of Tenascin OS=Homo sapiens OX=9606 GN=TNC;sp|P24821-5|TENA_HUMAN Isoform 5 of Tenascin OS=Homo sapiens OX=9606 GN=TNC;sp|P24821-2|TENA_HUMAN Isoform 2 of Tenascin OS=Homo sapiens OX=9606 GN=TNC;sp|P24821-3|TENA_HUMAN Isofo	0	0	0	37372	3278.8	0	0	0	0	0
P25090	P25090	N-formyl peptide receptor 2	FPR2	sp|P25090|FPR2_HUMAN N-formyl peptide receptor 2 OS=Homo sapiens OX=9606 GN=FPR2 PE=1 SV=2	0	0	26440	0	16263	2842.9	0	0	3679.2	0
P25098;P35626	P25098;P35626	Beta-adrenergic receptor kinase 1;Beta-adrenergic receptor kinase 2	ADRBK1;ADRBK2	sp|P25098|ARBK1_HUMAN Beta-adrenergic receptor kinase 1 OS=Homo sapiens OX=9606 GN=GRK2 PE=1 SV=2;sp|P35626|ARBK2_HUMAN Beta-adrenergic receptor kinase 2 OS=Homo sapiens OX=9606 GN=GRK3 PE=1 SV=2	0	0	23354	0	12245	0	0	0	0	0
P25311	P25311	Zinc-alpha-2-glycoprotein	AZGP1	sp|P25311|ZA2G_HUMAN Zinc-alpha-2-glycoprotein OS=Homo sapiens OX=9606 GN=AZGP1 PE=1 SV=2	39286	0	4664.4	219480	50346	0	28546	14666	122150	20435
P25398	P25398	40S ribosomal protein S12	RPS12	sp|P25398|RS12_HUMAN 40S ribosomal protein S12 OS=Homo sapiens OX=9606 GN=RPS12 PE=1 SV=3	19694	0	8147.9	14850	5663	0	7682.6	0	0	0
P25705-2;P25705;P25705-3	P25705-2;P25705;P25705-3	ATP synthase subunit alpha, mitochondrial	ATP5A1	sp|P25705-2|ATPA_HUMAN Isoform 2 of ATP synthase subunit alpha, mitochondrial OS=Homo sapiens OX=9606 GN=ATP5F1A;sp|P25705|ATPA_HUMAN ATP synthase subunit alpha, mitochondrial OS=Homo sapiens OX=9606 GN=ATP5F1A PE=1 SV=1;sp|P25705-3|ATPA_HUMAN Isoform 3 of	72955	0	164580	5802.3	27881	3151.7	11215	0	9956.8	0
P25815	P25815	Protein S100-P	S100P	sp|P25815|S100P_HUMAN Protein S100-P OS=Homo sapiens OX=9606 GN=S100P PE=1 SV=2	207010	0	304600	80699	308450	0	249420	10402	55681	14762
P26038	P26038	Moesin	MSN	sp|P26038|MOES_HUMAN Moesin OS=Homo sapiens OX=9606 GN=MSN PE=1 SV=3	144420	0	145990	133420	289020	49021	143830	6642.5	89751	4275.2
P26447	P26447	Protein S100-A4	S100A4	sp|P26447|S10A4_HUMAN Protein S100-A4 OS=Homo sapiens OX=9606 GN=S100A4 PE=1 SV=1	30628	0	24559	17997	168930	14514	91175	0	37489	5820.8
P26583	P26583	High mobility group protein B2	HMGB2	sp|P26583|HMGB2_HUMAN High mobility group protein B2 OS=Homo sapiens OX=9606 GN=HMGB2 PE=1 SV=2	0	0	31847	0	51374	8975.4	12802	12492	11273	16172
P26599-1;P26599-2;P26599	P26599-1;P26599-2;P26599	Polypyrimidine tract-binding protein 1	PTBP1	sp|P26599-1|PTBP1_HUMAN Isoform 2 of Polypyrimidine tract-binding protein 1 OS=Homo sapiens OX=9606 GN=PTBP1;sp|P26599-2|PTBP1_HUMAN Isoform 3 of Polypyrimidine tract-binding protein 1 OS=Homo sapiens OX=9606 GN=PTBP1;sp|P26599|PTBP1_HUMAN Polypyrimidine t	0	0	44120	0	46057	0	0	0	0	0
P26639;P26639-2	P26639;P26639-2	Threonine--tRNA ligase, cytoplasmic	TARS	sp|P26639|SYTC_HUMAN Threonine--tRNA ligase 1, cytoplasmic OS=Homo sapiens OX=9606 GN=TARS1 PE=1 SV=3;sp|P26639-2|SYTC_HUMAN Isoform 2 of Threonine--tRNA ligase 1, cytoplasmic OS=Homo sapiens OX=9606 GN=TARS1	13662	0	16416	9519.6	46044	0	0	0	0	0
P26641;P26641-2	P26641;P26641-2	Elongation factor 1-gamma	EEF1G	sp|P26641|EF1G_HUMAN Elongation factor 1-gamma OS=Homo sapiens OX=9606 GN=EEF1G PE=1 SV=3;sp|P26641-2|EF1G_HUMAN Isoform 2 of Elongation factor 1-gamma OS=Homo sapiens OX=9606 GN=EEF1G	12666	0	17107	18684	75466	0	4896.4	0	5696.2	0
P27105;P27105-2	P27105	Erythrocyte band 7 integral membrane protein	STOM	sp|P27105|STOM_HUMAN Stomatin OS=Homo sapiens OX=9606 GN=STOM PE=1 SV=3	133630	0	497600	29145	109020	5339.6	61164	19024	48915	10239
P27169	P27169	Serum paraoxonase/arylesterase 1	PON1	sp|P27169|PON1_HUMAN Serum paraoxonase/arylesterase 1 OS=Homo sapiens OX=9606 GN=PON1 PE=1 SV=3	0	0	0	0	0	0	0	0	0	0
P27348	P27348	14-3-3 protein theta	YWHAQ	sp|P27348|1433T_HUMAN 14-3-3 protein theta OS=Homo sapiens OX=9606 GN=YWHAQ PE=1 SV=1	30492	0	9137.7	19000	8952.6	0	0	0	0	0
P27361-2;P27361-3;P27361;P31152;Q16659	P27361-2;P27361-3;P27361	Mitogen-activated protein kinase 3	MAPK3	sp|P27361-2|MK03_HUMAN Isoform 2 of Mitogen-activated protein kinase 3 OS=Homo sapiens OX=9606 GN=MAPK3;sp|P27361-3|MK03_HUMAN Isoform 3 of Mitogen-activated protein kinase 3 OS=Homo sapiens OX=9606 GN=MAPK3;sp|P27361|MK03_HUMAN Mitogen-activated protein k	0	0	17264	0	4108	0	0	0	0	0
P27797	P27797	Calreticulin	CALR	sp|P27797|CALR_HUMAN Calreticulin OS=Homo sapiens OX=9606 GN=CALR PE=1 SV=1	0	0	183070	2189.2	47536	2477.2	30344	0	11714	0
P27824;P27824-2;P27824-3;O14967	P27824;P27824-2;P27824-3	Calnexin	CANX	sp|P27824|CALX_HUMAN Calnexin OS=Homo sapiens OX=9606 GN=CANX PE=1 SV=2;sp|P27824-2|CALX_HUMAN Isoform 2 of Calnexin OS=Homo sapiens OX=9606 GN=CANX;sp|P27824-3|CALX_HUMAN Isoform 3 of Calnexin OS=Homo sapiens OX=9606 GN=CANX	0	0	319340	356.63	42915	0	3182.6	774.19	897.7	0
P28062-2;P28062	P28062-2;P28062	Proteasome subunit beta type-8	PSMB8	sp|P28062-2|PSB8_HUMAN Isoform 2 of Proteasome subunit beta type-8 OS=Homo sapiens OX=9606 GN=PSMB8;sp|P28062|PSB8_HUMAN Proteasome subunit beta type-8 OS=Homo sapiens OX=9606 GN=PSMB8 PE=1 SV=3	0	0	8985.6	0	16741	0	8704.4	0	0	0
P28065-2;P28065	P28065-2;P28065	Proteasome subunit beta type-9	PSMB9	sp|P28065-2|PSB9_HUMAN Isoform LMP2.S of Proteasome subunit beta type-9 OS=Homo sapiens OX=9606 GN=PSMB9;sp|P28065|PSB9_HUMAN Proteasome subunit beta type-9 OS=Homo sapiens OX=9606 GN=PSMB9 PE=1 SV=2	0	0	16691	3030.2	0	0	6393.3	0	0	0
P28066-2;P28066	P28066-2;P28066	Proteasome subunit alpha type-5	PSMA5	sp|P28066-2|PSA5_HUMAN Isoform 2 of Proteasome subunit alpha type-5 OS=Homo sapiens OX=9606 GN=PSMA5;sp|P28066|PSA5_HUMAN Proteasome subunit alpha type-5 OS=Homo sapiens OX=9606 GN=PSMA5 PE=1 SV=3	2489.1	0	25200	0	32565	0	0	0	4919.8	0
P28070	P28070	Proteasome subunit beta type-4	PSMB4	sp|P28070|PSB4_HUMAN Proteasome subunit beta type-4 OS=Homo sapiens OX=9606 GN=PSMB4 PE=1 SV=4	46174	0	0	6160.8	7973.9	0	0	0	0	0
P28325	P28325	Cystatin-D	CST5	sp|P28325|CYTD_HUMAN Cystatin-D OS=Homo sapiens OX=9606 GN=CST5 PE=1 SV=1	54062	0	0	26769	77106	0	15676	0	11895	0
P28482;P28482-2	P28482;P28482-2	Mitogen-activated protein kinase 1	MAPK1	sp|P28482|MK01_HUMAN Mitogen-activated protein kinase 1 OS=Homo sapiens OX=9606 GN=MAPK1 PE=1 SV=3;sp|P28482-2|MK01_HUMAN Isoform 2 of Mitogen-activated protein kinase 1 OS=Homo sapiens OX=9606 GN=MAPK1	0	0	84720	1441.2	57104	0	1430.7	0	0	0
P28562	P28562	Dual specificity protein phosphatase 1	DUSP1	sp|P28562|DUS1_HUMAN Dual specificity protein phosphatase 1 OS=Homo sapiens OX=9606 GN=DUSP1 PE=1 SV=3	0	0	159230	0	115130	0	49786	0	0	0
P28676	P28676	Grancalcin	GCA	sp|P28676|GRAN_HUMAN Grancalcin OS=Homo sapiens OX=9606 GN=GCA PE=1 SV=2	43687	0	1323100	29326	415280	21149	138240	0	46716	0
P28799;P28799-3;P28799-2	P28799;P28799-3;P28799-2	Granulins;Acrogranin;Paragranulin;Granulin-1;Granulin-2;Granulin-3;Granulin-4;Granulin-5;Granulin-6;Granulin-7	GRN	sp|P28799|GRN_HUMAN Progranulin OS=Homo sapiens OX=9606 GN=GRN PE=1 SV=2;sp|P28799-3|GRN_HUMAN Isoform 3 of Progranulin OS=Homo sapiens OX=9606 GN=GRN;sp|P28799-2|GRN_HUMAN Isoform 2 of Progranulin OS=Homo sapiens OX=9606 GN=GRN	0	0	101730	5085.6	23675	4044.5	16381	3532.4	0	0
P29034	P29034	Protein S100-A2	S100A2	sp|P29034|S10A2_HUMAN Protein S100-A2 OS=Homo sapiens OX=9606 GN=S100A2 PE=1 SV=3	3120.4	0	2651.3	48050	4579.3	0	2647.9	0	0	0
P29350;P29350-3;P29350-4;P29350-2	P29350;P29350-3;P29350-4;P29350-2	Tyrosine-protein phosphatase non-receptor type 6	PTPN6	sp|P29350|PTN6_HUMAN Tyrosine-protein phosphatase non-receptor type 6 OS=Homo sapiens OX=9606 GN=PTPN6 PE=1 SV=1;sp|P29350-3|PTN6_HUMAN Isoform 2 of Tyrosine-protein phosphatase non-receptor type 6 OS=Homo sapiens OX=9606 GN=PTPN6;sp|P29350-4|PTN6_HUMAN Is	3683.3	0	365020	2617.1	35230	0	1750.3	0	1928.9	0
P29401;P29401-2	P29401;P29401-2	Transketolase	TKT	sp|P29401|TKT_HUMAN Transketolase OS=Homo sapiens OX=9606 GN=TKT PE=1 SV=3;sp|P29401-2|TKT_HUMAN Isoform 2 of Transketolase OS=Homo sapiens OX=9606 GN=TKT	98098	0	820850	148420	909540	183410	311040	2245.8	55640	0
P29508;P29508-2;P48594	P29508;P29508-2	Serpin B3	SERPINB3	sp|P29508|SPB3_HUMAN Serpin B3 OS=Homo sapiens OX=9606 GN=SERPINB3 PE=1 SV=2;sp|P29508-2|SPB3_HUMAN Isoform 2 of Serpin B3 OS=Homo sapiens OX=9606 GN=SERPINB3	119290	0	3866.7	277350	20355	0	0	0	48320	0
P29992	P29992	Guanine nucleotide-binding protein subunit alpha-11	GNA11	sp|P29992|GNA11_HUMAN Guanine nucleotide-binding protein subunit alpha-11 OS=Homo sapiens OX=9606 GN=GNA11 PE=1 SV=2	749190	0	62431	427930	85532	4032.6	35346	0	133330	4399.2
P30041	P30041	Peroxiredoxin-6	PRDX6	sp|P30041|PRDX6_HUMAN Peroxiredoxin-6 OS=Homo sapiens OX=9606 GN=PRDX6 PE=1 SV=3	97645	0	108280	105980	180600	11896	50255	0	10260	0
P30044-2;P30044;P30044-3;P30044-4	P30044-2;P30044;P30044-3	Peroxiredoxin-5, mitochondrial	PRDX5	sp|P30044-2|PRDX5_HUMAN Isoform Cytoplasmic+peroxisomal of Peroxiredoxin-5, mitochondrial OS=Homo sapiens OX=9606 GN=PRDX5;sp|P30044|PRDX5_HUMAN Peroxiredoxin-5, mitochondrial OS=Homo sapiens OX=9606 GN=PRDX5 PE=1 SV=4;sp|P30044-3|PRDX5_HUMAN Isoform 3 of	480350	0	338740	277430	153150	39046	66655	6558	93286	0
P30046;P30046-2;A6NHG4	P30046;P30046-2;A6NHG4	D-dopachrome decarboxylase;D-dopachrome decarboxylase-like protein	DDT;DDTL	sp|P30046|DOPD_HUMAN D-dopachrome decarboxylase OS=Homo sapiens OX=9606 GN=DDT PE=1 SV=3;sp|P30046-2|DOPD_HUMAN Isoform 2 of D-dopachrome decarboxylase OS=Homo sapiens OX=9606 GN=DDT;sp|A6NHG4|DDTL_HUMAN D-dopachrome decarboxylase-like protein OS=Homo sapi	0	0	67217	2946.7	60574	0	0	0	0	0
P30048-2;P30048	P30048-2;P30048	Thioredoxin-dependent peroxide reductase, mitochondrial	PRDX3	sp|P30048-2|PRDX3_HUMAN Isoform 2 of Thioredoxin-dependent peroxide reductase, mitochondrial OS=Homo sapiens OX=9606 GN=PRDX3;sp|P30048|PRDX3_HUMAN Thioredoxin-dependent peroxide reductase, mitochondrial OS=Homo sapiens OX=9606 GN=PRDX3 PE=1 SV=3	4612.9	0	193620	1757.7	103220	5252.1	23208	2101.2	0	0
P30050-2;P30050	P30050-2;P30050	60S ribosomal protein L12	RPL12	sp|P30050-2|RL12_HUMAN Isoform 2 of 60S ribosomal protein L12 OS=Homo sapiens OX=9606 GN=RPL12;sp|P30050|RL12_HUMAN 60S ribosomal protein L12 OS=Homo sapiens OX=9606 GN=RPL12 PE=1 SV=1	0	0	0	0	0	0	0	0	0	0
P30085-3;P30085;P30085-2	P30085-3;P30085;P30085-2	UMP-CMP kinase	CMPK1	sp|P30085-3|KCY_HUMAN Isoform 3 of UMP-CMP kinase OS=Homo sapiens OX=9606 GN=CMPK1;sp|P30085|KCY_HUMAN UMP-CMP kinase OS=Homo sapiens OX=9606 GN=CMPK1 PE=1 SV=3;sp|P30085-2|KCY_HUMAN Isoform 2 of UMP-CMP kinase OS=Homo sapiens OX=9606 GN=CMPK1	23644	0	4970.9	50207	9515.1	0	0	0	0	0
P30086	P30086	Phosphatidylethanolamine-binding protein 1;Hippocampal cholinergic neurostimulating peptide	PEBP1	sp|P30086|PEBP1_HUMAN Phosphatidylethanolamine-binding protein 1 OS=Homo sapiens OX=9606 GN=PEBP1 PE=1 SV=3	53248	0	8755.1	57568	8150.4	0	0	0	3545.5	0
P30101	P30101	Protein disulfide-isomerase A3	PDIA3	sp|P30101|PDIA3_HUMAN Protein disulfide-isomerase A3 OS=Homo sapiens OX=9606 GN=PDIA3 PE=1 SV=4	2733.6	0	189570	0	35145	2003.9	5677.3	885.18	1858.7	0
P30153;P30154-5;P30154-4;P30154;P30154-3;P30154-2	P30153	Serine/threonine-protein phosphatase 2A 65 kDa regulatory subunit A alpha isoform	PPP2R1A	sp|P30153|2AAA_HUMAN Serine/threonine-protein phosphatase 2A 65 kDa regulatory subunit A alpha isoform OS=Homo sapiens OX=9606 GN=PPP2R1A PE=1 SV=4	0	0	86928	11107	16143	0	0	0	0	0
P30520	P30520	Adenylosuccinate synthetase isozyme 2	ADSS	sp|P30520|PURA2_HUMAN Adenylosuccinate synthetase isozyme 2 OS=Homo sapiens OX=9606 GN=ADSS2 PE=1 SV=3	18735	12246	266260	5571.4	209150	4623.1	14247	0	0	15682
P30740;P30740-2;P50452-2;P50452;P50453;O75830	P30740;P30740-2	Leukocyte elastase inhibitor	SERPINB1	sp|P30740|ILEU_HUMAN Leukocyte elastase inhibitor OS=Homo sapiens OX=9606 GN=SERPINB1 PE=1 SV=1;sp|P30740-2|ILEU_HUMAN Isoform 2 of Leukocyte elastase inhibitor OS=Homo sapiens OX=9606 GN=SERPINB1	192080	0	302370	177320	361380	198260	373610	106320	131590	71755
P30838	P30838	Aldehyde dehydrogenase, dimeric NADP-preferring	ALDH3A1	sp|P30838|AL3A1_HUMAN Aldehyde dehydrogenase, dimeric NADP-preferring OS=Homo sapiens OX=9606 GN=ALDH3A1 PE=1 SV=3	16029	0	0	147450	11892	0	3915.5	0	11495	0
P31025;Q5VSP4	P31025	Lipocalin-1	LCN1	sp|P31025|LCN1_HUMAN Lipocalin-1 OS=Homo sapiens OX=9606 GN=LCN1 PE=1 SV=1	391620	6716.3	282750	1550300	751300	302750	963990	248490	1860100	192290
P31146	P31146	Coronin-1A	CORO1A	sp|P31146|COR1A_HUMAN Coronin-1A OS=Homo sapiens OX=9606 GN=CORO1A PE=1 SV=4	11436	0	1215000	58095	736740	103140	250220	7583.2	83418	4501.2
P31151;Q86SG5	P31151;Q86SG5	Protein S100-A7;Protein S100-A7A	S100A7;S100A7A	sp|P31151|S10A7_HUMAN Protein S100-A7 OS=Homo sapiens OX=9606 GN=S100A7 PE=1 SV=4;sp|Q86SG5|S1A7A_HUMAN Protein S100-A7A OS=Homo sapiens OX=9606 GN=S100A7A PE=1 SV=3	6128.5	0	3625	125180	9490.3	0	2355.2	1894.9	0	0
P31689-2;P31689	P31689-2;P31689	DnaJ homolog subfamily A member 1	DNAJA1	sp|P31689-2|DNJA1_HUMAN Isoform 2 of DnaJ homolog subfamily A member 1 OS=Homo sapiens OX=9606 GN=DNAJA1;sp|P31689|DNJA1_HUMAN DnaJ homolog subfamily A member 1 OS=Homo sapiens OX=9606 GN=DNAJA1 PE=1 SV=2	19304	0	15149	0	13739	0	0	0	0	0
P31943	P31943	Heterogeneous nuclear ribonucleoprotein H;Heterogeneous nuclear ribonucleoprotein H, N-terminally processed	HNRNPH1	sp|P31943|HNRH1_HUMAN Heterogeneous nuclear ribonucleoprotein H OS=Homo sapiens OX=9606 GN=HNRNPH1 PE=1 SV=4	0	0	63128	0	8431.2	0	0	0	0	0
P31946-2;P31946	P31946-2;P31946	14-3-3 protein beta/alpha;14-3-3 protein beta/alpha, N-terminally processed	YWHAB	sp|P31946-2|1433B_HUMAN Isoform Short of 14-3-3 protein beta/alpha OS=Homo sapiens OX=9606 GN=YWHAB;sp|P31946|1433B_HUMAN 14-3-3 protein beta/alpha OS=Homo sapiens OX=9606 GN=YWHAB PE=1 SV=3	90081	0	202590	69531	115890	128510	30255	0	0	0
P31947-2;P31947	P31947-2;P31947	14-3-3 protein sigma	SFN	sp|P31947-2|1433S_HUMAN Isoform 2 of 14-3-3 protein sigma OS=Homo sapiens OX=9606 GN=SFN;sp|P31947|1433S_HUMAN 14-3-3 protein sigma OS=Homo sapiens OX=9606 GN=SFN PE=1 SV=1	58905	0	7895.9	73991	13213	0	0	0	0	0
P31949	P31949	Protein S100-A11;Protein S100-A11, N-terminally processed	S100A11	sp|P31949|S10AB_HUMAN Protein S100-A11 OS=Homo sapiens OX=9606 GN=S100A11 PE=1 SV=2	115400	5321.6	99046	44359	212760	33900	58556	24090	24157	17689
P31997	P31997	Carcinoembryonic antigen-related cell adhesion molecule 8	CEACAM8	sp|P31997|CEAM8_HUMAN Carcinoembryonic antigen-related cell adhesion molecule 8 OS=Homo sapiens OX=9606 GN=CEACAM8 PE=1 SV=2	0	0	142100	0	99302	0	66915	0	33587	0
P32121-5;P32121-2;P32121;P32121-3;P32121-4	P32121-5;P32121-2;P32121;P32121-3;P32121-4	Beta-arrestin-2	ARRB2	sp|P32121-5|ARRB2_HUMAN Isoform 5 of Beta-arrestin-2 OS=Homo sapiens OX=9606 GN=ARRB2;sp|P32121-2|ARRB2_HUMAN Isoform 3 of Beta-arrestin-2 OS=Homo sapiens OX=9606 GN=ARRB2;sp|P32121|ARRB2_HUMAN Beta-arrestin-2 OS=Homo sapiens OX=9606 GN=ARRB2 PE=1 SV=2;sp|	0	0	46258	0	10981	0	0	0	0	0
P32320	P32320	Cytidine deaminase	CDA	sp|P32320|CDD_HUMAN Cytidine deaminase OS=Homo sapiens OX=9606 GN=CDA PE=1 SV=2	7915.5	0	190880	0	176570	23252	28357	0	5237.1	0
P32926	P32926	Desmoglein-3	DSG3	sp|P32926|DSG3_HUMAN Desmoglein-3 OS=Homo sapiens OX=9606 GN=DSG3 PE=1 SV=2	37491	0	0	40683	0	0	3271.4	0	0	0
P33121-2;P33121-3;P33121	P33121-2;P33121-3;P33121	Long-chain-fatty-acid--CoA ligase 1	ACSL1	sp|P33121-2|ACSL1_HUMAN Isoform 2 of Long-chain-fatty-acid--CoA ligase 1 OS=Homo sapiens OX=9606 GN=ACSL1;sp|P33121-3|ACSL1_HUMAN Isoform 3 of Long-chain-fatty-acid--CoA ligase 1 OS=Homo sapiens OX=9606 GN=ACSL1;sp|P33121|ACSL1_HUMAN Long-chain-fatty-acid-	942.39	0	130520	0	4369.3	0	1321.3	0	0	0
P34910;P34910-2	P34910;P34910-2	Protein EVI2B	EVI2B	sp|P34910|EVI2B_HUMAN Protein EVI2B OS=Homo sapiens OX=9606 GN=EVI2B PE=1 SV=2;sp|P34910-2|EVI2B_HUMAN Isoform 2 of Protein EVI2B OS=Homo sapiens OX=9606 GN=EVI2B	0	0	56596	2811.7	4815.9	0	0	0	0	0
P34931	P34931	Heat shock 70 kDa protein 1-like	HSPA1L	sp|P34931|HS71L_HUMAN Heat shock 70 kDa protein 1-like OS=Homo sapiens OX=9606 GN=HSPA1L PE=1 SV=2	0	0	0	0	0	0	0	0	0	0
P35080-2;P35080	P35080-2;P35080	Profilin-2	PFN2	sp|P35080-2|PROF2_HUMAN Isoform IIb of Profilin-2 OS=Homo sapiens OX=9606 GN=PFN2;sp|P35080|PROF2_HUMAN Profilin-2 OS=Homo sapiens OX=9606 GN=PFN2 PE=1 SV=3	0	0	0	6161.6	4827	0	0	0	0	0
P35228;P35228-2	P35228;P35228-2	Nitric oxide synthase, inducible	NOS2	sp|P35228|NOS2_HUMAN Nitric oxide synthase, inducible OS=Homo sapiens OX=9606 GN=NOS2 PE=1 SV=2;sp|P35228-2|NOS2_HUMAN Isoform 2 of Nitric oxide synthase, inducible OS=Homo sapiens OX=9606 GN=NOS2	970.3	0	471.81	516100	543.59	0	692.83	394.66	0	0
P35232-2;P35232	P35232-2;P35232	Prohibitin	PHB	sp|P35232-2|PHB1_HUMAN Isoform 2 of Prohibitin 1 OS=Homo sapiens OX=9606 GN=PHB1;sp|P35232|PHB1_HUMAN Prohibitin 1 OS=Homo sapiens OX=9606 GN=PHB1 PE=1 SV=1	0	0	51788	0	8127.3	0	3563.8	0	0	0
P35241;P35241-5;P35241-4;P35241-2	P35241;P35241-5;P35241-4	Radixin	RDX	sp|P35241|RADI_HUMAN Radixin OS=Homo sapiens OX=9606 GN=RDX PE=1 SV=1;sp|P35241-5|RADI_HUMAN Isoform 5 of Radixin OS=Homo sapiens OX=9606 GN=RDX;sp|P35241-4|RADI_HUMAN Isoform 4 of Radixin OS=Homo sapiens OX=9606 GN=RDX	32030	0	0	99106	2490.1	0	0	0	4421.8	0
P35244	P35244	Replication protein A 14 kDa subunit	RPA3	sp|P35244|RFA3_HUMAN Replication protein A 14 kDa subunit OS=Homo sapiens OX=9606 GN=RPA3 PE=1 SV=1	0	0	0	0	0	0	0	0	0	0
P35579;P35579-2;P35580-3;P35580-2;P35580-5;P35580;P35580-4;P35749;P35749-2;P35749-4;P35749-3;P12882;P11055;Q9UKX2;P12883;P13533;Q9Y623;A7E2Y1;Q9UKX3;P13535	P35579;P35579-2	Myosin-9	MYH9	sp|P35579|MYH9_HUMAN Myosin-9 OS=Homo sapiens OX=9606 GN=MYH9 PE=1 SV=4;sp|P35579-2|MYH9_HUMAN Isoform 2 of Myosin-9 OS=Homo sapiens OX=9606 GN=MYH9	103960	0	235600	76988	592300	98535	294970	1200.4	91101	0
P35606-2;P35606	P35606-2;P35606	Coatomer subunit beta	COPB2	sp|P35606-2|COPB2_HUMAN Isoform 2 of Coatomer subunit beta OS=Homo sapiens OX=9606 GN=COPB2;sp|P35606|COPB2_HUMAN Coatomer subunit beta OS=Homo sapiens OX=9606 GN=COPB2 PE=1 SV=2	0	0	18433	0	21780	0	0	0	0	0
P35611-5;P35611-2;P35611-6;P35611-4;P35611;P35611-3	P35611-5;P35611-2;P35611-6;P35611-4;P35611;P35611-3	Alpha-adducin	ADD1	sp|P35611-5|ADDA_HUMAN Isoform 5 of Alpha-adducin OS=Homo sapiens OX=9606 GN=ADD1;sp|P35611-2|ADDA_HUMAN Isoform 2 of Alpha-adducin OS=Homo sapiens OX=9606 GN=ADD1;sp|P35611-6|ADDA_HUMAN Isoform 6 of Alpha-adducin OS=Homo sapiens OX=9606 GN=ADD1;sp|P35611-	0	0	33592	0	12608	0	0	0	0	0
P35670-2;P35670-3;P35670-4;P35670	P35670-2;P35670-3;P35670-4;P35670	Copper-transporting ATPase 2;WND/140 kDa	ATP7B	sp|P35670-2|ATP7B_HUMAN Isoform 2 of Copper-transporting ATPase 2 OS=Homo sapiens OX=9606 GN=ATP7B;sp|P35670-3|ATP7B_HUMAN Isoform 3 of Copper-transporting ATPase 2 OS=Homo sapiens OX=9606 GN=ATP7B;sp|P35670-4|ATP7B_HUMAN Isoform 4 of Copper-transporting A	0	0	0	0	0	0	0	0	0	0
P35754	P35754	Glutaredoxin-1	GLRX	sp|P35754|GLRX1_HUMAN Glutaredoxin-1 OS=Homo sapiens OX=9606 GN=GLRX PE=1 SV=2	4587.4	0	244560	3939.4	81823	4404.1	10039	0	3344.5	0
P35914-3;P35914-2;P35914	P35914-3;P35914-2;P35914	Hydroxymethylglutaryl-CoA lyase, mitochondrial	HMGCL	sp|P35914-3|HMGCL_HUMAN Isoform 3 of Hydroxymethylglutaryl-CoA lyase, mitochondrial OS=Homo sapiens OX=9606 GN=HMGCL;sp|P35914-2|HMGCL_HUMAN Isoform 2 of Hydroxymethylglutaryl-CoA lyase, mitochondrial OS=Homo sapiens OX=9606 GN=HMGCL;sp|P35914|HMGCL_HUMAN	0	0	20185	0	4680.4	0	0	0	0	0
P36405	P36405	ADP-ribosylation factor-like protein 3	ARL3	sp|P36405|ARL3_HUMAN ADP-ribosylation factor-like protein 3 OS=Homo sapiens OX=9606 GN=ARL3 PE=1 SV=2	123220	0	6049	37128	8044.5	0	0	0	7163.7	0
P36507	P36507	Dual specificity mitogen-activated protein kinase kinase 2	MAP2K2	sp|P36507|MP2K2_HUMAN Dual specificity mitogen-activated protein kinase kinase 2 OS=Homo sapiens OX=9606 GN=MAP2K2 PE=1 SV=1	0	0	47549	0	7904.4	0	0	0	0	0
P36871-2;P36871;P36871-3	P36871-2;P36871;P36871-3	Phosphoglucomutase-1	PGM1	sp|P36871-2|PGM1_HUMAN Isoform 2 of Phosphoglucomutase-1 OS=Homo sapiens OX=9606 GN=PGM1;sp|P36871|PGM1_HUMAN Phosphoglucomutase-1 OS=Homo sapiens OX=9606 GN=PGM1 PE=1 SV=3;sp|P36871-3|PGM1_HUMAN Isoform 3 of Phosphoglucomutase-1 OS=Homo sapiens OX=9606 GN	32472	0	39283	21165	116650	8064	14485	0	0	0
P36952;P36952-2	P36952;P36952-2	Serpin B5	SERPINB5	sp|P36952|SPB5_HUMAN Serpin B5 OS=Homo sapiens OX=9606 GN=SERPINB5 PE=1 SV=2;sp|P36952-2|SPB5_HUMAN Isoform 2 of Serpin B5 OS=Homo sapiens OX=9606 GN=SERPINB5	6605.8	0	0	95680	0	0	5091.6	0	4852.9	0
P36955;CON__Q95121	P36955	Pigment epithelium-derived factor	SERPINF1	sp|P36955|PEDF_HUMAN Pigment epithelium-derived factor OS=Homo sapiens OX=9606 GN=SERPINF1 PE=1 SV=4	161820	0	0	55967	0	0	0	0	19876	0
P36969-2;P36969	P36969-2;P36969	Phospholipid hydroperoxide glutathione peroxidase, mitochondrial	GPX4	sp|P36969-2|GPX4_HUMAN Isoform Cytoplasmic of Phospholipid hydroperoxide glutathione peroxidase OS=Homo sapiens OX=9606 GN=GPX4;sp|P36969|GPX4_HUMAN Phospholipid hydroperoxide glutathione peroxidase OS=Homo sapiens OX=9606 GN=GPX4 PE=1 SV=3	32647	0	8995	23791	20605	0	0	0	13279	0
P37108	P37108	Signal recognition particle 14 kDa protein	SRP14	sp|P37108|SRP14_HUMAN Signal recognition particle 14 kDa protein OS=Homo sapiens OX=9606 GN=SRP14 PE=1 SV=2	0	0	0	0	0	0	0	0	0	0
P37802;P37802-2	P37802;P37802-2	Transgelin-2	TAGLN2	sp|P37802|TAGL2_HUMAN Transgelin-2 OS=Homo sapiens OX=9606 GN=TAGLN2 PE=1 SV=3;sp|P37802-2|TAGL2_HUMAN Isoform 2 of Transgelin-2 OS=Homo sapiens OX=9606 GN=TAGLN2	119950	0	34681	87232	35974	0	8575.6	2714.7	10958	0
P37837-2;P37837	P37837-2;P37837	Transaldolase	TALDO1	sp|P37837-2|TALDO_HUMAN Isoform 2 of Transaldolase OS=Homo sapiens OX=9606 GN=TALDO1;sp|P37837|TALDO_HUMAN Transaldolase OS=Homo sapiens OX=9606 GN=TALDO1 PE=1 SV=2	38392	0	281750	27897	236020	39617	152820	40190	55798	39701
P38117;P38117-2	P38117;P38117-2	Electron transfer flavoprotein subunit beta	ETFB	sp|P38117|ETFB_HUMAN Electron transfer flavoprotein subunit beta OS=Homo sapiens OX=9606 GN=ETFB PE=1 SV=3;sp|P38117-2|ETFB_HUMAN Isoform 2 of Electron transfer flavoprotein subunit beta OS=Homo sapiens OX=9606 GN=ETFB	0	0	0	0	0	0	0	0	0	0
P38606-2;P38606	P38606-2;P38606	V-type proton ATPase catalytic subunit A	ATP6V1A	sp|P38606-2|VATA_HUMAN Isoform 2 of V-type proton ATPase catalytic subunit A OS=Homo sapiens OX=9606 GN=ATP6V1A;sp|P38606|VATA_HUMAN V-type proton ATPase catalytic subunit A OS=Homo sapiens OX=9606 GN=ATP6V1A PE=1 SV=2	0	0	20694	54211	7610.6	0	0	0	0	0
P38646	P38646	Stress-70 protein, mitochondrial	HSPA9	sp|P38646|GRP75_HUMAN Stress-70 protein, mitochondrial OS=Homo sapiens OX=9606 GN=HSPA9 PE=1 SV=2	0	0	64744	1226.8	2154.8	0	1941	0	0	0
P38919	P38919	Eukaryotic initiation factor 4A-III;Eukaryotic initiation factor 4A-III, N-terminally processed	EIF4A3	sp|P38919|IF4A3_HUMAN Eukaryotic initiation factor 4A-III OS=Homo sapiens OX=9606 GN=EIF4A3 PE=1 SV=4	0	0	28976	0	25739	0	0	0	0	0
P39656-2;P39656-3;P39656	P39656-2;P39656-3;P39656	Dolichyl-diphosphooligosaccharide--protein glycosyltransferase 48 kDa subunit	DDOST	sp|P39656-2|OST48_HUMAN Isoform 2 of Dolichyl-diphosphooligosaccharide--protein glycosyltransferase 48 kDa subunit OS=Homo sapiens OX=9606 GN=DDOST;sp|P39656-3|OST48_HUMAN Isoform 3 of Dolichyl-diphosphooligosaccharide--protein glycosyltransferase 48 kDa s	0	0	60411	0	3687.3	0	0	0	0	0
P40121-2;P40121	P40121-2;P40121	Macrophage-capping protein	CAPG	sp|P40121-2|CAPG_HUMAN Isoform 2 of Macrophage-capping protein OS=Homo sapiens OX=9606 GN=CAPG;sp|P40121|CAPG_HUMAN Macrophage-capping protein OS=Homo sapiens OX=9606 GN=CAPG PE=1 SV=2	99123	0	139890	22011	142340	34525	108910	0	15521	0
P40763-3;P40763-2;P40763	P40763-3;P40763-2;P40763	Signal transducer and activator of transcription 3	STAT3	sp|P40763-3|STAT3_HUMAN Isoform 3 of Signal transducer and activator of transcription 3 OS=Homo sapiens OX=9606 GN=STAT3;sp|P40763-2|STAT3_HUMAN Isoform Del-701 of Signal transducer and activator of transcription 3 OS=Homo sapiens OX=9606 GN=STAT3;sp|P4076	0	0	32838	911.63	3896.7	0	0	0	0	0
P40925-2;P40925;P40925-3	P40925-2;P40925;P40925-3	Malate dehydrogenase, cytoplasmic	MDH1	sp|P40925-2|MDHC_HUMAN Isoform 2 of Malate dehydrogenase, cytoplasmic OS=Homo sapiens OX=9606 GN=MDH1;sp|P40925|MDHC_HUMAN Malate dehydrogenase, cytoplasmic OS=Homo sapiens OX=9606 GN=MDH1 PE=1 SV=4;sp|P40925-3|MDHC_HUMAN Isoform 3 of Malate dehydrogenase,	191130	0	145930	99537	142460	24385	32607	14212	44631	18422
P40926;P40926-2	P40926;P40926-2	Malate dehydrogenase, mitochondrial	MDH2	sp|P40926|MDHM_HUMAN Malate dehydrogenase, mitochondrial OS=Homo sapiens OX=9606 GN=MDH2 PE=1 SV=3;sp|P40926-2|MDHM_HUMAN Isoform 2 of Malate dehydrogenase, mitochondrial OS=Homo sapiens OX=9606 GN=MDH2	13893	0	26740	54383	16742	0	21648	8798.3	9238.6	0
P40939	P40939	Trifunctional enzyme subunit alpha, mitochondrial;Long-chain enoyl-CoA hydratase;Long chain 3-hydroxyacyl-CoA dehydrogenase	HADHA	sp|P40939|ECHA_HUMAN Trifunctional enzyme subunit alpha, mitochondrial OS=Homo sapiens OX=9606 GN=HADHA PE=1 SV=2	995.06	0	39931	0	1416	0	1041.3	0	0	0
P41218	P41218	Myeloid cell nuclear differentiation antigen	MNDA	sp|P41218|MNDA_HUMAN Myeloid cell nuclear differentiation antigen OS=Homo sapiens OX=9606 GN=MNDA PE=1 SV=1	46744	0	348020	47251	255710	56826	113310	30604	12876	51068
P41240	P41240	Tyrosine-protein kinase CSK	CSK	sp|P41240|CSK_HUMAN Tyrosine-protein kinase CSK OS=Homo sapiens OX=9606 GN=CSK PE=1 SV=1	0	0	51633	0	2424.3	0	0	0	0	0
P61163;P42025	P61163;P42025	Alpha-centractin;Beta-centractin	ACTR1A;ACTR1B	sp|P61163|ACTZ_HUMAN Alpha-centractin OS=Homo sapiens OX=9606 GN=ACTR1A PE=1 SV=1;sp|P42025|ACTY_HUMAN Beta-centractin OS=Homo sapiens OX=9606 GN=ACTR1B PE=1 SV=1	0	0	10412	0	7233.3	0	0	0	0	0
P42224;P42224-2	P42224;P42224-2	Signal transducer and activator of transcription 1-alpha/beta	STAT1	sp|P42224|STAT1_HUMAN Signal transducer and activator of transcription 1-alpha/beta OS=Homo sapiens OX=9606 GN=STAT1 PE=1 SV=2;sp|P42224-2|STAT1_HUMAN Isoform Beta of Signal transducer and activator of transcription 1-alpha/beta OS=Homo sapiens OX=9606 GN=	944.72	0	48950	4851.2	0	0	0	0	0	0
P42226	P42226	Signal transducer and activator of transcription 6	STAT6	sp|P42226|STAT6_HUMAN Signal transducer and activator of transcription 6 OS=Homo sapiens OX=9606 GN=STAT6 PE=1 SV=1	0	0	0	0	0	0	0	0	0	0
P42331-2;P42331-3;P42331-6;P42331;P42331-4;P42331-5	P42331-2;P42331-3;P42331-6;P42331;P42331-4;P42331-5	Rho GTPase-activating protein 25	ARHGAP25	sp|P42331-2|RHG25_HUMAN Isoform 2 of Rho GTPase-activating protein 25 OS=Homo sapiens OX=9606 GN=ARHGAP25;sp|P42331-3|RHG25_HUMAN Isoform 3 of Rho GTPase-activating protein 25 OS=Homo sapiens OX=9606 GN=ARHGAP25;sp|P42331-6|RHG25_HUMAN Isoform 6 of Rho GTP	0	0	0	0	0	0	0	0	0	0
P42685-2;P42685	P42685-2;P42685	Tyrosine-protein kinase FRK	FRK	sp|P42685-2|FRK_HUMAN Isoform 2 of Tyrosine-protein kinase FRK OS=Homo sapiens OX=9606 GN=FRK;sp|P42685|FRK_HUMAN Tyrosine-protein kinase FRK OS=Homo sapiens OX=9606 GN=FRK PE=1 SV=1	0	0	0	21811	5410.2	0	0	0	0	0
P42765	P42765	3-ketoacyl-CoA thiolase, mitochondrial	ACAA2	sp|P42765|THIM_HUMAN 3-ketoacyl-CoA thiolase, mitochondrial OS=Homo sapiens OX=9606 GN=ACAA2 PE=1 SV=2	0	0	0	0	0	0	0	0	0	0
P43250-3;P43250;P43250-2	P43250-3;P43250;P43250-2	G protein-coupled receptor kinase 6	GRK6	sp|P43250-3|GRK6_HUMAN Isoform GRK6C of G protein-coupled receptor kinase 6 OS=Homo sapiens OX=9606 GN=GRK6;sp|P43250|GRK6_HUMAN G protein-coupled receptor kinase 6 OS=Homo sapiens OX=9606 GN=GRK6 PE=1 SV=2;sp|P43250-2|GRK6_HUMAN Isoform GRK6B of G protein	0	0	37453	1981.1	0	0	0	0	0	0
P43353;P43353-2;P48448;P51648;P51648-2	P43353;P43353-2	Aldehyde dehydrogenase family 3 member B1	ALDH3B1	sp|P43353|AL3B1_HUMAN Aldehyde dehydrogenase family 3 member B1 OS=Homo sapiens OX=9606 GN=ALDH3B1 PE=1 SV=1;sp|P43353-2|AL3B1_HUMAN Isoform 2 of Aldehyde dehydrogenase family 3 member B1 OS=Homo sapiens OX=9606 GN=ALDH3B1	2148400	661.56	73749	1119700	246780	5312.1	116170	6977	444830	4966.2
P43405-2;P43405	P43405-2;P43405	Tyrosine-protein kinase SYK	SYK	sp|P43405-2|KSYK_HUMAN Isoform Short of Tyrosine-protein kinase SYK OS=Homo sapiens OX=9606 GN=SYK;sp|P43405|KSYK_HUMAN Tyrosine-protein kinase SYK OS=Homo sapiens OX=9606 GN=SYK PE=1 SV=1	183430	0	4602500	949540	2098400	0	66660	53627	1368400	0
P43490	P43490	Nicotinamide phosphoribosyltransferase	NAMPT	sp|P43490|NAMPT_HUMAN Nicotinamide phosphoribosyltransferase OS=Homo sapiens OX=9606 GN=NAMPT PE=1 SV=1	15816	0	484280	34791	340080	16241	49868	0	2367.6	0
P46109	P46109	Crk-like protein	CRKL	sp|P46109|CRKL_HUMAN Crk-like protein OS=Homo sapiens OX=9606 GN=CRKL PE=1 SV=1	0	0	0	0	0	0	0	0	0	0
P46459-2;P46459	P46459-2;P46459	Vesicle-fusing ATPase	NSF	sp|P46459-2|NSF_HUMAN Isoform 2 of Vesicle-fusing ATPase OS=Homo sapiens OX=9606 GN=NSF;sp|P46459|NSF_HUMAN Vesicle-fusing ATPase OS=Homo sapiens OX=9606 GN=NSF PE=1 SV=3	5516.9	0	27623	4459.3	6968.9	0	0	0	0	0
P46734-2;P46734;P46734-3	P46734-2;P46734;P46734-3	Dual specificity mitogen-activated protein kinase kinase 3	MAP2K3	sp|P46734-2|MP2K3_HUMAN Isoform 1 of Dual specificity mitogen-activated protein kinase kinase 3 OS=Homo sapiens OX=9606 GN=MAP2K3;sp|P46734|MP2K3_HUMAN Dual specificity mitogen-activated protein kinase kinase 3 OS=Homo sapiens OX=9606 GN=MAP2K3 PE=1 SV=2;s	0	35189	37646	6108.8	0	0	0	0	0	0
P46777	P46777	60S ribosomal protein L5	RPL5	sp|P46777|RL5_HUMAN 60S ribosomal protein L5 OS=Homo sapiens OX=9606 GN=RPL5 PE=1 SV=3	0	0	0	0	0	0	0	0	0	0
P46940;Q86VI3	P46940	Ras GTPase-activating-like protein IQGAP1	IQGAP1	sp|P46940|IQGA1_HUMAN Ras GTPase-activating-like protein IQGAP1 OS=Homo sapiens OX=9606 GN=IQGAP1 PE=1 SV=1	126500	0	113050	110210	155420	1374.8	18247	1203	8953.8	0
P46976;P46976-2;P46976-3	P46976;P46976-2;P46976-3	Glycogenin-1	GYG1	sp|P46976|GLYG_HUMAN Glycogenin-1 OS=Homo sapiens OX=9606 GN=GYG1 PE=1 SV=4;sp|P46976-2|GLYG_HUMAN Isoform GN-1 of Glycogenin-1 OS=Homo sapiens OX=9606 GN=GYG1;sp|P46976-3|GLYG_HUMAN Isoform GN-1S of Glycogenin-1 OS=Homo sapiens OX=9606 GN=GYG1	10639	0	188800	4688.3	360630	36007	118310	0	5018.9	0
P47755;P47755-2	P47755	F-actin-capping protein subunit alpha-2	CAPZA2	sp|P47755|CAZA2_HUMAN F-actin-capping protein subunit alpha-2 OS=Homo sapiens OX=9606 GN=CAPZA2 PE=1 SV=3	0	0	52675	7614.2	59628	5032.5	23845	0	0	0
P47756;P47756-1	P47756;P47756-1	F-actin-capping protein subunit beta	CAPZB	sp|P47756|CAPZB_HUMAN F-actin-capping protein subunit beta OS=Homo sapiens OX=9606 GN=CAPZB PE=1 SV=5;sp|P47756-1|CAPZB_HUMAN Isoform 2 of F-actin-capping protein subunit beta OS=Homo sapiens OX=9606 GN=CAPZB	35376	0	190850	54089	338100	30808	91329	0	35682	0
P47897-2;P47897	P47897-2;P47897	Glutamine--tRNA ligase	QARS	sp|P47897-2|SYQ_HUMAN Isoform 2 of Glutamine--tRNA ligase OS=Homo sapiens OX=9606 GN=QARS1;sp|P47897|SYQ_HUMAN Glutamine--tRNA ligase OS=Homo sapiens OX=9606 GN=QARS1 PE=1 SV=1	0	0	38841	0	13790	0	0	0	0	0
P47929	P47929	Galectin-7	LGALS7	sp|P47929|LEG7_HUMAN Galectin-7 OS=Homo sapiens OX=9606 GN=LGALS7B PE=1 SV=2	127500	0	6443.8	0	11038	0	17094	16284	0	3455.3
P47989	P47989	Xanthine dehydrogenase/oxidase;Xanthine dehydrogenase;Xanthine oxidase	XDH	sp|P47989|XDH_HUMAN Xanthine dehydrogenase/oxidase OS=Homo sapiens OX=9606 GN=XDH PE=1 SV=4	663370	0	55.681	447.44	0	0	0	0	0	0
P48426-2;P48426	P48426-2;P48426	Phosphatidylinositol 5-phosphate 4-kinase type-2 alpha	PIP4K2A	sp|P48426-2|PI42A_HUMAN Isoform 2 of Phosphatidylinositol 5-phosphate 4-kinase type-2 alpha OS=Homo sapiens OX=9606 GN=PIP4K2A;sp|P48426|PI42A_HUMAN Phosphatidylinositol 5-phosphate 4-kinase type-2 alpha OS=Homo sapiens OX=9606 GN=PIP4K2A PE=1 SV=2	0	0	45149	0	29949	0	0	0	0	0
P48444;P48444-2	P48444;P48444-2	Coatomer subunit delta	ARCN1	sp|P48444|COPD_HUMAN Coatomer subunit delta OS=Homo sapiens OX=9606 GN=ARCN1 PE=1 SV=1;sp|P48444-2|COPD_HUMAN Isoform 2 of Coatomer subunit delta OS=Homo sapiens OX=9606 GN=ARCN1	0	0	24676	0	26272	0	0	0	0	0
P48507;P48507-2	P48507;P48507-2	Glutamate--cysteine ligase regulatory subunit	GCLM	sp|P48507|GSH0_HUMAN Glutamate--cysteine ligase regulatory subunit OS=Homo sapiens OX=9606 GN=GCLM PE=1 SV=1;sp|P48507-2|GSH0_HUMAN Isoform 2 of Glutamate--cysteine ligase regulatory subunit OS=Homo sapiens OX=9606 GN=GCLM	0	0	64451	0	3698.6	0	3055.2	0	0	0
P48595	P48595	Serpin B10	SERPINB10	sp|P48595|SPB10_HUMAN Serpin B10 OS=Homo sapiens OX=9606 GN=SERPINB10 PE=1 SV=1	5079.2	0	243550	1431.6	251980	5215.2	42077	0	1654	0
P48735-2;P48735	P48735-2;P48735	Isocitrate dehydrogenase [NADP], mitochondrial	IDH2	sp|P48735-2|IDHP_HUMAN Isoform 2 of Isocitrate dehydrogenase [NADP], mitochondrial OS=Homo sapiens OX=9606 GN=IDH2;sp|P48735|IDHP_HUMAN Isocitrate dehydrogenase [NADP], mitochondrial OS=Homo sapiens OX=9606 GN=IDH2 PE=1 SV=2	93369	0	290320	4664.5	25487	4407.9	13625	12908	2974.9	0
P48960-2;P48960-3;P48960	P48960-2;P48960-3;P48960	CD97 antigen;CD97 antigen subunit alpha;CD97 antigen subunit beta	CD97	sp|P48960-2|AGRE5_HUMAN Isoform 2 of Adhesion G protein-coupled receptor E5 OS=Homo sapiens OX=9606 GN=ADGRE5;sp|P48960-3|AGRE5_HUMAN Isoform 3 of Adhesion G protein-coupled receptor E5 OS=Homo sapiens OX=9606 GN=ADGRE5;sp|P48960|AGRE5_HUMAN Adhesion G pro	0	0	27060	0	6262.9	0	0	0	0	0
P49257	P49257	Protein ERGIC-53	LMAN1	sp|P49257|LMAN1_HUMAN Protein ERGIC-53 OS=Homo sapiens OX=9606 GN=LMAN1 PE=1 SV=2	0	0	0	0	0	0	0	0	0	0
P49281-5;P49281-2;P49281-3	P49281-5;P49281-2;P49281-3			sp|P49281-5|NRAM2_HUMAN Isoform 5 of Natural resistance-associated macrophage protein 2 OS=Homo sapiens OX=9606 GN=SLC11A2;sp|P49281-2|NRAM2_HUMAN Isoform 1 of Natural resistance-associated macrophage protein 2 OS=Homo sapiens OX=9606 GN=SLC11A2;sp|P49281-	0	0	0	0	0	0	0	0	0	0
P49327	P49327	Fatty acid synthase;[Acyl-carrier-protein] S-acetyltransferase;[Acyl-carrier-protein] S-malonyltransferase;3-oxoacyl-[acyl-carrier-protein] synthase;3-oxoacyl-[acyl-carrier-protein] reductase;3-hydroxyacyl-[acyl-carrier-protein] dehydratase;Enoyl-[acyl-carrier-protein] reductase;Oleoyl-[acyl-carrier-protein] hydrolase	FASN	sp|P49327|FAS_HUMAN Fatty acid synthase OS=Homo sapiens OX=9606 GN=FASN PE=1 SV=3	0	0	0	0	0	0	0	0	0	0
P49411	P49411	Elongation factor Tu, mitochondrial	TUFM	sp|P49411|EFTU_HUMAN Elongation factor Tu, mitochondrial OS=Homo sapiens OX=9606 GN=TUFM PE=1 SV=3	0	0	117540	8490.5	3818.1	5446.6	0	0	0	0
P49454	P49454	Centromere protein F	CENPF	sp|P49454|CENPF_HUMAN Centromere protein F OS=Homo sapiens OX=9606 GN=CENPF PE=1 SV=3	24244	91209	58799	29650	128110	31619	13500	67766	55045	269980
P49748-2;P49748;P49748-3	P49748-2;P49748;P49748-3	Very long-chain specific acyl-CoA dehydrogenase, mitochondrial	ACADVL	sp|P49748-2|ACADV_HUMAN Isoform 2 of Very long-chain specific acyl-CoA dehydrogenase, mitochondrial OS=Homo sapiens OX=9606 GN=ACADVL;sp|P49748|ACADV_HUMAN Very long-chain specific acyl-CoA dehydrogenase, mitochondrial OS=Homo sapiens OX=9606 GN=ACADVL PE=	0	0	47976	0	9780.4	0	30078	0	0	0
P49755	P49755	Transmembrane emp24 domain-containing protein 10	TMED10	sp|P49755|TMEDA_HUMAN Transmembrane emp24 domain-containing protein 10 OS=Homo sapiens OX=9606 GN=TMED10 PE=1 SV=2	6890.3	0	60159	0	4577.5	0	0	0	0	0
P49773	P49773	Histidine triad nucleotide-binding protein 1	HINT1	sp|P49773|HINT1_HUMAN Adenosine 5-monophosphoramidase HINT1 OS=Homo sapiens OX=9606 GN=HINT1 PE=1 SV=2	17214	0	17450	17321	14237	0	0	0	0	0
P49788;P49788-2	P49788;P49788-2	Retinoic acid receptor responder protein 1	RARRES1	sp|P49788|TIG1_HUMAN Retinoic acid receptor responder protein 1 OS=Homo sapiens OX=9606 GN=RARRES1 PE=1 SV=2;sp|P49788-2|TIG1_HUMAN Isoform 1 of Retinoic acid receptor responder protein 1 OS=Homo sapiens OX=9606 GN=RARRES1	4287	0	3542.9	155620	4212.7	0	0	0	0	0
P49848-2;P49848;P49848-3	P49848-2;P49848;P49848-3	Transcription initiation factor TFIID subunit 6	TAF6	sp|P49848-2|TAF6_HUMAN Isoform 2 of Transcription initiation factor TFIID subunit 6 OS=Homo sapiens OX=9606 GN=TAF6;sp|P49848|TAF6_HUMAN Transcription initiation factor TFIID subunit 6 OS=Homo sapiens OX=9606 GN=TAF6 PE=1 SV=1;sp|P49848-3|TAF6_HUMAN Isofor	0	0	25543	0	56448	0	15073	0	0	0
P49902-2;P49902	P49902-2;P49902	Cytosolic purine 5-nucleotidase	NT5C2	sp|P49902-2|5NTC_HUMAN Isoform 2 of Cytosolic purine 5-nucleotidase OS=Homo sapiens OX=9606 GN=NT5C2;sp|P49902|5NTC_HUMAN Cytosolic purine 5-nucleotidase OS=Homo sapiens OX=9606 GN=NT5C2 PE=1 SV=1	27640	27579	25596	16959	11004	0	28331	17128	32121	0
P49913	P49913	Cathelicidin antimicrobial peptide;Antibacterial protein FALL-39;Antibacterial protein LL-37	CAMP	sp|P49913|CAMP_HUMAN Cathelicidin antimicrobial peptide OS=Homo sapiens OX=9606 GN=CAMP PE=1 SV=1	47132	0	176940	7398.3	77708	31245	94960	0	0	0
P50148	P50148	Guanine nucleotide-binding protein G(q) subunit alpha	GNAQ	sp|P50148|GNAQ_HUMAN Guanine nucleotide-binding protein G(q) subunit alpha OS=Homo sapiens OX=9606 GN=GNAQ PE=1 SV=4	185870	0	51978	20128	35715	0	13443	0	17417	0
P50225;P50226;P0DMM9-2;P50225-2;P0DMN0;P0DMM9;P0DMM9-3	P50225;P50226	Sulfotransferase 1A1;Sulfotransferase 1A2	SULT1A1;SULT1A2	sp|P50225|ST1A1_HUMAN Sulfotransferase 1A1 OS=Homo sapiens OX=9606 GN=SULT1A1 PE=1 SV=3;sp|P50226|ST1A2_HUMAN Sulfotransferase 1A2 OS=Homo sapiens OX=9606 GN=SULT1A2 PE=1 SV=2	0	0	66919	370.78	521.52	0	0	0	0	0
P50238	P50238	Cysteine-rich protein 1	CRIP1	sp|P50238|CRIP1_HUMAN Cysteine-rich protein 1 OS=Homo sapiens OX=9606 GN=CRIP1 PE=1 SV=3	152850	0	9552.8	104700	41044	0	8108.2	0	75823	0
P50395;P50395-2;P31150	P50395;P50395-2	Rab GDP dissociation inhibitor beta	GDI2	sp|P50395|GDIB_HUMAN Rab GDP dissociation inhibitor beta OS=Homo sapiens OX=9606 GN=GDI2 PE=1 SV=2;sp|P50395-2|GDIB_HUMAN Isoform 2 of Rab GDP dissociation inhibitor beta OS=Homo sapiens OX=9606 GN=GDI2	84475	0	114300	62107	149030	27537	73990	0	25064	0
P50454	P50454	Serpin H1	SERPINH1	sp|P50454|SERPH_HUMAN Serpin H1 OS=Homo sapiens OX=9606 GN=SERPINH1 PE=1 SV=2	0	0	0	0	0	0	0	0	0	0
P50552	P50552	Vasodilator-stimulated phosphoprotein	VASP	sp|P50552|VASP_HUMAN Vasodilator-stimulated phosphoprotein OS=Homo sapiens OX=9606 GN=VASP PE=1 SV=3	3777.4	0	120590	0	18889	1346	8159.9	0	0	0
P50570-3;P50570-2;P50570-5;P50570-4;P50570	P50570-3;P50570-2;P50570-5;P50570-4;P50570	Dynamin-2	DNM2	sp|P50570-3|DYN2_HUMAN Isoform 3 of Dynamin-2 OS=Homo sapiens OX=9606 GN=DNM2;sp|P50570-2|DYN2_HUMAN Isoform 2 of Dynamin-2 OS=Homo sapiens OX=9606 GN=DNM2;sp|P50570-5|DYN2_HUMAN Isoform 5 of Dynamin-2 OS=Homo sapiens OX=9606 GN=DNM2;sp|P50570-4|DYN2_HUMAN	0	0	0	0	0	0	0	0	0	0
P50749	P50749	Ras association domain-containing protein 2	RASSF2	sp|P50749|RASF2_HUMAN Ras association domain-containing protein 2 OS=Homo sapiens OX=9606 GN=RASSF2 PE=1 SV=1	0	0	77026	0	7210.4	0	0	0	0	0
P50990-3;P50990-2;P50990	P50990-3;P50990-2;P50990	T-complex protein 1 subunit theta	CCT8	sp|P50990-3|TCPQ_HUMAN Isoform 3 of T-complex protein 1 subunit theta OS=Homo sapiens OX=9606 GN=CCT8;sp|P50990-2|TCPQ_HUMAN Isoform 2 of T-complex protein 1 subunit theta OS=Homo sapiens OX=9606 GN=CCT8;sp|P50990|TCPQ_HUMAN T-complex protein 1 subunit the	0	0	6856.6	0	30785	0	6474.2	0	0	0
P50991-2;P50991	P50991-2;P50991	T-complex protein 1 subunit delta	CCT4	sp|P50991-2|TCPD_HUMAN Isoform 2 of T-complex protein 1 subunit delta OS=Homo sapiens OX=9606 GN=CCT4;sp|P50991|TCPD_HUMAN T-complex protein 1 subunit delta OS=Homo sapiens OX=9606 GN=CCT4 PE=1 SV=4	0	0	0	0	0	0	0	0	0	0
P50995-2;P50995	P50995-2;P50995	Annexin A11	ANXA11	sp|P50995-2|ANX11_HUMAN Isoform 2 of Annexin A11 OS=Homo sapiens OX=9606 GN=ANXA11;sp|P50995|ANX11_HUMAN Annexin A11 OS=Homo sapiens OX=9606 GN=ANXA11 PE=1 SV=1	86415	0	176840	37301	208920	23715	76119	1724.5	16423	0
P51148;P51148-2;P61020-2;P20339-2;P61020;P20339	P51148;P51148-2;P61020-2;P20339-2;P61020;P20339	Ras-related protein Rab-5C;Ras-related protein Rab-5B;Ras-related protein Rab-5A	RAB5C;RAB5B;RAB5A	sp|P51148|RAB5C_HUMAN Ras-related protein Rab-5C OS=Homo sapiens OX=9606 GN=RAB5C PE=1 SV=2;sp|P51148-2|RAB5C_HUMAN Isoform 2 of Ras-related protein Rab-5C OS=Homo sapiens OX=9606 GN=RAB5C;sp|P61020-2|RAB5B_HUMAN Isoform 2 of Ras-related protein Rab-5B OS=	187340	0	91234	94626	69049	23928	12704	0	32187	0
P51149	P51149	Ras-related protein Rab-7a	RAB7A	sp|P51149|RAB7A_HUMAN Ras-related protein Rab-7a OS=Homo sapiens OX=9606 GN=RAB7A PE=1 SV=1	142930	0	161940	47262	128160	16479	41179	11076	10586	0
P51159-2;P51159	P51159-2;P51159	Ras-related protein Rab-27A	RAB27A	sp|P51159-2|RB27A_HUMAN Isoform Short of Ras-related protein Rab-27A OS=Homo sapiens OX=9606 GN=RAB27A;sp|P51159|RB27A_HUMAN Ras-related protein Rab-27A OS=Homo sapiens OX=9606 GN=RAB27A PE=1 SV=3	57683	0	409990	14479	52416	7090.2	71441	5022.6	0	4354.2
P62837-2;Q9Y2X8;P62837;P61077;P51668;P61077-2;P61077-3	P62837-2;Q9Y2X8;P62837;P61077;P51668;P61077-2;P61077-3	Ubiquitin-conjugating enzyme E2 D2;Ubiquitin-conjugating enzyme E2 D4;Ubiquitin-conjugating enzyme E2 D3;Ubiquitin-conjugating enzyme E2 D1	UBE2D2;UBE2D4;UBE2D3;UBE2D1	sp|P62837-2|UB2D2_HUMAN Isoform 2 of Ubiquitin-conjugating enzyme E2 D2 OS=Homo sapiens OX=9606 GN=UBE2D2;sp|Q9Y2X8|UB2D4_HUMAN Ubiquitin-conjugating enzyme E2 D4 OS=Homo sapiens OX=9606 GN=UBE2D4 PE=1 SV=1;sp|P62837|UB2D2_HUMAN Ubiquitin-conjugating enzym	3843.7	0	20457	0	4733.6	0	0	0	0	0
P51692;P42229-2;P42229	P51692;P42229-2;P42229	Signal transducer and activator of transcription 5B;Signal transducer and activator of transcription 5A	STAT5B;STAT5A	sp|P51692|STA5B_HUMAN Signal transducer and activator of transcription 5B OS=Homo sapiens OX=9606 GN=STAT5B PE=1 SV=2;sp|P42229-2|STA5A_HUMAN Isoform 2 of Signal transducer and activator of transcription 5A OS=Homo sapiens OX=9606 GN=STAT5A;sp|P42229|STA5A	0	0	112720	0	10895	0	7477.6	0	0	0
P51991-2;P51991	P51991-2;P51991	Heterogeneous nuclear ribonucleoprotein A3	HNRNPA3	sp|P51991-2|ROA3_HUMAN Isoform 2 of Heterogeneous nuclear ribonucleoprotein A3 OS=Homo sapiens OX=9606 GN=HNRNPA3;sp|P51991|ROA3_HUMAN Heterogeneous nuclear ribonucleoprotein A3 OS=Homo sapiens OX=9606 GN=HNRNPA3 PE=1 SV=2	0	0	46516	4076	0	0	0	0	0	0
P52209-2;P52209	P52209-2;P52209	6-phosphogluconate dehydrogenase, decarboxylating	PGD	sp|P52209-2|6PGD_HUMAN Isoform 2 of 6-phosphogluconate dehydrogenase, decarboxylating OS=Homo sapiens OX=9606 GN=PGD;sp|P52209|6PGD_HUMAN 6-phosphogluconate dehydrogenase, decarboxylating OS=Homo sapiens OX=9606 GN=PGD PE=1 SV=3	189610	0	555950	221750	784740	267120	373320	36815	108040	43396
P52272-2;P52272	P52272-2;P52272	Heterogeneous nuclear ribonucleoprotein M	HNRNPM	sp|P52272-2|HNRPM_HUMAN Isoform 2 of Heterogeneous nuclear ribonucleoprotein M OS=Homo sapiens OX=9606 GN=HNRNPM;sp|P52272|HNRPM_HUMAN Heterogeneous nuclear ribonucleoprotein M OS=Homo sapiens OX=9606 GN=HNRNPM PE=1 SV=3	0	0	29669	0	985.26	0	0	0	0	0
P52565;P52565-2	P52565;P52565-2	Rho GDP-dissociation inhibitor 1	ARHGDIA	sp|P52565|GDIR1_HUMAN Rho GDP-dissociation inhibitor 1 OS=Homo sapiens OX=9606 GN=ARHGDIA PE=1 SV=3;sp|P52565-2|GDIR1_HUMAN Isoform 2 of Rho GDP-dissociation inhibitor 1 OS=Homo sapiens OX=9606 GN=ARHGDIA	158080	0	195310	107080	188880	33715	64539	0	72250	0
P52566	P52566	Rho GDP-dissociation inhibitor 2	ARHGDIB	sp|P52566|GDIR2_HUMAN Rho GDP-dissociation inhibitor 2 OS=Homo sapiens OX=9606 GN=ARHGDIB PE=1 SV=3	289310	0	649930	75120	324430	17253	113360	9565.9	103350	17761
P52597	P52597	Heterogeneous nuclear ribonucleoprotein F;Heterogeneous nuclear ribonucleoprotein F, N-terminally processed	HNRNPF	sp|P52597|HNRPF_HUMAN Heterogeneous nuclear ribonucleoprotein F OS=Homo sapiens OX=9606 GN=HNRNPF PE=1 SV=3	0	0	38977	3485.3	5318.9	0	0	0	0	0
P52790;P52789;P19367-4;P19367-2;P19367;P19367-3	P52790	Hexokinase-3	HK3	sp|P52790|HXK3_HUMAN Hexokinase-3 OS=Homo sapiens OX=9606 GN=HK3 PE=1 SV=2	8516.9	0	495890	5330.9	163920	0	7990.5	0	0	0
P52907	P52907	F-actin-capping protein subunit alpha-1	CAPZA1	sp|P52907|CAZA1_HUMAN F-actin-capping protein subunit alpha-1 OS=Homo sapiens OX=9606 GN=CAPZA1 PE=1 SV=3	73342	0	220030	41754	300220	23815	97518	3655.2	44529	0
P52943;P52943-2	P52943;P52943-2	Cysteine-rich protein 2	CRIP2	sp|P52943|CRIP2_HUMAN Cysteine-rich protein 2 OS=Homo sapiens OX=9606 GN=CRIP2 PE=1 SV=1;sp|P52943-2|CRIP2_HUMAN Isoform 2 of Cysteine-rich protein 2 OS=Homo sapiens OX=9606 GN=CRIP2	97440	0	6811	105920	37370	0	0	0	17996	0
P53396;P53396-2;P53396-3	P53396;P53396-2;P53396-3	ATP-citrate synthase	ACLY	sp|P53396|ACLY_HUMAN ATP-citrate synthase OS=Homo sapiens OX=9606 GN=ACLY PE=1 SV=3;sp|P53396-2|ACLY_HUMAN Isoform 2 of ATP-citrate synthase OS=Homo sapiens OX=9606 GN=ACLY;sp|P53396-3|ACLY_HUMAN Isoform 3 of ATP-citrate synthase OS=Homo sapiens OX=9606 GN	0	0	51130	0	22614	6151.6	0	0	0	0
P53618	P53618	Coatomer subunit beta	COPB1	sp|P53618|COPB_HUMAN Coatomer subunit beta OS=Homo sapiens OX=9606 GN=COPB1 PE=1 SV=3	0	0	31114	0	2901.3	0	0	0	0	0
P53621;P53621-2	P53621;P53621-2	Coatomer subunit alpha;Xenin;Proxenin	COPA	sp|P53621|COPA_HUMAN Coatomer subunit alpha OS=Homo sapiens OX=9606 GN=COPA PE=1 SV=2;sp|P53621-2|COPA_HUMAN Isoform 2 of Coatomer subunit alpha OS=Homo sapiens OX=9606 GN=COPA	0	0	34574	0	15447	0	0	0	0	0
P53634	P53634	Dipeptidyl peptidase 1;Dipeptidyl peptidase 1 exclusion domain chain;Dipeptidyl peptidase 1 heavy chain;Dipeptidyl peptidase 1 light chain	CTSC	sp|P53634|CATC_HUMAN Dipeptidyl peptidase 1 OS=Homo sapiens OX=9606 GN=CTSC PE=1 SV=2	34810	0	0	0	0	7755.5	0	0	10138	0
P53801	P53801	Pituitary tumor-transforming gene 1 protein-interacting protein	PTTG1IP	sp|P53801|PTTG_HUMAN Pituitary tumor-transforming gene 1 protein-interacting protein OS=Homo sapiens OX=9606 GN=PTTG1IP PE=1 SV=1	0	0	33110	0	1904.8	0	0	0	0	0
P54108;P54108-2;P54108-3	P54108;P54108-2;P54108-3	Cysteine-rich secretory protein 3	CRISP3	sp|P54108|CRIS3_HUMAN Cysteine-rich secretory protein 3 OS=Homo sapiens OX=9606 GN=CRISP3 PE=1 SV=1;sp|P54108-2|CRIS3_HUMAN Isoform 2 of Cysteine-rich secretory protein 3 OS=Homo sapiens OX=9606 GN=CRISP3;sp|P54108-3|CRIS3_HUMAN Isoform 3 of Cysteine-rich	7764	0	32841	9581.3	21418	0	16559	0	0	0
P54707;P54707-2	P54707;P54707-2	Potassium-transporting ATPase alpha chain 2	ATP12A	sp|P54707|AT12A_HUMAN Potassium-transporting ATPase alpha chain 2 OS=Homo sapiens OX=9606 GN=ATP12A PE=1 SV=3;sp|P54707-2|AT12A_HUMAN Isoform 2 of Potassium-transporting ATPase alpha chain 2 OS=Homo sapiens OX=9606 GN=ATP12A	25465	0	0	33847	27629	0	0	0	5327.5	0
P54819-3;P54819-5;P54819-2;P54819	P54819-3;P54819-5;P54819-2;P54819	Adenylate kinase 2, mitochondrial;Adenylate kinase 2, mitochondrial, N-terminally processed	AK2	sp|P54819-3|KAD2_HUMAN Isoform 3 of Adenylate kinase 2, mitochondrial OS=Homo sapiens OX=9606 GN=AK2;sp|P54819-5|KAD2_HUMAN Isoform 5 of Adenylate kinase 2, mitochondrial OS=Homo sapiens OX=9606 GN=AK2;sp|P54819-2|KAD2_HUMAN Isoform 2 of Adenylate kinase 2	0	0	0	0	0	0	0	0	0	0
P54920	P54920	Alpha-soluble NSF attachment protein	NAPA	sp|P54920|SNAA_HUMAN Alpha-soluble NSF attachment protein OS=Homo sapiens OX=9606 GN=NAPA PE=1 SV=3	7329.5	0	20695	5647.8	0	0	0	0	0	0
P55058;P55058-4;P55058-3;P55058-2	P55058;P55058-4;P55058-3;P55058-2	Phospholipid transfer protein	PLTP	sp|P55058|PLTP_HUMAN Phospholipid transfer protein OS=Homo sapiens OX=9606 GN=PLTP PE=1 SV=1;sp|P55058-4|PLTP_HUMAN Isoform 4 of Phospholipid transfer protein OS=Homo sapiens OX=9606 GN=PLTP;sp|P55058-3|PLTP_HUMAN Isoform 3 of Phospholipid transfer protein	8108.2	0	2307.2	33836	169450	0	2726.3	0	0	0
P55064	P55064	Aquaporin-5	AQP5	sp|P55064|AQP5_HUMAN Aquaporin-5 OS=Homo sapiens OX=9606 GN=AQP5 PE=1 SV=1	39307	0	0	222310	2898.8	0	0	0	67112	0
P55072	P55072	Transitional endoplasmic reticulum ATPase	VCP	sp|P55072|TERA_HUMAN Transitional endoplasmic reticulum ATPase OS=Homo sapiens OX=9606 GN=VCP PE=1 SV=4	51272	0	64411	22154	112460	8817.2	30166	0	6892.4	0
P55160-2;P55160	P55160-2;P55160	Nck-associated protein 1-like	NCKAP1L	sp|P55160-2|NCKPL_HUMAN Isoform 2 of Nck-associated protein 1-like OS=Homo sapiens OX=9606 GN=NCKAP1L;sp|P55160|NCKPL_HUMAN Nck-associated protein 1-like OS=Homo sapiens OX=9606 GN=NCKAP1L PE=1 SV=3	0	0	63578	3813.6	19695	0	0	0	0	0
P55259-3;P55259;P55259-4;P55259-2	P55259-3;P55259;P55259-4;P55259-2	Pancreatic secretory granule membrane major glycoprotein GP2	GP2	sp|P55259-3|GP2_HUMAN Isoform Alpha of Pancreatic secretory granule membrane major glycoprotein GP2 OS=Homo sapiens OX=9606 GN=GP2;sp|P55259|GP2_HUMAN Pancreatic secretory granule membrane major glycoprotein GP2 OS=Homo sapiens OX=9606 GN=GP2 PE=1 SV=3;sp|	163800	0	0	65621	1899.9	0	0	0	0	0
P55263-3;P55263-4;P55263-2;P55263	P55263-3;P55263-4;P55263-2;P55263	Adenosine kinase	ADK	sp|P55263-3|ADK_HUMAN Isoform 3 of Adenosine kinase OS=Homo sapiens OX=9606 GN=ADK;sp|P55263-4|ADK_HUMAN Isoform 4 of Adenosine kinase OS=Homo sapiens OX=9606 GN=ADK;sp|P55263-2|ADK_HUMAN Isoform 2 of Adenosine kinase OS=Homo sapiens OX=9606 GN=ADK;sp|P552	0	0	0	0	0	0	0	0	0	0
P55735	P55735	Protein SEC13 homolog	SEC13	sp|P55735|SEC13_HUMAN Protein SEC13 homolog OS=Homo sapiens OX=9606 GN=SEC13 PE=1 SV=3	0	0	0	0	0	0	0	0	0	0
P55795	P55795	Heterogeneous nuclear ribonucleoprotein H2	HNRNPH2	sp|P55795|HNRH2_HUMAN Heterogeneous nuclear ribonucleoprotein H2 OS=Homo sapiens OX=9606 GN=HNRNPH2 PE=1 SV=1	0	2466.8	155720	0	6512	0	0	0	0	0
P57088	P57088	Transmembrane protein 33	TMEM33	sp|P57088|TMM33_HUMAN Transmembrane protein 33 OS=Homo sapiens OX=9606 GN=TMEM33 PE=1 SV=2	0	0	21807	0	4758.2	0	0	0	0	0
P57737-2;P57737-4;P57737;P57737-3	P57737-2;P57737-4;P57737;P57737-3	Coronin-7	CORO7	sp|P57737-2|CORO7_HUMAN Isoform 2 of Coronin-7 OS=Homo sapiens OX=9606 GN=CORO7;sp|P57737-4|CORO7_HUMAN Isoform 4 of Coronin-7 OS=Homo sapiens OX=9606 GN=CORO7;sp|P57737|CORO7_HUMAN Coronin-7 OS=Homo sapiens OX=9606 GN=CORO7 PE=1 SV=2;sp|P57737-3|CORO7_HUM	4075	0	120180	4431.9	5631	0	0	0	0	0
P57764	P57764	Gasdermin-D	GSDMD	sp|P57764|GSDMD_HUMAN Gasdermin-D OS=Homo sapiens OX=9606 GN=GSDMD PE=1 SV=1	0	0	0	0	0	0	0	0	0	0
P58546	P58546	Myotrophin	MTPN	sp|P58546|MTPN_HUMAN Myotrophin OS=Homo sapiens OX=9606 GN=MTPN PE=1 SV=2	19929	0	25337	0	23934	0	20508	0	0	0
P59666;P59665	P59666;P59665	Neutrophil defensin 3;HP 3-56;Neutrophil defensin 2;Neutrophil defensin 1;HP 1-56;Neutrophil defensin 2	DEFA3;DEFA1	sp|P59666|DEF3_HUMAN Neutrophil defensin 3 OS=Homo sapiens OX=9606 GN=DEFA3 PE=1 SV=1;sp|P59665|DEF1_HUMAN Neutrophil defensin 1 OS=Homo sapiens OX=9606 GN=DEFA1B PE=1 SV=1	4144500	147780	13828000	2516500	18234000	28878000	36152000	6241200	8133300	4418100
P59826	P59826	BPI fold-containing family B member 3	BPIFB3	sp|P59826|BPIB3_HUMAN BPI fold-containing family B member 3 OS=Homo sapiens OX=9606 GN=BPIFB3 PE=1 SV=3	1884.5	0	0	45165	1033.8	0	0	0	0	0
P59827-2;P59827	P59827-2;P59827	BPI fold-containing family B member 4	BPIFB4	sp|P59827-2|BPIB4_HUMAN Isoform 2 of BPI fold-containing family B member 4 OS=Homo sapiens OX=9606 GN=BPIFB4;sp|P59827|BPIB4_HUMAN BPI fold-containing family B member 4 OS=Homo sapiens OX=9606 GN=BPIFB4 PE=2 SV=2	0	0	67194	88557	0	0	0	0	0	0
P59998;P59998-3;P59998-2;P59998-4	P59998;P59998-3;P59998-2	Actin-related protein 2/3 complex subunit 4	ARPC4	sp|P59998|ARPC4_HUMAN Actin-related protein 2/3 complex subunit 4 OS=Homo sapiens OX=9606 GN=ARPC4 PE=1 SV=3;sp|P59998-3|ARPC4_HUMAN Isoform 3 of Actin-related protein 2/3 complex subunit 4 OS=Homo sapiens OX=9606 GN=ARPC4;sp|P59998-2|ARPC4_HUMAN Isoform 2	153710	0	246400	80134	388480	128260	134440	0	46372	0
P60033	P60033	CD81 antigen	CD81	sp|P60033|CD81_HUMAN CD81 antigen OS=Homo sapiens OX=9606 GN=CD81 PE=1 SV=1	66980	0	4405.2	53990	0	0	0	0	0	0
P60174-3;P60174;P60174-4	P60174-3;P60174;P60174-4	Triosephosphate isomerase	TPI1	sp|P60174-3|TPIS_HUMAN Isoform 2 of Triosephosphate isomerase OS=Homo sapiens OX=9606 GN=TPI1;sp|P60174|TPIS_HUMAN Triosephosphate isomerase OS=Homo sapiens OX=9606 GN=TPI1 PE=1 SV=4;sp|P60174-4|TPIS_HUMAN Isoform 3 of Triosephosphate isomerase OS=Homo sap	41507	0	135500	8792.1	139230	361.92	1948.9	1265.9	1241.5	0
P60660;P14649	P60660	Myosin light polypeptide 6	MYL6	sp|P60660|MYL6_HUMAN Myosin light polypeptide 6 OS=Homo sapiens OX=9606 GN=MYL6 PE=1 SV=2	206940	1981.2	144270	156550	162520	45504	122670	4341.6	39133	0
P60709;Q6S8J3;A5A3E0;P0CG38;P0CG39;Q9BYX7	P60709	Actin, cytoplasmic 1;Actin, cytoplasmic 1, N-terminally processed	ACTB	sp|P60709|ACTB_HUMAN Actin, cytoplasmic 1 OS=Homo sapiens OX=9606 GN=ACTB PE=1 SV=1	14090000	197340	7801900	7137900	6107700	2674700	5164600	1345700	3252300	1127300
P60842;P60842-2;Q14240;Q14240-2	P60842;P60842-2;Q14240;Q14240-2	Eukaryotic initiation factor 4A-I;Eukaryotic initiation factor 4A-II;Eukaryotic initiation factor 4A-II, N-terminally processed	EIF4A1;EIF4A2	sp|P60842|IF4A1_HUMAN Eukaryotic initiation factor 4A-I OS=Homo sapiens OX=9606 GN=EIF4A1 PE=1 SV=1;sp|P60842-2|IF4A1_HUMAN Isoform 2 of Eukaryotic initiation factor 4A-I OS=Homo sapiens OX=9606 GN=EIF4A1;sp|Q14240|IF4A2_HUMAN Eukaryotic initiation factor	82400	29642	434300	37697	187080	9080.2	21717	75326	0	37369
P60900;P60900-2;P60900-3	P60900;P60900-2	Proteasome subunit alpha type-6	PSMA6	sp|P60900|PSA6_HUMAN Proteasome subunit alpha type-6 OS=Homo sapiens OX=9606 GN=PSMA6 PE=1 SV=1;sp|P60900-2|PSA6_HUMAN Isoform 2 of Proteasome subunit alpha type-6 OS=Homo sapiens OX=9606 GN=PSMA6	52253	0	33854	11203	74293	0	35013	15293	14114	7751.4
P60903	P60903	Protein S100-A10	S100A10	sp|P60903|S10AA_HUMAN Protein S100-A10 OS=Homo sapiens OX=9606 GN=S100A10 PE=1 SV=2	22679	0	1432.3	5419.6	3829.4	0	0	0	0	0
P60953;P60953-1	P60953;P60953-1	Cell division control protein 42 homolog	CDC42	sp|P60953|CDC42_HUMAN Cell division control protein 42 homolog OS=Homo sapiens OX=9606 GN=CDC42 PE=1 SV=2;sp|P60953-1|CDC42_HUMAN Isoform 1 of Cell division control protein 42 homolog OS=Homo sapiens OX=9606 GN=CDC42	187600	0	89410	46906	99988	22394	62631	0	49798	0
P60981;P60981-2	P60981;P60981-2	Destrin	DSTN	sp|P60981|DEST_HUMAN Destrin OS=Homo sapiens OX=9606 GN=DSTN PE=1 SV=3;sp|P60981-2|DEST_HUMAN Isoform 2 of Destrin OS=Homo sapiens OX=9606 GN=DSTN	140590	0	25915	107620	43848	0	0	0	13560	0
P61026;P51153;P61006-2;P61006;P59190-2;P59190	P61026	Ras-related protein Rab-10	RAB10	sp|P61026|RAB10_HUMAN Ras-related protein Rab-10 OS=Homo sapiens OX=9606 GN=RAB10 PE=1 SV=1	21037	0	19816	8158.4	9272.3	0	0	0	0	0
P61088;Q5JXB2	P61088;Q5JXB2	Ubiquitin-conjugating enzyme E2 N;Putative ubiquitin-conjugating enzyme E2 N-like	UBE2N;UBE2NL	sp|P61088|UBE2N_HUMAN Ubiquitin-conjugating enzyme E2 N OS=Homo sapiens OX=9606 GN=UBE2N PE=1 SV=1;sp|Q5JXB2|UE2NL_HUMAN Putative ubiquitin-conjugating enzyme E2 N-like OS=Homo sapiens OX=9606 GN=UBE2NL PE=1 SV=1	30614	0	106280	5635.7	70549	5413.1	15413	0	0	0
P61106	P61106	Ras-related protein Rab-14	RAB14	sp|P61106|RAB14_HUMAN Ras-related protein Rab-14 OS=Homo sapiens OX=9606 GN=RAB14 PE=1 SV=4	24539	0	52186	0	17739	0	11096	0	0	0
P61158;Q9C0K3;Q9P1U1-2;Q9P1U1-3;Q9P1U1	P61158	Actin-related protein 3	ACTR3	sp|P61158|ARP3_HUMAN Actin-related protein 3 OS=Homo sapiens OX=9606 GN=ACTR3 PE=1 SV=3	47814	0	386370	21977	394580	44375	220270	682.26	21700	596.93
P61160;P61160-2	P61160;P61160-2	Actin-related protein 2	ACTR2	sp|P61160|ARP2_HUMAN Actin-related protein 2 OS=Homo sapiens OX=9606 GN=ACTR2 PE=1 SV=1;sp|P61160-2|ARP2_HUMAN Isoform 2 of Actin-related protein 2 OS=Homo sapiens OX=9606 GN=ACTR2	66906	0	455390	58914	528220	41230	221640	2475.8	34382	0
P84077;P61204;P61204-2;P84085	P84077;P61204;P61204-2	ADP-ribosylation factor 1;ADP-ribosylation factor 3	ARF1;ARF3	sp|P84077|ARF1_HUMAN ADP-ribosylation factor 1 OS=Homo sapiens OX=9606 GN=ARF1 PE=1 SV=2;sp|P61204|ARF3_HUMAN ADP-ribosylation factor 3 OS=Homo sapiens OX=9606 GN=ARF3 PE=1 SV=2;sp|P61204-2|ARF3_HUMAN Isoform 2 of ADP-ribosylation factor 3 OS=Homo sapiens	358270	0	264920	160860	241160	12271	51431	10324	12572	640.72
P61224-2;P61224-3;P61224;A6NIZ1;P61224-4	P61224-2;P61224-3;P61224;A6NIZ1;P61224-4	Ras-related protein Rap-1b;Ras-related protein Rap-1b-like protein	RAP1B	sp|P61224-2|RAP1B_HUMAN Isoform 2 of Ras-related protein Rap-1b OS=Homo sapiens OX=9606 GN=RAP1B;sp|P61224-3|RAP1B_HUMAN Isoform 3 of Ras-related protein Rap-1b OS=Homo sapiens OX=9606 GN=RAP1B;sp|P61224|RAP1B_HUMAN Ras-related protein Rap-1b OS=Homo sapie	325750	4542.3	182850	94458	133150	16948	35632	0	52177	0
P61247	P61247	40S ribosomal protein S3a	RPS3A	sp|P61247|RS3A_HUMAN 40S ribosomal protein S3a OS=Homo sapiens OX=9606 GN=RPS3A PE=1 SV=2	58903	0	0	14289	0	0	0	0	0	0
P61421	P61421	V-type proton ATPase subunit d 1	ATP6V0D1	sp|P61421|VA0D1_HUMAN V-type proton ATPase subunit d 1 OS=Homo sapiens OX=9606 GN=ATP6V0D1 PE=1 SV=1	13867	0	68926	9867	10237	0	0	0	0	0
P61586;P08134;P62745	P61586;P08134	Transforming protein RhoA;Rho-related GTP-binding protein RhoC	RHOA;RHOC	sp|P61586|RHOA_HUMAN Transforming protein RhoA OS=Homo sapiens OX=9606 GN=RHOA PE=1 SV=1;sp|P08134|RHOC_HUMAN Rho-related GTP-binding protein RhoC OS=Homo sapiens OX=9606 GN=RHOC PE=1 SV=1	562900	0	252500	290550	169410	40071	94372	11699	59352	3027.2
P61626	P61626	Lysozyme C	LYZ	sp|P61626|LYSC_HUMAN Lysozyme C OS=Homo sapiens OX=9606 GN=LYZ PE=1 SV=1	2626100	0	994160	7874200	5999600	1494100	2503400	231140	3132800	304940
P61769	P61769	Beta-2-microglobulin;Beta-2-microglobulin form pI 5.3	B2M	sp|P61769|B2MG_HUMAN Beta-2-microglobulin OS=Homo sapiens OX=9606 GN=B2M PE=1 SV=1	46115	0	30854	166310	73398	20039	32134	0	0	0
P61916-2;P61916	P61916-2;P61916	Epididymal secretory protein E1	NPC2	sp|P61916-2|NPC2_HUMAN Isoform 2 of NPC intracellular cholesterol transporter 2 OS=Homo sapiens OX=9606 GN=NPC2;sp|P61916|NPC2_HUMAN NPC intracellular cholesterol transporter 2 OS=Homo sapiens OX=9606 GN=NPC2 PE=1 SV=1	8434.4	0	53802	0	16938	0	9340.5	0	0	0
P61978-3;P61978;P61978-2	P61978-3;P61978;P61978-2	Heterogeneous nuclear ribonucleoprotein K	HNRNPK	sp|P61978-3|HNRPK_HUMAN Isoform 3 of Heterogeneous nuclear ribonucleoprotein K OS=Homo sapiens OX=9606 GN=HNRNPK;sp|P61978|HNRPK_HUMAN Heterogeneous nuclear ribonucleoprotein K OS=Homo sapiens OX=9606 GN=HNRNPK PE=1 SV=1;sp|P61978-2|HNRPK_HUMAN Isoform 2 o	18175	0	183580	17387	26714	0	7286.7	0	0	0
P61981	P61981	14-3-3 protein gamma;14-3-3 protein gamma, N-terminally processed	YWHAG	sp|P61981|1433G_HUMAN 14-3-3 protein gamma OS=Homo sapiens OX=9606 GN=YWHAG PE=1 SV=2	0	0	32754	16894	31514	0	4422.2	0	7713	0
P62136;P62136-2;P62136-3;P36873;P36873-2	P62136;P62136-2;P62136-3;P36873;P36873-2	Serine/threonine-protein phosphatase PP1-alpha catalytic subunit;Serine/threonine-protein phosphatase PP1-gamma catalytic subunit	PPP1CA;PPP1CC	sp|P62136|PP1A_HUMAN Serine/threonine-protein phosphatase PP1-alpha catalytic subunit OS=Homo sapiens OX=9606 GN=PPP1CA PE=1 SV=1;sp|P62136-2|PP1A_HUMAN Isoform 2 of Serine/threonine-protein phosphatase PP1-alpha catalytic subunit OS=Homo sapiens OX=9606 G	31899	0	133060	14605	175450	0	13668	0	4169.6	0
P62140	P62140	Serine/threonine-protein phosphatase PP1-beta catalytic subunit	PPP1CB	sp|P62140|PP1B_HUMAN Serine/threonine-protein phosphatase PP1-beta catalytic subunit OS=Homo sapiens OX=9606 GN=PPP1CB PE=1 SV=3	0	0	0	0	0	0	0	0	0	0
P62244	P62244	40S ribosomal protein S15a	RPS15A	sp|P62244|RS15A_HUMAN 40S ribosomal protein S15a OS=Homo sapiens OX=9606 GN=RPS15A PE=1 SV=2	0	0	20995	0	43092	0	0	0	0	0
P62258;P62258-2	P62258;P62258-2	14-3-3 protein epsilon	YWHAE	sp|P62258|1433E_HUMAN 14-3-3 protein epsilon OS=Homo sapiens OX=9606 GN=YWHAE PE=1 SV=1;sp|P62258-2|1433E_HUMAN Isoform SV of 14-3-3 protein epsilon OS=Homo sapiens OX=9606 GN=YWHAE	286970	0	82624	156980	96710	2015	28680	2504.5	68107	0
P62328	P62328	Thymosin beta-4;Hematopoietic system regulatory peptide	TMSB4X	sp|P62328|TYB4_HUMAN Thymosin beta-4 OS=Homo sapiens OX=9606 GN=TMSB4X PE=1 SV=2	436980	9362.6	174280	116090	461040	84642	382410	233330	809840	597550
P62330	P62330	ADP-ribosylation factor 6	ARF6	sp|P62330|ARF6_HUMAN ADP-ribosylation factor 6 OS=Homo sapiens OX=9606 GN=ARF6 PE=1 SV=2	7059.7	0	103180	32692	9803.4	0	0	0	7905.4	0
P62333	P62333	26S protease regulatory subunit 10B	PSMC6	sp|P62333|PRS10_HUMAN 26S proteasome regulatory subunit 10B OS=Homo sapiens OX=9606 GN=PSMC6 PE=1 SV=1	0	0	42202	0	48978	0	0	0	0	0
P62753	P62753	40S ribosomal protein S6	RPS6	sp|P62753|RS6_HUMAN 40S ribosomal protein S6 OS=Homo sapiens OX=9606 GN=RPS6 PE=1 SV=1	0	0	0	0	0	0	0	0	0	0
P62805	P62805	Histone H4	HIST1H4A	sp|P62805|H4_HUMAN Histone H4 OS=Homo sapiens OX=9606 GN=H4C16 PE=1 SV=2	2793000	4547	280390	397160	368380	89212	237870	133810	83790	51107
P62826	P62826	GTP-binding nuclear protein Ran	RAN	sp|P62826|RAN_HUMAN GTP-binding nuclear protein Ran OS=Homo sapiens OX=9606 GN=RAN PE=1 SV=3	12826	0	23242	27392	23258	0	17494	17725	14691	0
P62834	P62834	Ras-related protein Rap-1A	RAP1A	sp|P62834|RAP1A_HUMAN Ras-related protein Rap-1A OS=Homo sapiens OX=9606 GN=RAP1A PE=1 SV=1	0	0	0	0	0	0	0	0	0	0
P62841	P62841	40S ribosomal protein S15	RPS15	sp|P62841|RS15_HUMAN 40S ribosomal protein S15 OS=Homo sapiens OX=9606 GN=RPS15 PE=1 SV=2	0	0	0	0	0	0	0	0	0	0
P62873;P62873-2;P16520-2;P16520	P62873;P62873-2	Guanine nucleotide-binding protein G(I)/G(S)/G(T) subunit beta-1	GNB1	sp|P62873|GBB1_HUMAN Guanine nucleotide-binding protein G(I)/G(S)/G(T) subunit beta-1 OS=Homo sapiens OX=9606 GN=GNB1 PE=1 SV=3;sp|P62873-2|GBB1_HUMAN Isoform 2 of Guanine nucleotide-binding protein G(I)/G(S)/G(T) subunit beta-1 OS=Homo sapiens OX=9606 GN=	299100	0	121800	200050	137850	18787	76856	0	67978	0
P62879;P62879-2;Q9HAV0	P62879;P62879-2	Guanine nucleotide-binding protein G(I)/G(S)/G(T) subunit beta-2	GNB2	sp|P62879|GBB2_HUMAN Guanine nucleotide-binding protein G(I)/G(S)/G(T) subunit beta-2 OS=Homo sapiens OX=9606 GN=GNB2 PE=1 SV=3;sp|P62879-2|GBB2_HUMAN Isoform 2 of Guanine nucleotide-binding protein G(I)/G(S)/G(T) subunit beta-2 OS=Homo sapiens OX=9606 GN=	674160	0	278770	409600	153750	9289.5	86395	6315.6	74356	7525.2
P62937;P62937-2;P0DN26;A0A0B4J2A2;A0A075B767;A0A075B759;Q9Y536;F5H284	P62937;P62937-2	Peptidyl-prolyl cis-trans isomerase A;Peptidyl-prolyl cis-trans isomerase A, N-terminally processed	PPIA	sp|P62937|PPIA_HUMAN Peptidyl-prolyl cis-trans isomerase A OS=Homo sapiens OX=9606 GN=PPIA PE=1 SV=2;sp|P62937-2|PPIA_HUMAN Isoform 2 of Peptidyl-prolyl cis-trans isomerase A OS=Homo sapiens OX=9606 GN=PPIA	392030	0	434890	316100	423930	119970	306720	41102	183720	56422
P62942	P62942	Peptidyl-prolyl cis-trans isomerase FKBP1A	FKBP1A	sp|P62942|FKB1A_HUMAN Peptidyl-prolyl cis-trans isomerase FKBP1A OS=Homo sapiens OX=9606 GN=FKBP1A PE=1 SV=2	0	0	55138	11045	47966	4330.7	21611	0	11448	0
P63000;P63000-2	P63000;P63000-2	Ras-related C3 botulinum toxin substrate 1	RAC1	sp|P63000|RAC1_HUMAN Ras-related C3 botulinum toxin substrate 1 OS=Homo sapiens OX=9606 GN=RAC1 PE=1 SV=1;sp|P63000-2|RAC1_HUMAN Isoform B of Ras-related C3 botulinum toxin substrate 1 OS=Homo sapiens OX=9606 GN=RAC1	234690	0	11096	136990	16030	9207	26499	0	77250	0
P63092-3;P63092-2;P63092;P63092-4;Q5JWF2-2;Q5JWF2	P63092-3;P63092-2;P63092;P63092-4;Q5JWF2-2;Q5JWF2	Guanine nucleotide-binding protein G(s) subunit alpha isoforms short;Guanine nucleotide-binding protein G(s) subunit alpha isoforms XLas	GNAS	sp|P63092-3|GNAS2_HUMAN Isoform 3 of Guanine nucleotide-binding protein G(s) subunit alpha isoforms short OS=Homo sapiens OX=9606 GN=GNAS;sp|P63092-2|GNAS2_HUMAN Isoform Gnas-2 of Guanine nucleotide-binding protein G(s) subunit alpha isoforms short OS=Homo	149080	0	41596	103400	17427	0	5371.3	0	4573.9	0
P63096;P63096-2	P63096;P63096-2	Guanine nucleotide-binding protein G(i) subunit alpha-1	GNAI1	sp|P63096|GNAI1_HUMAN Guanine nucleotide-binding protein G(i) subunit alpha-1 OS=Homo sapiens OX=9606 GN=GNAI1 PE=1 SV=2;sp|P63096-2|GNAI1_HUMAN Isoform 2 of Guanine nucleotide-binding protein G(i) subunit alpha-1 OS=Homo sapiens OX=9606 GN=GNAI1	0	0	0	0	0	0	0	0	0	0
P63104;P63104-2	P63104;P63104-2	14-3-3 protein zeta/delta	YWHAZ	sp|P63104|1433Z_HUMAN 14-3-3 protein zeta/delta OS=Homo sapiens OX=9606 GN=YWHAZ PE=1 SV=1;sp|P63104-2|1433Z_HUMAN Isoform 2 of 14-3-3 protein zeta/delta OS=Homo sapiens OX=9606 GN=YWHAZ	542420	0	492700	407420	486940	89879	249460	67314	117960	29006
P63151;Q66LE6;P63151-2	P63151;Q66LE6;P63151-2	Serine/threonine-protein phosphatase 2A 55 kDa regulatory subunit B alpha isoform;Serine/threonine-protein phosphatase 2A 55 kDa regulatory subunit B delta isoform	PPP2R2A;PPP2R2D	sp|P63151|2ABA_HUMAN Serine/threonine-protein phosphatase 2A 55 kDa regulatory subunit B alpha isoform OS=Homo sapiens OX=9606 GN=PPP2R2A PE=1 SV=1;sp|Q66LE6|2ABD_HUMAN Serine/threonine-protein phosphatase 2A 55 kDa regulatory subunit B delta isoform OS=Ho	0	0	14347	0	7362.8	0	0	0	0	0
Q96FJ2;P63167	Q96FJ2;P63167	Dynein light chain 2, cytoplasmic;Dynein light chain 1, cytoplasmic	DYNLL2;DYNLL1	sp|Q96FJ2|DYL2_HUMAN Dynein light chain 2, cytoplasmic OS=Homo sapiens OX=9606 GN=DYNLL2 PE=1 SV=1;sp|P63167|DYL1_HUMAN Dynein light chain 1, cytoplasmic OS=Homo sapiens OX=9606 GN=DYNLL1 PE=1 SV=1	45041	0	24842	4304.2	24196	0	8811.7	0	0	0
P63220	P63220	40S ribosomal protein S21	RPS21	sp|P63220|RS21_HUMAN 40S ribosomal protein S21 OS=Homo sapiens OX=9606 GN=RPS21 PE=1 SV=1	68092	0	2387.7	1623.7	0	0	0	2940	0	0
Q6IS14;P63241;P63241-2;Q9GZV4	Q6IS14;P63241;P63241-2;Q9GZV4	Eukaryotic translation initiation factor 5A-1-like;Eukaryotic translation initiation factor 5A-1;Eukaryotic translation initiation factor 5A-2	EIF5AL1;EIF5A;EIF5A2	sp|Q6IS14|IF5AL_HUMAN Eukaryotic translation initiation factor 5A-1-like OS=Homo sapiens OX=9606 GN=EIF5AL1 PE=2 SV=2;sp|P63241|IF5A1_HUMAN Eukaryotic translation initiation factor 5A-1 OS=Homo sapiens OX=9606 GN=EIF5A PE=1 SV=2;sp|P63241-2|IF5A1_HUMAN Iso	22992	0	20406	25125	10825	0	21716	23896	11933	0
P63244	P63244	Guanine nucleotide-binding protein subunit beta-2-like 1;Guanine nucleotide-binding protein subunit beta-2-like 1, N-terminally processed	GNB2L1	sp|P63244|RACK1_HUMAN Receptor of activated protein C kinase 1 OS=Homo sapiens OX=9606 GN=RACK1 PE=1 SV=3	5828.2	0	29300	0	8200.4	0	0	0	0	0
P63261	P63261	Actin, cytoplasmic 2;Actin, cytoplasmic 2, N-terminally processed	ACTG1	sp|P63261|ACTG_HUMAN Actin, cytoplasmic 2 OS=Homo sapiens OX=9606 GN=ACTG1 PE=1 SV=1	1594500	2752.6	791300	863190	512760	158330	193320	49379	301020	53181
P63313	P63313	Thymosin beta-10	TMSB10	sp|P63313|TYB10_HUMAN Thymosin beta-10 OS=Homo sapiens OX=9606 GN=TMSB10 PE=1 SV=2	0	0	0	22317	12456	0	0	0	37492	0
P63316	P63316	Troponin C, slow skeletal and cardiac muscles	TNNC1	sp|P63316|TNNC1_HUMAN Troponin C, slow skeletal and cardiac muscles OS=Homo sapiens OX=9606 GN=TNNC1 PE=1 SV=1	0	0	0	0	0	0	0	0	0	0
P67775;P62714;P67775-2;P60510	P67775;P62714;P67775-2	Serine/threonine-protein phosphatase 2A catalytic subunit alpha isoform;Serine/threonine-protein phosphatase 2A catalytic subunit beta isoform	PPP2CA;PPP2CB	sp|P67775|PP2AA_HUMAN Serine/threonine-protein phosphatase 2A catalytic subunit alpha isoform OS=Homo sapiens OX=9606 GN=PPP2CA PE=1 SV=1;sp|P62714|PP2AB_HUMAN Serine/threonine-protein phosphatase 2A catalytic subunit beta isoform OS=Homo sapiens OX=9606 G	0	0	101360	1021.2	8305.7	0	0	0	0	0
P68032;P63267;P68133;P62736;P63267-2	P68032;P63267;P68133;P62736;P63267-2	Actin, alpha cardiac muscle 1;Actin, gamma-enteric smooth muscle;Actin, alpha skeletal muscle;Actin, aortic smooth muscle	ACTC1;ACTG2;ACTA1;ACTA2	sp|P68032|ACTC_HUMAN Actin, alpha cardiac muscle 1 OS=Homo sapiens OX=9606 GN=ACTC1 PE=1 SV=1;sp|P63267|ACTH_HUMAN Actin, gamma-enteric smooth muscle OS=Homo sapiens OX=9606 GN=ACTG2 PE=1 SV=1;sp|P68133|ACTS_HUMAN Actin, alpha skeletal muscle OS=Homo sapie	2857400	7709.8	3167800	2148900	1681500	393470	1366100	177340	922750	126230
P68036-2;P68036;P68036-3;A0A1B0GUS4	P68036-2;P68036;P68036-3;A0A1B0GUS4	Ubiquitin-conjugating enzyme E2 L3	UBE2L3	sp|P68036-2|UB2L3_HUMAN Isoform 2 of Ubiquitin-conjugating enzyme E2 L3 OS=Homo sapiens OX=9606 GN=UBE2L3;sp|P68036|UB2L3_HUMAN Ubiquitin-conjugating enzyme E2 L3 OS=Homo sapiens OX=9606 GN=UBE2L3 PE=1 SV=1;sp|P68036-3|UB2L3_HUMAN Isoform 3 of Ubiquitin-co	0	0	75090	0	13671	0	14448	0	0	0
P68104;Q5VTE0;Q05639	P68104;Q5VTE0;Q05639	Elongation factor 1-alpha 1;Putative elongation factor 1-alpha-like 3;Elongation factor 1-alpha 2	EEF1A1;EEF1A1P5;EEF1A2	sp|P68104|EF1A1_HUMAN Elongation factor 1-alpha 1 OS=Homo sapiens OX=9606 GN=EEF1A1 PE=1 SV=1;sp|Q5VTE0|EF1A3_HUMAN Putative elongation factor 1-alpha-like 3 OS=Homo sapiens OX=9606 GN=EEF1A1P5 PE=5 SV=1;sp|Q05639|EF1A2_HUMAN Elongation factor 1-alpha 2 OS	548790	13397	288860	368330	185800	49699	136730	292760	74334	19388
P68363;P68363-2	P68363;P68363-2	Tubulin alpha-1B chain	TUBA1B	sp|P68363|TBA1B_HUMAN Tubulin alpha-1B chain OS=Homo sapiens OX=9606 GN=TUBA1B PE=1 SV=1;sp|P68363-2|TBA1B_HUMAN Isoform 2 of Tubulin alpha-1B chain OS=Homo sapiens OX=9606 GN=TUBA1B	0	0	89247	42899	51390	20980	35851	0	15285	0
P68366-2;P68366	P68366-2;P68366	Tubulin alpha-4A chain	TUBA4A	sp|P68366-2|TBA4A_HUMAN Isoform 2 of Tubulin alpha-4A chain OS=Homo sapiens OX=9606 GN=TUBA4A;sp|P68366|TBA4A_HUMAN Tubulin alpha-4A chain OS=Homo sapiens OX=9606 GN=TUBA4A PE=1 SV=1	0	0	105360	3313.8	0	3178.8	1945.3	0	0	0
P68371;P04350;Q13509-2	P68371;P04350	Tubulin beta-4B chain;Tubulin beta-4A chain	TUBB4B;TUBB4A	sp|P68371|TBB4B_HUMAN Tubulin beta-4B chain OS=Homo sapiens OX=9606 GN=TUBB4B PE=1 SV=1;sp|P04350|TBB4A_HUMAN Tubulin beta-4A chain OS=Homo sapiens OX=9606 GN=TUBB4A PE=1 SV=2	750270	0	473000	162150	224770	11852	61805	4291.4	76776	1203.4
Q71DI3;Q16695;P84243;P68431;Q6NXT2	Q71DI3;Q16695;P84243;P68431;Q6NXT2	Histone H3.2;Histone H3.1t;Histone H3.3;Histone H3.1;Histone H3.3C	HIST2H3A;HIST3H3;H3F3A;HIST1H3A;H3F3C	sp|Q71DI3|H32_HUMAN Histone H3.2 OS=Homo sapiens OX=9606 GN=H3C13 PE=1 SV=3;sp|Q16695|H31T_HUMAN Histone H3.1t OS=Homo sapiens OX=9606 GN=H3-4 PE=1 SV=3;sp|P84243|H33_HUMAN Histone H3.3 OS=Homo sapiens OX=9606 GN=H3-3B PE=1 SV=2;sp|P68431|H31_HUMAN Histone	501810	0	210090	104880	241870	206320	295630	210010	434820	157440
P68871;P02042;CON__P02070;CON__Q3SX09;P69892;P69891;P02100	P68871	Hemoglobin subunit beta;LVV-hemorphin-7;Spinorphin	HBB	sp|P68871|HBB_HUMAN Hemoglobin subunit beta OS=Homo sapiens OX=9606 GN=HBB PE=1 SV=2	48391	0	565160	217930	57154	6793.9	21798	14881	39532	1216.7
P69905;CON__P01966	P69905;CON__P01966	Hemoglobin subunit alpha	HBA1	sp|P69905|HBA_HUMAN Hemoglobin subunit alpha OS=Homo sapiens OX=9606 GN=HBA2 PE=1 SV=2;	25491	0	347990	130420	31572	189700	16242	14363	17620	0
P78344-2;P78344	P78344-2;P78344	Eukaryotic translation initiation factor 4 gamma 2	EIF4G2	sp|P78344-2|IF4G2_HUMAN Isoform 2 of Eukaryotic translation initiation factor 4 gamma 2 OS=Homo sapiens OX=9606 GN=EIF4G2;sp|P78344|IF4G2_HUMAN Eukaryotic translation initiation factor 4 gamma 2 OS=Homo sapiens OX=9606 GN=EIF4G2 PE=1 SV=1	0	0	0	0	0	0	0	0	0	0
P78371-2;P78371	P78371-2;P78371	T-complex protein 1 subunit beta	CCT2	sp|P78371-2|TCPB_HUMAN Isoform 2 of T-complex protein 1 subunit beta OS=Homo sapiens OX=9606 GN=CCT2;sp|P78371|TCPB_HUMAN T-complex protein 1 subunit beta OS=Homo sapiens OX=9606 GN=CCT2 PE=1 SV=4	26846	0	8452.3	0	0	0	0	0	0	0
P78380-2;P78380-3;P78380	P78380-2;P78380-3;P78380	Oxidized low-density lipoprotein receptor 1;Oxidized low-density lipoprotein receptor 1, soluble form	OLR1	sp|P78380-2|OLR1_HUMAN Isoform 2 of Oxidized low-density lipoprotein receptor 1 OS=Homo sapiens OX=9606 GN=OLR1;sp|P78380-3|OLR1_HUMAN Isoform 3 of Oxidized low-density lipoprotein receptor 1 OS=Homo sapiens OX=9606 GN=OLR1;sp|P78380|OLR1_HUMAN Oxidized lo	0	0	21021	0	2865.9	0	0	0	0	0
P78417;P78417-3;P78417-2	P78417;P78417-3;P78417-2	Glutathione S-transferase omega-1	GSTO1	sp|P78417|GSTO1_HUMAN Glutathione S-transferase omega-1 OS=Homo sapiens OX=9606 GN=GSTO1 PE=1 SV=2;sp|P78417-3|GSTO1_HUMAN Isoform 3 of Glutathione S-transferase omega-1 OS=Homo sapiens OX=9606 GN=GSTO1;sp|P78417-2|GSTO1_HUMAN Isoform 2 of Glutathione S-tr	3209.6	0	96742	13882	88961	8599.5	36628	2807.7	5225.5	5287.1
P78527-2;P78527	P78527-2;P78527	DNA-dependent protein kinase catalytic subunit	PRKDC	sp|P78527-2|PRKDC_HUMAN Isoform 2 of DNA-dependent protein kinase catalytic subunit OS=Homo sapiens OX=9606 GN=PRKDC;sp|P78527|PRKDC_HUMAN DNA-dependent protein kinase catalytic subunit OS=Homo sapiens OX=9606 GN=PRKDC PE=1 SV=3	8582.8	0	0	0	6150.2	0	0	0	0	0
P80188;P80188-2	P80188;P80188-2	Neutrophil gelatinase-associated lipocalin	LCN2	sp|P80188|NGAL_HUMAN Neutrophil gelatinase-associated lipocalin OS=Homo sapiens OX=9606 GN=LCN2 PE=1 SV=2;sp|P80188-2|NGAL_HUMAN Isoform 2 of Neutrophil gelatinase-associated lipocalin OS=Homo sapiens OX=9606 GN=LCN2	490580	0	1616500	470290	2371600	605280	1148000	402940	327070	492860
P80511	P80511	Protein S100-A12;Calcitermin	S100A12	sp|P80511|S10AC_HUMAN Protein S100-A12 OS=Homo sapiens OX=9606 GN=S100A12 PE=1 SV=2	0	0	900890	159430	815260	84369	70262	3386.6	26019	0
P80723;P80723-2	P80723;P80723-2	Brain acid soluble protein 1	BASP1	sp|P80723|BASP1_HUMAN Brain acid soluble protein 1 OS=Homo sapiens OX=9606 GN=BASP1 PE=1 SV=2;sp|P80723-2|BASP1_HUMAN Isoform 2 of Brain acid soluble protein 1 OS=Homo sapiens OX=9606 GN=BASP1	424700	0	69859	172260	79858	0	52996	21760	350600	59624
P81605;P81605-2	P81605;P81605-2	Dermcidin;Survival-promoting peptide;DCD-1	DCD	sp|P81605|DCD_HUMAN Dermcidin OS=Homo sapiens OX=9606 GN=DCD PE=1 SV=2;sp|P81605-2|DCD_HUMAN Isoform 2 of Dermcidin OS=Homo sapiens OX=9606 GN=DCD	0	0	0	0	0	0	0	0	0	0
P84095	P84095	Rho-related GTP-binding protein RhoG	RHOG	sp|P84095|RHOG_HUMAN Rho-related GTP-binding protein RhoG OS=Homo sapiens OX=9606 GN=RHOG PE=1 SV=1	105410	0	360520	14879	119130	23057	44113	4789.1	12515	3344.8
P98088	P98088	Mucin-5AC	MUC5AC	sp|P98088|MUC5A_HUMAN Mucin-5AC OS=Homo sapiens OX=9606 GN=MUC5AC PE=1 SV=4	1117500	2265.7	763870	146020	333750	84706	335270	1730.6	251610	25300
P98171;P98171-2	P98171;P98171-2	Rho GTPase-activating protein 4	ARHGAP4	sp|P98171|RHG04_HUMAN Rho GTPase-activating protein 4 OS=Homo sapiens OX=9606 GN=ARHGAP4 PE=1 SV=2;sp|P98171-2|RHG04_HUMAN Isoform 2 of Rho GTPase-activating protein 4 OS=Homo sapiens OX=9606 GN=ARHGAP4	0	0	72166	0	19798	0	0	0	0	0
Q00169	Q00169	Phosphatidylinositol transfer protein alpha isoform	PITPNA	sp|Q00169|PIPNA_HUMAN Phosphatidylinositol transfer protein alpha isoform OS=Homo sapiens OX=9606 GN=PITPNA PE=1 SV=2	2917.1	0	6404.5	5155.3	20975	0	0	0	0	0
Q00325-2;Q00325	Q00325-2;Q00325	Phosphate carrier protein, mitochondrial	SLC25A3	sp|Q00325-2|MPCP_HUMAN Isoform B of Phosphate carrier protein, mitochondrial OS=Homo sapiens OX=9606 GN=SLC25A3;sp|Q00325|MPCP_HUMAN Phosphate carrier protein, mitochondrial OS=Homo sapiens OX=9606 GN=SLC25A3 PE=1 SV=2	0	0	0	0	5089.3	0	5531.4	0	0	0
Q00610-2;Q00610;P53675-2;P53675	Q00610-2;Q00610	Clathrin heavy chain 1	CLTC	sp|Q00610-2|CLH1_HUMAN Isoform 2 of Clathrin heavy chain 1 OS=Homo sapiens OX=9606 GN=CLTC;sp|Q00610|CLH1_HUMAN Clathrin heavy chain 1 OS=Homo sapiens OX=9606 GN=CLTC PE=1 SV=5	24842	0	167030	8987.8	64800	0	17962	0	11144	0
Q00796	Q00796	Sorbitol dehydrogenase	SORD	sp|Q00796|DHSO_HUMAN Sorbitol dehydrogenase OS=Homo sapiens OX=9606 GN=SORD PE=1 SV=4	8523.3	0	0	13028	0	0	0	0	0	0
Q00839-2;Q00839	Q00839-2;Q00839	Heterogeneous nuclear ribonucleoprotein U	HNRNPU	sp|Q00839-2|HNRPU_HUMAN Isoform 2 of Heterogeneous nuclear ribonucleoprotein U OS=Homo sapiens OX=9606 GN=HNRNPU;sp|Q00839|HNRPU_HUMAN Heterogeneous nuclear ribonucleoprotein U OS=Homo sapiens OX=9606 GN=HNRNPU PE=1 SV=6	0	0	115830	3287.3	16322	0	7784.6	0	0	0
Q01082-3;Q01082-2;Q01082;P11277-3;P11277;P11277-2	Q01082-3;Q01082-2;Q01082	Spectrin beta chain, non-erythrocytic 1	SPTBN1	sp|Q01082-3|SPTB2_HUMAN Isoform 2 of Spectrin beta chain, non-erythrocytic 1 OS=Homo sapiens OX=9606 GN=SPTBN1;sp|Q01082-2|SPTB2_HUMAN Isoform Short of Spectrin beta chain, non-erythrocytic 1 OS=Homo sapiens OX=9606 GN=SPTBN1;sp|Q01082|SPTB2_HUMAN Spectrin	3698800	2060200	842020	8241500	459220	1514100	2385500	3998500	1867700	2774800
Q01432-6;Q01432;Q01432-5;Q01432-4;Q01432-3	Q01432-6;Q01432;Q01432-5;Q01432-4;Q01432-3	AMP deaminase 3	AMPD3	sp|Q01432-6|AMPD3_HUMAN Isoform 4 of AMP deaminase 3 OS=Homo sapiens OX=9606 GN=AMPD3;sp|Q01432|AMPD3_HUMAN AMP deaminase 3 OS=Homo sapiens OX=9606 GN=AMPD3 PE=1 SV=1;sp|Q01432-5|AMPD3_HUMAN Isoform 3 of AMP deaminase 3 OS=Homo sapiens OX=9606 GN=AMPD3;sp|	0	0	31677	0	21013	0	0	0	0	0
Q01469	Q01469	Fatty acid-binding protein, epidermal	FABP5	sp|Q01469|FABP5_HUMAN Fatty acid-binding protein 5 OS=Homo sapiens OX=9606 GN=FABP5 PE=1 SV=3	91753	0	43419	96555	74406	9204.6	0	33469	0	0
Q01518-2;Q01518;P40123-3;P40123-2;P40123	Q01518-2;Q01518	Adenylyl cyclase-associated protein 1	CAP1	sp|Q01518-2|CAP1_HUMAN Isoform 2 of Adenylyl cyclase-associated protein 1 OS=Homo sapiens OX=9606 GN=CAP1;sp|Q01518|CAP1_HUMAN Adenylyl cyclase-associated protein 1 OS=Homo sapiens OX=9606 GN=CAP1 PE=1 SV=5	94073	0	185960	44833	258460	50488	138750	2650.3	6672.5	2064.4
Q02413;Q02413-2	Q02413	Desmoglein-1	DSG1	sp|Q02413|DSG1_HUMAN Desmoglein-1 OS=Homo sapiens OX=9606 GN=DSG1 PE=1 SV=2	31758	0	0	38622	0	62363	14530	0	0	0
Q04446	Q04446	1,4-alpha-glucan-branching enzyme	GBE1	sp|Q04446|GLGB_HUMAN 1,4-alpha-glucan-branching enzyme OS=Homo sapiens OX=9606 GN=GBE1 PE=1 SV=3	0	0	50264	0	65021	0	11465	0	0	0
Q04917	Q04917	14-3-3 protein eta	YWHAH	sp|Q04917|1433F_HUMAN 14-3-3 protein eta OS=Homo sapiens OX=9606 GN=YWHAH PE=1 SV=4	115950	0	98594	29544	22667	0	22026	0	15905	0
Q05655;Q05655-2	Q05655;Q05655-2	Protein kinase C delta type;Protein kinase C delta type regulatory subunit;Protein kinase C delta type catalytic subunit	PRKCD	sp|Q05655|KPCD_HUMAN Protein kinase C delta type OS=Homo sapiens OX=9606 GN=PRKCD PE=1 SV=2;sp|Q05655-2|KPCD_HUMAN Isoform 2 of Protein kinase C delta type OS=Homo sapiens OX=9606 GN=PRKCD	29986	0	218220	23025	18695	0	11480	0	8102.1	0
Q06187;Q06187-2	Q06187;Q06187-2	Tyrosine-protein kinase BTK	BTK	sp|Q06187|BTK_HUMAN Tyrosine-protein kinase BTK OS=Homo sapiens OX=9606 GN=BTK PE=1 SV=3;sp|Q06187-2|BTK_HUMAN Isoform BTK-C of Tyrosine-protein kinase BTK OS=Homo sapiens OX=9606 GN=BTK	0	0	0	0	0	0	0	0	0	0
Q06210-2;Q06210	Q06210-2;Q06210	Glutamine--fructose-6-phosphate aminotransferase [isomerizing] 1	GFPT1	sp|Q06210-2|GFPT1_HUMAN Isoform 2 of Glutamine--fructose-6-phosphate aminotransferase [isomerizing] 1 OS=Homo sapiens OX=9606 GN=GFPT1;sp|Q06210|GFPT1_HUMAN Glutamine--fructose-6-phosphate aminotransferase [isomerizing] 1 OS=Homo sapiens OX=9606 GN=GFPT1 P	60360	0	3365.1	6716.5	7384.2	0	0	0	0	0
Q06323-3;Q06323;Q06323-2	Q06323-3;Q06323;Q06323-2	Proteasome activator complex subunit 1	PSME1	sp|Q06323-3|PSME1_HUMAN Isoform 3 of Proteasome activator complex subunit 1 OS=Homo sapiens OX=9606 GN=PSME1;sp|Q06323|PSME1_HUMAN Proteasome activator complex subunit 1 OS=Homo sapiens OX=9606 GN=PSME1 PE=1 SV=1;sp|Q06323-2|PSME1_HUMAN Isoform 2 of Protea	9297.5	0	8084.7	4235.1	39692	0	0	0	0	0
Q06830;P32119;Q13162	Q06830	Peroxiredoxin-1	PRDX1	sp|Q06830|PRDX1_HUMAN Peroxiredoxin-1 OS=Homo sapiens OX=9606 GN=PRDX1 PE=1 SV=1	493110	0	41332	616050	254050	68499	114090	20755	134670	6145.1
Q07960	Q07960	Rho GTPase-activating protein 1	ARHGAP1	sp|Q07960|RHG01_HUMAN Rho GTPase-activating protein 1 OS=Homo sapiens OX=9606 GN=ARHGAP1 PE=1 SV=1	0	0	115810	0	23334	0	0	0	0	0
Q08188	Q08188	Protein-glutamine gamma-glutamyltransferase E;Protein-glutamine gamma-glutamyltransferase E 50 kDa catalytic chain;Protein-glutamine gamma-glutamyltransferase E 27 kDa non-catalytic chain	TGM3	sp|Q08188|TGM3_HUMAN Protein-glutamine gamma-glutamyltransferase E OS=Homo sapiens OX=9606 GN=TGM3 PE=1 SV=4	168110	0	1281.2	200580	5433.2	1959.6	17879	21054	3511.8	0
Q08211	Q08211	ATP-dependent RNA helicase A	DHX9	sp|Q08211|DHX9_HUMAN ATP-dependent RNA helicase A OS=Homo sapiens OX=9606 GN=DHX9 PE=1 SV=4	0	0	29307	2631.2	5063	0	0	2984.7	0	0
Q08380	Q08380	Galectin-3-binding protein	LGALS3BP	sp|Q08380|LG3BP_HUMAN Galectin-3-binding protein OS=Homo sapiens OX=9606 GN=LGALS3BP PE=1 SV=1	139680	0	11401	106310	71301	5783.1	18074	0	27549	0
Q08431-2;Q08431-3;Q08431-4;Q08431	Q08431-2;Q08431-3;Q08431-4;Q08431	Lactadherin;Lactadherin short form;Medin	MFGE8	sp|Q08431-2|MFGM_HUMAN Isoform 2 of Lactadherin OS=Homo sapiens OX=9606 GN=MFGE8;sp|Q08431-3|MFGM_HUMAN Isoform 3 of Lactadherin OS=Homo sapiens OX=9606 GN=MFGE8;sp|Q08431-4|MFGM_HUMAN Isoform 4 of Lactadherin OS=Homo sapiens OX=9606 GN=MFGE8;sp|Q08431|MFG	355880	0	0	32409	0	0	14753	0	0	0
Q08477-2;Q08477;P78329;P78329-2;P98187;Q9HBI6	Q08477-2;Q08477;P78329;P78329-2	Docosahexaenoic acid omega-hydroxylase CYP4F3;Phylloquinone omega-hydroxylase CYP4F2	CYP4F3;CYP4F2	sp|Q08477-2|CP4F3_HUMAN Isoform CYP4F3B of Cytochrome P450 4F3 OS=Homo sapiens OX=9606 GN=CYP4F3;sp|Q08477|CP4F3_HUMAN Cytochrome P450 4F3 OS=Homo sapiens OX=9606 GN=CYP4F3 PE=1 SV=2;sp|P78329|CP4F2_HUMAN Cytochrome P450 4F2 OS=Homo sapiens OX=9606 GN=CYP4	10085	0	205720	0	26614	0	0	0	0	0
Q08554-2;Q08554	Q08554-2;Q08554	Desmocollin-1	DSC1	sp|Q08554-2|DSC1_HUMAN Isoform 1B of Desmocollin-1 OS=Homo sapiens OX=9606 GN=DSC1;sp|Q08554|DSC1_HUMAN Desmocollin-1 OS=Homo sapiens OX=9606 GN=DSC1 PE=1 SV=2	12862	0	0	18089	0	43066	0	0	0	0
Q08722-2;Q08722-3;Q08722-4;Q08722	Q08722-2;Q08722-3;Q08722-4;Q08722	Leukocyte surface antigen CD47	CD47	sp|Q08722-2|CD47_HUMAN Isoform OA3-293 of Leukocyte surface antigen CD47 OS=Homo sapiens OX=9606 GN=CD47;sp|Q08722-3|CD47_HUMAN Isoform OA3-305 of Leukocyte surface antigen CD47 OS=Homo sapiens OX=9606 GN=CD47;sp|Q08722-4|CD47_HUMAN Isoform OA3-312 of Leuk	83141	0	24791	58958	65779	0	57407	0	46068	0
Q10588-2;Q10588	Q10588-2;Q10588	ADP-ribosyl cyclase/cyclic ADP-ribose hydrolase 2	BST1	sp|Q10588-2|BST1_HUMAN Isoform 2 of ADP-ribosyl cyclase/cyclic ADP-ribose hydrolase 2 OS=Homo sapiens OX=9606 GN=BST1;sp|Q10588|BST1_HUMAN ADP-ribosyl cyclase/cyclic ADP-ribose hydrolase 2 OS=Homo sapiens OX=9606 GN=BST1 PE=1 SV=2	0	0	26529	7945	52095	0	0	0	0	0
Q10589-2;Q10589	Q10589-2;Q10589	Bone marrow stromal antigen 2	BST2	sp|Q10589-2|BST2_HUMAN Isoform 2 of Bone marrow stromal antigen 2 OS=Homo sapiens OX=9606 GN=BST2;sp|Q10589|BST2_HUMAN Bone marrow stromal antigen 2 OS=Homo sapiens OX=9606 GN=BST2 PE=1 SV=1	3031.9	0	0	182110	3572.2	0	0	0	73969	0
Q12907	Q12907	Vesicular integral-membrane protein VIP36	LMAN2	sp|Q12907|LMAN2_HUMAN Vesicular integral-membrane protein VIP36 OS=Homo sapiens OX=9606 GN=LMAN2 PE=1 SV=1	0	0	13578	0	3371.1	0	2751.8	0	0	0
Q12913-3;Q12913;Q12913-2	Q12913-3;Q12913	Receptor-type tyrosine-protein phosphatase eta	PTPRJ	sp|Q12913-3|PTPRJ_HUMAN Isoform 3 of Receptor-type tyrosine-protein phosphatase eta OS=Homo sapiens OX=9606 GN=PTPRJ;sp|Q12913|PTPRJ_HUMAN Receptor-type tyrosine-protein phosphatase eta OS=Homo sapiens OX=9606 GN=PTPRJ PE=1 SV=3	0	0	70810	6792.1	17289	0	2153.2	0	2970.9	0
Q12929	Q12929	Epidermal growth factor receptor kinase substrate 8	EPS8	sp|Q12929|EPS8_HUMAN Epidermal growth factor receptor kinase substrate 8 OS=Homo sapiens OX=9606 GN=EPS8 PE=1 SV=1	52340	0	0	15509	0	0	4352.9	0	7556.8	0
Q13043-2;Q13043;Q13188;Q13188-2	Q13043-2;Q13043;Q13188;Q13188-2	Serine/threonine-protein kinase 4;Serine/threonine-protein kinase 4 37kDa subunit;Serine/threonine-protein kinase 4 18kDa subunit;Serine/threonine-protein kinase 3;Serine/threonine-protein kinase 3 36kDa subunit;Serine/threonine-protein kinase 3 20kDa subunit	STK4;STK3	sp|Q13043-2|STK4_HUMAN Isoform 2 of Serine/threonine-protein kinase 4 OS=Homo sapiens OX=9606 GN=STK4;sp|Q13043|STK4_HUMAN Serine/threonine-protein kinase 4 OS=Homo sapiens OX=9606 GN=STK4 PE=1 SV=2;sp|Q13188|STK3_HUMAN Serine/threonine-protein kinase 3 OS	0	0	81983	2349.8	5032.3	0	0	0	0	0
Q13045-2;Q13045-3;Q13045	Q13045-2;Q13045-3;Q13045	Protein flightless-1 homolog	FLII	sp|Q13045-2|FLII_HUMAN Isoform 2 of Protein flightless-1 homolog OS=Homo sapiens OX=9606 GN=FLII;sp|Q13045-3|FLII_HUMAN Isoform 3 of Protein flightless-1 homolog OS=Homo sapiens OX=9606 GN=FLII;sp|Q13045|FLII_HUMAN Protein flightless-1 homolog OS=Homo sapi	0	0	51350	0	33634	0	0	0	0	0
Q13057;Q13057-2	Q13057;Q13057-2	Bifunctional coenzyme A synthase;Phosphopantetheine adenylyltransferase;Dephospho-CoA kinase	COASY	sp|Q13057|COASY_HUMAN Bifunctional coenzyme A synthase OS=Homo sapiens OX=9606 GN=COASY PE=1 SV=4;sp|Q13057-2|COASY_HUMAN Isoform 2 of Bifunctional coenzyme A synthase OS=Homo sapiens OX=9606 GN=COASY	0	0	0	0	0	0	0	0	0	0
Q13177;Q13153;Q13153-2	Q13177;Q13153;Q13153-2	Serine/threonine-protein kinase PAK 2;PAK-2p27;PAK-2p34;Serine/threonine-protein kinase PAK 1	PAK2;PAK1	sp|Q13177|PAK2_HUMAN Serine/threonine-protein kinase PAK 2 OS=Homo sapiens OX=9606 GN=PAK2 PE=1 SV=3;sp|Q13153|PAK1_HUMAN Serine/threonine-protein kinase PAK 1 OS=Homo sapiens OX=9606 GN=PAK1 PE=1 SV=2;sp|Q13153-2|PAK1_HUMAN Isoform 2 of Serine/threonine-p	0	0	27971	0	11257	0	0	0	0	0
Q13183;Q13183-2;Q13183-3	Q13183;Q13183-2;Q13183-3	Solute carrier family 13 member 2	SLC13A2	sp|Q13183|S13A2_HUMAN Solute carrier family 13 member 2 OS=Homo sapiens OX=9606 GN=SLC13A2 PE=1 SV=1;sp|Q13183-2|S13A2_HUMAN Isoform 2 of Solute carrier family 13 member 2 OS=Homo sapiens OX=9606 GN=SLC13A2;sp|Q13183-3|S13A2_HUMAN Isoform 3 of Solute carri	0	0	0	0	0	0	0	0	0	0
Q13185	Q13185	Chromobox protein homolog 3	CBX3	sp|Q13185|CBX3_HUMAN Chromobox protein homolog 3 OS=Homo sapiens OX=9606 GN=CBX3 PE=1 SV=4	0	0	44958	0	0	0	5713.5	0	0	0
Q13228;Q13228-4;Q13228-2;Q13228-3	Q13228;Q13228-4;Q13228-2;Q13228-3	Selenium-binding protein 1	SELENBP1	sp|Q13228|SBP1_HUMAN Methanethiol oxidase OS=Homo sapiens OX=9606 GN=SELENBP1 PE=1 SV=2;sp|Q13228-4|SBP1_HUMAN Isoform 4 of Methanethiol oxidase OS=Homo sapiens OX=9606 GN=SELENBP1;sp|Q13228-2|SBP1_HUMAN Isoform 2 of Methanethiol oxidase OS=Homo sapiens OX	46407	0	2553.7	62827	5836	0	0	5518.7	0	0
Q13231-3;Q13231-4;Q13231	Q13231-3;Q13231-4;Q13231	Chitotriosidase-1	CHIT1	sp|Q13231-3|CHIT1_HUMAN Isoform 3 of Chitotriosidase-1 OS=Homo sapiens OX=9606 GN=CHIT1;sp|Q13231-4|CHIT1_HUMAN Isoform 4 of Chitotriosidase-1 OS=Homo sapiens OX=9606 GN=CHIT1;sp|Q13231|CHIT1_HUMAN Chitotriosidase-1 OS=Homo sapiens OX=9606 GN=CHIT1 PE=1 SV	0	0	26485	0	10876	0	10758	0	0	0
Q13303-4;Q13303-2;Q13303;Q13303-5;Q13303-3	Q13303-4;Q13303-2;Q13303;Q13303-5;Q13303-3	Voltage-gated potassium channel subunit beta-2	KCNAB2	sp|Q13303-4|KCAB2_HUMAN Isoform 4 of Voltage-gated potassium channel subunit beta-2 OS=Homo sapiens OX=9606 GN=KCNAB2;sp|Q13303-2|KCAB2_HUMAN Isoform 2 of Voltage-gated potassium channel subunit beta-2 OS=Homo sapiens OX=9606 GN=KCNAB2;sp|Q13303|KCAB2_HUMA	0	0	41681	0	50764	0	6400	0	0	0
Q13404-6;Q13404;Q13404-7;Q13404-2;Q13404-1	Q13404-6;Q13404;Q13404-7;Q13404-2;Q13404-1	Ubiquitin-conjugating enzyme E2 variant 1	UBE2V1	sp|Q13404-6|UB2V1_HUMAN Isoform 4 of Ubiquitin-conjugating enzyme E2 variant 1 OS=Homo sapiens OX=9606 GN=UBE2V1;sp|Q13404|UB2V1_HUMAN Ubiquitin-conjugating enzyme E2 variant 1 OS=Homo sapiens OX=9606 GN=UBE2V1 PE=1 SV=2;sp|Q13404-7|UB2V1_HUMAN Isoform 5 o	0	0	32448	0	34123	0	14821	0	0	0
Q13410;Q6AZZ1-2;O00481-4;Q96F44-3;Q96F44;Q6AZZ1;O00481;O00478-2;O00478	Q13410	Butyrophilin subfamily 1 member A1	BTN1A1	sp|Q13410|BT1A1_HUMAN Butyrophilin subfamily 1 member A1 OS=Homo sapiens OX=9606 GN=BTN1A1 PE=1 SV=3	2367800	0	0	27639	0	0	12645	0	0	0
Q13418-3;Q13418-2;Q13418	Q13418-3;Q13418-2;Q13418	Integrin-linked protein kinase	ILK	sp|Q13418-3|ILK_HUMAN Isoform 3 of Integrin-linked protein kinase OS=Homo sapiens OX=9606 GN=ILK;sp|Q13418-2|ILK_HUMAN Isoform 2 of Integrin-linked protein kinase OS=Homo sapiens OX=9606 GN=ILK;sp|Q13418|ILK_HUMAN Integrin-linked protein kinase OS=Homo sap	0	0	0	0	0	0	0	0	0	0
Q13421-4;Q13421-3;Q13421-2;Q13421	Q13421-4;Q13421-3;Q13421-2;Q13421	Mesothelin;Megakaryocyte-potentiating factor;Mesothelin, cleaved form	MSLN	sp|Q13421-4|MSLN_HUMAN Isoform 4 of Mesothelin OS=Homo sapiens OX=9606 GN=MSLN;sp|Q13421-3|MSLN_HUMAN Isoform 2 of Mesothelin OS=Homo sapiens OX=9606 GN=MSLN;sp|Q13421-2|MSLN_HUMAN Isoform 3 of Mesothelin OS=Homo sapiens OX=9606 GN=MSLN;sp|Q13421|MSLN_HUMA	0	0	0	0	0	0	0	0	0	0
Q13464	Q13464	Rho-associated protein kinase 1	ROCK1	sp|Q13464|ROCK1_HUMAN Rho-associated protein kinase 1 OS=Homo sapiens OX=9606 GN=ROCK1 PE=1 SV=1	0	0	0	0	0	0	0	0	0	0
Q13488;Q13488-2	Q13488	V-type proton ATPase 116 kDa subunit a isoform 3	TCIRG1	sp|Q13488|VPP3_HUMAN V-type proton ATPase 116 kDa subunit a 3 OS=Homo sapiens OX=9606 GN=TCIRG1 PE=1 SV=3	0	0	91318	0	15814	0	0	0	4980.3	0
Q13510-3;Q13510;Q13510-2	Q13510-3;Q13510;Q13510-2	Acid ceramidase;Acid ceramidase subunit alpha;Acid ceramidase subunit beta	ASAH1	sp|Q13510-3|ASAH1_HUMAN Isoform 3 of Acid ceramidase OS=Homo sapiens OX=9606 GN=ASAH1;sp|Q13510|ASAH1_HUMAN Acid ceramidase OS=Homo sapiens OX=9606 GN=ASAH1 PE=1 SV=5;sp|Q13510-2|ASAH1_HUMAN Isoform 2 of Acid ceramidase OS=Homo sapiens OX=9606 GN=ASAH1	103870	0	74177	12070	141410	14431	25754	0	9107.2	0
Q13636;Q9UL26	Q13636	Ras-related protein Rab-31	RAB31	sp|Q13636|RAB31_HUMAN Ras-related protein Rab-31 OS=Homo sapiens OX=9606 GN=RAB31 PE=1 SV=1	17771	0	45992	13271	67445	0	0	0	0	0
Q13637;O14966;P57729	Q13637;O14966;P57729	Ras-related protein Rab-32;Ras-related protein Rab-7L1;Ras-related protein Rab-38	RAB32;RAB29;RAB38	sp|Q13637|RAB32_HUMAN Ras-related protein Rab-32 OS=Homo sapiens OX=9606 GN=RAB32 PE=1 SV=3;sp|O14966|RAB7L_HUMAN Ras-related protein Rab-7L1 OS=Homo sapiens OX=9606 GN=RAB29 PE=1 SV=1;sp|P57729|RAB38_HUMAN Ras-related protein Rab-38 OS=Homo sapiens OX=960	0	0	112400	0	14807	0	7515.3	0	0	0
Q9BVA1;Q13885	Q9BVA1;Q13885	Tubulin beta-2B chain;Tubulin beta-2A chain	TUBB2B;TUBB2A	sp|Q9BVA1|TBB2B_HUMAN Tubulin beta-2B chain OS=Homo sapiens OX=9606 GN=TUBB2B PE=1 SV=1;sp|Q13885|TBB2A_HUMAN Tubulin beta-2A chain OS=Homo sapiens OX=9606 GN=TUBB2A PE=1 SV=1	0	0	10516	5396.4	45448	0	0	0	0	0
Q13938-4;Q13938;Q13938-3	Q13938-4;Q13938;Q13938-3	Calcyphosin	CAPS	sp|Q13938-4|CAYP1_HUMAN Isoform 3 of Calcyphosin OS=Homo sapiens OX=9606 GN=CAPS;sp|Q13938|CAYP1_HUMAN Calcyphosin OS=Homo sapiens OX=9606 GN=CAPS PE=1 SV=2;sp|Q13938-3|CAYP1_HUMAN Isoform 2 of Calcyphosin OS=Homo sapiens OX=9606 GN=CAPS	739370	0	31366	287080	173670	10045	35894	0	158820	13495
Q14005-3;Q14005-2;Q14005	Q14005-3;Q14005-2;Q14005	Pro-interleukin-16;Interleukin-16	IL16	sp|Q14005-3|IL16_HUMAN Isoform 3 of Pro-interleukin-16 OS=Homo sapiens OX=9606 GN=IL16;sp|Q14005-2|IL16_HUMAN Isoform 2 of Pro-interleukin-16 OS=Homo sapiens OX=9606 GN=IL16;sp|Q14005|IL16_HUMAN Pro-interleukin-16 OS=Homo sapiens OX=9606 GN=IL16 PE=1 SV=4	0	0	29858	0	1164.9	0	0	0	0	0
Q14019	Q14019	Coactosin-like protein	COTL1	sp|Q14019|COTL1_HUMAN Coactosin-like protein OS=Homo sapiens OX=9606 GN=COTL1 PE=1 SV=3	18881	0	223590	0	25367	5160.8	21590	9020	0	11205
Q14161-2;Q14161-11;Q14161-7;Q14161-9;Q14161-6;Q14161-10;Q14161-8;Q14161-4;Q14161-5;Q14161-3;Q14161;Q9Y2X7;Q9Y2X7-3	Q14161-2;Q14161-11;Q14161-7;Q14161-9;Q14161-6;Q14161-10;Q14161-8;Q14161-4;Q14161-5;Q14161-3;Q14161;Q9Y2X7;Q9Y2X7-3	ARF GTPase-activating protein GIT2;ARF GTPase-activating protein GIT1	GIT2;GIT1	sp|Q14161-2|GIT2_HUMAN Isoform 2 of ARF GTPase-activating protein GIT2 OS=Homo sapiens OX=9606 GN=GIT2;sp|Q14161-11|GIT2_HUMAN Isoform 11 of ARF GTPase-activating protein GIT2 OS=Homo sapiens OX=9606 GN=GIT2;sp|Q14161-7|GIT2_HUMAN Isoform 7 of ARF GTPase-a	0	0	0	0	0	0	0	0	0	0
Q14166	Q14166	Tubulin--tyrosine ligase-like protein 12	TTLL12	sp|Q14166|TTL12_HUMAN Tubulin--tyrosine ligase-like protein 12 OS=Homo sapiens OX=9606 GN=TTLL12 PE=1 SV=2	0	0	0	0	0	0	0	0	0	0
Q14204	Q14204	Cytoplasmic dynein 1 heavy chain 1	DYNC1H1	sp|Q14204|DYHC1_HUMAN Cytoplasmic dynein 1 heavy chain 1 OS=Homo sapiens OX=9606 GN=DYNC1H1 PE=1 SV=5	388050	4814	8246.2	7353.4	4956.8	5691.5	13828	11788	0	17202
Q14254	Q14254	Flotillin-2	FLOT2	sp|Q14254|FLOT2_HUMAN Flotillin-2 OS=Homo sapiens OX=9606 GN=FLOT2 PE=1 SV=2	0	0	180400	4415.1	36873	3193.6	0	0	2566.9	0
Q14289-2;Q14289	Q14289-2;Q14289	Protein-tyrosine kinase 2-beta	PTK2B	sp|Q14289-2|FAK2_HUMAN Isoform 2 of Protein-tyrosine kinase 2-beta OS=Homo sapiens OX=9606 GN=PTK2B;sp|Q14289|FAK2_HUMAN Protein-tyrosine kinase 2-beta OS=Homo sapiens OX=9606 GN=PTK2B PE=1 SV=2	0	0	32821	0	2878.6	0	0	0	0	0
Q14318-2;Q14318;Q14318-3	Q14318-2;Q14318;Q14318-3	Peptidyl-prolyl cis-trans isomerase FKBP8	FKBP8	sp|Q14318-2|FKBP8_HUMAN Isoform 2 of Peptidyl-prolyl cis-trans isomerase FKBP8 OS=Homo sapiens OX=9606 GN=FKBP8;sp|Q14318|FKBP8_HUMAN Peptidyl-prolyl cis-trans isomerase FKBP8 OS=Homo sapiens OX=9606 GN=FKBP8 PE=1 SV=2;sp|Q14318-3|FKBP8_HUMAN Isoform 3 of	5414.7	0	33576	0	7641.4	0	8123.3	0	0	0
Q14344-2;Q14344	Q14344-2;Q14344	Guanine nucleotide-binding protein subunit alpha-13	GNA13	sp|Q14344-2|GNA13_HUMAN Isoform 2 of Guanine nucleotide-binding protein subunit alpha-13 OS=Homo sapiens OX=9606 GN=GNA13;sp|Q14344|GNA13_HUMAN Guanine nucleotide-binding protein subunit alpha-13 OS=Homo sapiens OX=9606 GN=GNA13 PE=1 SV=2	8722.1	0	59711	9881.3	9446.6	0	0	0	6136.1	0
Q14508;Q14508-2;Q14508-3	Q14508;Q14508-2;Q14508-3	WAP four-disulfide core domain protein 2	WFDC2	sp|Q14508|WFDC2_HUMAN WAP four-disulfide core domain protein 2 OS=Homo sapiens OX=9606 GN=WFDC2 PE=1 SV=2;sp|Q14508-2|WFDC2_HUMAN Isoform 2 of WAP four-disulfide core domain protein 2 OS=Homo sapiens OX=9606 GN=WFDC2;sp|Q14508-3|WFDC2_HUMAN Isoform 3 of WA	23100	0	5783.9	41149	16756	0	8424.2	0	0	9297.6
Q14624-4;Q14624-3;Q14624-2;Q14624	Q14624-4;Q14624-3;Q14624-2;Q14624	Inter-alpha-trypsin inhibitor heavy chain H4;70 kDa inter-alpha-trypsin inhibitor heavy chain H4;35 kDa inter-alpha-trypsin inhibitor heavy chain H4	ITIH4	sp|Q14624-4|ITIH4_HUMAN Isoform 4 of Inter-alpha-trypsin inhibitor heavy chain H4 OS=Homo sapiens OX=9606 GN=ITIH4;sp|Q14624-3|ITIH4_HUMAN Isoform 3 of Inter-alpha-trypsin inhibitor heavy chain H4 OS=Homo sapiens OX=9606 GN=ITIH4;sp|Q14624-2|ITIH4_HUMAN Is	0	0	0	33738	0	0	5003.2	2773.3	0	0
Q14651	Q14651	Plastin-1	PLS1	sp|Q14651|PLSI_HUMAN Plastin-1 OS=Homo sapiens OX=9606 GN=PLS1 PE=1 SV=2	119910	0	0	77555	49402	0	0	0	23310	0
Q14693;Q14693-2;Q14693-4;Q14693-3;Q14693-5;Q14693-7	Q14693;Q14693-2;Q14693-4;Q14693-3;Q14693-5;Q14693-7	Phosphatidate phosphatase LPIN1	LPIN1	sp|Q14693|LPIN1_HUMAN Phosphatidate phosphatase LPIN1 OS=Homo sapiens OX=9606 GN=LPIN1 PE=1 SV=2;sp|Q14693-2|LPIN1_HUMAN Isoform 2 of Phosphatidate phosphatase LPIN1 OS=Homo sapiens OX=9606 GN=LPIN1;sp|Q14693-4|LPIN1_HUMAN Isoform 4 of Phosphatidate phosph	83993	17215	0	45452	0	0	32372	0	0	57220
Q14697;Q14697-2	Q14697;Q14697-2	Neutral alpha-glucosidase AB	GANAB	sp|Q14697|GANAB_HUMAN Neutral alpha-glucosidase AB OS=Homo sapiens OX=9606 GN=GANAB PE=1 SV=3;sp|Q14697-2|GANAB_HUMAN Isoform 2 of Neutral alpha-glucosidase AB OS=Homo sapiens OX=9606 GN=GANAB	4800.3	0	79876	12502	56259	0	5588.8	0	1387.8	0
Q14739	Q14739	Lamin-B receptor	LBR	sp|Q14739|LBR_HUMAN Delta(14)-sterol reductase LBR OS=Homo sapiens OX=9606 GN=LBR PE=1 SV=2	0	0	171240	0	36308	0	5269.2	0	0	0
Q14764	Q14764	Major vault protein	MVP	sp|Q14764|MVP_HUMAN Major vault protein OS=Homo sapiens OX=9606 GN=MVP PE=1 SV=4	28359	0	49909	4539.2	23217	0	7258.4	0	0	0
Q14790-6;Q14790-5;Q14790-8;Q14790-7;Q14790-3;Q14790-2;Q14790;Q14790-4;Q14790-9	Q14790-6;Q14790-5;Q14790-8;Q14790-7;Q14790-3;Q14790-2;Q14790;Q14790-4;Q14790-9	Caspase-8;Caspase-8 subunit p18;Caspase-8 subunit p10	CASP8	sp|Q14790-6|CASP8_HUMAN Isoform 6 of Caspase-8 OS=Homo sapiens OX=9606 GN=CASP8;sp|Q14790-5|CASP8_HUMAN Isoform 5 of Caspase-8 OS=Homo sapiens OX=9606 GN=CASP8;sp|Q14790-8|CASP8_HUMAN Isoform 8 of Caspase-8 OS=Homo sapiens OX=9606 GN=CASP8;sp|Q14790-7|CASP	0	0	19660	0	26450	0	0	0	0	0
Q14847;Q14847-2;O76041-2;Q14847-3	Q14847;Q14847-2	LIM and SH3 domain protein 1	LASP1	sp|Q14847|LASP1_HUMAN LIM and SH3 domain protein 1 OS=Homo sapiens OX=9606 GN=LASP1 PE=1 SV=2;sp|Q14847-2|LASP1_HUMAN Isoform 2 of LIM and SH3 domain protein 1 OS=Homo sapiens OX=9606 GN=LASP1	17053	0	103520	16816	17093	0	3730.4	0	0	0
Q14974-2;Q14974	Q14974-2;Q14974	Importin subunit beta-1	KPNB1	sp|Q14974-2|IMB1_HUMAN Isoform 2 of Importin subunit beta-1 OS=Homo sapiens OX=9606 GN=KPNB1;sp|Q14974|IMB1_HUMAN Importin subunit beta-1 OS=Homo sapiens OX=9606 GN=KPNB1 PE=1 SV=2	0	0	68602	2527.9	19833	0	3214.3	0	0	0
Q14997-3;Q14997-2;Q14997	Q14997-3;Q14997-2;Q14997	Proteasome activator complex subunit 4	PSME4	sp|Q14997-3|PSME4_HUMAN Isoform 3 of Proteasome activator complex subunit 4 OS=Homo sapiens OX=9606 GN=PSME4;sp|Q14997-2|PSME4_HUMAN Isoform 2 of Proteasome activator complex subunit 4 OS=Homo sapiens OX=9606 GN=PSME4;sp|Q14997|PSME4_HUMAN Proteasome activ	708080	587860	0	632690	0	367720	189790	0	1490500	0
Q15005	Q15005	Signal peptidase complex subunit 2	SPCS2	sp|Q15005|SPCS2_HUMAN Signal peptidase complex subunit 2 OS=Homo sapiens OX=9606 GN=SPCS2 PE=1 SV=3	0	0	56329	0	6974.4	0	0	0	0	0
Q15027	Q15027	Arf-GAP with coiled-coil, ANK repeat and PH domain-containing protein 1	ACAP1	sp|Q15027|ACAP1_HUMAN Arf-GAP with coiled-coil, ANK repeat and PH domain-containing protein 1 OS=Homo sapiens OX=9606 GN=ACAP1 PE=1 SV=1	0	0	0	0	0	0	0	0	0	0
Q15046;Q15046-2	Q15046;Q15046-2	Lysine--tRNA ligase	KARS	sp|Q15046|SYK_HUMAN Lysine--tRNA ligase OS=Homo sapiens OX=9606 GN=KARS1 PE=1 SV=3;sp|Q15046-2|SYK_HUMAN Isoform Mitochondrial of Lysine--tRNA ligase OS=Homo sapiens OX=9606 GN=KARS1	0	0	21865	6720.7	12489	0	0	0	0	0
Q15052-2;Q15052	Q15052-2;Q15052	Rho guanine nucleotide exchange factor 6	ARHGEF6	sp|Q15052-2|ARHG6_HUMAN Isoform 2 of Rho guanine nucleotide exchange factor 6 OS=Homo sapiens OX=9606 GN=ARHGEF6;sp|Q15052|ARHG6_HUMAN Rho guanine nucleotide exchange factor 6 OS=Homo sapiens OX=9606 GN=ARHGEF6 PE=1 SV=2	0	0	0	0	0	0	0	0	0	0
Q15057	Q15057	Arf-GAP with coiled-coil, ANK repeat and PH domain-containing protein 2	ACAP2	sp|Q15057|ACAP2_HUMAN Arf-GAP with coiled-coil, ANK repeat and PH domain-containing protein 2 OS=Homo sapiens OX=9606 GN=ACAP2 PE=1 SV=3	0	0	27644	0	21483	0	0	0	0	0
Q15080;Q15080-3	Q15080;Q15080-3	Neutrophil cytosol factor 4	NCF4	sp|Q15080|NCF4_HUMAN Neutrophil cytosol factor 4 OS=Homo sapiens OX=9606 GN=NCF4 PE=1 SV=2;sp|Q15080-3|NCF4_HUMAN Isoform 3 of Neutrophil cytosol factor 4 OS=Homo sapiens OX=9606 GN=NCF4	0	0	248320	0	54793	0	24043	0	0	0
Q15084-3;Q15084;Q15084-4;Q15084-5;Q15084-2	Q15084-3;Q15084;Q15084-4;Q15084-5;Q15084-2	Protein disulfide-isomerase A6	PDIA6	sp|Q15084-3|PDIA6_HUMAN Isoform 3 of Protein disulfide-isomerase A6 OS=Homo sapiens OX=9606 GN=PDIA6;sp|Q15084|PDIA6_HUMAN Protein disulfide-isomerase A6 OS=Homo sapiens OX=9606 GN=PDIA6 PE=1 SV=1;sp|Q15084-4|PDIA6_HUMAN Isoform 4 of Protein disulfide-isom	18824	0	75043	12416	39205	0	12011	0	0	0
Q15149-7;Q15149-8;Q15149-9;Q15149-5;Q15149-4;Q15149-6;Q15149-3;Q15149-2;Q15149	Q15149-7;Q15149-8;Q15149-9;Q15149-5;Q15149-4;Q15149-6;Q15149-3;Q15149-2;Q15149	Plectin	PLEC	sp|Q15149-7|PLEC_HUMAN Isoform 7 of Plectin OS=Homo sapiens OX=9606 GN=PLEC;sp|Q15149-8|PLEC_HUMAN Isoform 8 of Plectin OS=Homo sapiens OX=9606 GN=PLEC;sp|Q15149-9|PLEC_HUMAN Isoform 9 of Plectin OS=Homo sapiens OX=9606 GN=PLEC;sp|Q15149-5|PLEC_HUMAN Isofo	0	0	0	0	0	0	0	0	0	0
Q15185-2;Q15185-3;Q15185-4;Q15185	Q15185-2;Q15185-3;Q15185-4;Q15185	Prostaglandin E synthase 3	PTGES3	sp|Q15185-2|TEBP_HUMAN Isoform 2 of Prostaglandin E synthase 3 OS=Homo sapiens OX=9606 GN=PTGES3;sp|Q15185-3|TEBP_HUMAN Isoform 3 of Prostaglandin E synthase 3 OS=Homo sapiens OX=9606 GN=PTGES3;sp|Q15185-4|TEBP_HUMAN Isoform 4 of Prostaglandin E synthase 3	0	0	57972	0	34153	0	9595.5	0	0	0
Q15208	Q15208	Serine/threonine-protein kinase 38	STK38	sp|Q15208|STK38_HUMAN Serine/threonine-protein kinase 38 OS=Homo sapiens OX=9606 GN=STK38 PE=1 SV=1	0	0	0	0	0	0	0	0	0	0
Q15233-2;Q15233	Q15233-2;Q15233	Non-POU domain-containing octamer-binding protein	NONO	sp|Q15233-2|NONO_HUMAN Isoform 2 of Non-POU domain-containing octamer-binding protein OS=Homo sapiens OX=9606 GN=NONO;sp|Q15233|NONO_HUMAN Non-POU domain-containing octamer-binding protein OS=Homo sapiens OX=9606 GN=NONO PE=1 SV=4	0	0	0	0	0	0	0	0	0	0
Q15286-2;Q15286	Q15286-2;Q15286	Ras-related protein Rab-35	RAB35	sp|Q15286-2|RAB35_HUMAN Isoform 2 of Ras-related protein Rab-35 OS=Homo sapiens OX=9606 GN=RAB35;sp|Q15286|RAB35_HUMAN Ras-related protein Rab-35 OS=Homo sapiens OX=9606 GN=RAB35 PE=1 SV=1	0	0	21450	0	3159.1	0	0	0	0	0
Q15365;P57721-2;P57721-3;P57721-5;P57721-4;P57721	Q15365	Poly(rC)-binding protein 1	PCBP1	sp|Q15365|PCBP1_HUMAN Poly(rC)-binding protein 1 OS=Homo sapiens OX=9606 GN=PCBP1 PE=1 SV=2	51400	0	182050	26142	56012	8668.2	31875	0	10088	0
Q15366-7;Q15366-8;Q15366-4;Q15366-5;Q15366-6;Q15366-3;Q15366;Q15366-2	Q15366-7;Q15366-8;Q15366-4;Q15366-5;Q15366-6;Q15366-3;Q15366;Q15366-2	Poly(rC)-binding protein 2	PCBP2	sp|Q15366-7|PCBP2_HUMAN Isoform 7 of Poly(rC)-binding protein 2 OS=Homo sapiens OX=9606 GN=PCBP2;sp|Q15366-8|PCBP2_HUMAN Isoform 8 of Poly(rC)-binding protein 2 OS=Homo sapiens OX=9606 GN=PCBP2;sp|Q15366-4|PCBP2_HUMAN Isoform 4 of Poly(rC)-binding protein	16196	0	56875	8981.6	25294	0	0	0	4749.7	0
Q15369-2;Q15369	Q15369-2;Q15369	Transcription elongation factor B polypeptide 1	TCEB1	sp|Q15369-2|ELOC_HUMAN Isoform 2 of Elongin-C OS=Homo sapiens OX=9606 GN=ELOC;sp|Q15369|ELOC_HUMAN Elongin-C OS=Homo sapiens OX=9606 GN=ELOC PE=1 SV=1	0	0	0	0	0	0	0	0	0	0
Q15418-4;Q15418;Q15418-2;Q15418-3	Q15418-4;Q15418;Q15418-2;Q15418-3	Ribosomal protein S6 kinase alpha-1	RPS6KA1	sp|Q15418-4|KS6A1_HUMAN Isoform 4 of Ribosomal protein S6 kinase alpha-1 OS=Homo sapiens OX=9606 GN=RPS6KA1;sp|Q15418|KS6A1_HUMAN Ribosomal protein S6 kinase alpha-1 OS=Homo sapiens OX=9606 GN=RPS6KA1 PE=1 SV=2;sp|Q15418-2|KS6A1_HUMAN Isoform 2 of Ribosoma	12003	0	45211	0	0	0	5185	0	0	0
Q15437	Q15437	Protein transport protein Sec23B	SEC23B	sp|Q15437|SC23B_HUMAN Protein transport protein Sec23B OS=Homo sapiens OX=9606 GN=SEC23B PE=1 SV=2	2957.9	0	53884	0	1367.7	0	0	0	0	0
Q15599;Q15599-2;Q15599-3	Q15599;Q15599-2;Q15599-3	Na(+)/H(+) exchange regulatory cofactor NHE-RF2	SLC9A3R2	sp|Q15599|NHRF2_HUMAN Na(+)/H(+) exchange regulatory cofactor NHE-RF2 OS=Homo sapiens OX=9606 GN=SLC9A3R2 PE=1 SV=2;sp|Q15599-2|NHRF2_HUMAN Isoform 2 of Na(+)/H(+) exchange regulatory cofactor NHE-RF2 OS=Homo sapiens OX=9606 GN=SLC9A3R2;sp|Q15599-3|NHRF2_H	66636	0	0	63146	11841	0	6451.3	0	54297	0
Q15631;Q15631-2	Q15631;Q15631-2	Translin	TSN	sp|Q15631|TSN_HUMAN Translin OS=Homo sapiens OX=9606 GN=TSN PE=1 SV=1;sp|Q15631-2|TSN_HUMAN Isoform 2 of Translin OS=Homo sapiens OX=9606 GN=TSN	0	0	57726	0	56672	0	0	0	0	0
Q15691	Q15691	Microtubule-associated protein RP/EB family member 1	MAPRE1	sp|Q15691|MARE1_HUMAN Microtubule-associated protein RP/EB family member 1 OS=Homo sapiens OX=9606 GN=MAPRE1 PE=1 SV=3	0	0	0	0	0	0	0	0	0	0
Q15722	Q15722	Leukotriene B4 receptor 1	LTB4R	sp|Q15722|LT4R1_HUMAN Leukotriene B4 receptor 1 OS=Homo sapiens OX=9606 GN=LTB4R PE=1 SV=2	0	0	4064.1	0	5510	0	6635	0	0	0
Q15746-9;Q15746-11;Q15746-7;Q15746-4;Q15746-5;Q15746-2;Q15746-3;Q15746-6;Q15746	Q15746-9;Q15746-11;Q15746-7;Q15746-4;Q15746-5;Q15746-2;Q15746-3;Q15746-6;Q15746	Myosin light chain kinase, smooth muscle;Myosin light chain kinase, smooth muscle, deglutamylated form	MYLK	sp|Q15746-9|MYLK_HUMAN Isoform 7 of Myosin light chain kinase, smooth muscle OS=Homo sapiens OX=9606 GN=MYLK;sp|Q15746-11|MYLK_HUMAN Isoform 9 of Myosin light chain kinase, smooth muscle OS=Homo sapiens OX=9606 GN=MYLK;sp|Q15746-7|MYLK_HUMAN Isoform 5 of M	0	0	54347	0	45326	0	12816	0	0	0
Q15833-2;Q15833;Q15833-3	Q15833-2;Q15833;Q15833-3	Syntaxin-binding protein 2	STXBP2	sp|Q15833-2|STXB2_HUMAN Isoform 2 of Syntaxin-binding protein 2 OS=Homo sapiens OX=9606 GN=STXBP2;sp|Q15833|STXB2_HUMAN Syntaxin-binding protein 2 OS=Homo sapiens OX=9606 GN=STXBP2 PE=1 SV=2;sp|Q15833-3|STXB2_HUMAN Isoform 3 of Syntaxin-binding protein 2 O	32980	0	34149	42254	26853	0	17732	0	0	0
Q15843	Q15843	NEDD8	NEDD8	sp|Q15843|NEDD8_HUMAN NEDD8 OS=Homo sapiens OX=9606 GN=NEDD8 PE=1 SV=1	0	0	14441	0	9125.3	0	0	0	0	0
Q15907;P62491-2;Q15907-2;P62491	Q15907;P62491-2;Q15907-2;P62491	Ras-related protein Rab-11B;Ras-related protein Rab-11A	RAB11B;RAB11A	sp|Q15907|RB11B_HUMAN Ras-related protein Rab-11B OS=Homo sapiens OX=9606 GN=RAB11B PE=1 SV=4;sp|P62491-2|RB11A_HUMAN Isoform 2 of Ras-related protein Rab-11A OS=Homo sapiens OX=9606 GN=RAB11A;sp|Q15907-2|RB11B_HUMAN Isoform 2 of Ras-related protein Rab-11	102090	0	84551	52386	110270	0	43786	0	16265	0
Q15942-2;Q15942	Q15942-2;Q15942	Zyxin	ZYX	sp|Q15942-2|ZYX_HUMAN Isoform 2 of Zyxin OS=Homo sapiens OX=9606 GN=ZYX;sp|Q15942|ZYX_HUMAN Zyxin OS=Homo sapiens OX=9606 GN=ZYX PE=1 SV=1	0	0	79333	0	6862	0	0	0	0	0
Q16348-2;Q16348	Q16348-2;Q16348	Solute carrier family 15 member 2	SLC15A2	sp|Q16348-2|S15A2_HUMAN Isoform 2 of Solute carrier family 15 member 2 OS=Homo sapiens OX=9606 GN=SLC15A2;sp|Q16348|S15A2_HUMAN Solute carrier family 15 member 2 OS=Homo sapiens OX=9606 GN=SLC15A2 PE=1 SV=2	77868	0	0	82372	12674	0	0	164190	19637	0
Q16378	Q16378	Proline-rich protein 4	PRR4	sp|Q16378|PROL4_HUMAN Proline-rich protein 4 OS=Homo sapiens OX=9606 GN=PRR4 PE=1 SV=3	731410	0	40528	291390	460690	639480	773320	18241	3043000	1829200
Q16401-2;Q16401	Q16401-2;Q16401	26S proteasome non-ATPase regulatory subunit 5	PSMD5	sp|Q16401-2|PSMD5_HUMAN Isoform 2 of 26S proteasome non-ATPase regulatory subunit 5 OS=Homo sapiens OX=9606 GN=PSMD5;sp|Q16401|PSMD5_HUMAN 26S proteasome non-ATPase regulatory subunit 5 OS=Homo sapiens OX=9606 GN=PSMD5 PE=1 SV=3	0	0	24174	0	5368.3	0	0	0	0	0
Q16539;Q16539-3;Q16539-5;Q16539-4;Q16539-2	Q16539;Q16539-3;Q16539-5;Q16539-4;Q16539-2	Mitogen-activated protein kinase 14	MAPK14	sp|Q16539|MK14_HUMAN Mitogen-activated protein kinase 14 OS=Homo sapiens OX=9606 GN=MAPK14 PE=1 SV=3;sp|Q16539-3|MK14_HUMAN Isoform Mxi2 of Mitogen-activated protein kinase 14 OS=Homo sapiens OX=9606 GN=MAPK14;sp|Q16539-5|MK14_HUMAN Isoform 5 of Mitogen-ac	0	0	98350	4366.3	13918	0	0	0	0	0
Q16555;Q16555-2;Q14195;Q14195-2	Q16555;Q16555-2	Dihydropyrimidinase-related protein 2	DPYSL2	sp|Q16555|DPYL2_HUMAN Dihydropyrimidinase-related protein 2 OS=Homo sapiens OX=9606 GN=DPYSL2 PE=1 SV=1;sp|Q16555-2|DPYL2_HUMAN Isoform 2 of Dihydropyrimidinase-related protein 2 OS=Homo sapiens OX=9606 GN=DPYSL2	18395	0	19457	0	17769	0	0	0	0	0
Q16651	Q16651	Prostasin;Prostasin light chain;Prostasin heavy chain	PRSS8	sp|Q16651|PRSS8_HUMAN Prostasin OS=Homo sapiens OX=9606 GN=PRSS8 PE=1 SV=1	0	0	0	28561	0	0	0	0	4917	0
Q16775-2;Q16775	Q16775-2;Q16775	Hydroxyacylglutathione hydrolase, mitochondrial	HAGH	sp|Q16775-2|GLO2_HUMAN Isoform 2 of Hydroxyacylglutathione hydrolase, mitochondrial OS=Homo sapiens OX=9606 GN=HAGH;sp|Q16775|GLO2_HUMAN Hydroxyacylglutathione hydrolase, mitochondrial OS=Homo sapiens OX=9606 GN=HAGH PE=1 SV=2	0	0	20824	0	10805	0	0	0	0	0
Q16851-2;Q16851	Q16851-2;Q16851	UTP--glucose-1-phosphate uridylyltransferase	UGP2	sp|Q16851-2|UGPA_HUMAN Isoform 2 of UTP--glucose-1-phosphate uridylyltransferase OS=Homo sapiens OX=9606 GN=UGP2;sp|Q16851|UGPA_HUMAN UTP--glucose-1-phosphate uridylyltransferase OS=Homo sapiens OX=9606 GN=UGP2 PE=1 SV=5	24822	0	184670	25182	119920	4195	5174.5	0	4499.3	0
Q1KMD3	Q1KMD3	Heterogeneous nuclear ribonucleoprotein U-like protein 2	HNRNPUL2	sp|Q1KMD3|HNRL2_HUMAN Heterogeneous nuclear ribonucleoprotein U-like protein 2 OS=Homo sapiens OX=9606 GN=HNRNPUL2 PE=1 SV=1	0	0	0	0	0	0	0	0	0	0
Q2M2H8;Q2M2H8-3	Q2M2H8;Q2M2H8-3	Probable maltase-glucoamylase-like protein LOC93432;Glucoamylase		sp|Q2M2H8|MGAL_HUMAN Probable maltase-glucoamylase 2 OS=Homo sapiens OX=9606 GN=MGAM2 PE=1 SV=3;sp|Q2M2H8-3|MGAL_HUMAN Isoform 2 of Probable maltase-glucoamylase 2 OS=Homo sapiens OX=9606 GN=MGAM2	0	0	4343.5	24924	0	0	0	0	0	0
Q2TAA2	Q2TAA2	Isoamyl acetate-hydrolyzing esterase 1 homolog	IAH1	sp|Q2TAA2|IAH1_HUMAN Isoamyl acetate-hydrolyzing esterase 1 homolog OS=Homo sapiens OX=9606 GN=IAH1 PE=1 SV=1	0	0	0	0	0	0	0	0	0	0
Q3ZCM7	Q3ZCM7	Tubulin beta-8 chain	TUBB8	sp|Q3ZCM7|TBB8_HUMAN Tubulin beta-8 chain OS=Homo sapiens OX=9606 GN=TUBB8 PE=1 SV=2	463710	0	301270	92540	87287	0	31733	0	0	0
Q49A26-5;Q49A26-2;Q49A26-3;Q49A26;Q49A26-4	Q49A26-5;Q49A26-2;Q49A26-3;Q49A26;Q49A26-4	Putative oxidoreductase GLYR1	GLYR1	sp|Q49A26-5|GLYR1_HUMAN Isoform 5 of Cytokine-like nuclear factor N-PAC OS=Homo sapiens OX=9606 GN=GLYR1;sp|Q49A26-2|GLYR1_HUMAN Isoform 2 of Cytokine-like nuclear factor N-PAC OS=Homo sapiens OX=9606 GN=GLYR1;sp|Q49A26-3|GLYR1_HUMAN Isoform 3 of Cytokine-	0	0	16041	0	5789.7	0	0	0	0	0
Q53GD3;Q53GD3-3;Q53GD3-4	Q53GD3;Q53GD3-3;Q53GD3-4	Choline transporter-like protein 4	SLC44A4	sp|Q53GD3|CTL4_HUMAN Choline transporter-like protein 4 OS=Homo sapiens OX=9606 GN=SLC44A4 PE=1 SV=2;sp|Q53GD3-3|CTL4_HUMAN Isoform 3 of Choline transporter-like protein 4 OS=Homo sapiens OX=9606 GN=SLC44A4;sp|Q53GD3-4|CTL4_HUMAN Isoform 4 of Choline trans	394340	0	0	231600	178830	9728.6	0	0	109060	0
Q53GQ0	Q53GQ0	Very-long-chain 3-oxoacyl-CoA reductase	HSD17B12	sp|Q53GQ0|DHB12_HUMAN Very-long-chain 3-oxoacyl-CoA reductase OS=Homo sapiens OX=9606 GN=HSD17B12 PE=1 SV=2	0	0	77595	0	11910	0	9717.2	0	0	0
Q562R1	Q562R1	Beta-actin-like protein 2	ACTBL2	sp|Q562R1|ACTBL_HUMAN Beta-actin-like protein 2 OS=Homo sapiens OX=9606 GN=ACTBL2 PE=1 SV=2	0	0	0	0	0	0	0	0	0	0
Q58FF6	Q58FF6	Putative heat shock protein HSP 90-beta 4	HSP90AB4P	sp|Q58FF6|H90B4_HUMAN Putative heat shock protein HSP 90-beta 4 OS=Homo sapiens OX=9606 GN=HSP90AB4P PE=5 SV=1	0	0	77441	0	82514	0	0	0	0	0
Q5FWF4-5	Q5FWF4-5			sp|Q5FWF4-5|ZRAB3_HUMAN Isoform 5 of DNA annealing helicase and endonuclease ZRANB3 OS=Homo sapiens OX=9606 GN=ZRANB3	0	0	0	0	62107	9571.7	22473	0	0	0
Q5JSP0-2;Q5JSP0-3;Q5JSP0	Q5JSP0-2;Q5JSP0-3;Q5JSP0	FYVE, RhoGEF and PH domain-containing protein 3	FGD3	sp|Q5JSP0-2|FGD3_HUMAN Isoform 2 of FYVE, RhoGEF and PH domain-containing protein 3 OS=Homo sapiens OX=9606 GN=FGD3;sp|Q5JSP0-3|FGD3_HUMAN Isoform 3 of FYVE, RhoGEF and PH domain-containing protein 3 OS=Homo sapiens OX=9606 GN=FGD3;sp|Q5JSP0|FGD3_HUMAN FYV	0	0	0	0	0	0	0	0	0	0
Q5JTV8;Q5JTV8-3	Q5JTV8;Q5JTV8-3	Torsin-1A-interacting protein 1	TOR1AIP1	sp|Q5JTV8|TOIP1_HUMAN Torsin-1A-interacting protein 1 OS=Homo sapiens OX=9606 GN=TOR1AIP1 PE=1 SV=2;sp|Q5JTV8-3|TOIP1_HUMAN Isoform 3 of Torsin-1A-interacting protein 1 OS=Homo sapiens OX=9606 GN=TOR1AIP1	5476.1	0	57643	2851.7	0	0	0	0	0	0
Q5S007	Q5S007	Leucine-rich repeat serine/threonine-protein kinase 2	LRRK2	sp|Q5S007|LRRK2_HUMAN Leucine-rich repeat serine/threonine-protein kinase 2 OS=Homo sapiens OX=9606 GN=LRRK2 PE=1 SV=2	0	0	0	0	0	0	0	0	0	0
Q5T700-4;Q5T700-2;Q5T700	Q5T700-4;Q5T700-2;Q5T700	Low-density lipoprotein receptor class A domain-containing protein 1	LDLRAD1	sp|Q5T700-4|LRAD1_HUMAN Isoform 4 of Low-density lipoprotein receptor class A domain-containing protein 1 OS=Homo sapiens OX=9606 GN=LDLRAD1;sp|Q5T700-2|LRAD1_HUMAN Isoform 2 of Low-density lipoprotein receptor class A domain-containing protein 1 OS=Homo s	43050	0	2217.6	35522	0	0	0	0	0	0
Q5T749	Q5T749	Keratinocyte proline-rich protein	KPRP	sp|Q5T749|KPRP_HUMAN Keratinocyte proline-rich protein OS=Homo sapiens OX=9606 GN=KPRP PE=1 SV=1	39441	0	6083.6	3794.3	11146	67203	19225	0	11184	0
Q5TBC7	Q5TBC7	Bcl-2-like protein 15	BCL2L15	sp|Q5TBC7|B2L15_HUMAN Bcl-2-like protein 15 OS=Homo sapiens OX=9606 GN=BCL2L15 PE=1 SV=1	0	0	25389	0	7303.7	0	0	0	0	0
Q5TEC6	Q5TEC6	Histone H3	HIST2H3PS2	sp|Q5TEC6|H37_HUMAN Histone H3-7 OS=Homo sapiens OX=9606 GN=H3-7 PE=1 SV=1	101310	0	210570	34409	149280	78486	122330	15176	20241	11516
Q5TZA2-2;Q5TZA2	Q5TZA2-2;Q5TZA2	Rootletin	CROCC	sp|Q5TZA2-2|CROCC_HUMAN Isoform 2 of Rootletin OS=Homo sapiens OX=9606 GN=CROCC;sp|Q5TZA2|CROCC_HUMAN Rootletin OS=Homo sapiens OX=9606 GN=CROCC PE=1 SV=2	1373800	0	0	1009900	153280	0	21589	75967	547230	71715
Q5VW32-2;Q5VW32	Q5VW32-2;Q5VW32	BRO1 domain-containing protein BROX	BROX	sp|Q5VW32-2|BROX_HUMAN Isoform 2 of BRO1 domain-containing protein BROX OS=Homo sapiens OX=9606 GN=BROX;sp|Q5VW32|BROX_HUMAN BRO1 domain-containing protein BROX OS=Homo sapiens OX=9606 GN=BROX PE=1 SV=1	0	0	31858	36447	10926	0	4011.8	0	3522.4	0
Q641Q3-2;Q641Q3	Q641Q3-2;Q641Q3	Meteorin-like protein	METRNL	sp|Q641Q3-2|METRL_HUMAN Isoform 2 of Meteorin-like protein OS=Homo sapiens OX=9606 GN=METRNL;sp|Q641Q3|METRL_HUMAN Meteorin-like protein OS=Homo sapiens OX=9606 GN=METRNL PE=2 SV=1	527790	351940	189080	299090	225550	264000	403130	343760	318640	457360
Q66K74-2;Q66K74	Q66K74-2;Q66K74	Microtubule-associated protein 1S;MAP1S heavy chain;MAP1S light chain	MAP1S	sp|Q66K74-2|MAP1S_HUMAN Isoform 2 of Microtubule-associated protein 1S OS=Homo sapiens OX=9606 GN=MAP1S;sp|Q66K74|MAP1S_HUMAN Microtubule-associated protein 1S OS=Homo sapiens OX=9606 GN=MAP1S PE=1 SV=2	0	0	0	0	0	0	0	0	0	0
Q687X5;Q687X5-2	Q687X5;Q687X5-2	Metalloreductase STEAP4	STEAP4	sp|Q687X5|STEA4_HUMAN Metalloreductase STEAP4 OS=Homo sapiens OX=9606 GN=STEAP4 PE=1 SV=1;sp|Q687X5-2|STEA4_HUMAN Isoform 2 of Metalloreductase STEAP4 OS=Homo sapiens OX=9606 GN=STEAP4	235980	0	20557	258020	53891	0	15717	0	113700	0
Q6IBS0;Q9NR96-4;Q12792-4;Q12792;Q12792-3	Q6IBS0	Twinfilin-2	TWF2	sp|Q6IBS0|TWF2_HUMAN Twinfilin-2 OS=Homo sapiens OX=9606 GN=TWF2 PE=1 SV=2	0	0	62434	4799.7	18693	0	0	0	0	0
Q6ICG8	Q6ICG8	Postacrosomal sheath WW domain-binding protein	WBP2NL	sp|Q6ICG8|WBP2L_HUMAN Postacrosomal sheath WW domain-binding protein OS=Homo sapiens OX=9606 GN=WBP2NL PE=1 SV=1	0	0	0	0	0	0	0	0	0	0
Q6NUK1-2;Q6NUK1	Q6NUK1-2;Q6NUK1	Calcium-binding mitochondrial carrier protein SCaMC-1	SLC25A24	sp|Q6NUK1-2|SCMC1_HUMAN Isoform 2 of Calcium-binding mitochondrial carrier protein SCaMC-1 OS=Homo sapiens OX=9606 GN=SLC25A24;sp|Q6NUK1|SCMC1_HUMAN Calcium-binding mitochondrial carrier protein SCaMC-1 OS=Homo sapiens OX=9606 GN=SLC25A24 PE=1 SV=2	0	0	0	0	0	0	0	0	0	0
Q6P4A8	Q6P4A8	Phospholipase B-like 1;Phospholipase B-like 1 chain A;Phospholipase B-like 1 chain B;Phospholipase B-like 1 chain C	PLBD1	sp|Q6P4A8|PLBL1_HUMAN Phospholipase B-like 1 OS=Homo sapiens OX=9606 GN=PLBD1 PE=1 SV=2	0	0	38378	0	25600	0	0	0	0	0
Q6P589	Q6P589	Tumor necrosis factor alpha-induced protein 8-like protein 2	TNFAIP8L2	sp|Q6P589|TP8L2_HUMAN Tumor necrosis factor alpha-induced protein 8-like protein 2 OS=Homo sapiens OX=9606 GN=TNFAIP8L2 PE=1 SV=1	0	0	36184	0	9996.6	0	0	0	0	0
Q6P5S2	Q6P5S2	Protein LEG1 homolog	LEG1	sp|Q6P5S2|LEG1H_HUMAN Protein LEG1 homolog OS=Homo sapiens OX=9606 GN=LEG1 PE=1 SV=2	296610	0	10176	104640	178400	156090	289870	83024	114290	188720
Q6T4R5-4;Q6T4R5-3;Q6T4R5-2;Q6T4R5	Q6T4R5-4;Q6T4R5-3;Q6T4R5-2;Q6T4R5	Nance-Horan syndrome protein	NHS	sp|Q6T4R5-4|NHS_HUMAN Isoform 4 of Actin remodeling regulator NHS OS=Homo sapiens OX=9606 GN=NHS;sp|Q6T4R5-3|NHS_HUMAN Isoform 3 of Actin remodeling regulator NHS OS=Homo sapiens OX=9606 GN=NHS;sp|Q6T4R5-2|NHS_HUMAN Isoform 2 of Actin remodeling regulator	0	0	0	0	41528	0	56745	0	0	0
Q6UWW0	Q6UWW0	Lipocalin-15	LCN15	sp|Q6UWW0|LCN15_HUMAN Lipocalin-15 OS=Homo sapiens OX=9606 GN=LCN15 PE=1 SV=1	0	0	0	229280	11500	0	0	0	0	0
Q6UWY2	Q6UWY2	Serine protease 57	PRSS57	sp|Q6UWY2|PRS57_HUMAN Serine protease 57 OS=Homo sapiens OX=9606 GN=PRSS57 PE=1 SV=2	0	0	8722.2	0	6229.1	0	0	0	0	0
Q6UX06	Q6UX06	Olfactomedin-4	OLFM4	sp|Q6UX06|OLFM4_HUMAN Olfactomedin-4 OS=Homo sapiens OX=9606 GN=OLFM4 PE=1 SV=1	21541	0	321220	27097	281200	20238	161440	15839	80336	3134.6
Q6UXB3	Q6UXB3	Ly6/PLAUR domain-containing protein 2	LYPD2	sp|Q6UXB3|LYPD2_HUMAN Ly6/PLAUR domain-containing protein 2 OS=Homo sapiens OX=9606 GN=LYPD2 PE=1 SV=1	228090	0	0	1797600	0	0	0	48932	422220	14354
Q6UXY8-2;Q6UXY8;Q6UXY8-3;Q6UXY8-4	Q6UXY8-2;Q6UXY8	Transmembrane channel-like protein 5	TMC5	sp|Q6UXY8-2|TMC5_HUMAN Isoform 2 of Transmembrane channel-like protein 5 OS=Homo sapiens OX=9606 GN=TMC5;sp|Q6UXY8|TMC5_HUMAN Transmembrane channel-like protein 5 OS=Homo sapiens OX=9606 GN=TMC5 PE=2 SV=3	234880	0	1977.7	195140	11380	0	3302.5	0	145580	0
Q6XQN6-3;Q6XQN6;Q6XQN6-2	Q6XQN6-3;Q6XQN6;Q6XQN6-2	Nicotinate phosphoribosyltransferase	NAPRT	sp|Q6XQN6-3|PNCB_HUMAN Isoform 3 of Nicotinate phosphoribosyltransferase OS=Homo sapiens OX=9606 GN=NAPRT;sp|Q6XQN6|PNCB_HUMAN Nicotinate phosphoribosyltransferase OS=Homo sapiens OX=9606 GN=NAPRT PE=1 SV=2;sp|Q6XQN6-2|PNCB_HUMAN Isoform 2 of Nicotinate ph	0	0	73762	0	51279	0	25437	0	0	0
Q6YN16-2;Q6YN16	Q6YN16-2;Q6YN16	Hydroxysteroid dehydrogenase-like protein 2	HSDL2	sp|Q6YN16-2|HSDL2_HUMAN Isoform 2 of Hydroxysteroid dehydrogenase-like protein 2 OS=Homo sapiens OX=9606 GN=HSDL2;sp|Q6YN16|HSDL2_HUMAN Hydroxysteroid dehydrogenase-like protein 2 OS=Homo sapiens OX=9606 GN=HSDL2 PE=1 SV=1	0	0	0	0	0	0	0	0	0	0
Q6ZMT4-2;Q6ZMT4	Q6ZMT4-2;Q6ZMT4	Lysine-specific demethylase 7A	KDM7A	sp|Q6ZMT4-2|KDM7A_HUMAN Isoform 2 of Lysine-specific demethylase 7A OS=Homo sapiens OX=9606 GN=KDM7A;sp|Q6ZMT4|KDM7A_HUMAN Lysine-specific demethylase 7A OS=Homo sapiens OX=9606 GN=KDM7A PE=1 SV=2	0	0	0	0	0	0	0	0	0	0
Q6ZNJ1-2;Q6ZNJ1-3;Q6ZNJ1	Q6ZNJ1-2;Q6ZNJ1-3;Q6ZNJ1	Neurobeachin-like protein 2	NBEAL2	sp|Q6ZNJ1-2|NBEL2_HUMAN Isoform 2 of Neurobeachin-like protein 2 OS=Homo sapiens OX=9606 GN=NBEAL2;sp|Q6ZNJ1-3|NBEL2_HUMAN Isoform 3 of Neurobeachin-like protein 2 OS=Homo sapiens OX=9606 GN=NBEAL2;sp|Q6ZNJ1|NBEL2_HUMAN Neurobeachin-like protein 2 OS=Homo	0	0	41762	0	12671	0	0	0	0	0
Q6ZS17-2;Q6ZS17;Q6ZS17-3;Q6ZS17-4	Q6ZS17-2;Q6ZS17;Q6ZS17-3;Q6ZS17-4	Protein FAM65A	FAM65A	sp|Q6ZS17-2|RIPR1_HUMAN Isoform 2 of Rho family-interacting cell polarization regulator 1 OS=Homo sapiens OX=9606 GN=RIPOR1;sp|Q6ZS17|RIPR1_HUMAN Rho family-interacting cell polarization regulator 1 OS=Homo sapiens OX=9606 GN=RIPOR1 PE=1 SV=1;sp|Q6ZS17-3|R	141390	0	1148000	149800	1792400	408460	818240	227410	223690	174340
Q6ZTQ4	Q6ZTQ4	Cadherin-related family member 3	CDHR3	sp|Q6ZTQ4|CDHR3_HUMAN Cadherin-related family member 3 OS=Homo sapiens OX=9606 GN=CDHR3 PE=1 SV=1	17134	0	0	22586	8877.5	0	0	0	0	0
Q6ZTR7	Q6ZTR7	Protein FAM92B	FAM92B	sp|Q6ZTR7|CBAR2_HUMAN CBY1-interacting BAR domain-containing protein 2 OS=Homo sapiens OX=9606 GN=CIBAR2 PE=1 SV=2	43203	0	3815.7	0	8757.6	0	0	0	0	0
Q6ZUJ8;Q6ZUJ8-2;Q6ZUJ8-3	Q6ZUJ8;Q6ZUJ8-2	Phosphoinositide 3-kinase adapter protein 1	PIK3AP1	sp|Q6ZUJ8|BCAP_HUMAN Phosphoinositide 3-kinase adapter protein 1 OS=Homo sapiens OX=9606 GN=PIK3AP1 PE=1 SV=2;sp|Q6ZUJ8-2|BCAP_HUMAN Isoform 2 of Phosphoinositide 3-kinase adapter protein 1 OS=Homo sapiens OX=9606 GN=PIK3AP1	0	0	0	0	0	0	0	0	0	0
Q70J99-3;Q70J99;Q70J99-2	Q70J99-3;Q70J99	Protein unc-13 homolog D	UNC13D	sp|Q70J99-3|UN13D_HUMAN Isoform 3 of Protein unc-13 homolog D OS=Homo sapiens OX=9606 GN=UNC13D;sp|Q70J99|UN13D_HUMAN Protein unc-13 homolog D OS=Homo sapiens OX=9606 GN=UNC13D PE=1 SV=1	913.69	0	121100	0	2653.3	0	796.39	0	0	0
Q71U36-2;Q71U36;P0DPH8;P0DPH7;P0DPH7-2;Q6PEY2;Q9NY65-2;Q9NY65	Q71U36-2;Q71U36;P0DPH8;P0DPH7;P0DPH7-2;Q6PEY2;Q9NY65-2;Q9NY65	Tubulin alpha-1A chain;Tubulin alpha-3E chain;Tubulin alpha-8 chain	TUBA1A;TUBA3E;TUBA8	sp|Q71U36-2|TBA1A_HUMAN Isoform 2 of Tubulin alpha-1A chain OS=Homo sapiens OX=9606 GN=TUBA1A;sp|Q71U36|TBA1A_HUMAN Tubulin alpha-1A chain OS=Homo sapiens OX=9606 GN=TUBA1A PE=1 SV=1;sp|P0DPH8|TBA3D_HUMAN Tubulin alpha-3D chain OS=Homo sapiens OX=9606 GN=T	1378700	2837.4	429970	246870	276500	40141	123890	21387	111520	25230
Q7L591;Q7L591-2	Q7L591	Docking protein 3	DOK3	sp|Q7L591|DOK3_HUMAN Docking protein 3 OS=Homo sapiens OX=9606 GN=DOK3 PE=1 SV=2	0	0	39383	0	1999	0	0	0	0	0
Q7L591-3;Q7L591-4	Q7L591-3;Q7L591-4	Docking protein 3	DOK3	sp|Q7L591-3|DOK3_HUMAN Isoform 3 of Docking protein 3 OS=Homo sapiens OX=9606 GN=DOK3;sp|Q7L591-4|DOK3_HUMAN Isoform 4 of Docking protein 3 OS=Homo sapiens OX=9606 GN=DOK3	0	0	0	0	0	0	0	0	0	0
Q7L5N7;Q7L5N7-2	Q7L5N7;Q7L5N7-2	Lysophosphatidylcholine acyltransferase 2	LPCAT2	sp|Q7L5N7|PCAT2_HUMAN Lysophosphatidylcholine acyltransferase 2 OS=Homo sapiens OX=9606 GN=LPCAT2 PE=1 SV=1;sp|Q7L5N7-2|PCAT2_HUMAN Isoform 2 of Lysophosphatidylcholine acyltransferase 2 OS=Homo sapiens OX=9606 GN=LPCAT2	38653	0	23414	0	0	0	0	0	0	0
Q7LDG7;Q7LDG7-4;Q7LDG7-2	Q7LDG7;Q7LDG7-4;Q7LDG7-2	RAS guanyl-releasing protein 2	RASGRP2	sp|Q7LDG7|GRP2_HUMAN RAS guanyl-releasing protein 2 OS=Homo sapiens OX=9606 GN=RASGRP2 PE=1 SV=1;sp|Q7LDG7-4|GRP2_HUMAN Isoform 4 of RAS guanyl-releasing protein 2 OS=Homo sapiens OX=9606 GN=RASGRP2;sp|Q7LDG7-2|GRP2_HUMAN Isoform 2 of RAS guanyl-releasing	0	0	45160	0	4345.8	0	0	0	0	0
Q7RTX0	Q7RTX0	Taste receptor type 1 member 3	TAS1R3	sp|Q7RTX0|TS1R3_HUMAN Taste receptor type 1 member 3 OS=Homo sapiens OX=9606 GN=TAS1R3 PE=1 SV=2	0	0	0	0	0	0	0	0	0	0
Q7Z404-1;Q7Z404;Q7Z404-3	Q7Z404-1;Q7Z404	Transmembrane channel-like protein 4	TMC4	sp|Q7Z404-1|TMC4_HUMAN Isoform 2 of Transmembrane channel-like protein 4 OS=Homo sapiens OX=9606 GN=TMC4;sp|Q7Z404|TMC4_HUMAN Transmembrane channel-like protein 4 OS=Homo sapiens OX=9606 GN=TMC4 PE=1 SV=3	110800	2614.3	2734.3	268370	33199	0	1385	2862.4	172460	0
Q7Z406;Q7Z406-6;Q7Z406-2;Q7Z406-5;Q7Z406-4	Q7Z406;Q7Z406-6;Q7Z406-2;Q7Z406-5;Q7Z406-4	Myosin-14	MYH14	sp|Q7Z406|MYH14_HUMAN Myosin-14 OS=Homo sapiens OX=9606 GN=MYH14 PE=1 SV=2;sp|Q7Z406-6|MYH14_HUMAN Isoform 6 of Myosin-14 OS=Homo sapiens OX=9606 GN=MYH14;sp|Q7Z406-2|MYH14_HUMAN Isoform 2 of Myosin-14 OS=Homo sapiens OX=9606 GN=MYH14;sp|Q7Z406-5|MYH14_HUM	130410	0	151700	50063	260650	50546	93237	0	35050	0
Q7Z4W1	Q7Z4W1	L-xylulose reductase	DCXR	sp|Q7Z4W1|DCXR_HUMAN L-xylulose reductase OS=Homo sapiens OX=9606 GN=DCXR PE=1 SV=2	0	0	23744	0	11710	0	0	0	0	0
Q7Z5L0	Q7Z5L0	Vitelline membrane outer layer protein 1 homolog	VMO1	sp|Q7Z5L0|VMO1_HUMAN Vitelline membrane outer layer protein 1 homolog OS=Homo sapiens OX=9606 GN=VMO1 PE=1 SV=1	8416.8	0	0	29897	2948.4	0	0	0	0	0
Q7Z5R6	Q7Z5R6	Amyloid beta A4 precursor protein-binding family B member 1-interacting protein	APBB1IP	sp|Q7Z5R6|AB1IP_HUMAN Amyloid beta A4 precursor protein-binding family B member 1-interacting protein OS=Homo sapiens OX=9606 GN=APBB1IP PE=1 SV=1	0	0	38438	0	40606	0	8257.1	0	0	0
Q7Z6I6-2;Q7Z6I6-3;Q7Z6I6	Q7Z6I6-2;Q7Z6I6-3;Q7Z6I6	Rho GTPase-activating protein 30	ARHGAP30	sp|Q7Z6I6-2|RHG30_HUMAN Isoform 2 of Rho GTPase-activating protein 30 OS=Homo sapiens OX=9606 GN=ARHGAP30;sp|Q7Z6I6-3|RHG30_HUMAN Isoform 3 of Rho GTPase-activating protein 30 OS=Homo sapiens OX=9606 GN=ARHGAP30;sp|Q7Z6I6|RHG30_HUMAN Rho GTPase-activating	0	0	0	0	0	0	0	0	0	0
Q7Z6P3	Q7Z6P3	Ras-related protein Rab-44	RAB44	sp|Q7Z6P3|RAB44_HUMAN Ras-related protein Rab-44 OS=Homo sapiens OX=9606 GN=RAB44 PE=1 SV=4	0	0	0	0	0	0	0	0	0	0
Q7Z7H5-3;Q7Z7H5-2;Q7Z7H5	Q7Z7H5-3;Q7Z7H5-2;Q7Z7H5	Transmembrane emp24 domain-containing protein 4	TMED4	sp|Q7Z7H5-3|TMED4_HUMAN Isoform 3 of Transmembrane emp24 domain-containing protein 4 OS=Homo sapiens OX=9606 GN=TMED4;sp|Q7Z7H5-2|TMED4_HUMAN Isoform 2 of Transmembrane emp24 domain-containing protein 4 OS=Homo sapiens OX=9606 GN=TMED4;sp|Q7Z7H5|TMED4_HUMA	0	0	0	0	0	0	0	0	0	0
Q8N4L2;Q86T03;Q86T03-2	Q8N4L2;Q86T03;Q86T03-2	Type 2 phosphatidylinositol 4,5-bisphosphate 4-phosphatase;Type 1 phosphatidylinositol 4,5-bisphosphate 4-phosphatase	TMEM55A;TMEM55B	sp|Q8N4L2|PP4P2_HUMAN Type 2 phosphatidylinositol 4,5-bisphosphate 4-phosphatase OS=Homo sapiens OX=9606 GN=PIP4P2 PE=1 SV=1;sp|Q86T03|PP4P1_HUMAN Type 1 phosphatidylinositol 4,5-bisphosphate 4-phosphatase OS=Homo sapiens OX=9606 GN=PIP4P1 PE=1 SV=1;sp|Q86	0	0	0	0	0	0	0	0	0	0
Q86UQ4-6;Q86UQ4-7;Q86UQ4-5;Q86UQ4-3;Q86UQ4;Q86UQ4-4	Q86UQ4-6;Q86UQ4-7;Q86UQ4-5;Q86UQ4-3;Q86UQ4;Q86UQ4-4	ATP-binding cassette sub-family A member 13	ABCA13	sp|Q86UQ4-6|ABCAD_HUMAN Isoform 6 of ATP-binding cassette sub-family A member 13 OS=Homo sapiens OX=9606 GN=ABCA13;sp|Q86UQ4-7|ABCAD_HUMAN Isoform 7 of ATP-binding cassette sub-family A member 13 OS=Homo sapiens OX=9606 GN=ABCA13;sp|Q86UQ4-5|ABCAD_HUMAN Is	8505.5	0	0	25204	4573.2	0	0	0	0	0
Q86UX7-2;Q86UX7	Q86UX7-2;Q86UX7	Fermitin family homolog 3	FERMT3	sp|Q86UX7-2|URP2_HUMAN Isoform 2 of Fermitin family homolog 3 OS=Homo sapiens OX=9606 GN=FERMT3;sp|Q86UX7|URP2_HUMAN Fermitin family homolog 3 OS=Homo sapiens OX=9606 GN=FERMT3 PE=1 SV=1	6076.1	0	373610	2539.4	45813	0	5884.7	611.99	0	0
Q86VP6;Q86VP6-2	Q86VP6;Q86VP6-2	Cullin-associated NEDD8-dissociated protein 1	CAND1	sp|Q86VP6|CAND1_HUMAN Cullin-associated NEDD8-dissociated protein 1 OS=Homo sapiens OX=9606 GN=CAND1 PE=1 SV=2;sp|Q86VP6-2|CAND1_HUMAN Isoform 2 of Cullin-associated NEDD8-dissociated protein 1 OS=Homo sapiens OX=9606 GN=CAND1	0	0	11371	5540.2	20921	0	0	0	0	0
Q86WV6	Q86WV6	Stimulator of interferon genes protein	TMEM173	sp|Q86WV6|STING_HUMAN Stimulator of interferon genes protein OS=Homo sapiens OX=9606 GN=STING1 PE=1 SV=1	0	0	0	0	0	0	0	0	0	0
Q86Y34	Q86Y34	Probable G-protein coupled receptor 97	GPR97	sp|Q86Y34|AGRG3_HUMAN Adhesion G protein-coupled receptor G3 OS=Homo sapiens OX=9606 GN=ADGRG3 PE=1 SV=1	0	0	0	0	0	0	0	0	0	0
Q86YS6-2;Q86YS6	Q86YS6-2;Q86YS6	Ras-related protein Rab-43	RAB43	sp|Q86YS6-2|RAB43_HUMAN Isoform 3 of Ras-related protein Rab-43 OS=Homo sapiens OX=9606 GN=RAB43;sp|Q86YS6|RAB43_HUMAN Ras-related protein Rab-43 OS=Homo sapiens OX=9606 GN=RAB43 PE=1 SV=1	0	0	22180	0	679.7	0	0	0	0	0
Q86YV0-2;Q86YV0	Q86YV0-2;Q86YV0	RAS protein activator like-3	RASAL3	sp|Q86YV0-2|RASL3_HUMAN Isoform 2 of RAS protein activator like-3 OS=Homo sapiens OX=9606 GN=RASAL3;sp|Q86YV0|RASL3_HUMAN RAS protein activator like-3 OS=Homo sapiens OX=9606 GN=RASAL3 PE=1 SV=2	0	0	0	0	0	0	0	0	0	0
Q8IUE6	Q8IUE6	Histone H2A type 2-B	HIST2H2AB	sp|Q8IUE6|H2A2B_HUMAN Histone H2A type 2-B OS=Homo sapiens OX=9606 GN=H2AC21 PE=1 SV=3	23002	0	48630	0	62078	0	0	0	0	0
Q8IUI8-2;Q8IUI8	Q8IUI8-2;Q8IUI8	Cytokine receptor-like factor 3	CRLF3	sp|Q8IUI8-2|CRLF3_HUMAN Isoform 2 of Cytokine receptor-like factor 3 OS=Homo sapiens OX=9606 GN=CRLF3;sp|Q8IUI8|CRLF3_HUMAN Cytokine receptor-like factor 3 OS=Homo sapiens OX=9606 GN=CRLF3 PE=1 SV=2	0	0	29829	0	7979.8	0	0	0	0	0
Q8IWL1;Q8IWL2;Q8IWL2-2	Q8IWL1;Q8IWL2;Q8IWL2-2	Pulmonary surfactant-associated protein A2;Pulmonary surfactant-associated protein A1	SFTPA2;SFTPA1	sp|Q8IWL1|SFPA2_HUMAN Pulmonary surfactant-associated protein A2 OS=Homo sapiens OX=9606 GN=SFTPA2 PE=1 SV=2;sp|Q8IWL2|SFTA1_HUMAN Pulmonary surfactant-associated protein A1 OS=Homo sapiens OX=9606 GN=SFTPA1 PE=1 SV=2;sp|Q8IWL2-2|SFTA1_HUMAN Isoform 2 of P	2070800	0	0	0	5353.8	0	0	0	405490	0
Q8IX19	Q8IX19	Mast cell-expressed membrane protein 1	MCEMP1	sp|Q8IX19|MCEM1_HUMAN Mast cell-expressed membrane protein 1 OS=Homo sapiens OX=9606 GN=MCEMP1 PE=1 SV=1	0	0	184090	0	21949	0	3938.6	0	0	0
Q8IYJ3-2;Q8IYJ3	Q8IYJ3-2;Q8IYJ3	Synaptotagmin-like protein 1	SYTL1	sp|Q8IYJ3-2|SYTL1_HUMAN Isoform 2 of Synaptotagmin-like protein 1 OS=Homo sapiens OX=9606 GN=SYTL1;sp|Q8IYJ3|SYTL1_HUMAN Synaptotagmin-like protein 1 OS=Homo sapiens OX=9606 GN=SYTL1 PE=1 SV=1	0	0	21218	3320.5	0	0	0	0	0	0
Q8IYT4-2;Q8IYT4	Q8IYT4-2;Q8IYT4	Katanin p60 ATPase-containing subunit A-like 2	KATNAL2	sp|Q8IYT4-2|KATL2_HUMAN Isoform 2 of Katanin p60 ATPase-containing subunit A-like 2 OS=Homo sapiens OX=9606 GN=KATNAL2;sp|Q8IYT4|KATL2_HUMAN Katanin p60 ATPase-containing subunit A-like 2 OS=Homo sapiens OX=9606 GN=KATNAL2 PE=1 SV=3	37703	0	38263	0	87672	0	32450	0	0	0
Q8N271;Q8N271-3;Q8N271-2	Q8N271;Q8N271-3;Q8N271-2	Prominin-2	PROM2	sp|Q8N271|PROM2_HUMAN Prominin-2 OS=Homo sapiens OX=9606 GN=PROM2 PE=1 SV=1;sp|Q8N271-3|PROM2_HUMAN Isoform 3 of Prominin-2 OS=Homo sapiens OX=9606 GN=PROM2;sp|Q8N271-2|PROM2_HUMAN Isoform 2 of Prominin-2 OS=Homo sapiens OX=9606 GN=PROM2	0	0	0	0	0	0	0	0	0	0
Q8N387	Q8N387	Mucin-15	MUC15	sp|Q8N387|MUC15_HUMAN Mucin-15 OS=Homo sapiens OX=9606 GN=MUC15 PE=1 SV=2	327180	0	0	2160.8	0	0	0	0	0	0
Q8N392-2;Q8N392	Q8N392-2;Q8N392	Rho GTPase-activating protein 18	ARHGAP18	sp|Q8N392-2|RHG18_HUMAN Isoform 2 of Rho GTPase-activating protein 18 OS=Homo sapiens OX=9606 GN=ARHGAP18;sp|Q8N392|RHG18_HUMAN Rho GTPase-activating protein 18 OS=Homo sapiens OX=9606 GN=ARHGAP18 PE=1 SV=3	76429	0	3531.1	17884	6435.9	0	0	0	14268	0
Q8N4F0	Q8N4F0	BPI fold-containing family B member 2	BPIFB2	sp|Q8N4F0|BPIB2_HUMAN BPI fold-containing family B member 2 OS=Homo sapiens OX=9606 GN=BPIFB2 PE=1 SV=2	502220	0	146560	477010	586020	189110	436300	51035	243030	45850
Q8N695	Q8N695	Sodium-coupled monocarboxylate transporter 1	SLC5A8	sp|Q8N695|SC5A8_HUMAN Sodium-coupled monocarboxylate transporter 1 OS=Homo sapiens OX=9606 GN=SLC5A8 PE=1 SV=2	0	0	3607.4	29920	10421	0	0	0	0	0
Q8N6Q3;Q8N6Q3-2	Q8N6Q3;Q8N6Q3-2	CD177 antigen	CD177	sp|Q8N6Q3|CD177_HUMAN CD177 antigen OS=Homo sapiens OX=9606 GN=CD177 PE=1 SV=2;sp|Q8N6Q3-2|CD177_HUMAN Isoform 2 of CD177 antigen OS=Homo sapiens OX=9606 GN=CD177	8844	0	152970	51608	58628	0	26227	0	0	0
Q8NBQ5	Q8NBQ5	Estradiol 17-beta-dehydrogenase 11	HSD17B11	sp|Q8NBQ5|DHB11_HUMAN Estradiol 17-beta-dehydrogenase 11 OS=Homo sapiens OX=9606 GN=HSD17B11 PE=1 SV=3	0	0	69361	0	12499	0	5133.2	2067.8	0	0
Q8NE86-3;Q8NE86;Q8NE86-2	Q8NE86-3;Q8NE86;Q8NE86-2	Calcium uniporter protein, mitochondrial	MCU	sp|Q8NE86-3|MCU_HUMAN Isoform 3 of Calcium uniporter protein, mitochondrial OS=Homo sapiens OX=9606 GN=MCU;sp|Q8NE86|MCU_HUMAN Calcium uniporter protein, mitochondrial OS=Homo sapiens OX=9606 GN=MCU PE=1 SV=1;sp|Q8NE86-2|MCU_HUMAN Isoform 2 of Calcium unip	0	0	52832	0	3084.2	0	0	0	0	0
Q8NF50-4;Q8NF50-3;Q8NF50-2;Q8NF50	Q8NF50-4;Q8NF50-3;Q8NF50-2;Q8NF50	Dedicator of cytokinesis protein 8	DOCK8	sp|Q8NF50-4|DOCK8_HUMAN Isoform 4 of Dedicator of cytokinesis protein 8 OS=Homo sapiens OX=9606 GN=DOCK8;sp|Q8NF50-3|DOCK8_HUMAN Isoform 3 of Dedicator of cytokinesis protein 8 OS=Homo sapiens OX=9606 GN=DOCK8;sp|Q8NF50-2|DOCK8_HUMAN Isoform 2 of Dedicator	0	0	0	0	0	0	0	0	0	0
Q8NG11-3;Q8NG11-2;Q8NG11	Q8NG11-3;Q8NG11-2;Q8NG11	Tetraspanin-14	TSPAN14	sp|Q8NG11-3|TSN14_HUMAN Isoform 3 of Tetraspanin-14 OS=Homo sapiens OX=9606 GN=TSPAN14;sp|Q8NG11-2|TSN14_HUMAN Isoform 2 of Tetraspanin-14 OS=Homo sapiens OX=9606 GN=TSPAN14;sp|Q8NG11|TSN14_HUMAN Tetraspanin-14 OS=Homo sapiens OX=9606 GN=TSPAN14 PE=1 SV=1	0	0	0	0	0	0	0	0	0	0
Q8TCJ2	Q8TCJ2	Dolichyl-diphosphooligosaccharide--protein glycosyltransferase subunit STT3B	STT3B	sp|Q8TCJ2|STT3B_HUMAN Dolichyl-diphosphooligosaccharide--protein glycosyltransferase subunit STT3B OS=Homo sapiens OX=9606 GN=STT3B PE=1 SV=1	0	0	30820	0	5932	0	0	0	0	0
Q8TCU6;Q8TCU6-3;Q8TCU6-2	Q8TCU6;Q8TCU6-3	Phosphatidylinositol 3,4,5-trisphosphate-dependent Rac exchanger 1 protein	PREX1	sp|Q8TCU6|PREX1_HUMAN Phosphatidylinositol 3,4,5-trisphosphate-dependent Rac exchanger 1 protein OS=Homo sapiens OX=9606 GN=PREX1 PE=1 SV=3;sp|Q8TCU6-3|PREX1_HUMAN Isoform 3 of Phosphatidylinositol 3,4,5-trisphosphate-dependent Rac exchanger 1 protein OS=H	0	0	57349	4994.9	8434.8	0	0	0	0	0
Q8TD08-2;Q8TD08-3;Q8TD08	Q8TD08-2;Q8TD08-3;Q8TD08	Mitogen-activated protein kinase 15	MAPK15	sp|Q8TD08-2|MK15_HUMAN Isoform 2 of Mitogen-activated protein kinase 15 OS=Homo sapiens OX=9606 GN=MAPK15;sp|Q8TD08-3|MK15_HUMAN Isoform 3 of Mitogen-activated protein kinase 15 OS=Homo sapiens OX=9606 GN=MAPK15;sp|Q8TD08|MK15_HUMAN Mitogen-activated prote	0	0	28266	8283.8	60012	8753.5	0	0	0	0
Q8TD55-2;Q8TD55	Q8TD55-2;Q8TD55	Pleckstrin homology domain-containing family O member 2	PLEKHO2	sp|Q8TD55-2|PKHO2_HUMAN Isoform 2 of Pleckstrin homology domain-containing family O member 2 OS=Homo sapiens OX=9606 GN=PLEKHO2;sp|Q8TD55|PKHO2_HUMAN Pleckstrin homology domain-containing family O member 2 OS=Homo sapiens OX=9606 GN=PLEKHO2 PE=1 SV=1	0	0	0	0	0	0	0	0	0	0
Q8TDL5;Q8TDL5-2	Q8TDL5	BPI fold-containing family B member 1	BPIFB1	sp|Q8TDL5|BPIB1_HUMAN BPI fold-containing family B member 1 OS=Homo sapiens OX=9606 GN=BPIFB1 PE=1 SV=1	8075100	31982	1134900	9429900	8704200	2539000	4387600	230660	1636800	334190
Q8TDZ2-4;Q8TDZ2;Q8TDZ2-2	Q8TDZ2-4;Q8TDZ2;Q8TDZ2-2	Protein-methionine sulfoxide oxidase MICAL1	MICAL1	sp|Q8TDZ2-4|MICA1_HUMAN Isoform 4 of [F-actin]-monooxygenase MICAL1 OS=Homo sapiens OX=9606 GN=MICAL1;sp|Q8TDZ2|MICA1_HUMAN [F-actin]-monooxygenase MICAL1 OS=Homo sapiens OX=9606 GN=MICAL1 PE=1 SV=2;sp|Q8TDZ2-2|MICA1_HUMAN Isoform 2 of [F-actin]-monooxygen	0	0	47487	0	24649	0	0	0	0	0
Q8TE68;Q8TE68-3;Q8TE68-2;Q8TE68-4	Q8TE68;Q8TE68-3;Q8TE68-2	Epidermal growth factor receptor kinase substrate 8-like protein 1	EPS8L1	sp|Q8TE68|ES8L1_HUMAN Epidermal growth factor receptor kinase substrate 8-like protein 1 OS=Homo sapiens OX=9606 GN=EPS8L1 PE=1 SV=3;sp|Q8TE68-3|ES8L1_HUMAN Isoform 3 of Epidermal growth factor receptor kinase substrate 8-like protein 1 OS=Homo sapiens OX=	35017	0	3170.9	90857	11215	0	0	0	16191	0
Q8TE73;Q9NYC9-2;Q96DT5;Q0VDD8-4;Q96JB1;Q9NYC9;Q8IVF4;Q9UFH2;Q96JB1-2;Q9P225;Q8TD57-3;Q9C0G6-4;Q9P2D7-8;Q9P225-2;Q9C0G6;Q8TD57;Q8WXX0;Q0VDD8;Q9P2D7-6;Q6ZR08;Q9P2D7	Q8TE73;Q9NYC9-2;Q96DT5;Q0VDD8-4;Q96JB1;Q9NYC9;Q8IVF4;Q9UFH2;Q96JB1-2;Q9P225;Q8TD57-3;Q9C0G6-4;Q9P2D7-8;Q9P225-2;Q9C0G6;Q8TD57;Q8WXX0;Q0VDD8;Q9P2D7-6;Q6ZR08;Q9P2D7	Dynein heavy chain 5, axonemal;Dynein heavy chain 9, axonemal;Dynein heavy chain 11, axonemal;Dynein heavy chain 14, axonemal;Dynein heavy chain 8, axonemal;Dynein heavy chain 10, axonemal;Dynein heavy chain 17, axonemal;Dynein heavy chain 2, axonemal;Dynein heavy chain 3, axonemal;Dynein heavy chain 6, axonemal;Dynein heavy chain 1, axonemal;Dynein heavy chain 7, axonemal;Dynein heavy chain 12, …	DNAH5;DNAH9;DNAH11;DNAH14;DNAH8;DNAH10;DNAH17;DNAH2;DNAH3;DNAH6;DNAH1;DNAH7;DNAH12	sp|Q8TE73|DYH5_HUMAN Dynein axonemal heavy chain 5 OS=Homo sapiens OX=9606 GN=DNAH5 PE=1 SV=3;sp|Q9NYC9-2|DYH9_HUMAN Isoform 2 of Dynein axonemal heavy chain 9 OS=Homo sapiens OX=9606 GN=DNAH9;sp|Q96DT5|DYH11_HUMAN Dynein axonemal heavy chain 11 OS=Homo sa	0	0	331110	0	66860	0	17941	0	0	0
Q8TF72	Q8TF72	Protein Shroom3	SHROOM3	sp|Q8TF72|SHRM3_HUMAN Protein Shroom3 OS=Homo sapiens OX=9606 GN=SHROOM3 PE=1 SV=2	60909	15921	10483	0	8907.7	40592	38610	92316	0	29657
Q8WUM4-2;Q8WUM4;Q8WUM4-3	Q8WUM4-2;Q8WUM4	Programmed cell death 6-interacting protein	PDCD6IP	sp|Q8WUM4-2|PDC6I_HUMAN Isoform 2 of Programmed cell death 6-interacting protein OS=Homo sapiens OX=9606 GN=PDCD6IP;sp|Q8WUM4|PDC6I_HUMAN Programmed cell death 6-interacting protein OS=Homo sapiens OX=9606 GN=PDCD6IP PE=1 SV=1	84495	0	52546	141980	59096	0	9931	0	10300	0
Q8WVL7	Q8WVL7	Ankyrin repeat domain-containing protein 49	ANKRD49	sp|Q8WVL7|ANR49_HUMAN Ankyrin repeat domain-containing protein 49 OS=Homo sapiens OX=9606 GN=ANKRD49 PE=1 SV=1	0	0	0	0	0	0	29556	0	57767	0
Q8WXI7	Q8WXI7	Mucin-16	MUC16	sp|Q8WXI7|MUC16_HUMAN Mucin-16 OS=Homo sapiens OX=9606 GN=MUC16 PE=1 SV=3	391650	0	2712	691740	13946	0	8290.9	1122.1	39985	2526.4
Q92556;Q92556-3;Q92556-2	Q92556	Engulfment and cell motility protein 1	ELMO1	sp|Q92556|ELMO1_HUMAN Engulfment and cell motility protein 1 OS=Homo sapiens OX=9606 GN=ELMO1 PE=1 SV=2	0	0	78924	0	9976.6	0	2478	0	0	0
Q92608;Q92608-2	Q92608	Dedicator of cytokinesis protein 2	DOCK2	sp|Q92608|DOCK2_HUMAN Dedicator of cytokinesis protein 2 OS=Homo sapiens OX=9606 GN=DOCK2 PE=1 SV=2	185030	0	0	8207.2	0	0	4827	0	3028.8	0
Q92614-5;Q92614-2;Q92614-3;Q92614-4;Q92614	Q92614-5;Q92614-2;Q92614-3;Q92614-4;Q92614	Unconventional myosin-XVIIIa	MYO18A	sp|Q92614-5|MY18A_HUMAN Isoform 5 of Unconventional myosin-XVIIIa OS=Homo sapiens OX=9606 GN=MYO18A;sp|Q92614-2|MY18A_HUMAN Isoform 2 of Unconventional myosin-XVIIIa OS=Homo sapiens OX=9606 GN=MYO18A;sp|Q92614-3|MY18A_HUMAN Isoform 3 of Unconventional myos	0	0	0	0	0	0	0	0	0	0
Q92619;Q92619-2	Q92619;Q92619-2	Minor histocompatibility protein HA-1;Minor histocompatibility antigen HA-1	HMHA1	sp|Q92619|HMHA1_HUMAN Rho GTPase-activating protein 45 OS=Homo sapiens OX=9606 GN=ARHGAP45 PE=1 SV=2;sp|Q92619-2|HMHA1_HUMAN Isoform 2 of Rho GTPase-activating protein 45 OS=Homo sapiens OX=9606 GN=ARHGAP45	3130.3	0	42307	0	3142.6	0	0	0	0	0
Q92688-2;Q92688	Q92688-2;Q92688	Acidic leucine-rich nuclear phosphoprotein 32 family member B	ANP32B	sp|Q92688-2|AN32B_HUMAN Isoform 2 of Acidic leucine-rich nuclear phosphoprotein 32 family member B OS=Homo sapiens OX=9606 GN=ANP32B;sp|Q92688|AN32B_HUMAN Acidic leucine-rich nuclear phosphoprotein 32 family member B OS=Homo sapiens OX=9606 GN=ANP32B PE=1	0	0	0	0	0	0	0	0	0	0
Q92736;Q92736-2	Q92736;Q92736-2	Ryanodine receptor 2	RYR2	sp|Q92736|RYR2_HUMAN Ryanodine receptor 2 OS=Homo sapiens OX=9606 GN=RYR2 PE=1 SV=3;sp|Q92736-2|RYR2_HUMAN Isoform 2 of Ryanodine receptor 2 OS=Homo sapiens OX=9606 GN=RYR2	147210	0	71684	1061100	536050	58349	131430	83993	311100	54193
Q92743	Q92743	Serine protease HTRA1	HTRA1	sp|Q92743|HTRA1_HUMAN Serine protease HTRA1 OS=Homo sapiens OX=9606 GN=HTRA1 PE=1 SV=1	17159	0	0	21991	53319	0	9634	0	0	0
Q92835-2;Q92835	Q92835-2;Q92835	Phosphatidylinositol 3,4,5-trisphosphate 5-phosphatase 1	INPP5D	sp|Q92835-2|SHIP1_HUMAN Isoform 2 of Phosphatidylinositol 3,4,5-trisphosphate 5-phosphatase 1 OS=Homo sapiens OX=9606 GN=INPP5D;sp|Q92835|SHIP1_HUMAN Phosphatidylinositol 3,4,5-trisphosphate 5-phosphatase 1 OS=Homo sapiens OX=9606 GN=INPP5D PE=1 SV=2	0	0	0	0	0	0	0	0	0	0
Q92841-1;Q92841-3;Q92841-2;Q92841;P17844-2;P17844	Q92841-1;Q92841-3;Q92841-2;Q92841;P17844-2;P17844	Probable ATP-dependent RNA helicase DDX17;Probable ATP-dependent RNA helicase DDX5	DDX17;DDX5	sp|Q92841-1|DDX17_HUMAN Isoform 2 of Probable ATP-dependent RNA helicase DDX17 OS=Homo sapiens OX=9606 GN=DDX17;sp|Q92841-3|DDX17_HUMAN Isoform 4 of Probable ATP-dependent RNA helicase DDX17 OS=Homo sapiens OX=9606 GN=DDX17;sp|Q92841-2|DDX17_HUMAN Isoform	6055.4	0	74879	0	8379.7	0	3130.2	0	0	0
Q92882	Q92882	Osteoclast-stimulating factor 1	OSTF1	sp|Q92882|OSTF1_HUMAN Osteoclast-stimulating factor 1 OS=Homo sapiens OX=9606 GN=OSTF1 PE=1 SV=2	0	0	116340	0	3556.5	0	7814.7	0	0	0
Q92888-2;Q92888;Q92888-3;Q92888-4	Q92888-2;Q92888;Q92888-3;Q92888-4	Rho guanine nucleotide exchange factor 1	ARHGEF1	sp|Q92888-2|ARHG1_HUMAN Isoform 2 of Rho guanine nucleotide exchange factor 1 OS=Homo sapiens OX=9606 GN=ARHGEF1;sp|Q92888|ARHG1_HUMAN Rho guanine nucleotide exchange factor 1 OS=Homo sapiens OX=9606 GN=ARHGEF1 PE=1 SV=2;sp|Q92888-3|ARHG1_HUMAN Isoform 3 o	0	0	52444	0	8632.5	0	0	0	0	0
Q92896;Q92896-3;Q92896-2	Q92896;Q92896-3;Q92896-2	Golgi apparatus protein 1	GLG1	sp|Q92896|GSLG1_HUMAN Golgi apparatus protein 1 OS=Homo sapiens OX=9606 GN=GLG1 PE=1 SV=2;sp|Q92896-3|GSLG1_HUMAN Isoform 3 of Golgi apparatus protein 1 OS=Homo sapiens OX=9606 GN=GLG1;sp|Q92896-2|GSLG1_HUMAN Isoform 2 of Golgi apparatus protein 1 OS=Homo	31338	12830	0	11330	0	0	12905	31375	0	0
Q92930	Q92930	Ras-related protein Rab-8B	RAB8B	sp|Q92930|RAB8B_HUMAN Ras-related protein Rab-8B OS=Homo sapiens OX=9606 GN=RAB8B PE=1 SV=2	0	0	11974	0	7138.8	0	0	0	0	0
Q92973-2;Q92973	Q92973-2;Q92973	Transportin-1	TNPO1	sp|Q92973-2|TNPO1_HUMAN Isoform 2 of Transportin-1 OS=Homo sapiens OX=9606 GN=TNPO1;sp|Q92973|TNPO1_HUMAN Transportin-1 OS=Homo sapiens OX=9606 GN=TNPO1 PE=1 SV=2	0	0	0	0	0	0	0	0	0	0
Q92974-3;Q92974-2;Q92974	Q92974-3;Q92974-2;Q92974	Rho guanine nucleotide exchange factor 2	ARHGEF2	sp|Q92974-3|ARHG2_HUMAN Isoform 3 of Rho guanine nucleotide exchange factor 2 OS=Homo sapiens OX=9606 GN=ARHGEF2;sp|Q92974-2|ARHG2_HUMAN Isoform 2 of Rho guanine nucleotide exchange factor 2 OS=Homo sapiens OX=9606 GN=ARHGEF2;sp|Q92974|ARHG2_HUMAN Rho guan	0	0	53306	24998	0	0	0	0	0	0
Q93050-1;Q93050;Q93050-3	Q93050-1;Q93050;Q93050-3	V-type proton ATPase 116 kDa subunit a isoform 1	ATP6V0A1	sp|Q93050-1|VPP1_HUMAN Isoform 2 of V-type proton ATPase 116 kDa subunit a 1 OS=Homo sapiens OX=9606 GN=ATP6V0A1;sp|Q93050|VPP1_HUMAN V-type proton ATPase 116 kDa subunit a 1 OS=Homo sapiens OX=9606 GN=ATP6V0A1 PE=1 SV=3;sp|Q93050-3|VPP1_HUMAN Isoform 3 of	0	0	10676	0	0	19922	29433	0	20092	0
Q969Q5	Q969Q5	Ras-related protein Rab-24	RAB24	sp|Q969Q5|RAB24_HUMAN Ras-related protein Rab-24 OS=Homo sapiens OX=9606 GN=RAB24 PE=1 SV=1	0	0	77448	0	0	0	5461.9	0	0	0
Q96AX1	Q96AX1	Vacuolar protein sorting-associated protein 33A	VPS33A	sp|Q96AX1|VP33A_HUMAN Vacuolar protein sorting-associated protein 33A OS=Homo sapiens OX=9606 GN=VPS33A PE=1 SV=1	0	0	24663	0	2320.5	0	0	0	0	0
Q96BM9;Q9NVJ2	Q96BM9;Q9NVJ2	ADP-ribosylation factor-like protein 8A;ADP-ribosylation factor-like protein 8B	ARL8A;ARL8B	sp|Q96BM9|ARL8A_HUMAN ADP-ribosylation factor-like protein 8A OS=Homo sapiens OX=9606 GN=ARL8A PE=1 SV=1;sp|Q9NVJ2|ARL8B_HUMAN ADP-ribosylation factor-like protein 8B OS=Homo sapiens OX=9606 GN=ARL8B PE=1 SV=1	0	0	148850	0	21829	0	17477	0	0	0
Q96C19;Q9BUP0-2;Q9BUP0	Q96C19	EF-hand domain-containing protein D2	EFHD2	sp|Q96C19|EFHD2_HUMAN EF-hand domain-containing protein D2 OS=Homo sapiens OX=9606 GN=EFHD2 PE=1 SV=1	35489	0	27606	0	14385	0	15680	0	6723.5	0
Q96CX2;Q68DU8	Q96CX2;Q68DU8	BTB/POZ domain-containing protein KCTD12;BTB/POZ domain-containing protein KCTD16	KCTD12;KCTD16	sp|Q96CX2|KCD12_HUMAN BTB/POZ domain-containing protein KCTD12 OS=Homo sapiens OX=9606 GN=KCTD12 PE=1 SV=1;sp|Q68DU8|KCD16_HUMAN BTB/POZ domain-containing protein KCTD16 OS=Homo sapiens OX=9606 GN=KCTD16 PE=1 SV=1	14877	0	27472	0	11405	0	0	0	0	0
Q96DA0	Q96DA0	Zymogen granule protein 16 homolog B	ZG16B	sp|Q96DA0|ZG16B_HUMAN Zymogen granule protein 16 homolog B OS=Homo sapiens OX=9606 GN=ZG16B PE=1 SV=3	1525700	4502.4	378590	1772500	2136400	596830	1018300	343330	911950	265340
Q96DR5	Q96DR5	BPI fold-containing family A member 2	BPIFA2	sp|Q96DR5|BPIA2_HUMAN BPI fold-containing family A member 2 OS=Homo sapiens OX=9606 GN=BPIFA2 PE=1 SV=2	180660	0	11778	360930	599070	0	18750	0	5972.8	2594.4
Q96F07-2;Q96F07;Q7L576-3;Q7L576-2;Q7L576	Q96F07-2;Q96F07;Q7L576-3;Q7L576-2;Q7L576	Cytoplasmic FMR1-interacting protein 2;Cytoplasmic FMR1-interacting protein 1	CYFIP2;CYFIP1	sp|Q96F07-2|CYFP2_HUMAN Isoform 2 of Cytoplasmic FMR1-interacting protein 2 OS=Homo sapiens OX=9606 GN=CYFIP2;sp|Q96F07|CYFP2_HUMAN Cytoplasmic FMR1-interacting protein 2 OS=Homo sapiens OX=9606 GN=CYFIP2 PE=1 SV=2;sp|Q7L576-3|CYFP1_HUMAN Isoform 3 of Cyto	19175	0	0	23864	0	0	0	0	11912	0
Q96FN4;Q96FN4-2	Q96FN4;Q96FN4-2	Copine-2	CPNE2	sp|Q96FN4|CPNE2_HUMAN Copine-2 OS=Homo sapiens OX=9606 GN=CPNE2 PE=1 SV=3;sp|Q96FN4-2|CPNE2_HUMAN Isoform 2 of Copine-2 OS=Homo sapiens OX=9606 GN=CPNE2	0	0	29475	0	12941	0	0	0	0	0
Q96FQ6	Q96FQ6	Protein S100-A16	S100A16	sp|Q96FQ6|S10AG_HUMAN Protein S100-A16 OS=Homo sapiens OX=9606 GN=S100A16 PE=1 SV=1	5074.2	0	1338.8	27747	0	0	0	0	0	0
Q96FW1;Q96FW1-2	Q96FW1;Q96FW1-2	Ubiquitin thioesterase OTUB1	OTUB1	sp|Q96FW1|OTUB1_HUMAN Ubiquitin thioesterase OTUB1 OS=Homo sapiens OX=9606 GN=OTUB1 PE=1 SV=2;sp|Q96FW1-2|OTUB1_HUMAN Isoform 2 of Ubiquitin thioesterase OTUB1 OS=Homo sapiens OX=9606 GN=OTUB1	11256	0	87201	11339	18642	4338	12560	0	8501.3	0
Q96G03;Q96G03-2	Q96G03	Phosphoglucomutase-2	PGM2	sp|Q96G03|PGM2_HUMAN Phosphopentomutase OS=Homo sapiens OX=9606 GN=PGM2 PE=1 SV=4	6270.5	0	65552	18265	156600	3998	33521	0	9494.6	0
Q96GE4-2;Q96GE4	Q96GE4-2;Q96GE4	Centrosomal protein of 95 kDa	CEP95	sp|Q96GE4-2|CEP95_HUMAN Isoform 2 of Centrosomal protein of 95 kDa OS=Homo sapiens OX=9606 GN=CEP95;sp|Q96GE4|CEP95_HUMAN Centrosomal protein of 95 kDa OS=Homo sapiens OX=9606 GN=CEP95 PE=1 SV=1	23013	0	514080	5167.7	220430	107460	231810	81757	89024	37541
Q96HE7;Q86YB8	Q96HE7	ERO1-like protein alpha	ERO1L	sp|Q96HE7|ERO1A_HUMAN ERO1-like protein alpha OS=Homo sapiens OX=9606 GN=ERO1A PE=1 SV=2	19682	0	42502	16887	29932	0	7680	0	0	0
Q96IU4	Q96IU4	Alpha/beta hydrolase domain-containing protein 14B	ABHD14B	sp|Q96IU4|ABHEB_HUMAN Putative protein-lysine deacylase ABHD14B OS=Homo sapiens OX=9606 GN=ABHD14B PE=1 SV=1	12875	0	62937	0	16334	0	0	0	0	0
Q96L92;Q96L92-3;Q96L92-2	Q96L92;Q96L92-3;Q96L92-2	Sorting nexin-27	SNX27	sp|Q96L92|SNX27_HUMAN Sorting nexin-27 OS=Homo sapiens OX=9606 GN=SNX27 PE=1 SV=2;sp|Q96L92-3|SNX27_HUMAN Isoform 2 of Sorting nexin-27 OS=Homo sapiens OX=9606 GN=SNX27;sp|Q96L92-2|SNX27_HUMAN Isoform 3 of Sorting nexin-27 OS=Homo sapiens OX=9606 GN=SNX27	0	0	11925	0	1185.5	0	0	0	0	0
Q96LB3	Q96LB3	Intraflagellar transport protein 74 homolog	IFT74	sp|Q96LB3|IFT74_HUMAN Intraflagellar transport protein 74 homolog OS=Homo sapiens OX=9606 GN=IFT74 PE=1 SV=1	0	0	0	0	0	0	0	0	0	0
Q96N66;Q96N66-2;Q96N66-3	Q96N66;Q96N66-2;Q96N66-3	Lysophospholipid acyltransferase 7	MBOAT7	sp|Q96N66|MBOA7_HUMAN Lysophospholipid acyltransferase 7 OS=Homo sapiens OX=9606 GN=MBOAT7 PE=1 SV=2;sp|Q96N66-2|MBOA7_HUMAN Isoform 2 of Lysophospholipid acyltransferase 7 OS=Homo sapiens OX=9606 GN=MBOAT7;sp|Q96N66-3|MBOA7_HUMAN Isoform 3 of Lysophosphol	0	0	42079	0	881.32	0	0	0	0	0
Q96NY7-2;Q96NY7;Q9NZA1-3;Q9NZA1-2;Q9NZA1	Q96NY7-2;Q96NY7	Chloride intracellular channel protein 6	CLIC6	sp|Q96NY7-2|CLIC6_HUMAN Isoform A of Chloride intracellular channel protein 6 OS=Homo sapiens OX=9606 GN=CLIC6;sp|Q96NY7|CLIC6_HUMAN Chloride intracellular channel protein 6 OS=Homo sapiens OX=9606 GN=CLIC6 PE=2 SV=3	301390	0	7977.1	355740	40179	1043.3	11655	2360.2	225100	675.7
Q96P48-3;Q96P48;Q96P48-7;Q96P48-2;Q96P48-4;Q96P48-1;Q96P48-5	Q96P48-3;Q96P48;Q96P48-7;Q96P48-2;Q96P48-4;Q96P48-1;Q96P48-5	Arf-GAP with Rho-GAP domain, ANK repeat and PH domain-containing protein 1	ARAP1	sp|Q96P48-3|ARAP1_HUMAN Isoform 3 of Arf-GAP with Rho-GAP domain, ANK repeat and PH domain-containing protein 1 OS=Homo sapiens OX=9606 GN=ARAP1;sp|Q96P48|ARAP1_HUMAN Arf-GAP with Rho-GAP domain, ANK repeat and PH domain-containing protein 1 OS=Homo sapien	0	0	55190	0	4593	0	0	0	0	0
Q96P63;Q96P63-2	Q96P63;Q96P63-2	Serpin B12	SERPINB12	sp|Q96P63|SPB12_HUMAN Serpin B12 OS=Homo sapiens OX=9606 GN=SERPINB12 PE=1 SV=1;sp|Q96P63-2|SPB12_HUMAN Isoform 2 of Serpin B12 OS=Homo sapiens OX=9606 GN=SERPINB12	26547	0	0	0	0	35028	0	0	0	0
Q96PK6-3;Q96PK6-4;Q96PK6-2;Q96PK6-5;Q96PK6	Q96PK6-3;Q96PK6-4;Q96PK6-2;Q96PK6-5;Q96PK6	RNA-binding protein 14	RBM14	sp|Q96PK6-3|RBM14_HUMAN Isoform 3 of RNA-binding protein 14 OS=Homo sapiens OX=9606 GN=RBM14;sp|Q96PK6-4|RBM14_HUMAN Isoform 4 of RNA-binding protein 14 OS=Homo sapiens OX=9606 GN=RBM14;sp|Q96PK6-2|RBM14_HUMAN Isoform 2 of RNA-binding protein 14 OS=Homo sa	0	0	0	0	0	0	0	0	0	0
Q96QK1	Q96QK1	Vacuolar protein sorting-associated protein 35	VPS35	sp|Q96QK1|VPS35_HUMAN Vacuolar protein sorting-associated protein 35 OS=Homo sapiens OX=9606 GN=VPS35 PE=1 SV=2	5607.4	0	79023	8237.7	62593	4447.3	10445	0	0	0
Q96QR1	Q96QR1	Secretoglobin family 3A member 1	SCGB3A1	sp|Q96QR1|SG3A1_HUMAN Secretoglobin family 3A member 1 OS=Homo sapiens OX=9606 GN=SCGB3A1 PE=1 SV=2	794310	0	0	0	142450	0	23289	0	110770	0
Q96RQ9-2	Q96RQ9-2			sp|Q96RQ9-2|OXLA_HUMAN Isoform 2 of L-amino-acid oxidase OS=Homo sapiens OX=9606 GN=IL4I1	89828	0	64884	0	73378	11521	0	0	0	0
Q96S55-3;Q96S55-2;Q96S55	Q96S55-3;Q96S55-2;Q96S55	ATPase WRNIP1	WRNIP1	sp|Q96S55-3|WRIP1_HUMAN Isoform 3 of ATPase WRNIP1 OS=Homo sapiens OX=9606 GN=WRNIP1;sp|Q96S55-2|WRIP1_HUMAN Isoform 2 of ATPase WRNIP1 OS=Homo sapiens OX=9606 GN=WRNIP1;sp|Q96S55|WRIP1_HUMAN ATPase WRNIP1 OS=Homo sapiens OX=9606 GN=WRNIP1 PE=1 SV=2	281730	0	2219.8	8705.4	3544.1	0	7107.4	0	5641.7	38345
Q96S97	Q96S97	Myeloid-associated differentiation marker	MYADM	sp|Q96S97|MYADM_HUMAN Myeloid-associated differentiation marker OS=Homo sapiens OX=9606 GN=MYADM PE=1 SV=2	0	0	0	0	0	0	0	0	0	0
Q96TA1-2;Q96TA1	Q96TA1-2;Q96TA1	Niban-like protein 1	FAM129B	sp|Q96TA1-2|NIBA2_HUMAN Isoform 2 of Protein Niban 2 OS=Homo sapiens OX=9606 GN=NIBAN2;sp|Q96TA1|NIBA2_HUMAN Protein Niban 2 OS=Homo sapiens OX=9606 GN=NIBAN2 PE=1 SV=3	52840	0	3083.6	73271	8516.3	0	0	0	0	0
Q99102-13;Q99102-10;Q99102;Q99102-12;Q99102-17;Q99102-3;Q99102-16;Q99102-2;Q99102-8;Q99102-7;Q99102-5	Q99102-13;Q99102-10;Q99102;Q99102-12;Q99102-17;Q99102-3	Mucin-4;Mucin-4 alpha chain;Mucin-4 beta chain	MUC4	sp|Q99102-13|MUC4_HUMAN Isoform 13 of Mucin-4 OS=Homo sapiens OX=9606 GN=MUC4;sp|Q99102-10|MUC4_HUMAN Isoform 10 of Mucin-4 OS=Homo sapiens OX=9606 GN=MUC4;sp|Q99102|MUC4_HUMAN Mucin-4 OS=Homo sapiens OX=9606 GN=MUC4 PE=1 SV=5;sp|Q99102-12|MUC4_HUMAN Isofo	356720	0	35265	731020	187070	7624.6	42747	0	341910	4354.3
Q99439;Q99439-2	Q99439;Q99439-2	Calponin-2	CNN2	sp|Q99439|CNN2_HUMAN Calponin-2 OS=Homo sapiens OX=9606 GN=CNN2 PE=1 SV=4;sp|Q99439-2|CNN2_HUMAN Isoform 2 of Calponin-2 OS=Homo sapiens OX=9606 GN=CNN2	1669.6	0	180910	733.56	52416	1297.1	365.31	0	0	0
Q99460-2;Q99460	Q99460-2;Q99460	26S proteasome non-ATPase regulatory subunit 1	PSMD1	sp|Q99460-2|PSMD1_HUMAN Isoform 2 of 26S proteasome non-ATPase regulatory subunit 1 OS=Homo sapiens OX=9606 GN=PSMD1;sp|Q99460|PSMD1_HUMAN 26S proteasome non-ATPase regulatory subunit 1 OS=Homo sapiens OX=9606 GN=PSMD1 PE=1 SV=2	0	0	0	0	0	0	0	0	0	0
Q99497	Q99497	Protein deglycase DJ-1	PARK7	sp|Q99497|PARK7_HUMAN Parkinson disease protein 7 OS=Homo sapiens OX=9606 GN=PARK7 PE=1 SV=2	49582	0	30811	25696	48705	0	23675	0	17253	0
Q99536;Q99536-3;Q99536-2	Q99536;Q99536-3	Synaptic vesicle membrane protein VAT-1 homolog	VAT1	sp|Q99536|VAT1_HUMAN Synaptic vesicle membrane protein VAT-1 homolog OS=Homo sapiens OX=9606 GN=VAT1 PE=1 SV=2;sp|Q99536-3|VAT1_HUMAN Isoform 3 of Synaptic vesicle membrane protein VAT-1 homolog OS=Homo sapiens OX=9606 GN=VAT1	70246	0	296220	54148	282200	57585	112070	0	19229	0
Q99541	Q99541	Perilipin-2	PLIN2	sp|Q99541|PLIN2_HUMAN Perilipin-2 OS=Homo sapiens OX=9606 GN=PLIN2 PE=1 SV=2	570350	0	0	4835.4	0	0	3196.9	0	0	0
Q99623;Q99623-2	Q99623;Q99623-2	Prohibitin-2	PHB2	sp|Q99623|PHB2_HUMAN Prohibitin-2 OS=Homo sapiens OX=9606 GN=PHB2 PE=1 SV=2;sp|Q99623-2|PHB2_HUMAN Isoform 2 of Prohibitin-2 OS=Homo sapiens OX=9606 GN=PHB2	0	0	30356	0	6153.1	0	3106.3	0	0	0
Q99714-2;Q99714	Q99714-2;Q99714	3-hydroxyacyl-CoA dehydrogenase type-2	HSD17B10	sp|Q99714-2|HCD2_HUMAN Isoform 2 of 3-hydroxyacyl-CoA dehydrogenase type-2 OS=Homo sapiens OX=9606 GN=HSD17B10;sp|Q99714|HCD2_HUMAN 3-hydroxyacyl-CoA dehydrogenase type-2 OS=Homo sapiens OX=9606 GN=HSD17B10 PE=1 SV=3	0	0	38655	1368.3	0	0	0	0	0	0
Q99828;Q99828-2	Q99828;Q99828-2	Calcium and integrin-binding protein 1	CIB1	sp|Q99828|CIB1_HUMAN Calcium and integrin-binding protein 1 OS=Homo sapiens OX=9606 GN=CIB1 PE=1 SV=4;sp|Q99828-2|CIB1_HUMAN Isoform 2 of Calcium and integrin-binding protein 1 OS=Homo sapiens OX=9606 GN=CIB1	333020	0	10509	224930	59863	0	15888	0	84605	0
Q99935	Q99935	Proline-rich protein 1;Opiorphin	PROL1	sp|Q99935|PROL1_HUMAN Opiorphin prepropeptide OS=Homo sapiens OX=9606 GN=OPRPN PE=1 SV=2	0	0	0	0	0	0	0	0	0	0
Q9BPV8-2;Q9BPV8	Q9BPV8-2;Q9BPV8	P2Y purinoceptor 13	P2RY13	sp|Q9BPV8-2|P2Y13_HUMAN Isoform 2 of P2Y purinoceptor 13 OS=Homo sapiens OX=9606 GN=P2RY13;sp|Q9BPV8|P2Y13_HUMAN P2Y purinoceptor 13 OS=Homo sapiens OX=9606 GN=P2RY13 PE=1 SV=3	0	0	15483	0	3614.3	0	0	0	0	0
Q9BQE3	Q9BQE3	Tubulin alpha-1C chain	TUBA1C	sp|Q9BQE3|TBA1C_HUMAN Tubulin alpha-1C chain OS=Homo sapiens OX=9606 GN=TUBA1C PE=1 SV=1	153290	0	0	15357	10246	0	0	0	0	0
Q9BRF8;Q9BRF8-3;Q9BRF8-2	Q9BRF8;Q9BRF8-3;Q9BRF8-2	Serine/threonine-protein phosphatase CPPED1	CPPED1	sp|Q9BRF8|CPPED_HUMAN Serine/threonine-protein phosphatase CPPED1 OS=Homo sapiens OX=9606 GN=CPPED1 PE=1 SV=3;sp|Q9BRF8-3|CPPED_HUMAN Isoform 3 of Serine/threonine-protein phosphatase CPPED1 OS=Homo sapiens OX=9606 GN=CPPED1;sp|Q9BRF8-2|CPPED_HUMAN Isoform	0	0	65322	10544	48489	0	23973	0	0	0
Q9BRR9-4;Q9BRR9-2;Q9BRR9-3;Q9BRR9-5;Q9BRR9	Q9BRR9-4;Q9BRR9-2;Q9BRR9-3;Q9BRR9-5;Q9BRR9	Rho GTPase-activating protein 9	ARHGAP9	sp|Q9BRR9-4|RHG09_HUMAN Isoform 4 of Rho GTPase-activating protein 9 OS=Homo sapiens OX=9606 GN=ARHGAP9;sp|Q9BRR9-2|RHG09_HUMAN Isoform 2 of Rho GTPase-activating protein 9 OS=Homo sapiens OX=9606 GN=ARHGAP9;sp|Q9BRR9-3|RHG09_HUMAN Isoform 3 of Rho GTPase-	0	0	0	0	0	0	0	0	0	0
Q9BS26	Q9BS26	Endoplasmic reticulum resident protein 44	ERP44	sp|Q9BS26|ERP44_HUMAN Endoplasmic reticulum resident protein 44 OS=Homo sapiens OX=9606 GN=ERP44 PE=1 SV=1	12294	0	161920	19742	44834	11856	24471	30745	0	0
Q9BSJ8;Q9BSJ8-2	Q9BSJ8;Q9BSJ8-2	Extended synaptotagmin-1	ESYT1	sp|Q9BSJ8|ESYT1_HUMAN Extended synaptotagmin-1 OS=Homo sapiens OX=9606 GN=ESYT1 PE=1 SV=1;sp|Q9BSJ8-2|ESYT1_HUMAN Isoform 2 of Extended synaptotagmin-1 OS=Homo sapiens OX=9606 GN=ESYT1	0	0	23395	0	7432.4	0	0	0	0	0
Q9BT23	Q9BT23	LIM domain-containing protein 2	LIMD2	sp|Q9BT23|LIMD2_HUMAN LIM domain-containing protein 2 OS=Homo sapiens OX=9606 GN=LIMD2 PE=1 SV=1	0	0	0	0	0	0	0	0	0	0
Q9BTT0-3;Q9BTT0	Q9BTT0-3;Q9BTT0	Acidic leucine-rich nuclear phosphoprotein 32 family member E	ANP32E	sp|Q9BTT0-3|AN32E_HUMAN Isoform 3 of Acidic leucine-rich nuclear phosphoprotein 32 family member E OS=Homo sapiens OX=9606 GN=ANP32E;sp|Q9BTT0|AN32E_HUMAN Acidic leucine-rich nuclear phosphoprotein 32 family member E OS=Homo sapiens OX=9606 GN=ANP32E PE=1	0	0	85841	0	7471.3	0	0	0	0	0
Q9BUJ2-4;Q9BUJ2-2;Q9BUJ2;Q9BUJ2-3	Q9BUJ2-4;Q9BUJ2-2;Q9BUJ2;Q9BUJ2-3	Heterogeneous nuclear ribonucleoprotein U-like protein 1	HNRNPUL1	sp|Q9BUJ2-4|HNRL1_HUMAN Isoform 4 of Heterogeneous nuclear ribonucleoprotein U-like protein 1 OS=Homo sapiens OX=9606 GN=HNRNPUL1;sp|Q9BUJ2-2|HNRL1_HUMAN Isoform 2 of Heterogeneous nuclear ribonucleoprotein U-like protein 1 OS=Homo sapiens OX=9606 GN=HNRNP	0	0	35668	0	3391.5	0	0	0	0	0
Q9BUL8	Q9BUL8	Programmed cell death protein 10	PDCD10	sp|Q9BUL8|PDC10_HUMAN Programmed cell death protein 10 OS=Homo sapiens OX=9606 GN=PDCD10 PE=1 SV=1	83783	0	0	71530	27508	0	0	0	27598	0
Q9BV40	Q9BV40	Vesicle-associated membrane protein 8	VAMP8	sp|Q9BV40|VAMP8_HUMAN Vesicle-associated membrane protein 8 OS=Homo sapiens OX=9606 GN=VAMP8 PE=1 SV=1	28649	0	0	11186	0	0	0	0	0	0
Q9BVK6	Q9BVK6	Transmembrane emp24 domain-containing protein 9	TMED9	sp|Q9BVK6|TMED9_HUMAN Transmembrane emp24 domain-containing protein 9 OS=Homo sapiens OX=9606 GN=TMED9 PE=1 SV=2	21448	0	91967	0	0	0	0	0	0	0
Q9BW04-2;Q9BW04	Q9BW04-2;Q9BW04	Specifically androgen-regulated gene protein	SARG	sp|Q9BW04-2|SARG_HUMAN Isoform 2 of Specifically androgen-regulated gene protein OS=Homo sapiens OX=9606 GN=SARG;sp|Q9BW04|SARG_HUMAN Specifically androgen-regulated gene protein OS=Homo sapiens OX=9606 GN=SARG PE=1 SV=2	0	0	0	6185.9	0	0	0	0	11070	0
Q9BW30	Q9BW30	Tubulin polymerization-promoting protein family member 3	TPPP3	sp|Q9BW30|TPPP3_HUMAN Tubulin polymerization-promoting protein family member 3 OS=Homo sapiens OX=9606 GN=TPPP3 PE=1 SV=1	342880	0	24457	202890	78496	3400.6	45038	0	246360	6428.8
Q9BWU0	Q9BWU0	Kanadaptin	SLC4A1AP	sp|Q9BWU0|NADAP_HUMAN Kanadaptin OS=Homo sapiens OX=9606 GN=SLC4A1AP PE=1 SV=1	0	0	1602.5	0	79079	0	1087.1	0	0	0
Q9BZQ8	Q9BZQ8	Protein Niban	FAM129A	sp|Q9BZQ8|NIBA1_HUMAN Protein Niban 1 OS=Homo sapiens OX=9606 GN=NIBAN1 PE=1 SV=1	0	0	24881	6153.5	4987.2	0	0	0	0	0
Q9GZZ8	Q9GZZ8	Extracellular glycoprotein lacritin	LACRT	sp|Q9GZZ8|LACRT_HUMAN Extracellular glycoprotein lacritin OS=Homo sapiens OX=9606 GN=LACRT PE=1 SV=1	0	0	0	194010	7789.5	53520	0	0	107860	0
Q9H0U4;Q92928;P62820;P62820-3;P62820-2	Q9H0U4;Q92928;P62820	Ras-related protein Rab-1B;Putative Ras-related protein Rab-1C;Ras-related protein Rab-1A	RAB1B;RAB1C;RAB1A	sp|Q9H0U4|RAB1B_HUMAN Ras-related protein Rab-1B OS=Homo sapiens OX=9606 GN=RAB1B PE=1 SV=1;sp|Q92928|RAB1C_HUMAN Putative Ras-related protein Rab-1C OS=Homo sapiens OX=9606 GN=RAB1C PE=5 SV=2;sp|P62820|RAB1A_HUMAN Ras-related protein Rab-1A OS=Homo sapien	479710	0	496450	146730	364840	44426	157850	37428	97295	15118
Q9H223	Q9H223	EH domain-containing protein 4	EHD4	sp|Q9H223|EHD4_HUMAN EH domain-containing protein 4 OS=Homo sapiens OX=9606 GN=EHD4 PE=1 SV=1	224890	0	19854	28313	5919.9	0	3712.3	0	19162	0
Q9H299	Q9H299	SH3 domain-binding glutamic acid-rich-like protein 3	SH3BGRL3	sp|Q9H299|SH3L3_HUMAN SH3 domain-binding glutamic acid-rich-like protein 3 OS=Homo sapiens OX=9606 GN=SH3BGRL3 PE=1 SV=1	34876	0	115800	35915	106410	12558	39364	0	0	0
Q9H2G2-2;Q9H2G2	Q9H2G2-2;Q9H2G2	STE20-like serine/threonine-protein kinase	SLK	sp|Q9H2G2-2|SLK_HUMAN Isoform 2 of STE20-like serine/threonine-protein kinase OS=Homo sapiens OX=9606 GN=SLK;sp|Q9H2G2|SLK_HUMAN STE20-like serine/threonine-protein kinase OS=Homo sapiens OX=9606 GN=SLK PE=1 SV=1	17767	0	17169	14595	11252	0	0	0	0	0
Q9H3R2	Q9H3R2	Mucin-13	MUC13	sp|Q9H3R2|MUC13_HUMAN Mucin-13 OS=Homo sapiens OX=9606 GN=MUC13 PE=1 SV=3	9225.3	0	7740.5	163930	90455	2688.9	12572	7251.9	84510	9055.1
Q9H3Z4-2;Q9H3Z4	Q9H3Z4-2;Q9H3Z4	DnaJ homolog subfamily C member 5	DNAJC5	sp|Q9H3Z4-2|DNJC5_HUMAN Isoform 2 of DnaJ homolog subfamily C member 5 OS=Homo sapiens OX=9606 GN=DNAJC5;sp|Q9H3Z4|DNJC5_HUMAN DnaJ homolog subfamily C member 5 OS=Homo sapiens OX=9606 GN=DNAJC5 PE=1 SV=1	43917	0	42549	28334	34947	7548.3	17477	0	0	0
Q9H444	Q9H444	Charged multivesicular body protein 4b	CHMP4B	sp|Q9H444|CHM4B_HUMAN Charged multivesicular body protein 4b OS=Homo sapiens OX=9606 GN=CHMP4B PE=1 SV=1	19372	0	0	0	11311	0	0	0	0	0
Q9H4A4	Q9H4A4	Aminopeptidase B	RNPEP	sp|Q9H4A4|AMPB_HUMAN Aminopeptidase B OS=Homo sapiens OX=9606 GN=RNPEP PE=1 SV=2	0	0	72495	14855	69889	0	22511	23293	10091	0
Q9H4B7	Q9H4B7	Tubulin beta-1 chain	TUBB1	sp|Q9H4B7|TBB1_HUMAN Tubulin beta-1 chain OS=Homo sapiens OX=9606 GN=TUBB1 PE=1 SV=1	0	0	0	0	0	0	0	0	0	0
Q9H4E7	Q9H4E7	Differentially expressed in FDCP 6 homolog	DEF6	sp|Q9H4E7|DEFI6_HUMAN Differentially expressed in FDCP 6 homolog OS=Homo sapiens OX=9606 GN=DEF6 PE=1 SV=1	0	0	0	0	0	0	0	0	0	0
Q9H4G4	Q9H4G4	Golgi-associated plant pathogenesis-related protein 1	GLIPR2	sp|Q9H4G4|GAPR1_HUMAN Golgi-associated plant pathogenesis-related protein 1 OS=Homo sapiens OX=9606 GN=GLIPR2 PE=1 SV=3	107740	0	109100	139530	79601	0	25837	0	37048	0
Q9H4M9;Q9NZN4	Q9H4M9	EH domain-containing protein 1	EHD1	sp|Q9H4M9|EHD1_HUMAN EH domain-containing protein 1 OS=Homo sapiens OX=9606 GN=EHD1 PE=1 SV=2	18224	0	171310	10781	42288	0	12211	0	7020.9	0
Q9H6S3-3;Q9H6S3;Q9H6S3-2	Q9H6S3-3;Q9H6S3	Epidermal growth factor receptor kinase substrate 8-like protein 2	EPS8L2	sp|Q9H6S3-3|ES8L2_HUMAN Isoform 3 of Epidermal growth factor receptor kinase substrate 8-like protein 2 OS=Homo sapiens OX=9606 GN=EPS8L2;sp|Q9H6S3|ES8L2_HUMAN Epidermal growth factor receptor kinase substrate 8-like protein 2 OS=Homo sapiens OX=9606 GN=EP	29415	0	7243.7	112090	0	0	0	0	10511	0
Q9H939-2;Q9H939	Q9H939-2;Q9H939	Proline-serine-threonine phosphatase-interacting protein 2	PSTPIP2	sp|Q9H939-2|PPIP2_HUMAN Isoform 2 of Proline-serine-threonine phosphatase-interacting protein 2 OS=Homo sapiens OX=9606 GN=PSTPIP2;sp|Q9H939|PPIP2_HUMAN Proline-serine-threonine phosphatase-interacting protein 2 OS=Homo sapiens OX=9606 GN=PSTPIP2 PE=1 SV=4	0	31081	21164	0	0	0	0	16663	0	20753
Q9H9H4	Q9H9H4	Vacuolar protein sorting-associated protein 37B	VPS37B	sp|Q9H9H4|VP37B_HUMAN Vacuolar protein sorting-associated protein 37B OS=Homo sapiens OX=9606 GN=VPS37B PE=1 SV=1	0	0	8368.8	22883	2729.6	0	0	0	0	0
Q9HB40-2;Q9HB40	Q9HB40-2;Q9HB40	Retinoid-inducible serine carboxypeptidase	SCPEP1	sp|Q9HB40-2|RISC_HUMAN Isoform 2 of Retinoid-inducible serine carboxypeptidase OS=Homo sapiens OX=9606 GN=SCPEP1;sp|Q9HB40|RISC_HUMAN Retinoid-inducible serine carboxypeptidase OS=Homo sapiens OX=9606 GN=SCPEP1 PE=1 SV=1	0	0	0	0	33593	0	23145	0	0	0
Q9HBI0-3;Q9HBI0-2;Q9HBI0	Q9HBI0-3;Q9HBI0-2;Q9HBI0	Gamma-parvin	PARVG	sp|Q9HBI0-3|PARVG_HUMAN Isoform 3 of Gamma-parvin OS=Homo sapiens OX=9606 GN=PARVG;sp|Q9HBI0-2|PARVG_HUMAN Isoform 2 of Gamma-parvin OS=Homo sapiens OX=9606 GN=PARVG;sp|Q9HBI0|PARVG_HUMAN Gamma-parvin OS=Homo sapiens OX=9606 GN=PARVG PE=1 SV=1	0	0	53934	0	7176.2	0	0	0	0	0
Q9HC38-2;Q9HC38	Q9HC38-2;Q9HC38	Glyoxalase domain-containing protein 4	GLOD4	sp|Q9HC38-2|GLOD4_HUMAN Isoform 2 of Glyoxalase domain-containing protein 4 OS=Homo sapiens OX=9606 GN=GLOD4;sp|Q9HC38|GLOD4_HUMAN Glyoxalase domain-containing protein 4 OS=Homo sapiens OX=9606 GN=GLOD4 PE=1 SV=1	25477	0	20305	17620	32722	0	15493	0	11505	0
Q9HC84;Q02817	Q9HC84	Mucin-5B	MUC5B	sp|Q9HC84|MUC5B_HUMAN Mucin-5B OS=Homo sapiens OX=9606 GN=MUC5B PE=1 SV=3	18144000	57417	1426600	8740200	5410600	3775700	6903300	545140	4261500	1027600
Q9HCY8	Q9HCY8	Protein S100-A14	S100A14	sp|Q9HCY8|S10AE_HUMAN Protein S100-A14 OS=Homo sapiens OX=9606 GN=S100A14 PE=1 SV=1	0	0	4117.3	71498	2304.5	0	0	0	1635.8	0
Q9HD89;Q9HD89-2	Q9HD89	Resistin	RETN	sp|Q9HD89|RETN_HUMAN Resistin OS=Homo sapiens OX=9606 GN=RETN PE=1 SV=1	154160	0	2557600	64149	809830	339400	908750	79512	319750	73959
Q9HDC9;Q9HDC9-2	Q9HDC9;Q9HDC9-2	Adipocyte plasma membrane-associated protein	APMAP	sp|Q9HDC9|APMAP_HUMAN Adipocyte plasma membrane-associated protein OS=Homo sapiens OX=9606 GN=APMAP PE=1 SV=2;sp|Q9HDC9-2|APMAP_HUMAN Isoform 2 of Adipocyte plasma membrane-associated protein OS=Homo sapiens OX=9606 GN=APMAP	7349.9	0	715740	2897.8	75768	26623	111360	5470.9	29413	5943.1
Q9NP55-2;Q9NP55	Q9NP55-2;Q9NP55	BPI fold-containing family A member 1	BPIFA1	sp|Q9NP55-2|BPIA1_HUMAN Isoform 2 of BPI fold-containing family A member 1 OS=Homo sapiens OX=9606 GN=BPIFA1;sp|Q9NP55|BPIA1_HUMAN BPI fold-containing family A member 1 OS=Homo sapiens OX=9606 GN=BPIFA1 PE=1 SV=1	142050	0	856170	1086300	1485100	263620	300610	0	56772	0
Q9NP72;Q9NP72-3;Q9NP72-2	Q9NP72;Q9NP72-3;Q9NP72-2	Ras-related protein Rab-18	RAB18	sp|Q9NP72|RAB18_HUMAN Ras-related protein Rab-18 OS=Homo sapiens OX=9606 GN=RAB18 PE=1 SV=1;sp|Q9NP72-3|RAB18_HUMAN Isoform 3 of Ras-related protein Rab-18 OS=Homo sapiens OX=9606 GN=RAB18;sp|Q9NP72-2|RAB18_HUMAN Isoform 2 of Ras-related protein Rab-18 OS=	183690	0	26188	4780	4505.9	0	2802.6	0	0	0
Q9NP79	Q9NP79	Vacuolar protein sorting-associated protein VTA1 homolog	VTA1	sp|Q9NP79|VTA1_HUMAN Vacuolar protein sorting-associated protein VTA1 homolog OS=Homo sapiens OX=9606 GN=VTA1 PE=1 SV=1	0	0	11710	0	1481.4	0	0	0	0	0
Q9NPP4;Q9NPP4-2	Q9NPP4	NLR family CARD domain-containing protein 4	NLRC4	sp|Q9NPP4|NLRC4_HUMAN NLR family CARD domain-containing protein 4 OS=Homo sapiens OX=9606 GN=NLRC4 PE=1 SV=2	0	0	117470	0	9898.7	3381.1	0	0	0	0
Q9NQ48-3;Q9NQ48-2;Q9NQ48	Q9NQ48-3;Q9NQ48-2;Q9NQ48	Leucine zipper transcription factor-like protein 1	LZTFL1	sp|Q9NQ48-3|LZTL1_HUMAN Isoform 3 of Leucine zipper transcription factor-like protein 1 OS=Homo sapiens OX=9606 GN=LZTFL1;sp|Q9NQ48-2|LZTL1_HUMAN Isoform 2 of Leucine zipper transcription factor-like protein 1 OS=Homo sapiens OX=9606 GN=LZTFL1;sp|Q9NQ48|LZ	87971	0	0	6717	5474.2	0	4296.4	9504.9	8720.5	4316.6
Q9NQC3-3;Q9NQC3-2;Q9NQC3-5;Q9NQC3-4;Q9NQC3-6;Q9NQC3	Q9NQC3-3;Q9NQC3-2;Q9NQC3-5;Q9NQC3-4;Q9NQC3-6;Q9NQC3	Reticulon-4	RTN4	sp|Q9NQC3-3|RTN4_HUMAN Isoform C of Reticulon-4 OS=Homo sapiens OX=9606 GN=RTN4;sp|Q9NQC3-2|RTN4_HUMAN Isoform B of Reticulon-4 OS=Homo sapiens OX=9606 GN=RTN4;sp|Q9NQC3-5|RTN4_HUMAN Isoform B2 of Reticulon-4 OS=Homo sapiens OX=9606 GN=RTN4;sp|Q9NQC3-4|RTN	0	0	23648	0	39952	0	9160.2	0	0	0
Q9NQR4	Q9NQR4	Omega-amidase NIT2	NIT2	sp|Q9NQR4|NIT2_HUMAN Omega-amidase NIT2 OS=Homo sapiens OX=9606 GN=NIT2 PE=1 SV=1	0	0	0	0	0	0	0	0	0	0
Q9NQX4;Q9NQX4-2	Q9NQX4	Unconventional myosin-Vc	MYO5C	sp|Q9NQX4|MYO5C_HUMAN Unconventional myosin-Vc OS=Homo sapiens OX=9606 GN=MYO5C PE=1 SV=2	47166	0	0	22464	7833.4	0	0	0	12148	0
Q9NR45	Q9NR45	Sialic acid synthase	NANS	sp|Q9NR45|SIAS_HUMAN Sialic acid synthase OS=Homo sapiens OX=9606 GN=NANS PE=1 SV=2	0	0	0	0	0	0	0	0	0	0
Q9NR56-3;Q9NR56-4;Q9NR56-7;Q9NR56-6;Q9NR56-2;Q9NR56-5;Q9NR56	Q9NR56-3;Q9NR56-4;Q9NR56-7;Q9NR56-6;Q9NR56-2;Q9NR56-5;Q9NR56	Muscleblind-like protein 1	MBNL1	sp|Q9NR56-3|MBNL1_HUMAN Isoform 3 of Muscleblind-like protein 1 OS=Homo sapiens OX=9606 GN=MBNL1;sp|Q9NR56-4|MBNL1_HUMAN Isoform 4 of Muscleblind-like protein 1 OS=Homo sapiens OX=9606 GN=MBNL1;sp|Q9NR56-7|MBNL1_HUMAN Isoform 7 of Muscleblind-like protein	0	0	16290	0	3349.4	0	0	0	0	0
Q9NRD9-2;Q9NRD9	Q9NRD9-2;Q9NRD9	Dual oxidase 1	DUOX1	sp|Q9NRD9-2|DUOX1_HUMAN Isoform 2 of Dual oxidase 1 OS=Homo sapiens OX=9606 GN=DUOX1;sp|Q9NRD9|DUOX1_HUMAN Dual oxidase 1 OS=Homo sapiens OX=9606 GN=DUOX1 PE=1 SV=1	23188	0	0	31310	18180	0	0	0	0	0
Q9NT62;Q9NT62-2	Q9NT62;Q9NT62-2	Ubiquitin-like-conjugating enzyme ATG3	ATG3	sp|Q9NT62|ATG3_HUMAN Ubiquitin-like-conjugating enzyme ATG3 OS=Homo sapiens OX=9606 GN=ATG3 PE=1 SV=1;sp|Q9NT62-2|ATG3_HUMAN Isoform 2 of Ubiquitin-like-conjugating enzyme ATG3 OS=Homo sapiens OX=9606 GN=ATG3	0	0	62459	0	23078	0	0	0	0	0
Q9NTJ5;Q9NTJ5-2	Q9NTJ5;Q9NTJ5-2	Phosphatidylinositide phosphatase SAC1	SACM1L	sp|Q9NTJ5|SAC1_HUMAN Phosphatidylinositol-3-phosphatase SAC1 OS=Homo sapiens OX=9606 GN=SACM1L PE=1 SV=2;sp|Q9NTJ5-2|SAC1_HUMAN Isoform 2 of Phosphatidylinositol-3-phosphatase SAC1 OS=Homo sapiens OX=9606 GN=SACM1L	0	0	54243	0	7868.8	0	0	0	0	0
Q9NUQ9;Q9NUQ9-2	Q9NUQ9;Q9NUQ9-2	Protein FAM49B	FAM49B	sp|Q9NUQ9|CYRIB_HUMAN CYFIP-related Rac1 interactor B OS=Homo sapiens OX=9606 GN=CYRIB PE=1 SV=1;sp|Q9NUQ9-2|CYRIB_HUMAN Isoform 2 of CYFIP-related Rac1 interactor B OS=Homo sapiens OX=9606 GN=CYRIB	13663	0	62004	4764.5	52015	0	5376.4	0	3945.7	0
Q9NV96-3;Q9NV96-2;Q9NV96	Q9NV96-3;Q9NV96-2;Q9NV96	Cell cycle control protein 50A	TMEM30A	sp|Q9NV96-3|CC50A_HUMAN Isoform 3 of Cell cycle control protein 50A OS=Homo sapiens OX=9606 GN=TMEM30A;sp|Q9NV96-2|CC50A_HUMAN Isoform 2 of Cell cycle control protein 50A OS=Homo sapiens OX=9606 GN=TMEM30A;sp|Q9NV96|CC50A_HUMAN Cell cycle control protein 5	0	0	26704	0	2447.3	0	0	0	0	0
Q9NWV4	Q9NWV4	UPF0587 protein C1orf123	C1orf123	sp|Q9NWV4|CZIB_HUMAN CXXC motif containing zinc binding protein OS=Homo sapiens OX=9606 GN=CZIB PE=1 SV=1	0	0	0	0	0	0	0	0	0	0
Q9NYU2-2;Q9NYU2	Q9NYU2-2;Q9NYU2	UDP-glucose:glycoprotein glucosyltransferase 1	UGGT1	sp|Q9NYU2-2|UGGG1_HUMAN Isoform 2 of UDP-glucose:glycoprotein glucosyltransferase 1 OS=Homo sapiens OX=9606 GN=UGGT1;sp|Q9NYU2|UGGG1_HUMAN UDP-glucose:glycoprotein glucosyltransferase 1 OS=Homo sapiens OX=9606 GN=UGGT1 PE=1 SV=3	0	0	475060	0	1724600	33098	12936	0	0	0
Q9NZH0;Q9NZH0-2	Q9NZH0;Q9NZH0-2	G-protein coupled receptor family C group 5 member B	GPRC5B	sp|Q9NZH0|GPC5B_HUMAN G-protein coupled receptor family C group 5 member B OS=Homo sapiens OX=9606 GN=GPRC5B PE=2 SV=2;sp|Q9NZH0-2|GPC5B_HUMAN Isoform 2 of G-protein coupled receptor family C group 5 member B OS=Homo sapiens OX=9606 GN=GPRC5B	0	0	0	0	0	0	0	0	0	0
Q9NZT1	Q9NZT1	Calmodulin-like protein 5	CALML5	sp|Q9NZT1|CALL5_HUMAN Calmodulin-like protein 5 OS=Homo sapiens OX=9606 GN=CALML5 PE=1 SV=2	53648	13698	4161.1	13585	0	53618	28524	0	0	0
Q9NZT2-2;Q9NZT2	Q9NZT2-2;Q9NZT2	Opioid growth factor receptor	OGFR	sp|Q9NZT2-2|OGFR_HUMAN Isoform 2 of Opioid growth factor receptor OS=Homo sapiens OX=9606 GN=OGFR;sp|Q9NZT2|OGFR_HUMAN Opioid growth factor receptor OS=Homo sapiens OX=9606 GN=OGFR PE=1 SV=3	0	0	0	0	0	0	0	0	0	0
Q9P000-2;Q9P000	Q9P000-2;Q9P000	COMM domain-containing protein 9	COMMD9	sp|Q9P000-2|COMD9_HUMAN Isoform 2 of COMM domain-containing protein 9 OS=Homo sapiens OX=9606 GN=COMMD9;sp|Q9P000|COMD9_HUMAN COMM domain-containing protein 9 OS=Homo sapiens OX=9606 GN=COMMD9 PE=1 SV=2	0	0	13770	0	5304.7	0	0	0	0	0
Q9P107-2;Q9P107	Q9P107-2;Q9P107	GEM-interacting protein	GMIP	sp|Q9P107-2|GMIP_HUMAN Isoform 2 of GEM-interacting protein OS=Homo sapiens OX=9606 GN=GMIP;sp|Q9P107|GMIP_HUMAN GEM-interacting protein OS=Homo sapiens OX=9606 GN=GMIP PE=1 SV=2	0	0	0	0	0	0	0	0	0	0
Q9P1F3	Q9P1F3	Costars family protein ABRACL	ABRACL	sp|Q9P1F3|ABRAL_HUMAN Costars family protein ABRACL OS=Homo sapiens OX=9606 GN=ABRACL PE=1 SV=1	0	0	20350	0	8625.9	0	0	0	0	0
Q9P2R3;Q9P2R3-2;Q9P2R3-4	Q9P2R3;Q9P2R3-2;Q9P2R3-4	Rabankyrin-5	ANKFY1	sp|Q9P2R3|ANFY1_HUMAN Rabankyrin-5 OS=Homo sapiens OX=9606 GN=ANKFY1 PE=1 SV=2;sp|Q9P2R3-2|ANFY1_HUMAN Isoform 2 of Rabankyrin-5 OS=Homo sapiens OX=9606 GN=ANKFY1;sp|Q9P2R3-4|ANFY1_HUMAN Isoform 4 of Rabankyrin-5 OS=Homo sapiens OX=9606 GN=ANKFY1	0	0	0	0	0	0	0	0	0	0
Q9UBG3	Q9UBG3	Cornulin	CRNN	sp|Q9UBG3|CRNN_HUMAN Cornulin OS=Homo sapiens OX=9606 GN=CRNN PE=1 SV=1	0	0	0	43734	2167.6	0	2617.6	0	0	0
Q9UBI6	Q9UBI6	Guanine nucleotide-binding protein G(I)/G(S)/G(O) subunit gamma-12	GNG12	sp|Q9UBI6|GBG12_HUMAN Guanine nucleotide-binding protein G(I)/G(S)/G(O) subunit gamma-12 OS=Homo sapiens OX=9606 GN=GNG12 PE=1 SV=3	205400	0	0	186150	21157	0	0	0	20606	4531.7
Q9UBQ0;Q9UBQ0-2	Q9UBQ0;Q9UBQ0-2	Vacuolar protein sorting-associated protein 29	VPS29	sp|Q9UBQ0|VPS29_HUMAN Vacuolar protein sorting-associated protein 29 OS=Homo sapiens OX=9606 GN=VPS29 PE=1 SV=1;sp|Q9UBQ0-2|VPS29_HUMAN Isoform 2 of Vacuolar protein sorting-associated protein 29 OS=Homo sapiens OX=9606 GN=VPS29	3877.8	0	29939	0	18409	0	0	0	0	0
Q9UBS4	Q9UBS4	DnaJ homolog subfamily B member 11	DNAJB11	sp|Q9UBS4|DJB11_HUMAN DnaJ homolog subfamily B member 11 OS=Homo sapiens OX=9606 GN=DNAJB11 PE=1 SV=1	0	0	0	0	0	0	0	0	0	0
Q9UGI8-2;Q9UGI8	Q9UGI8-2;Q9UGI8	Testin	TES	sp|Q9UGI8-2|TES_HUMAN Isoform 2 of Testin OS=Homo sapiens OX=9606 GN=TES;sp|Q9UGI8|TES_HUMAN Testin OS=Homo sapiens OX=9606 GN=TES PE=1 SV=1	0	0	36589	0	3675.4	0	0	0	2491.9	0
Q9UGM3-5;Q9UGM3-3;Q9UGM3;Q9UGM3-7;Q9UGM3-6;Q9UGM3-8;Q9UGM3-2;Q9UGM3-4;Q9UGM3-9	Q9UGM3-5;Q9UGM3-3;Q9UGM3;Q9UGM3-7;Q9UGM3-6;Q9UGM3-8;Q9UGM3-2;Q9UGM3-4;Q9UGM3-9	Deleted in malignant brain tumors 1 protein	DMBT1	sp|Q9UGM3-5|DMBT1_HUMAN Isoform 5 of Deleted in malignant brain tumors 1 protein OS=Homo sapiens OX=9606 GN=DMBT1;sp|Q9UGM3-3|DMBT1_HUMAN Isoform 3 of Deleted in malignant brain tumors 1 protein OS=Homo sapiens OX=9606 GN=DMBT1;sp|Q9UGM3|DMBT1_HUMAN Delete	9971900	16541	335460	58494000	18831000	1620600	3842900	223200	13131000	1162700
Q9UH99-3;Q9UH99;Q9UH99-2	Q9UH99-3;Q9UH99;Q9UH99-2	SUN domain-containing protein 2	SUN2	sp|Q9UH99-3|SUN2_HUMAN Isoform 3 of SUN domain-containing protein 2 OS=Homo sapiens OX=9606 GN=SUN2;sp|Q9UH99|SUN2_HUMAN SUN domain-containing protein 2 OS=Homo sapiens OX=9606 GN=SUN2 PE=1 SV=3;sp|Q9UH99-2|SUN2_HUMAN Isoform 2 of SUN domain-containing pro	0	0	71549	0	18210	0	0	0	0	0
Q9UIK4;Q9UIK4-2	Q9UIK4;Q9UIK4-2	Death-associated protein kinase 2	DAPK2	sp|Q9UIK4|DAPK2_HUMAN Death-associated protein kinase 2 OS=Homo sapiens OX=9606 GN=DAPK2 PE=1 SV=1;sp|Q9UIK4-2|DAPK2_HUMAN Isoform 2 of Death-associated protein kinase 2 OS=Homo sapiens OX=9606 GN=DAPK2	0	0	0	0	0	0	0	0	0	0
Q9UIV8-2;Q9UIV8	Q9UIV8-2;Q9UIV8	Serpin B13	SERPINB13	sp|Q9UIV8-2|SPB13_HUMAN Isoform 2 of Serpin B13 OS=Homo sapiens OX=9606 GN=SERPINB13;sp|Q9UIV8|SPB13_HUMAN Serpin B13 OS=Homo sapiens OX=9606 GN=SERPINB13 PE=1 SV=2	0	0	0	0	0	0	0	0	0	0
Q9UJ68-2;Q9UJ68-3;Q9UJ68-4;Q9UJ68-5;Q9UJ68	Q9UJ68-2;Q9UJ68-3;Q9UJ68-4;Q9UJ68-5;Q9UJ68	Mitochondrial peptide methionine sulfoxide reductase	MSRA	sp|Q9UJ68-2|MSRA_HUMAN Isoform 2 of Mitochondrial peptide methionine sulfoxide reductase OS=Homo sapiens OX=9606 GN=MSRA;sp|Q9UJ68-3|MSRA_HUMAN Isoform 3 of Mitochondrial peptide methionine sulfoxide reductase OS=Homo sapiens OX=9606 GN=MSRA;sp|Q9UJ68-4|MS	0	0	68750	0	0	0	4303.7	0	0	0
Q9UJ70;Q9UJ70-2	Q9UJ70;Q9UJ70-2	N-acetyl-D-glucosamine kinase	NAGK	sp|Q9UJ70|NAGK_HUMAN N-acetyl-D-glucosamine kinase OS=Homo sapiens OX=9606 GN=NAGK PE=1 SV=4;sp|Q9UJ70-2|NAGK_HUMAN Isoform 2 of N-acetyl-D-glucosamine kinase OS=Homo sapiens OX=9606 GN=NAGK	317000	1594300	1189100	358940	8710300	495150	419820	2330700	2024800	2083300
Q9UJU6;Q9UJU6-2;Q9UJU6-3;Q9UJU6-6;Q9UJU6-5;Q9UJU6-4	Q9UJU6;Q9UJU6-2;Q9UJU6-3;Q9UJU6-6	Drebrin-like protein	DBNL	sp|Q9UJU6|DBNL_HUMAN Drebrin-like protein OS=Homo sapiens OX=9606 GN=DBNL PE=1 SV=1;sp|Q9UJU6-2|DBNL_HUMAN Isoform 2 of Drebrin-like protein OS=Homo sapiens OX=9606 GN=DBNL;sp|Q9UJU6-3|DBNL_HUMAN Isoform 3 of Drebrin-like protein OS=Homo sapiens OX=9606 GN	0	0	221470	10958	6435.7	0	4024.5	0	0	0
Q9UKQ2;Q9UKQ2-2	Q9UKQ2;Q9UKQ2-2	Disintegrin and metalloproteinase domain-containing protein 28	ADAM28	sp|Q9UKQ2|ADA28_HUMAN Disintegrin and metalloproteinase domain-containing protein 28 OS=Homo sapiens OX=9606 GN=ADAM28 PE=1 SV=3;sp|Q9UKQ2-2|ADA28_HUMAN Isoform 2 of Disintegrin and metalloproteinase domain-containing protein 28 OS=Homo sapiens OX=9606 GN=	0	0	0	36195	3828.6	0	0	0	0	0
Q9UKS6	Q9UKS6	Protein kinase C and casein kinase substrate in neurons protein 3	PACSIN3	sp|Q9UKS6|PACN3_HUMAN Protein kinase C and casein kinase substrate in neurons protein 3 OS=Homo sapiens OX=9606 GN=PACSIN3 PE=1 SV=2	0	0	0	0	0	0	0	0	0	0
Q9UKV0-2;Q9UKV0	Q9UKV0-2;Q9UKV0	Histone deacetylase 9	HDAC9	sp|Q9UKV0-2|HDAC9_HUMAN Isoform 2 of Histone deacetylase 9 OS=Homo sapiens OX=9606 GN=HDAC9;sp|Q9UKV0|HDAC9_HUMAN Histone deacetylase 9 OS=Homo sapiens OX=9606 GN=HDAC9 PE=1 SV=2	0	0	0	79944	219500	127060	244980	0	93836	0
Q9UL46	Q9UL46	Proteasome activator complex subunit 2	PSME2	sp|Q9UL46|PSME2_HUMAN Proteasome activator complex subunit 2 OS=Homo sapiens OX=9606 GN=PSME2 PE=1 SV=4	0	0	9957.7	0	33974	0	0	0	0	0
Q9ULG6-4;Q9ULG6-2;Q9ULG6;Q9ULG6-5	Q9ULG6-4;Q9ULG6-2;Q9ULG6;Q9ULG6-5	Cell cycle progression protein 1	CCPG1	sp|Q9ULG6-4|CCPG1_HUMAN Isoform 4 of Cell cycle progression protein 1 OS=Homo sapiens OX=9606 GN=CCPG1;sp|Q9ULG6-2|CCPG1_HUMAN Isoform 2 of Cell cycle progression protein 1 OS=Homo sapiens OX=9606 GN=CCPG1;sp|Q9ULG6|CCPG1_HUMAN Cell cycle progression prote	0	0	92159	0	59501	0	26077	0	0	0
Q9ULV4;Q9ULV4-2;Q9ULV4-3	Q9ULV4;Q9ULV4-2;Q9ULV4-3	Coronin-1C	CORO1C	sp|Q9ULV4|COR1C_HUMAN Coronin-1C OS=Homo sapiens OX=9606 GN=CORO1C PE=1 SV=1;sp|Q9ULV4-2|COR1C_HUMAN Isoform 2 of Coronin-1C OS=Homo sapiens OX=9606 GN=CORO1C;sp|Q9ULV4-3|COR1C_HUMAN Isoform 3 of Coronin-1C OS=Homo sapiens OX=9606 GN=CORO1C	0	0	0	0	0	0	0	0	0	0
Q9UM07	Q9UM07	Protein-arginine deiminase type-4	PADI4	sp|Q9UM07|PADI4_HUMAN Protein-arginine deiminase type-4 OS=Homo sapiens OX=9606 GN=PADI4 PE=1 SV=2	1866.5	0	144720	2054.7	363970	988.95	11192	0	0	0
Q9UN37	Q9UN37	Vacuolar protein sorting-associated protein 4A	VPS4A	sp|Q9UN37|VPS4A_HUMAN Vacuolar protein sorting-associated protein 4A OS=Homo sapiens OX=9606 GN=VPS4A PE=1 SV=1	0	0	13225	0	3680.6	0	0	0	0	0
Q9UN76	Q9UN76	Sodium- and chloride-dependent neutral and basic amino acid transporter B(0+)	SLC6A14	sp|Q9UN76|S6A14_HUMAN Sodium- and chloride-dependent neutral and basic amino acid transporter B(0+) OS=Homo sapiens OX=9606 GN=SLC6A14 PE=1 SV=1	12385	0	0	64822	0	0	0	0	7148.6	0
Q9UNF0-2;Q9UNF0	Q9UNF0-2;Q9UNF0	Protein kinase C and casein kinase substrate in neurons protein 2	PACSIN2	sp|Q9UNF0-2|PACN2_HUMAN Isoform 2 of Protein kinase C and casein kinase substrate in neurons protein 2 OS=Homo sapiens OX=9606 GN=PACSIN2;sp|Q9UNF0|PACN2_HUMAN Protein kinase C and casein kinase substrate in neurons protein 2 OS=Homo sapiens OX=9606 GN=PAC	78982	0	15135	11702	39416	0	0	0	6744.8	0
Q9UNQ0-2;Q9UNQ0	Q9UNQ0-2;Q9UNQ0	ATP-binding cassette sub-family G member 2	ABCG2	sp|Q9UNQ0-2|ABCG2_HUMAN Isoform 2 of Broad substrate specificity ATP-binding cassette transporter ABCG2 OS=Homo sapiens OX=9606 GN=ABCG2;sp|Q9UNQ0|ABCG2_HUMAN Broad substrate specificity ATP-binding cassette transporter ABCG2 OS=Homo sapiens OX=9606 GN=ABC	389980	0	0	1488.4	0	0	0	0	0	0
Q9UQB8-3;Q9UQB8-5;Q9UQB8-4;Q9UQB8-6;Q9UQB8-2;Q9UQB8	Q9UQB8-3;Q9UQB8-5;Q9UQB8-4;Q9UQB8-6;Q9UQB8-2;Q9UQB8	Brain-specific angiogenesis inhibitor 1-associated protein 2	BAIAP2	sp|Q9UQB8-3|BAIP2_HUMAN Isoform 3 of Brain-specific angiogenesis inhibitor 1-associated protein 2 OS=Homo sapiens OX=9606 GN=BAIAP2;sp|Q9UQB8-5|BAIP2_HUMAN Isoform 5 of Brain-specific angiogenesis inhibitor 1-associated protein 2 OS=Homo sapiens OX=9606 GN	104540	0	2703.4	96131	3089	0	1600.9	5957.3	10343	0
Q9Y2B0	Q9Y2B0	Protein canopy homolog 2	CNPY2	sp|Q9Y2B0|CNPY2_HUMAN Protein canopy homolog 2 OS=Homo sapiens OX=9606 GN=CNPY2 PE=1 SV=1	0	0	0	0	0	0	0	0	0	0
Q9Y2D4-2;Q9Y2D4	Q9Y2D4-2;Q9Y2D4	Exocyst complex component 6B	EXOC6B	sp|Q9Y2D4-2|EXC6B_HUMAN Isoform 2 of Exocyst complex component 6B OS=Homo sapiens OX=9606 GN=EXOC6B;sp|Q9Y2D4|EXC6B_HUMAN Exocyst complex component 6B OS=Homo sapiens OX=9606 GN=EXOC6B PE=1 SV=3	0	0	76920	0	317160	32482	77802	0	12112	0
Q9Y2J8;Q9Y2J8-2	Q9Y2J8;Q9Y2J8-2	Protein-arginine deiminase type-2	PADI2	sp|Q9Y2J8|PADI2_HUMAN Protein-arginine deiminase type-2 OS=Homo sapiens OX=9606 GN=PADI2 PE=1 SV=2;sp|Q9Y2J8-2|PADI2_HUMAN Isoform 2 of Protein-arginine deiminase type-2 OS=Homo sapiens OX=9606 GN=PADI2	0	0	211610	1940.6	64989	1674.4	14145	0	5056.4	0
Q9Y2Q0-3;Q9Y2Q0-2;Q9Y2Q0;Q9NTI2-3;Q9NTI2-1;Q9NTI2	Q9Y2Q0-3;Q9Y2Q0-2;Q9Y2Q0	Phospholipid-transporting ATPase IA	ATP8A1	sp|Q9Y2Q0-3|AT8A1_HUMAN Isoform 3 of Phospholipid-transporting ATPase IA OS=Homo sapiens OX=9606 GN=ATP8A1;sp|Q9Y2Q0-2|AT8A1_HUMAN Isoform 2 of Phospholipid-transporting ATPase IA OS=Homo sapiens OX=9606 GN=ATP8A1;sp|Q9Y2Q0|AT8A1_HUMAN Phospholipid-transpo	0	0	76347	0	9095	0	5170.4	0	0	0
Q9Y2Q3-4;Q9Y2Q3;Q9Y2Q3-3;Q9Y2Q3-2	Q9Y2Q3-4;Q9Y2Q3;Q9Y2Q3-3;Q9Y2Q3-2	Glutathione S-transferase kappa 1	GSTK1	sp|Q9Y2Q3-4|GSTK1_HUMAN Isoform 4 of Glutathione S-transferase kappa 1 OS=Homo sapiens OX=9606 GN=GSTK1;sp|Q9Y2Q3|GSTK1_HUMAN Glutathione S-transferase kappa 1 OS=Homo sapiens OX=9606 GN=GSTK1 PE=1 SV=3;sp|Q9Y2Q3-3|GSTK1_HUMAN Isoform 3 of Glutathione S-tr	10138	0	59483	5613.9	9576.9	0	0	0	0	0
Q9Y2V2	Q9Y2V2	Calcium-regulated heat stable protein 1	CARHSP1	sp|Q9Y2V2|CHSP1_HUMAN Calcium-regulated heat-stable protein 1 OS=Homo sapiens OX=9606 GN=CARHSP1 PE=1 SV=2	4001.4	0	38566	5429.4	0	0	0	0	0	0
Q9Y2Y8	Q9Y2Y8	Proteoglycan 3	PRG3	sp|Q9Y2Y8|PRG3_HUMAN Proteoglycan 3 OS=Homo sapiens OX=9606 GN=PRG3 PE=1 SV=2	0	0	70061	0	3834.1	0	0	0	0	0
Q9Y316-2;Q9Y316;Q9Y316-3	Q9Y316-2;Q9Y316;Q9Y316-3	Protein MEMO1	MEMO1	sp|Q9Y316-2|MEMO1_HUMAN Isoform 2 of Protein MEMO1 OS=Homo sapiens OX=9606 GN=MEMO1;sp|Q9Y316|MEMO1_HUMAN Protein MEMO1 OS=Homo sapiens OX=9606 GN=MEMO1 PE=1 SV=1;sp|Q9Y316-3|MEMO1_HUMAN Isoform 3 of Protein MEMO1 OS=Homo sapiens OX=9606 GN=MEMO1	0	0	18814	6550.4	19825	0	0	3547.7	0	0
Q9Y376	Q9Y376	Calcium-binding protein 39	CAB39	sp|Q9Y376|CAB39_HUMAN Calcium-binding protein 39 OS=Homo sapiens OX=9606 GN=CAB39 PE=1 SV=1	3817.9	0	7586.6	11547	52894	0	12509	0	0	0
Q9Y394-2;Q9Y394	Q9Y394-2;Q9Y394	Dehydrogenase/reductase SDR family member 7	DHRS7	sp|Q9Y394-2|DHRS7_HUMAN Isoform 2 of Dehydrogenase/reductase SDR family member 7 OS=Homo sapiens OX=9606 GN=DHRS7;sp|Q9Y394|DHRS7_HUMAN Dehydrogenase/reductase SDR family member 7 OS=Homo sapiens OX=9606 GN=DHRS7 PE=1 SV=1	0	0	160170	0	38020	0	9439.9	0	0	0
Q9Y3C8	Q9Y3C8	Ubiquitin-fold modifier-conjugating enzyme 1	UFC1	sp|Q9Y3C8|UFC1_HUMAN Ubiquitin-fold modifier-conjugating enzyme 1 OS=Homo sapiens OX=9606 GN=UFC1 PE=1 SV=3	0	0	9365.1	0	27505	0	0	0	0	0
Q9Y3I0	Q9Y3I0	tRNA-splicing ligase RtcB homolog	RTCB	sp|Q9Y3I0|RTCB_HUMAN RNA-splicing ligase RtcB homolog OS=Homo sapiens OX=9606 GN=RTCB PE=1 SV=1	0	0	0	0	0	0	0	0	0	0
Q9Y3R5-2;Q9Y3R5	Q9Y3R5-2;Q9Y3R5	Protein dopey-2	DOPEY2	sp|Q9Y3R5-2|DOP2_HUMAN Isoform 2 of Protein dopey-2 OS=Homo sapiens OX=9606 GN=DOP1B;sp|Q9Y3R5|DOP2_HUMAN Protein dopey-2 OS=Homo sapiens OX=9606 GN=DOP1B PE=1 SV=5	0	0	3842.4	0	2812.5	0	0	0	0	0
Q9Y490;Q9Y4G6	Q9Y490	Talin-1	TLN1	sp|Q9Y490|TLN1_HUMAN Talin-1 OS=Homo sapiens OX=9606 GN=TLN1 PE=1 SV=3	630.17	0	121290	209.58	18869	0	371.87	182.2	0	0
Q9Y4Z0	Q9Y4Z0	U6 snRNA-associated Sm-like protein LSm4	LSM4	sp|Q9Y4Z0|LSM4_HUMAN U6 snRNA-associated Sm-like protein LSm4 OS=Homo sapiens OX=9606 GN=LSM4 PE=1 SV=1	2783100	0	0	0	980.01	7538	86074	0	0	0
Q9Y5L0-5;Q9Y5L0-3;Q9Y5L0;Q9Y5L0-1	Q9Y5L0-5;Q9Y5L0-3;Q9Y5L0;Q9Y5L0-1	Transportin-3	TNPO3	sp|Q9Y5L0-5|TNPO3_HUMAN Isoform 4 of Transportin-3 OS=Homo sapiens OX=9606 GN=TNPO3;sp|Q9Y5L0-3|TNPO3_HUMAN Isoform 3 of Transportin-3 OS=Homo sapiens OX=9606 GN=TNPO3;sp|Q9Y5L0|TNPO3_HUMAN Transportin-3 OS=Homo sapiens OX=9606 GN=TNPO3 PE=1 SV=3;sp|Q9Y5L0	0	0	32410	0	4535.4	0	0	0	0	0
Q9Y616-2;Q9Y616	Q9Y616-2;Q9Y616	Interleukin-1 receptor-associated kinase 3	IRAK3	sp|Q9Y616-2|IRAK3_HUMAN Isoform 2 of Interleukin-1 receptor-associated kinase 3 OS=Homo sapiens OX=9606 GN=IRAK3;sp|Q9Y616|IRAK3_HUMAN Interleukin-1 receptor-associated kinase 3 OS=Homo sapiens OX=9606 GN=IRAK3 PE=1 SV=2	0	0	0	0	0	0	0	0	0	0
Q9Y617-2;Q9Y617	Q9Y617-2;Q9Y617	Phosphoserine aminotransferase	PSAT1	sp|Q9Y617-2|SERC_HUMAN Isoform 2 of Phosphoserine aminotransferase OS=Homo sapiens OX=9606 GN=PSAT1;sp|Q9Y617|SERC_HUMAN Phosphoserine aminotransferase OS=Homo sapiens OX=9606 GN=PSAT1 PE=1 SV=2	70902	0	10634	18341	0	0	0	0	0	0
Q9Y678	Q9Y678	Coatomer subunit gamma-1	COPG1	sp|Q9Y678|COPG1_HUMAN Coatomer subunit gamma-1 OS=Homo sapiens OX=9606 GN=COPG1 PE=1 SV=1	0	0	0	0	0	0	0	0	0	0
Q9Y696	Q9Y696	Chloride intracellular channel protein 4	CLIC4	sp|Q9Y696|CLIC4_HUMAN Chloride intracellular channel protein 4 OS=Homo sapiens OX=9606 GN=CLIC4 PE=1 SV=4	61111	0	5825.8	25004	9183.2	0	0	0	12542	0
Q9Y6C9	Q9Y6C9	Mitochondrial carrier homolog 2	MTCH2	sp|Q9Y6C9|MTCH2_HUMAN Mitochondrial carrier homolog 2 OS=Homo sapiens OX=9606 GN=MTCH2 PE=1 SV=1	0	0	0	0	0	0	0	0	0	0
Q9Y6D6	Q9Y6D6	Brefeldin A-inhibited guanine nucleotide-exchange protein 1	ARFGEF1	sp|Q9Y6D6|BIG1_HUMAN Brefeldin A-inhibited guanine nucleotide-exchange protein 1 OS=Homo sapiens OX=9606 GN=ARFGEF1 PE=1 SV=2	0	0	0	0	0	0	0	0	0	0
Q9Y6E0-2;Q9Y6E0;O00506-3;O00506-2;O00506	Q9Y6E0-2;Q9Y6E0	Serine/threonine-protein kinase 24;Serine/threonine-protein kinase 24 36 kDa subunit;Serine/threonine-protein kinase 24 12 kDa subunit	STK24	sp|Q9Y6E0-2|STK24_HUMAN Isoform A of Serine/threonine-protein kinase 24 OS=Homo sapiens OX=9606 GN=STK24;sp|Q9Y6E0|STK24_HUMAN Serine/threonine-protein kinase 24 OS=Homo sapiens OX=9606 GN=STK24 PE=1 SV=1	10597	0	21251	95490	4962.5	0	2109.4	0	6742.8	0
Q9Y6N5	Q9Y6N5	Sulfide:quinone oxidoreductase, mitochondrial	SQRDL	sp|Q9Y6N5|SQOR_HUMAN Sulfide:quinone oxidoreductase, mitochondrial OS=Homo sapiens OX=9606 GN=SQOR PE=1 SV=1	8334.5	0	208040	1592	3501.7	0	0	0	0	0
Q9Y6R7	Q9Y6R7	IgGFc-binding protein	FCGBP	sp|Q9Y6R7|FCGBP_HUMAN IgGFc-binding protein OS=Homo sapiens OX=9606 GN=FCGBP PE=1 SV=3	301360	0	45399	96850	417690	5728.8	56812	478.87	64848	3347

## Sheet: SputumAspFu
Protein IDs	Fasta headers	LFQ intensity 1_S3-A1_1_18722	LFQ intensity 10_S3-A10_1_18731	LFQ intensity 2_S3-A2_1_18723	LFQ intensity 3_S3-A3_1_18724	LFQ intensity 4_S3-A4_1_18725	LFQ intensity 5_S3-A5_1_18726	LFQ intensity 6_S3-A6_1_18727	LFQ intensity 7_S3-A7_1_18728	LFQ intensity 8_S3-A8_1_18729	LFQ intensity 9_S3-A9_1_18730
Q4WWC5;P23754;A1D8G9;A1CJ09	sp|Q4WWC5|H2B_ASPFU Histone H2B OS=Aspergillus fumigatus (strain ATCC MYA-4609 / CBS 101355 / FGSC A1100 / Af293) OX=330879 GN=htb1 PE=3 SV=3;sp|P23754|H2B_EMENI Histone H2B OS=Emericella nidulans (strain FGSC A4 / ATCC 38163 / CBS 112.46 / NRRL 194 / M139	3014700	69296	858000	817900	1834800	589650	1052900	497080	746260	394120
P08844;Q4WWC6;A1D8G8;A1CJ10;Q5AUJ1;Q4WE68;A1D0C1;A1C5F1	sp|P08844|H2A_EMENI Histone H2A OS=Emericella nidulans (strain FGSC A4 / ATCC 38163 / CBS 112.46 / NRRL 194 / M139) OX=227321 GN=htaA PE=3 SV=2;sp|Q4WWC6|H2A_ASPFU Histone H2A OS=Aspergillus fumigatus (strain ATCC MYA-4609 / CBS 101355 / FGSC A1100 / Af293	1032100	0	2367900	211850	2915900	0	434280	159160	349090	72642
P61832;P23753;A1D240;A1CP80	sp|P61832|H3_ASPFU Histone H3 OS=Aspergillus fumigatus (strain ATCC MYA-4609 / CBS 101355 / FGSC A1100 / Af293) OX=330879 GN=hhtA PE=3 SV=2;sp|P23753|H3_EMENI Histone H3 OS=Emericella nidulans (strain FGSC A4 / ATCC 38163 / CBS 112.46 / NRRL 194 / M139) OX	289860	0	33253	131060	414210	93958	193730	135520	0	113930
A1CUF9;A1DP40;Q4WLK5	sp|A1CUF9|ATG2_ASPCL Autophagy-related protein 2 OS=Aspergillus clavatus (strain ATCC 1007 / CBS 513.65 / DSM 816 / NCTC 3887 / NRRL 1 / QM 1276 / 107) OX=344612 GN=atg2 PE=3 SV=1;sp|A1DP40|ATG2_NEOFI Autophagy-related protein 2 OS=Neosartorya fischeri (st	153410	0	307480	181790	590440	88989	93587	0	115050	0
Q4WP13;A1CXK7;Q5AWA6;Q4WH83;A1DG51;A1C5V3;A1DGZ7;Q4X195;A1C6C4;Q5B0J9;C8V8H4;A1CH78	sp|Q4WP13|DED1_ASPFU ATP-dependent RNA helicase ded1 OS=Aspergillus fumigatus (strain ATCC MYA-4609 / CBS 101355 / FGSC A1100 / Af293) OX=330879 GN=ded1 PE=3 SV=1;sp|A1CXK7|DED1_NEOFI ATP-dependent RNA helicase ded1 OS=Neosartorya fischeri (strain ATCC 102	0	0	83152	0	22760	0	0	0	0	0
Q4X1A4;B0XS99;A1DGY9	sp|Q4X1A4|MTLD_ASPFU Mannitol-1-phosphate 5-dehydrogenase OS=Aspergillus fumigatus (strain ATCC MYA-4609 / CBS 101355 / FGSC A1100 / Af293) OX=330879 GN=mpdA PE=1 SV=1;sp|B0XS99|MTLD_ASPFC Mannitol-1-phosphate 5-dehydrogenase OS=Aspergillus fumigatus (stra	129740	0	166440	260590	1537700	166430	356980	42659	550360	0
Q00743;B0XRA0	sp|Q00743|GPA1_EMENI Guanine nucleotide-binding protein subunit alpha OS=Emericella nidulans (strain FGSC A4 / ATCC 38163 / CBS 112.46 / NRRL 194 / M139) OX=227321 GN=fadA PE=1 SV=3;sp|B0XRA0|GPAA_ASPFC G-protein complex alpha subunit gpaA OS=Aspergillus fumigatus	40919	0	70502	15953	29820	0	33426	0	18012	0
B0XUR7	sp|B0XUR7|PPZA_ASPFC Serine/threonine-protein phosphatase ppzA OS=Aspergillus fumigatus (strain CBS 144.89 / FGSC A1163 / CEA10) OX=451804 GN=ppzA PE=1 SV=1	0	0	60175	0	54935	0	0	0	0	0
Q4WW97;B0Y8Y7	sp|Q4WW97|HRMA_ASPFU Hypoxia responsive morphology factor A OS=Aspergillus fumigatus (strain ATCC MYA-4609 / CBS 101355 / FGSC A1100 / Af293) OX=330879 GN=hrmA PE=1 SV=1;sp|B0Y8Y7|HRMA_ASPFC Hypoxia responsive morphology factor A OS=Aspergillus fumigatus (	0	0	39538	0	63163	3474.6	3474.9	0	0	0
Q7LKT3;P23751;P23750	sp|Q7LKT3|H4_ASPFU Histone H4 OS=Aspergillus fumigatus (strain ATCC MYA-4609 / CBS 101355 / FGSC A1100 / Af293) OX=330879 GN=hhfA PE=3 SV=3;sp|P23751|H42_EMENI Histone H4.2 OS=Emericella nidulans (strain FGSC A4 / ATCC 38163 / CBS 112.46 / NRRL 194 / M139)	866990	0	33946	104900	61368	0	9436	23195	17714	0
P40292	sp|P40292|HSP90_ASPFU Heat shock protein 90 OS=Aspergillus fumigatus (strain ATCC MYA-4609 / CBS 101355 / FGSC A1100 / Af293) OX=330879 GN=hsp90 PE=1 SV=3	317280	0	257110	109450	293060	38678	60427	0	39890	0
Q5BGP0;Q4WKB4	sp|Q5BGP0|CAPZB_EMENI F-actin-capping protein subunit beta OS=Emericella nidulans (strain FGSC A4 / ATCC 38163 / CBS 112.46 / NRRL 194 / M139) OX=227321 GN=cap2 PE=3 SV=1;sp|Q4WKB4|CAPZB_ASPFU F-actin-capping protein subunit beta OS=Aspergillus fumigatus	0	0	0	0	28420	4186.3	17783	0	0	0

## Sheet: SputumHaemInf
Protein IDs	Majority protein IDs	Gene names	Fasta headers	LFQ intensity 1_S3-A1_1_18722	LFQ intensity 10_S3-A10_1_18731	LFQ intensity 2_S3-A2_1_18723	LFQ intensity 3_S3-A3_1_18724	LFQ intensity 4_S3-A4_1_18725	LFQ intensity 5_S3-A5_1_18726	LFQ intensity 6_S3-A6_1_18727	LFQ intensity 7_S3-A7_1_18728	LFQ intensity 8_S3-A8_1_18729	LFQ intensity 9_S3-A9_1_18730
Q4QMW6;Q4QMT5;Q0I1U9;P43926;A5UHC1;A5U9R1	Q4QMW6;Q4QMT5;Q0I1U9;P43926;A5UHC1;A5U9R1		sp|Q4QMW6|EFTU1_HAEI8 Elongation factor Tu 1 OS=Haemophilus influenzae (strain 86-028NP) OX=281310 GN=tuf1 PE=3 SV=1;sp|Q4QMT5|EFTU2_HAEI8 Elongation factor Tu 2 OS=Haemophilus influenzae (strain 86-028NP) OX=281310 GN=tuf2 PE=3 SV=1;sp|Q0I1U9|EFTU_HISS1	65402	4367.7	18482	7424.5	17794	4999	20391	17174	0	20627
Q4QN05;P43733;A5UH48;A5U9V2;Q0I284	Q4QN05;P43733;A5UH48;A5U9V2;Q0I284		sp|Q4QN05|CH60_HAEI8 Chaperonin GroEL OS=Haemophilus influenzae (strain 86-028NP) OX=281310 GN=groEL PE=3 SV=1;sp|P43733|CH60_HAEIN Chaperonin GroEL OS=Haemophilus influenzae (strain ATCC 51907 / DSM 11121 / KW20 / Rd) OX=71421 GN=groEL PE=3 SV=1;sp|A5UH4	0	0	0	0	0	0	0	0	0	0
Q4QN33;P43738;A5UH20;A5U9X8	Q4QN33;P43738;A5UH20;A5U9X8		sp|Q4QN33|RPOB_HAEI8 DNA-directed RNA polymerase subunit beta OS=Haemophilus influenzae (strain 86-028NP) OX=281310 GN=rpoB PE=3 SV=1;sp|P43738|RPOB_HAEIN DNA-directed RNA polymerase subunit beta OS=Haemophilus influenzae (strain ATCC 51907 / DSM 11121 /	75447	0	0	8416.2	0	0	0	0	0	0
P43739;Q4QN34;A5UH19;A5U9X9;Q0I5B8	P43739;Q4QN34;A5UH19;A5U9X9;Q0I5B8		sp|P43739|RPOC_HAEIN DNA-directed RNA polymerase subunit beta OS=Haemophilus influenzae (strain ATCC 51907 / DSM 11121 / KW20 / Rd) OX=71421 GN=rpoC PE=3 SV=1;sp|Q4QN34|RPOC_HAEI8 DNA-directed RNA polymerase subunit beta OS=Haemophilus influenzae (strain	175870	0	16660	28089	0	3678	32398	10191	0	20009
Q4QN62;P43714;A5UGZ1;A5UA09	Q4QN62;P43714;A5UGZ1;A5UA09		sp|Q4QN62|ATPA_HAEI8 ATP synthase subunit alpha OS=Haemophilus influenzae (strain 86-028NP) OX=281310 GN=atpA PE=3 SV=1;sp|P43714|ATPA_HAEIN ATP synthase subunit alpha OS=Haemophilus influenzae (strain ATCC 51907 / DSM 11121 / KW20 / Rd) OX=71421 GN=atpA	79947	0	42924	0	6601.6	0	14590	0	0	0
Q4QN64;Q0I5X3;P43715;A5UGY9;A5UA11	Q4QN64;Q0I5X3;P43715;A5UGY9;A5UA11		sp|Q4QN64|ATPB_HAEI8 ATP synthase subunit beta OS=Haemophilus influenzae (strain 86-028NP) OX=281310 GN=atpD PE=3 SV=1;sp|Q0I5X3|ATPB_HISS1 ATP synthase subunit beta OS=Histophilus somni (strain 129Pt) OX=205914 GN=atpD PE=3 SV=1;sp|P43715|ATPB_HAEIN ATP	265630	0	93088	62104	19387	13059	29727	30541	0	53396
Q4QNV7;P44584;A5UG34;A5UAQ6;Q0I2T0	Q4QNV7;P44584;A5UG34;A5UAQ6;Q0I2T0		sp|Q4QNV7|PNP_HAEI8 Polyribonucleotide nucleotidyltransferase OS=Haemophilus influenzae (strain 86-028NP) OX=281310 GN=pnp PE=3 SV=1;sp|P44584|PNP_HAEIN Polyribonucleotide nucleotidyltransferase OS=Haemophilus influenzae (strain ATCC 51907 / DSM 11121 / K	0	0	85541	0	75949	0	0	0	0	0
Q4QL89;Q0I491;P44427;A5UIX3;A5UCQ1	Q4QL89;Q0I491;P44427;A5UIX3;A5UCQ1		sp|Q4QL89|MDH_HAEI8 Malate dehydrogenase OS=Haemophilus influenzae (strain 86-028NP) OX=281310 GN=mdh PE=3 SV=1;sp|Q0I491|MDH_HISS1 Malate dehydrogenase OS=Histophilus somni (strain 129Pt) OX=205914 GN=mdh PE=3 SV=1;sp|P44427|MDH_HAEIN Malate dehydrogenas	0	0	0	14728	7708.2	5168.6	0	0	0	0
Q4QM97;P43737;A5UHV5;A5UDS2;Q0I137	Q4QM97;P43737;A5UHV5;A5UDS2;Q0I137		sp|Q4QM97|RPOA_HAEI8 DNA-directed RNA polymerase subunit alpha OS=Haemophilus influenzae (strain 86-028NP) OX=281310 GN=rpoA PE=3 SV=1;sp|P43737|RPOA_HAEIN DNA-directed RNA polymerase subunit alpha OS=Haemophilus influenzae (strain ATCC 51907 / DSM 11121	17773	0	40458	18580	0	0	0	0	0	0
Q4QK86;P45187;A5UEK8	Q4QK86;P45187;A5UEK8		sp|Q4QK86|MUKB_HAEI8 Chromosome partition protein MukB OS=Haemophilus influenzae (strain 86-028NP) OX=281310 GN=mukB PE=3 SV=1;sp|P45187|MUKB_HAEIN Chromosome partition protein MukB OS=Haemophilus influenzae (strain ATCC 51907 / DSM 11121 / KW20 / Rd) OX=	0	0	122180	0	79922	9418.9	111780	0	0	0
P43766	P43766		sp|P43766|RPOD_HAEIN RNA polymerase sigma factor RpoD OS=Haemophilus influenzae (strain ATCC 51907 / DSM 11121 / KW20 / Rd) OX=71421 GN=rpoD PE=3 SV=1	0	0	0	0	0	0	0	0	0	0
P43774	P43774		sp|P43774|6PGD_HAEIN 6-phosphogluconate dehydrogenase, decarboxylating OS=Haemophilus influenzae (strain ATCC 51907 / DSM 11121 / KW20 / Rd) OX=71421 GN=gnd PE=3 SV=1	0	0	82386	11925	131380	41031	58787	0	0	0
P43995	P43995		sp|P43995|Y420_HAEIN Uncharacterized protein HI_0420 OS=Haemophilus influenzae (strain ATCC 51907 / DSM 11121 / KW20 / Rd) OX=71421 GN=HI_0420 PE=4 SV=1	1223100	617950	680890	677500	1053400	0	531100	1246500	1101100	905800
P44271	P44271		sp|P44271|Y1603_HAEIN UPF0111 protein HI_1603 OS=Haemophilus influenzae (strain ATCC 51907 / DSM 11121 / KW20 / Rd) OX=71421 GN=HI_1603 PE=1 SV=1	0	0	0	0	0	0	0	0	0	0
P45033	P45033		sp|P45033|CCMB_HAEIN Heme exporter protein B OS=Haemophilus influenzae (strain ATCC 51907 / DSM 11121 / KW20 / Rd) OX=71421 GN=ccmB PE=3 SV=1	21075	0	0	15302	0	0	0	0	0	0

## Sheet: Sputum StaphAur
Protein IDs	Majority protein IDs	Fasta headers	LFQ intensity 1_S3-A1_1_18722	LFQ intensity 10_S3-A10_1_18731	LFQ intensity 2_S3-A2_1_18723	LFQ intensity 3_S3-A3_1_18724	LFQ intensity 4_S3-A4_1_18725	LFQ intensity 5_S3-A5_1_18726	LFQ intensity 6_S3-A6_1_18727	LFQ intensity 7_S3-A7_1_18728	LFQ intensity 8_S3-A8_1_18729	LFQ intensity 9_S3-A9_1_18730
Q2FWE8	Q2FWE8	sp|Q2FWE8|ATPA_STAA8 ATP synthase subunit alpha OS=Staphylococcus aureus (strain NCTC 8325 / PS 47) OX=93061 GN=atpA PE=3 SV=1	75876	0	42952	0	6105.1	0	13811	0	0	0
Q2FWF0	Q2FWF0	sp|Q2FWF0|ATPB_STAA8 ATP synthase subunit beta OS=Staphylococcus aureus (strain NCTC 8325 / PS 47) OX=93061 GN=atpD PE=3 SV=1	37346	0	2954.3	0	3078.5	0	0	0	0	0
Q2FWN3	Q2FWN3	sp|Q2FWN3|CH10_STAA8 Co-chaperonin GroES OS=Staphylococcus aureus (strain NCTC 8325 / PS 47) OX=93061 GN=groES PE=3 SV=1	0	0	0	0	0	0	0	0	0	0
Q2FXM8	Q2FXM8	sp|Q2FXM8|PFKA_STAA8 ATP-dependent 6-phosphofructokinase OS=Staphylococcus aureus (strain NCTC 8325 / PS 47) OX=93061 GN=pfkA PE=1 SV=2	0	0	3884.9	60533	61141	7105.6	14530	0	35297	0
Q2FYH6	Q2FYH6	sp|Q2FYH6|SYN_STAA8 Asparagine--tRNA ligase OS=Staphylococcus aureus (strain NCTC 8325 / PS 47) OX=93061 GN=asnS PE=3 SV=1	37747	0	90225	317810	161750	30379	105800	16220	20160	42004
Q2FYU7	Q2FYU7	sp|Q2FYU7|CATA_STAA8 Catalase OS=Staphylococcus aureus (strain NCTC 8325 / PS 47) OX=93061 GN=katA PE=2 SV=2	865000	12390	87916	3339700	1245000	291950	448930	180290	1015900	208000
Q2G0N0	Q2G0N0	sp|Q2G0N0|EFTU_STAA8 Elongation factor Tu OS=Staphylococcus aureus (strain NCTC 8325 / PS 47) OX=93061 GN=tuf PE=3 SV=1	78455	4549.3	20870	8369	18571	5099.9	20793	18335	0	21043
Q2G0N5	Q2G0N5	sp|Q2G0N5|RPOC_STAA8 DNA-directed RNA polymerase subunit beta OS=Staphylococcus aureus (strain NCTC 8325 / PS 47) OX=93061 GN=rpoC PE=3 SV=2	196280	0	16579	28267	27669	3552.8	27628	10208	0	20391
Q2G0Q9	Q2G0Q9	sp|Q2G0Q9|HSLO_STAA8 33 kDa chaperonin OS=Staphylococcus aureus (strain NCTC 8325 / PS 47) OX=93061 GN=hslO PE=3 SV=1	0	0	0	0	0	0	0	0	0	0
							Sputum

## Sheet: SputumPseudAer
Protein IDs	Majority protein IDs	Fasta headers	LFQ intensity 1_S3-A1_1_18722	LFQ intensity 10_S3-A10_1_18731	LFQ intensity 2_S3-A2_1_18723	LFQ intensity 3_S3-A3_1_18724	LFQ intensity 4_S3-A4_1_18725	LFQ intensity 5_S3-A5_1_18726	LFQ intensity 6_S3-A6_1_18727	LFQ intensity 7_S3-A7_1_18728	LFQ intensity 8_S3-A8_1_18729	LFQ intensity 9_S3-A9_1_18730
Q9HZA6;A0A0H2ZC68	Q9HZA6;A0A0H2ZC68	sp|Q9HZA6|FIMV_PSEAE Motility hub protein FimV OS=Pseudomonas aeruginosa (strain ATCC 15692 / DSM 22644 / CIP 104116 / JCM 14847 / LMG 12228 / 1C / PRS 101 / PAO1) OX=208964 GN=fimV PE=1 SV=1;sp|A0A0H2ZC68|FIMV_PSEAB Motility hub protein FimV OS=Pseudomon	120810	0	2102.9	5570.6	0	0	0	0	0	0
A0A0H2ZGN6	A0A0H2ZGN6	sp|A0A0H2ZGN6|DPPD_PSEAB Di/tripeptide transport ATP-binding protein DppD OS=Pseudomonas aeruginosa (strain UCBPP-PA14) OX=208963 GN=dppD PE=1 SV=1	0	0	0	0	1111700	3654100	2454700	0	0	1319200
Q9HUX5;A0A0H2ZH12	Q9HUX5;A0A0H2ZH12	sp|Q9HUX5|ODH_PSEAE Pseudopaline synthase OS=Pseudomonas aeruginosa (strain ATCC 15692 / DSM 22644 / CIP 104116 / JCM 14847 / LMG 12228 / 1C / PRS 101 / PAO1) OX=208964 GN=cntM PE=1 SV=1;sp|A0A0H2ZH12|ODH_PSEAB Pseudopaline synthase OS=Pseudomonas aerugin	0	0	0	0	837510	33359	37398	0	21220	0
Q9HTF4;A0A0H2ZIF3	Q9HTF4;A0A0H2ZIF3	sp|Q9HTF4|GBMOO_PSEAE Glycine betaine monooxygenase oxygenase subunit OS=Pseudomonas aeruginosa (strain ATCC 15692 / DSM 22644 / CIP 104116 / JCM 14847 / LMG 12228 / 1C / PRS 101 / PAO1) OX=208964 GN=gbcA PE=2 SV=1;sp|A0A0H2ZIF3|GBMOO_PSEAB Glycine betain	0	0	168930	0	239120	0	81494	0	0	0
Q9HUC0;Q02EV4;B7V3F6;A6VDI6;A4XPM7	Q9HUC0;Q02EV4;B7V3F6;A6VDI6;A4XPM7	sp|Q9HUC0|UBIE_PSEAE Ubiquinone/menaquinone biosynthesis C-methyltransferase UbiE OS=Pseudomonas aeruginosa (strain ATCC 15692 / DSM 22644 / CIP 104116 / JCM 14847 / LMG 12228 / 1C / PRS 101 / PAO1) OX=208964 GN=ubiE PE=3 SV=1;sp|Q02EV4|UBIE_PSEAB Ubiquin	101230	0	0	23952	0	0	12558	0	0	0
Q02RC8;O82850;B7V7F7;A6V1D2;A4XWU1	Q02RC8;O82850;B7V7F7;A6V1D2;A4XWU1	sp|Q02RC8|RS2_PSEAB Small ribosomal subunit protein uS2 OS=Pseudomonas aeruginosa (strain UCBPP-PA14) OX=208963 GN=rpsB PE=3 SV=1;sp|O82850|RS2_PSEAE Small ribosomal subunit protein uS2 OS=Pseudomonas aeruginosa (strain ATCC 15692 / DSM 22644 / CIP 104116	67888	0	14917	14592	0	0	0	0	0	0
Q9HWF8;Q02T57;B7V666;A6UZL1;A4XZ67	Q9HWF8;Q02T57;B7V666;A6UZL1;A4XZ67	sp|Q9HWF8|RS11_PSEAE Small ribosomal subunit protein uS11 OS=Pseudomonas aeruginosa (strain ATCC 15692 / DSM 22644 / CIP 104116 / JCM 14847 / LMG 12228 / 1C / PRS 101 / PAO1) OX=208964 GN=rpsK PE=1 SV=1;sp|Q02T57|RS11_PSEAB Small ribosomal subunit protein	0	0	0	0	0	0	0	0	0	0
Q9HWF2;Q02T63;B7V661;A6UZK5;A4XZ73	Q9HWF2;Q02T63;B7V661;A6UZK5;A4XZ73	sp|Q9HWF2|RS5_PSEAE Small ribosomal subunit protein uS5 OS=Pseudomonas aeruginosa (strain ATCC 15692 / DSM 22644 / CIP 104116 / JCM 14847 / LMG 12228 / 1C / PRS 101 / PAO1) OX=208964 GN=rpsE PE=1 SV=1;sp|Q02T63|RS5_PSEAB Small ribosomal subunit protein uS	0	0	0	0	0	0	0	0	0	0
Q9HWD1;Q02T84;B7V640;A6UZI4;A4XZ94	Q9HWD1;Q02T84;B7V640;A6UZI4;A4XZ94	sp|Q9HWD1|RS7_PSEAE Small ribosomal subunit protein uS7 OS=Pseudomonas aeruginosa (strain ATCC 15692 / DSM 22644 / CIP 104116 / JCM 14847 / LMG 12228 / 1C / PRS 101 / PAO1) OX=208964 GN=rpsG PE=1 SV=1;sp|Q02T84|RS7_PSEAB Small ribosomal subunit protein uS	0	0	0	0	0	0	0	0	0	0
Q9I5V7;Q02TI3;B7V4G6;A6UZ83;A4XZK6	Q9I5V7;Q02TI3;B7V4G6;A6UZ83;A4XZK6	sp|Q9I5V7|TSAD_PSEAE tRNA N6-adenosine threonylcarbamoyltransferase OS=Pseudomonas aeruginosa (strain ATCC 15692 / DSM 22644 / CIP 104116 / JCM 14847 / LMG 12228 / 1C / PRS 101 / PAO1) OX=208964 GN=tsaD PE=3 SV=1;sp|Q02TI3|TSAD_PSEAB tRNA N6-adenosine thr	197440	0	92776	8720700	638010	34148	303010	166640	348150	136870
A6UZF1	A6UZF1	sp|A6UZF1|TRPD_PSEA7 Anthranilate phosphoribosyltransferase OS=Pseudomonas aeruginosa (strain PA7) OX=381754 GN=trpD PE=3 SV=1	0	0	0	0	0	0	0	0	0	0
Q02T82;P09591;A6UZH4;A4XZ92	Q02T82;P09591;A6UZH4	sp|Q02T82|EFTU_PSEAB Elongation factor Tu OS=Pseudomonas aeruginosa (strain UCBPP-PA14) OX=208963 GN=tuf1 PE=1 SV=1;sp|P09591|EFTU_PSEAE Elongation factor Tu OS=Pseudomonas aeruginosa (strain ATCC 15692 / DSM 22644 / CIP 104116 / JCM 14847 / LMG 12228 / 1	502250	18779	90800	75858	66108	18097	81894	35580	0	81518
Q9HWD8;Q02T77;B7V647;A6UZJ1;A4XZ87	Q9HWD8;Q02T77;B7V647;A6UZJ1	sp|Q9HWD8|RL2_PSEAE Large ribosomal subunit protein uL2 OS=Pseudomonas aeruginosa (strain ATCC 15692 / DSM 22644 / CIP 104116 / JCM 14847 / LMG 12228 / 1C / PRS 101 / PAO1) OX=208964 GN=rplB PE=1 SV=1;sp|Q02T77|RL2_PSEAB Large ribosomal subunit protein uL	116650	0	0	31361	0	0	0	0	0	0
Q9HWE1;Q02T74;A6UZJ4	Q9HWE1;Q02T74;A6UZJ4	sp|Q9HWE1|RS3_PSEAE Small ribosomal subunit protein uS3 OS=Pseudomonas aeruginosa (strain ATCC 15692 / DSM 22644 / CIP 104116 / JCM 14847 / LMG 12228 / 1C / PRS 101 / PAO1) OX=208964 GN=rpsC PE=1 SV=1;sp|Q02T74|RS3_PSEAB Small ribosomal subunit protein uS	0	0	0	0	0	0	0	0	0	0
Q9HWE7;Q02T68;B7V656;A6UZK0;A4XZ78	Q9HWE7;Q02T68;B7V656;A6UZK0	sp|Q9HWE7|RL5_PSEAE Large ribosomal subunit protein uL5 OS=Pseudomonas aeruginosa (strain ATCC 15692 / DSM 22644 / CIP 104116 / JCM 14847 / LMG 12228 / 1C / PRS 101 / PAO1) OX=208964 GN=rplE PE=1 SV=1;sp|Q02T68|RL5_PSEAB Large ribosomal subunit protein uL	98629	0	3464.4	3761.5	0	0	0	0	0	0
Q9HWF1;Q02T64;B7V660;A6UZK4	Q9HWF1;Q02T64;B7V660;A6UZK4	sp|Q9HWF1|RL18_PSEAE Large ribosomal subunit protein uL18 OS=Pseudomonas aeruginosa (strain ATCC 15692 / DSM 22644 / CIP 104116 / JCM 14847 / LMG 12228 / 1C / PRS 101 / PAO1) OX=208964 GN=rplR PE=1 SV=1;sp|Q02T64|RL18_PSEAB Large ribosomal subunit protein	0	0	0	0	0	0	0	0	0	0
Q02T56;O52759;B7V667;A6UZL2;A4XZ66	Q02T56;O52759;B7V667;A6UZL2	sp|Q02T56|RS4_PSEAB Small ribosomal subunit protein uS4 OS=Pseudomonas aeruginosa (strain UCBPP-PA14) OX=208963 GN=rpsD PE=3 SV=1;sp|O52759|RS4_PSEAE Small ribosomal subunit protein uS4 OS=Pseudomonas aeruginosa (strain ATCC 15692 / DSM 22644 / CIP 104116	55558	0	13093	23595	16228	0	11329	13190	0	26152
Q02T55;O52760;A6UZL3;A4XZ65	Q02T55;O52760;A6UZL3;A4XZ65	sp|Q02T55|RPOA_PSEAB DNA-directed RNA polymerase subunit alpha OS=Pseudomonas aeruginosa (strain UCBPP-PA14) OX=208963 GN=rpoA PE=3 SV=1;sp|O52760|RPOA_PSEAE DNA-directed RNA polymerase subunit alpha OS=Pseudomonas aeruginosa (strain ATCC 15692 / DSM 2264	283880	0	3081.4	43296	893.84	1402	2994.5	0	0	1537.7
A6V1A0	A6V1A0	sp|A6V1A0|CAPP_PSEA7 Phosphoenolpyruvate carboxylase OS=Pseudomonas aeruginosa (strain PA7) OX=381754 GN=ppc PE=3 SV=1	0	0	161640	11286	0	0	0	0	0	0
Q9HY61;Q02R27;B7VBN0;A6V1N8	Q9HY61;Q02R27;B7VBN0;A6V1N8	sp|Q9HY61|ARNT_PSEAE Undecaprenyl phosphate-alpha-4-amino-4-deoxy-L-arabinose arabinosyl transferase OS=Pseudomonas aeruginosa (strain ATCC 15692 / DSM 22644 / CIP 104116 / JCM 14847 / LMG 12228 / 1C / PRS 101 / PAO1) OX=208964 GN=arnT PE=3 SV=1;sp|Q02R27	0	0	0	0	0	0	0	0	0	0
Q9I0A2;Q02NN8;B7V309;A6V488;A4XTS4	Q9I0A2;Q02NN8;B7V309;A6V488;A4XTS4	sp|Q9I0A2|RL20_PSEAE Large ribosomal subunit protein bL20 OS=Pseudomonas aeruginosa (strain ATCC 15692 / DSM 22644 / CIP 104116 / JCM 14847 / LMG 12228 / 1C / PRS 101 / PAO1) OX=208964 GN=rplT PE=1 SV=1;sp|Q02NN8|RL20_PSEAB Large ribosomal subunit protein	177980	8623.4	0	21491	0	0	18773	0	0	0
Q9I273;Q02LI9;B7VA62;A6V6C0	Q9I273;Q02LI9;B7VA62;A6V6C0	sp|Q9I273|SSTT_PSEAE Serine/threonine transporter SstT OS=Pseudomonas aeruginosa (strain ATCC 15692 / DSM 22644 / CIP 104116 / JCM 14847 / LMG 12228 / 1C / PRS 101 / PAO1) OX=208964 GN=sstT PE=3 SV=1;sp|Q02LI9|SSTT_PSEAB Serine/threonine transporter SstT	0	0	0	0	0	0	0	0	0	0
Q02K73;P53593;B7UVD3;A6V7K5	Q02K73;P53593;B7UVD3;A6V7K5	sp|Q02K73|SUCC_PSEAB Succinate--CoA ligase [ADP-forming] subunit beta OS=Pseudomonas aeruginosa (strain UCBPP-PA14) OX=208963 GN=sucC PE=3 SV=1;sp|P53593|SUCC_PSEAE Succinate--CoA ligase [ADP-forming] subunit beta OS=Pseudomonas aeruginosa (strain ATCC 15	0	0	0	0	0	0	0	0	0	0
Q02H55;P30718;B7UZG3;A6VB57;O33500;A4XYM0	Q02H55;P30718;B7UZG3;A6VB57	sp|Q02H55|CH60_PSEAB Chaperonin GroEL OS=Pseudomonas aeruginosa (strain UCBPP-PA14) OX=208963 GN=groEL PE=3 SV=1;sp|P30718|CH60_PSEAE Chaperonin GroEL OS=Pseudomonas aeruginosa (strain ATCC 15692 / DSM 22644 / CIP 104116 / JCM 14847 / LMG 12228 / 1C / PRS	713260	0	53035	208560	15857	33464	84099	27992	0	27487
Q9HVA2;Q02FX9;B7V1A6;A6VCE7;A4XR11	Q9HVA2;Q02FX9;B7V1A6;A6VCE7	sp|Q9HVA2|ILVC_PSEAE Ketol-acid reductoisomerase (NADP(+)) OS=Pseudomonas aeruginosa (strain ATCC 15692 / DSM 22644 / CIP 104116 / JCM 14847 / LMG 12228 / 1C / PRS 101 / PAO1) OX=208964 GN=ilvC PE=1 SV=1;sp|Q02FX9|ILVC_PSEAB Ketol-acid reductoisomerase (N	123760	0	3732.7	3971.6	4286.9	0	4968.3	0	0	2903.2
Q9HV44;Q02FR2;B7V1H2;A6VCL7	Q9HV44;Q02FR2;B7V1H2;A6VCL7	sp|Q9HV44|DNAJ_PSEAE Chaperone protein DnaJ OS=Pseudomonas aeruginosa (strain ATCC 15692 / DSM 22644 / CIP 104116 / JCM 14847 / LMG 12228 / 1C / PRS 101 / PAO1) OX=208964 GN=dnaJ PE=3 SV=1;sp|Q02FR2|DNAJ_PSEAB Chaperone protein DnaJ OS=Pseudomonas aerugin	0	0	0	0	0	0	0	0	0	0
Q9HV43;Q02FR1;B7V1H3;A6VCL8	Q9HV43;Q02FR1;B7V1H3;A6VCL8	sp|Q9HV43|DNAK_PSEAE Chaperone protein DnaK OS=Pseudomonas aeruginosa (strain ATCC 15692 / DSM 22644 / CIP 104116 / JCM 14847 / LMG 12228 / 1C / PRS 101 / PAO1) OX=208964 GN=dnaK PE=3 SV=1;sp|Q02FR1|DNAK_PSEAB Chaperone protein DnaK OS=Pseudomonas aerugin	72485	0	0	38192	0	0	0	25136	0	0
Q9HUB8;Q02EV2;B7V3F8;A6VDI8	Q9HUB8;Q02EV2;B7V3F8;A6VDI8	sp|Q9HUB8|UBIB_PSEAE Probable protein kinase UbiB OS=Pseudomonas aeruginosa (strain ATCC 15692 / DSM 22644 / CIP 104116 / JCM 14847 / LMG 12228 / 1C / PRS 101 / PAO1) OX=208964 GN=ubiB PE=3 SV=1;sp|Q02EV2|UBIB_PSEAB Probable protein kinase UbiB OS=Pseudom	0	0	0	0	0	0	0	0	0	0
Q9HTZ2;Q02EG7;B7V3U4;A6VDX3	Q9HTZ2;Q02EG7;B7V3U4;A6VDX3	sp|Q9HTZ2|RIMK_PSEAE Probable alpha-L-glutamate ligase OS=Pseudomonas aeruginosa (strain ATCC 15692 / DSM 22644 / CIP 104116 / JCM 14847 / LMG 12228 / 1C / PRS 101 / PAO1) OX=208964 GN=rimK PE=1 SV=1;sp|Q02EG7|RIMK_PSEAB Probable alpha-L-glutamate ligase	0	0	551430	7288.1	16955	0	0	0	0	0
Q9HT20;Q02DF4;B7V791;A6VF32;A4Y187	Q9HT20;Q02DF4;B7V791;A6VF32;A4Y187	sp|Q9HT20|ATPB_PSEAE ATP synthase subunit beta OS=Pseudomonas aeruginosa (strain ATCC 15692 / DSM 22644 / CIP 104116 / JCM 14847 / LMG 12228 / 1C / PRS 101 / PAO1) OX=208964 GN=atpD PE=3 SV=1;sp|Q02DF4|ATPB_PSEAB ATP synthase subunit beta OS=Pseudomonas a	232020	0	51745	85410	18018	11410	29259	23845	0	35343
Q9HT18;Q02DF2;B7V793;A6VF34;A4Y189	Q9HT18;Q02DF2;B7V793;A6VF34;A4Y189	sp|Q9HT18|ATPA_PSEAE ATP synthase subunit alpha OS=Pseudomonas aeruginosa (strain ATCC 15692 / DSM 22644 / CIP 104116 / JCM 14847 / LMG 12228 / 1C / PRS 101 / PAO1) OX=208964 GN=atpA PE=3 SV=1;sp|Q02DF2|ATPA_PSEAB ATP synthase subunit alpha OS=Pseudomonas	344360	0	74244	80923	41300	21337	75417	51305	6493.5	51609
Q02RY8;O68822;B7UVT6	Q02RY8;O68822;B7UVT6	sp|Q02RY8|AMPA_PSEAB Probable cytosol aminopeptidase OS=Pseudomonas aeruginosa (strain UCBPP-PA14) OX=208963 GN=pepA PE=1 SV=1;sp|O68822|AMPA_PSEAE Cytosol aminopeptidase OS=Pseudomonas aeruginosa (strain ATCC 15692 / DSM 22644 / CIP 104116 / JCM 14847 /	0	0	153100	0	1017200	174660	183600	0	23584	0
Q9HYB6;Q02QY2;B7UVW9	Q9HYB6;Q02QY2;B7UVW9	sp|Q9HYB6|RNFG_PSEAE Ion-translocating oxidoreductase complex subunit G OS=Pseudomonas aeruginosa (strain ATCC 15692 / DSM 22644 / CIP 104116 / JCM 14847 / LMG 12228 / 1C / PRS 101 / PAO1) OX=208964 GN=rnfG PE=3 SV=1;sp|Q02QY2|RNFG_PSEAB Ion-translocating	98392	0	0	100630	0	0	0	0	23070	0
Q9HV59;Q02FT2;B7V1F2;A6VCJ6;A4XYD6	Q9HV59;Q02FT2;B7V1F2;A6VCJ6	sp|Q9HV59|PNP_PSEAE Polyribonucleotide nucleotidyltransferase OS=Pseudomonas aeruginosa (strain ATCC 15692 / DSM 22644 / CIP 104116 / JCM 14847 / LMG 12228 / 1C / PRS 101 / PAO1) OX=208964 GN=pnp PE=3 SV=1;sp|Q02FT2|PNP_PSEAB Polyribonucleotide nucleotidy	166650	0	10993	49855	5656.8	0	0	0	0	15621
B7V1L9	B7V1L9	sp|B7V1L9|SELA_PSEA8 L-seryl-tRNA(Sec) selenium transferase OS=Pseudomonas aeruginosa (strain LESB58) OX=557722 GN=selA PE=3 SV=1	0	0	0	0	0	0	0	0	0	0
Q9HUA6;Q02EU0;B7V3H0;A6VDK0	Q9HUA6;Q02EU0;B7V3H0;A6VDK0	sp|Q9HUA6|OPGH_PSEAE Glucans biosynthesis glucosyltransferase H OS=Pseudomonas aeruginosa (strain ATCC 15692 / DSM 22644 / CIP 104116 / JCM 14847 / LMG 12228 / 1C / PRS 101 / PAO1) OX=208964 GN=opgH PE=3 SV=1;sp|Q02EU0|OPGH_PSEAB Glucans biosynthesis gluc	63083	0	0	11886	0	0	0	0	0	0
Q9I5U2;Q02TG8;B7V4I1;A4XZJ1	Q9I5U2;Q02TG8;B7V4I1	sp|Q9I5U2|LPTD_PSEAE LPS-assembly protein LptD OS=Pseudomonas aeruginosa (strain ATCC 15692 / DSM 22644 / CIP 104116 / JCM 14847 / LMG 12228 / 1C / PRS 101 / PAO1) OX=208964 GN=lptD PE=1 SV=1;sp|Q02TG8|LPTD_PSEAB LPS-assembly protein LptD OS=Pseudomonas a	267600	3614	0	49313	9463.1	0	0	27545	0	40448
Q51561;Q02T87;B7V637;A6UZI1;A4XZ97	Q51561;Q02T87;B7V637;A6UZI1;A4XZ97	sp|Q51561|RPOB_PSEAE DNA-directed RNA polymerase subunit beta OS=Pseudomonas aeruginosa (strain ATCC 15692 / DSM 22644 / CIP 104116 / JCM 14847 / LMG 12228 / 1C / PRS 101 / PAO1) OX=208964 GN=rpoB PE=1 SV=2;sp|Q02T87|RPOB_PSEAB DNA-directed RNA polymerase	217540	0	2260.2	47296	7659.2	5988.8	7718.8	0	0	14652
Q9HWF7;Q02T58;B7V665;A6UZL0	Q9HWF7;Q02T58;B7V665;A6UZL0	sp|Q9HWF7|RS13_PSEAE Small ribosomal subunit protein uS13 OS=Pseudomonas aeruginosa (strain ATCC 15692 / DSM 22644 / CIP 104116 / JCM 14847 / LMG 12228 / 1C / PRS 101 / PAO1) OX=208964 GN=rpsM PE=1 SV=1;sp|Q02T58|RS13_PSEAB Small ribosomal subunit protein	0	0	0	0	0	0	0	0	0	0
Q9HT06;Q02DE0;B7V7A5;A6VF45;A4Y1A0	Q9HT06;Q02DE0;B7V7A5;A6VF45	sp|Q9HT06|YIDC_PSEAE Membrane protein insertase YidC OS=Pseudomonas aeruginosa (strain ATCC 15692 / DSM 22644 / CIP 104116 / JCM 14847 / LMG 12228 / 1C / PRS 101 / PAO1) OX=208964 GN=yidC PE=3 SV=1;sp|Q02DE0|YIDC_PSEAB Membrane protein insertase YidC OS=P	208690	0	32346	57287	45813	27920	54228	33271	12877	52113
Q9I0J5;Q02ND5;B7VAQ9	Q9I0J5;Q02ND5;B7VAQ9	sp|Q9I0J5|NUOH_PSEAE NADH-quinone oxidoreductase subunit H OS=Pseudomonas aeruginosa (strain ATCC 15692 / DSM 22644 / CIP 104116 / JCM 14847 / LMG 12228 / 1C / PRS 101 / PAO1) OX=208964 GN=nuoH PE=3 SV=1;sp|Q02ND5|NUOH_PSEAB NADH-quinone oxidoreductase su	0	0	0	0	0	0	0	0	0	0
G3XD24;Q9HW91;Q9HW93;Q9I6V2;Q9I3S1;Q9R9U8;Q9I3F6;Q9I055;Q9I0I6;G3XDA3;Q9HUB1;Q88NI1;Q9I0I4	G3XD24;Q9HW91;Q9HW93	sp|G3XD24|PCTA_PSEAE Methyl-accepting chemotaxis protein PctA OS=Pseudomonas aeruginosa (strain ATCC 15692 / DSM 22644 / CIP 104116 / JCM 14847 / LMG 12228 / 1C / PRS 101 / PAO1) OX=208964 GN=pctA PE=1 SV=1;sp|Q9HW91|PCTB_PSEAE Methyl-accepting chemotaxis	382640	10624	2681.6	51494	0	0	18617	0	0	0
G3XD30	G3XD30	sp|G3XD30|PILN_PSEAE Type IV pilus inner membrane component PilN OS=Pseudomonas aeruginosa (strain ATCC 15692 / DSM 22644 / CIP 104116 / JCM 14847 / LMG 12228 / 1C / PRS 101 / PAO1) OX=208964 GN=pilN PE=1 SV=1	85434	0	0	4191.6	0	0	0	0	0	0
G3XD43	G3XD43	sp|G3XD43|PILE_PSEAE Type IV pilus non-core minor pilin PilE OS=Pseudomonas aeruginosa (strain ATCC 15692 / DSM 22644 / CIP 104116 / JCM 14847 / LMG 12228 / 1C / PRS 101 / PAO1) OX=208964 GN=pilE PE=1 SV=1	138980	0	0	35509	23818	0	0	0	11042	0
G3XD51	G3XD51	sp|G3XD51|PILO_PSEAE Type IV pilus inner membrane component PilO OS=Pseudomonas aeruginosa (strain ATCC 15692 / DSM 22644 / CIP 104116 / JCM 14847 / LMG 12228 / 1C / PRS 101 / PAO1) OX=208964 GN=pilO PE=1 SV=1	0	0	0	0	0	0	0	0	0	0
O30506	O30506	sp|O30506|AOTP_PSEAE Arginine/ornithine transport ATP-binding protein AotP OS=Pseudomonas aeruginosa (strain ATCC 15692 / DSM 22644 / CIP 104116 / JCM 14847 / LMG 12228 / 1C / PRS 101 / PAO1) OX=208964 GN=aotP PE=3 SV=2	0	0	0	0	0	0	0	0	0	0
O34206	O34206	sp|O34206|KINB_PSEAI Alginate biosynthesis sensor protein KinB OS=Pseudomonas aeruginosa OX=287 GN=kinB PE=1 SV=1	0	0	0	0	0	0	0	0	0	0
O54439	O54439	sp|O54439|ACP1_PSEAE Acyl carrier protein 1 OS=Pseudomonas aeruginosa (strain ATCC 15692 / DSM 22644 / CIP 104116 / JCM 14847 / LMG 12228 / 1C / PRS 101 / PAO1) OX=208964 GN=acpP1 PE=3 SV=4	4291.3	0	0	6587.5	0	0	0	0	0	0
P11221	P11221	sp|P11221|OPRI_PSEAE Major outer membrane lipoprotein OS=Pseudomonas aeruginosa (strain ATCC 15692 / DSM 22644 / CIP 104116 / JCM 14847 / LMG 12228 / 1C / PRS 101 / PAO1) OX=208964 GN=oprI PE=3 SV=1	2703600	186040	280600	570480	313900	291590	648330	1305000	885810	1064800
P13794	P13794	sp|P13794|PORF_PSEAE Outer membrane porin F OS=Pseudomonas aeruginosa (strain ATCC 15692 / DSM 22644 / CIP 104116 / JCM 14847 / LMG 12228 / 1C / PRS 101 / PAO1) OX=208964 GN=oprF PE=1 SV=1	8812700	796890	1186400	2352500	1554900	1047200	2607300	2766900	1744600	4276500
P15276	P15276	sp|P15276|ALGP_PSEAE Transcriptional regulatory protein AlgP OS=Pseudomonas aeruginosa (strain ATCC 15692 / DSM 22644 / CIP 104116 / JCM 14847 / LMG 12228 / 1C / PRS 101 / PAO1) OX=208964 GN=algP PE=4 SV=2	86380	0	0	45995	0	16349	0	0	0	0
P17836;P18774	P17836;P18774	sp|P17836|FMK1_PSEAI Fimbrial protein OS=Pseudomonas aeruginosa OX=287 GN=pilA PE=3 SV=1;sp|P18774|FM12_PSEAI Fimbrial protein OS=Pseudomonas aeruginosa OX=287 GN=pilA PE=1 SV=1	4745700	466860	235050	1071600	547350	435810	967840	1410500	315570	2435800
P21175	P21175	sp|P21175|BRAC_PSEAE Leucine-, isoleucine-, valine-, threonine-, and alanine-binding protein OS=Pseudomonas aeruginosa (strain ATCC 15692 / DSM 22644 / CIP 104116 / JCM 14847 / LMG 12228 / 1C / PRS 101 / PAO1) OX=208964 GN=braC PE=1 SV=2	67330	0	0	48966	0	0	39150	0	0	0
P21184;P72151	P21184	sp|P21184|FLICA_PSEAI A-type flagellin OS=Pseudomonas aeruginosa OX=287 GN=fliC PE=1 SV=3	1040100	4864.4	155600	301540	7277.2	4087	89538	105140	242240	170850
P25254	P25254	sp|P25254|Y392_PSEAE Uncharacterized protein PA0392 OS=Pseudomonas aeruginosa (strain ATCC 15692 / DSM 22644 / CIP 104116 / JCM 14847 / LMG 12228 / 1C / PRS 101 / PAO1) OX=208964 GN=PA0392 PE=3 SV=2	0	0	0	0	0	0	0	0	0	0
Q02E40;P26276	Q02E40;P26276	sp|Q02E40|ALGC_PSEAB Phosphomannomutase/phosphoglucomutase OS=Pseudomonas aeruginosa (strain UCBPP-PA14) OX=208963 GN=algC PE=1 SV=2;sp|P26276|ALGC_PSEAE Phosphomannomutase/phosphoglucomutase OS=Pseudomonas aeruginosa (strain ATCC 15692 / DSM 22644 / CIP	58191	0	0	15477	18063	0	0	0	0	0
P33641	P33641	sp|P33641|BAMD_PSEAE Outer membrane protein assembly factor BamD OS=Pseudomonas aeruginosa (strain ATCC 15692 / DSM 22644 / CIP 104116 / JCM 14847 / LMG 12228 / 1C / PRS 101 / PAO1) OX=208964 GN=bamD PE=3 SV=2	131750	0	0	29817	6417.1	0	4079.7	4185.4	0	11296
P34750	P34750	sp|P34750|PILQ_PSEAE Fimbrial assembly protein PilQ OS=Pseudomonas aeruginosa (strain ATCC 15692 / DSM 22644 / CIP 104116 / JCM 14847 / LMG 12228 / 1C / PRS 101 / PAO1) OX=208964 GN=pilQ PE=1 SV=2	137830	0	0	4583.8	1409.8	0	782.58	0	0	0
P42257	P42257	sp|P42257|PILJ_PSEAE Protein PilJ OS=Pseudomonas aeruginosa (strain ATCC 15692 / DSM 22644 / CIP 104116 / JCM 14847 / LMG 12228 / 1C / PRS 101 / PAO1) OX=208964 GN=pilJ PE=1 SV=1	55319	0	0	0	0	0	3106.7	0	0	4985.3
P47203	P47203	sp|P47203|FTSA_PSEAE Cell division protein FtsA OS=Pseudomonas aeruginosa (strain ATCC 15692 / DSM 22644 / CIP 104116 / JCM 14847 / LMG 12228 / 1C / PRS 101 / PAO1) OX=208964 GN=ftsA PE=3 SV=2	37021	0	0	6648.4	0	0	0	0	0	0
P50598	P50598	sp|P50598|TOLQ_PSEAE Tol-Pal system protein TolQ OS=Pseudomonas aeruginosa (strain ATCC 15692 / DSM 22644 / CIP 104116 / JCM 14847 / LMG 12228 / 1C / PRS 101 / PAO1) OX=208964 GN=tolQ PE=3 SV=1	336990	0	2024.9	34024	19682	6349.2	23891	32973	0	21529
P50599	P50599	sp|P50599|TOLR_PSEAE Tol-Pal system protein TolR OS=Pseudomonas aeruginosa (strain ATCC 15692 / DSM 22644 / CIP 104116 / JCM 14847 / LMG 12228 / 1C / PRS 101 / PAO1) OX=208964 GN=tolR PE=3 SV=1	0	0	0	0	0	0	0	0	0	0
P52002	P52002	sp|P52002|MEXB_PSEAE Multidrug resistance protein MexB OS=Pseudomonas aeruginosa (strain ATCC 15692 / DSM 22644 / CIP 104116 / JCM 14847 / LMG 12228 / 1C / PRS 101 / PAO1) OX=208964 GN=mexB PE=1 SV=2	278510	0	34417	69977	33330	6281.8	19422	22173	5025.2	61418
P52477	P52477	sp|P52477|MEXA_PSEAE Multidrug resistance protein MexA OS=Pseudomonas aeruginosa (strain ATCC 15692 / DSM 22644 / CIP 104116 / JCM 14847 / LMG 12228 / 1C / PRS 101 / PAO1) OX=208964 GN=mexA PE=1 SV=1	414520	4208.7	1047.7	17236	1886	1201.6	35417	7897.4	1014.5	85281
P63000	P63000	sp|P63000|RAC1_HUMAN Ras-related C3 botulinum toxin substrate 1 OS=Homo sapiens OX=9606 GN=RAC1 PE=1 SV=1	240780	0	732390	169590	259460	31983	70969	0	138770	0
Q5R651;P63103;P63104;P29361;P63102;P63101	Q5R651;P63103;P63104;P29361;P63102;P63101	sp|Q5R651|1433Z_PONAB 14-3-3 protein zeta/delta OS=Pongo abelii OX=9601 GN=YWHAZ PE=2 SV=1;sp|P63103|1433Z_BOVIN 14-3-3 protein zeta/delta OS=Bos taurus OX=9913 GN=YWHAZ PE=1 SV=1;sp|P63104|1433Z_HUMAN 14-3-3 protein zeta/delta OS=Homo sapiens OX=9606 GN=	190590	0	728770	474930	808440	27757	196830	10728	99977	6097.1
P96963	P96963	sp|P96963|RADA_PSEAE DNA repair protein RadA OS=Pseudomonas aeruginosa (strain ATCC 15692 / DSM 22644 / CIP 104116 / JCM 14847 / LMG 12228 / 1C / PRS 101 / PAO1) OX=208964 GN=radA PE=3 SV=2	38041	0	36195	64708	54730	22119	0	0	23658	0
Q02DF0;Q9HT16;A6VF36	Q02DF0;Q9HT16;A6VF36	sp|Q02DF0|ATPF_PSEAB ATP synthase subunit b OS=Pseudomonas aeruginosa (strain UCBPP-PA14) OX=208963 GN=atpF PE=3 SV=1;sp|Q9HT16|ATPF_PSEAE ATP synthase subunit b OS=Pseudomonas aeruginosa (strain ATCC 15692 / DSM 22644 / CIP 104116 / JCM 14847 / LMG 12228	980040	50787	105540	230570	134770	38390	214150	306210	19130	446470
Q9HW38;Q02H78	Q9HW38;Q02H78	sp|Q9HW38|ARGP_PSEAE HTH-type transcriptional regulator ArgP OS=Pseudomonas aeruginosa (strain ATCC 15692 / DSM 22644 / CIP 104116 / JCM 14847 / LMG 12228 / 1C / PRS 101 / PAO1) OX=208964 GN=argP PE=3 SV=1;sp|Q02H78|ARGP_PSEAB HTH-type transcriptional reg	38656	0	187020	70967	1783600	163100	149900	128210	56394	86320
Q9HWC9;Q02T86;A6UZI2;A4XZ96	Q9HWC9;Q02T86;A6UZI2;A4XZ96	sp|Q9HWC9|RPOC_PSEAE DNA-directed RNA polymerase subunit beta OS=Pseudomonas aeruginosa (strain ATCC 15692 / DSM 22644 / CIP 104116 / JCM 14847 / LMG 12228 / 1C / PRS 101 / PAO1) OX=208964 GN=rpoC PE=1 SV=1;sp|Q02T86|RPOC_PSEAB DNA-directed RNA polymerase	373930	1440.1	3578.1	31204	847.65	1937.1	10693	4298.5	0	31922
Q02UU0	Q02UU0	sp|Q02UU0|AHPC_PSEAB Alkyl hydroperoxide reductase C OS=Pseudomonas aeruginosa (strain UCBPP-PA14) OX=208963 GN=ahpC PE=1 SV=1	0	0	0	0	0	0	0	0	0	0
Q07806	Q07806	sp|Q07806|PBPA_PSEAE Penicillin-binding protein 1A OS=Pseudomonas aeruginosa (strain ATCC 15692 / DSM 22644 / CIP 104116 / JCM 14847 / LMG 12228 / 1C / PRS 101 / PAO1) OX=208964 GN=mrcA PE=1 SV=2	0	0	0	0	0	0	0	0	0	0
Q51485	Q51485	sp|Q51485|PORB_PSEAE Porin B OS=Pseudomonas aeruginosa (strain ATCC 15692 / DSM 22644 / CIP 104116 / JCM 14847 / LMG 12228 / 1C / PRS 101 / PAO1) OX=208964 GN=oprB PE=1 SV=1	22236	0	11864	0	0	0	0	0	0	0
Q59637	Q59637	sp|Q59637|ODP1_PSEAE Pyruvate dehydrogenase E1 component OS=Pseudomonas aeruginosa (strain ATCC 15692 / DSM 22644 / CIP 104116 / JCM 14847 / LMG 12228 / 1C / PRS 101 / PAO1) OX=208964 GN=aceE PE=3 SV=2	148680	0	0	5354.3	0	4094.2	0	0	0	0
Q59638	Q59638	sp|Q59638|ODP2_PSEAE Dihydrolipoyllysine-residue acetyltransferase component of pyruvate dehydrogenase complex OS=Pseudomonas aeruginosa (strain ATCC 15692 / DSM 22644 / CIP 104116 / JCM 14847 / LMG 12228 / 1C / PRS 101 / PAO1) OX=208964 GN=aceF PE=2 SV=2	643450	0	1326.2	156720	5809.6	11004	66713	6366.1	4717.5	53236
Q9HTV1	Q9HTV1	sp|Q9HTV1|RHO_PSEAE Transcription termination factor Rho OS=Pseudomonas aeruginosa (strain ATCC 15692 / DSM 22644 / CIP 104116 / JCM 14847 / LMG 12228 / 1C / PRS 101 / PAO1) OX=208964 GN=rho PE=3 SV=1	232200	29479	0	0	0	121620	0	0	185920	0
Q9HUQ0	Q9HUQ0	sp|Q9HUQ0|AABP_PSEAE Amino acid binding protein OS=Pseudomonas aeruginosa (strain ATCC 15692 / DSM 22644 / CIP 104116 / JCM 14847 / LMG 12228 / 1C / PRS 101 / PAO1) OX=208964 GN=PA4913 PE=1 SV=1	32467	0	5871.2	12913	0	0	0	0	0	0
Q9HVM8;S0HPF7	Q9HVM8;S0HPF7	sp|Q9HVM8|PILY1_PSEAE Type IV pilus biogenesis factor PilY1 OS=Pseudomonas aeruginosa (strain ATCC 15692 / DSM 22644 / CIP 104116 / JCM 14847 / LMG 12228 / 1C / PRS 101 / PAO1) OX=208964 GN=pilY1 PE=3 SV=1;sp|S0HPF7|PILY1_PSEAW Type IV pilus biogenesis fa	0	0	0	0	0	0	0	0	0	0
Q9HVN5	Q9HVN5	sp|Q9HVN5|CLPB_PSEAE Chaperone protein ClpB OS=Pseudomonas aeruginosa (strain ATCC 15692 / DSM 22644 / CIP 104116 / JCM 14847 / LMG 12228 / 1C / PRS 101 / PAO1) OX=208964 GN=clpB PE=3 SV=1	174680	0	141670	77070	41144	32440	48055	70128	0	34611
Q9HWD2	Q9HWD2	sp|Q9HWD2|EFG1_PSEAE Elongation factor G 1 OS=Pseudomonas aeruginosa (strain ATCC 15692 / DSM 22644 / CIP 104116 / JCM 14847 / LMG 12228 / 1C / PRS 101 / PAO1) OX=208964 GN=fusA PE=1 SV=1	35303	0	2944.6	0	0	0	0	0	0	0
Q9HWF5	Q9HWF5	sp|Q9HWF5|SECY_PSEAE Protein translocase subunit SecY OS=Pseudomonas aeruginosa (strain ATCC 15692 / DSM 22644 / CIP 104116 / JCM 14847 / LMG 12228 / 1C / PRS 101 / PAO1) OX=208964 GN=secY PE=3 SV=1	248160	0	34187	39627	41102	0	62082	70329	0	77033
Q9HX91	Q9HX91	sp|Q9HX91|Y3922_PSEAE Uncharacterized protein PA3922 OS=Pseudomonas aeruginosa (strain ATCC 15692 / DSM 22644 / CIP 104116 / JCM 14847 / LMG 12228 / 1C / PRS 101 / PAO1) OX=208964 GN=PA3922 PE=1 SV=1	0	0	0	0	0	0	0	0	0	0
Q9HXI1	Q9HXI1	sp|Q9HXI1|SECD_PSEAE Protein translocase subunit SecD OS=Pseudomonas aeruginosa (strain ATCC 15692 / DSM 22644 / CIP 104116 / JCM 14847 / LMG 12228 / 1C / PRS 101 / PAO1) OX=208964 GN=secD PE=3 SV=1	208810	1547.5	0	46651	39950	0	11616	9374	3244.6	29387
Q9HXI2	Q9HXI2	sp|Q9HXI2|SECF_PSEAE Protein translocase subunit SecF OS=Pseudomonas aeruginosa (strain ATCC 15692 / DSM 22644 / CIP 104116 / JCM 14847 / LMG 12228 / 1C / PRS 101 / PAO1) OX=208964 GN=secF PE=3 SV=1	193710	0	0	19729	0	0	7885.9	14514	0	30004
Q9HXJ2	Q9HXJ2	sp|Q9HXJ2|PILF_PSEAE Type IV pilus assembly protein PilF OS=Pseudomonas aeruginosa (strain ATCC 15692 / DSM 22644 / CIP 104116 / JCM 14847 / LMG 12228 / 1C / PRS 101 / PAO1) OX=208964 GN=pilF PE=1 SV=1	0	0	0	0	0	0	0	0	0	0
Q9HXJ7	Q9HXJ7	sp|Q9HXJ7|BAMB_PSEAE Outer membrane protein assembly factor BamB OS=Pseudomonas aeruginosa (strain ATCC 15692 / DSM 22644 / CIP 104116 / JCM 14847 / LMG 12228 / 1C / PRS 101 / PAO1) OX=208964 GN=bamB PE=1 SV=1	83551	0	0	0	7252.7	0	0	0	0	0
Q9HZE0	Q9HZE0	sp|Q9HZE0|DHE2_PSEAE NAD-specific glutamate dehydrogenase OS=Pseudomonas aeruginosa (strain ATCC 15692 / DSM 22644 / CIP 104116 / JCM 14847 / LMG 12228 / 1C / PRS 101 / PAO1) OX=208964 GN=gdhB PE=1 SV=1	84185	0	0	6677.1	0	0	0	0	0	0
Q9I0J1	Q9I0J1	sp|Q9I0J1|NUOL_PSEAE NADH-quinone oxidoreductase subunit L OS=Pseudomonas aeruginosa (strain ATCC 15692 / DSM 22644 / CIP 104116 / JCM 14847 / LMG 12228 / 1C / PRS 101 / PAO1) OX=208964 GN=nuoL PE=3 SV=1	0	0	0	0	0	0	0	0	0	0
Q9I3D1	Q9I3D1	sp|Q9I3D1|DLDH2_PSEAE Dihydrolipoyl dehydrogenase OS=Pseudomonas aeruginosa (strain ATCC 15692 / DSM 22644 / CIP 104116 / JCM 14847 / LMG 12228 / 1C / PRS 101 / PAO1) OX=208964 GN=lpdG PE=1 SV=1	46104	0	40785	22580	0	0	0	0	0	0
Q9I3D2	Q9I3D2	sp|Q9I3D2|ODO2_PSEAE Dihydrolipoyllysine-residue succinyltransferase component of 2-oxoglutarate dehydrogenase complex OS=Pseudomonas aeruginosa (strain ATCC 15692 / DSM 22644 / CIP 104116 / JCM 14847 / LMG 12228 / 1C / PRS 101 / PAO1) OX=208964 GN=sucB P	478780	6384	0	108760	0	4290.6	14498	0	5522.6	34263
Q9I402	Q9I402	sp|Q9I402|GASBP_PSEAE L-glutamate/L-aspartate-binding protein OS=Pseudomonas aeruginosa (strain ATCC 15692 / DSM 22644 / CIP 104116 / JCM 14847 / LMG 12228 / 1C / PRS 101 / PAO1) OX=208964 GN=PA1342 PE=1 SV=1	60864	0	33150	29294	17514	0	19730	0	20454	18481
Q9I4F8	Q9I4F8	sp|Q9I4F8|PHOQ_PSEAE Two-component sensor PhoQ OS=Pseudomonas aeruginosa (strain ATCC 15692 / DSM 22644 / CIP 104116 / JCM 14847 / LMG 12228 / 1C / PRS 101 / PAO1) OX=208964 GN=phoQ PE=3 SV=1	390380	814.64	52551	24898	2633	0	24644	2208.1	0	15379
Q9I4F9	Q9I4F9	sp|Q9I4F9|PHOP_PSEAE Two-component response regulator PhoP OS=Pseudomonas aeruginosa (strain ATCC 15692 / DSM 22644 / CIP 104116 / JCM 14847 / LMG 12228 / 1C / PRS 101 / PAO1) OX=208964 GN=phoP PE=1 SV=1	0	0	0	0	0	0	0	0	0	0
Q9I4Z4	Q9I4Z4	sp|Q9I4Z4|PAL_PSEAE Peptidoglycan-associated lipoprotein OS=Pseudomonas aeruginosa (strain ATCC 15692 / DSM 22644 / CIP 104116 / JCM 14847 / LMG 12228 / 1C / PRS 101 / PAO1) OX=208964 GN=pal PE=3 SV=1	1610000	66302	334510	566860	218490	243640	610840	506490	323820	735040
Q9I558	Q9I558	sp|Q9I558|ACSA1_PSEAE Acetyl-coenzyme A synthetase 1 OS=Pseudomonas aeruginosa (strain ATCC 15692 / DSM 22644 / CIP 104116 / JCM 14847 / LMG 12228 / 1C / PRS 101 / PAO1) OX=208964 GN=acsA1 PE=3 SV=1	0	0	0	0	0	0	0	0	0	0
Q9I5G7	Q9I5G7	sp|Q9I5G7|LEP_PSEAE Signal peptidase I OS=Pseudomonas aeruginosa (strain ATCC 15692 / DSM 22644 / CIP 104116 / JCM 14847 / LMG 12228 / 1C / PRS 101 / PAO1) OX=208964 GN=lepB PE=3 SV=1	0	0	0	0	0	0	0	0	0	0
Q9I733	Q9I733	sp|Q9I733|TSE7_PSEAE DNase toxin Tse7 OS=Pseudomonas aeruginosa (strain ATCC 15692 / DSM 22644 / CIP 104116 / JCM 14847 / LMG 12228 / 1C / PRS 101 / PAO1) OX=208964 GN=tse7 PE=1 SV=1	0	0	0	0	0	0	2258600	849670	686980	847940
Q9Z4J7	Q9Z4J7	sp|Q9Z4J7|QEDH_PSEAE Quinoprotein ethanol dehydrogenase OS=Pseudomonas aeruginosa (strain ATCC 15692 / DSM 22644 / CIP 104116 / JCM 14847 / LMG 12228 / 1C / PRS 101 / PAO1) OX=208964 GN=exaA PE=1 SV=1	487130	6830.9	172720	222920	224350	151660	313340	145340	159470	238770

## Sheet: BALF human
				18yrs+	18yrs+	18yrs+	18yrs+	8-10yrs	8-10yrs	8-10yrs	8-10yrs	5-6yrs	5-6yrs	5-6yrs	5-6yrs	1-2yrs	1-2yrs	1-2yrs	1-2yrs	Average 18yrs	Average 8-10yrs	Average 5-6yrs
Protein IDs	Protein names	Gene names	Fasta headers	LFQ Intensity	LFQ Intensity	LFQ Intensity	LFQ Intensity	LFQ Intensity	LFQ Intensity	LFQ Intensity	LFQ Intensity	LFQ Intensity	LFQ Intensity	LFQ Intensity	LFQ Intensity	LFQ Intensity	LFQ Intensity	LFQ Intensity	LFQ Intensity
P32886;P27395;P19110;G3FEX6			sp|P32886|POLG_JAEVJ Genome polyprotein OS=Japanese encephalitis virus (strain Jaoars982) OX=11075 PE=1 SV=1;sp|P27395|POLG_JAEV1 Genome polyprotein OS=Japanese encephalitis virus (strain SA-14) OX=11073 PE=1 SV=1;sp|P19110|POLG_JAEV5 Genome polyprotein OS	0	0	0	0	0	0	0	0	0	0	0	0	0	0	0	0	0	0	0	0
K7EJ46;K7EJ46-2	Small integral membrane protein 22	SMIM22	sp|K7EJ46|SIM22_HUMAN Small integral membrane protein 22 OS=Homo sapiens OX=9606 GN=SMIM22 PE=1 SV=2;sp|K7EJ46-2|SIM22_HUMAN Isoform 2 of Small integral membrane protein 22 OS=Homo sapiens OX=9606 GN=SMIM22	0	0	0	0	7403800	0	23167000	16376000	0	0	0	0	0	0	0	0	0	11736700	0	0
O00160;Q12965	Unconventional myosin-If;Unconventional myosin-Ie	MYO1F;MYO1E	sp|O00160|MYO1F_HUMAN Unconventional myosin-If OS=Homo sapiens OX=9606 GN=MYO1F PE=1 SV=3;sp|Q12965|MYO1E_HUMAN Unconventional myosin-Ie OS=Homo sapiens OX=9606 GN=MYO1E PE=1 SV=2	0	0	0	0	16590000	6528700	8227900	17401000	11938000	0	12658000	0	0	0	15051000	0	0	12186900	6149000	3762750
O00182-3;O00182-2;O00182-6;O00182;O00182-5;O00182-4	Galectin-9	LGALS9	sp|O00182-3|LEG9_HUMAN Isoform 3 of Galectin-9 OS=Homo sapiens OX=9606 GN=LGALS9;sp|O00182-2|LEG9_HUMAN Isoform 2 of Galectin-9 OS=Homo sapiens OX=9606 GN=LGALS9;sp|O00182-6|LEG9_HUMAN Isoform 6 of Galectin-9 OS=Homo sapiens OX=9606 GN=LGALS9;sp|O00182|LEG	0	0	0	0	9312300	0	0	0	14237000	0	40945000	0	0	0	0	0	0	2328075	13795500	0
O00231;O00231-2	26S proteasome non-ATPase regulatory subunit 11	PSMD11	sp|O00231|PSD11_HUMAN 26S proteasome non-ATPase regulatory subunit 11 OS=Homo sapiens OX=9606 GN=PSMD11 PE=1 SV=3;sp|O00231-2|PSD11_HUMAN Isoform 2 of 26S proteasome non-ATPase regulatory subunit 11 OS=Homo sapiens OX=9606 GN=PSMD11	0	0	0	0	7812000	0	0	0	0	0	61340000	0	0	20714000	39364000	0	0	1953000	15335000	15019500
O00292-2;O75610;O00292	Left-right determination factor 2;Left-right determination factor 1	LEFTY2;LEFTY1	sp|O00292-2|LFTY2_HUMAN Isoform 2 of Left-right determination factor 2 OS=Homo sapiens OX=9606 GN=LEFTY2;sp|O75610|LFTY1_HUMAN Left-right determination factor 1 OS=Homo sapiens OX=9606 GN=LEFTY1 PE=2 SV=1;sp|O00292|LFTY2_HUMAN Left-right determination fact	0	0	0	0	0	0	0	0	0	0	0	0	0	0	0	0	0	0	0	0
O00299	Chloride intracellular channel protein 1	CLIC1	sp|O00299|CLIC1_HUMAN Chloride intracellular channel protein 1 OS=Homo sapiens OX=9606 GN=CLIC1 PE=1 SV=4	160730000	46632000	67476000	0	730260000	713730000	1388500000	1690200000	966320000	0	799670000	139960000	391440000	2360100000	1288500000	443740000	9.16127e+07	1130672500	476487500	1120945000
O00391-2;O00391	Sulfhydryl oxidase 1	QSOX1	sp|O00391-2|QSOX1_HUMAN Isoform 2 of Sulfhydryl oxidase 1 OS=Homo sapiens OX=9606 GN=QSOX1;sp|O00391|QSOX1_HUMAN Sulfhydryl oxidase 1 OS=Homo sapiens OX=9606 GN=QSOX1 PE=1 SV=3	0	0	0	0	207940000	80684000	139040000	102200000	244100000	34058000	155300000	0	76978000	124910000	39195000	58481000	0	132466000	108364500	74891000
O00410-2;O00410;O60518;O00410-3	Importin-5;Ran-binding protein 6	IPO5;RANBP6	sp|O00410-2|IPO5_HUMAN Isoform 2 of Importin-5 OS=Homo sapiens OX=9606 GN=IPO5;sp|O00410|IPO5_HUMAN Importin-5 OS=Homo sapiens OX=9606 GN=IPO5 PE=1 SV=4;sp|O60518|RNBP6_HUMAN Ran-binding protein 6 OS=Homo sapiens OX=9606 GN=RANBP6 PE=1 SV=2;sp|O00410-3|IPO	0	0	0	0	0	0	0	0	0	0	12178000	0	0	0	0	0	0	0	3044500	0
O00560;O00560-2;O00560-3	Syntenin-1	SDCBP	sp|O00560|SDCB1_HUMAN Syntenin-1 OS=Homo sapiens OX=9606 GN=SDCBP PE=1 SV=1;sp|O00560-2|SDCB1_HUMAN Isoform 2 of Syntenin-1 OS=Homo sapiens OX=9606 GN=SDCBP;sp|O00560-3|SDCB1_HUMAN Isoform 3 of Syntenin-1 OS=Homo sapiens OX=9606 GN=SDCBP	60527000	77018000	225920000	285060000	348120000	444040000	646600000	747330000	563590000	10214000	473390000	489880000	247910000	253210000	348440000	95279000	121155000	546522500	384268500	236209750
O00571-2;O15523-2;O15523;O00571	ATP-dependent RNA helicase DDX3X;ATP-dependent RNA helicase DDX3Y	DDX3X;DDX3Y	sp|O00571-2|DDX3X_HUMAN Isoform 2 of ATP-dependent RNA helicase DDX3X OS=Homo sapiens OX=9606 GN=DDX3X;sp|O15523-2|DDX3Y_HUMAN Isoform 2 of ATP-dependent RNA helicase DDX3Y OS=Homo sapiens OX=9606 GN=DDX3Y;sp|O15523|DDX3Y_HUMAN ATP-dependent RNA helicase D	31109000	31205000	0	0	5818900	0	0	0	0	14750000	6313200	25189000	0	0	0	0	2.07713e+07	1454725	11563050	0
O00592-2;O00592	Podocalyxin	PODXL	sp|O00592-2|PODXL_HUMAN Isoform 2 of Podocalyxin OS=Homo sapiens OX=9606 GN=PODXL;sp|O00592|PODXL_HUMAN Podocalyxin OS=Homo sapiens OX=9606 GN=PODXL PE=1 SV=2	0	0	0	0	9124700	28630000	8969500	30191000	9639800	0	0	0	0	0	13482000	0	0	19228800	2409950	3370500
O00602	Ficolin-1	FCN1	sp|O00602|FCN1_HUMAN Ficolin-1 OS=Homo sapiens OX=9606 GN=FCN1 PE=1 SV=2	0	0	0	0	17491000	61911000	28819000	41700000	0	0	0	0	46546000	0	55720000	0	0	37480250	0	25566500
O00764-2;O00764	Pyridoxal kinase	PDXK	sp|O00764-2|PDXK_HUMAN Isoform 2 of Pyridoxal kinase OS=Homo sapiens OX=9606 GN=PDXK;sp|O00764|PDXK_HUMAN Pyridoxal kinase OS=Homo sapiens OX=9606 GN=PDXK PE=1 SV=1	0	0	0	0	0	0	0	0	0	0	0	0	0	14710000	29340000	0	0	0	0	11012500
O14578-3;O14578;O14578-4	Citron Rho-interacting kinase	CIT	sp|O14578-3|CTRO_HUMAN Isoform 3 of Citron Rho-interacting kinase OS=Homo sapiens OX=9606 GN=CIT;sp|O14578|CTRO_HUMAN Citron Rho-interacting kinase OS=Homo sapiens OX=9606 GN=CIT PE=1 SV=2;sp|O14578-4|CTRO_HUMAN Isoform 4 of Citron Rho-interacting kinase O	0	0	0	0	0	0	47230000	45135000	0	0	0	0	35177000	0	0	0	0	23091250	0	8794250
O14610	Guanine nucleotide-binding protein G(I)/G(S)/G(O) subunit gamma-T2	GNGT2	sp|O14610|GBGT2_HUMAN Guanine nucleotide-binding protein G(I)/G(S)/G(O) subunit gamma-T2 OS=Homo sapiens OX=9606 GN=GNGT2 PE=2 SV=1	0	0	0	0	0	0	0	2711800	0	0	0	0	0	0	0	0	0	677950	0	0
O14745;O14745-2	Na(+)/H(+) exchange regulatory cofactor NHE-RF1	SLC9A3R1	sp|O14745|NHRF1_HUMAN Na(+)/H(+) exchange regulatory cofactor NHE-RF1 OS=Homo sapiens OX=9606 GN=NHERF1 PE=1 SV=4	0	0	86195000	118710000	65573000	53045000	111080000	136690000	64584000	0	0	0	0	0	24655000	0	2.87317e+07	91597000	16146000	6163750
Q5IS74;O14773-2;O14773	Tripeptidyl-peptidase 1	TPP1	sp|Q5IS74|TPP1_PANTR Tripeptidyl-peptidase 1 OS=Pan troglodytes OX=9598 GN=TPP1 PE=2 SV=1;sp|O14773-2|TPP1_HUMAN Isoform 2 of Tripeptidyl-peptidase 1 OS=Homo sapiens OX=9606 GN=TPP1;sp|O14773|TPP1_HUMAN Tripeptidyl-peptidase 1 OS=Homo sapiens OX=9606 GN=TP	0	0	0	0	0	0	0	0	9797500	0	17535000	0	0	0	0	0	0	0	6833125	0
O14791-3;O14791;O14791-2	Apolipoprotein L1	APOL1	sp|O14791-3|APOL1_HUMAN Isoform 3 of Apolipoprotein L1 OS=Homo sapiens OX=9606 GN=APOL1;sp|O14791|APOL1_HUMAN Apolipoprotein L1 OS=Homo sapiens OX=9606 GN=APOL1 PE=1 SV=5;sp|O14791-2|APOL1_HUMAN Isoform 2 of Apolipoprotein L1 OS=Homo sapiens OX=9606 GN=APO	0	0	0	5632000	8670200	0	0	0	0	375220000	3756700	0	0	0	6044000	0	0	2167550	94744175	1511000
O14818-2;O14818;Q8TAA3-2;Q8TAA3-5;Q8TAA3	Proteasome subunit alpha type-7	PSMA7	sp|O14818-2|PSA7_HUMAN Isoform 2 of Proteasome subunit alpha type-7 OS=Homo sapiens OX=9606 GN=PSMA7;sp|O14818|PSA7_HUMAN Proteasome subunit alpha type-7 OS=Homo sapiens OX=9606 GN=PSMA7 PE=1 SV=1	0	0	0	0	70223000	57637000	46180000	47127000	0	0	0	0	0	21108000	97738000	0	0	55291750	0	29711500
P19105;O14950;P24844;P24844-2	Myosin regulatory light chain 12A;Myosin regulatory light chain 12B;Myosin regulatory light polypeptide 9	MYL12A;MYL12B;MYL9	sp|P19105|ML12A_HUMAN Myosin regulatory light chain 12A OS=Homo sapiens OX=9606 GN=MYL12A PE=1 SV=2;sp|O14950|ML12B_HUMAN Myosin regulatory light chain 12B OS=Homo sapiens OX=9606 GN=MYL12B PE=1 SV=2;sp|P24844|MYL9_HUMAN Myosin regulatory light polypeptide	0	0	74366000	173670000	201620000	167430000	186750000	68952000	744060000	134480000	511810000	157830000	126920000	93120000	159580000	176000000	2.47887e+07	156188000	387045000	138905000
O14980	Exportin-1	XPO1	sp|O14980|XPO1_HUMAN Exportin-1 OS=Homo sapiens OX=9606 GN=XPO1 PE=1 SV=1	0	0	0	0	1984100	2723100	0	0	0	0	0	0	0	0	34056000	0	0	1176800	0	8514000
O15143	Actin-related protein 2/3 complex subunit 1B	ARPC1B	sp|O15143|ARC1B_HUMAN Actin-related protein 2/3 complex subunit 1B OS=Homo sapiens OX=9606 GN=ARPC1B PE=1 SV=3	0	0	56885000	0	214010000	66084000	132990000	98193000	269840000	31430000	670700000	103650000	97544000	211250000	661640000	110030000	1.89617e+07	127819250	268905000	270116000
O15144	Actin-related protein 2/3 complex subunit 2	ARPC2	sp|O15144|ARPC2_HUMAN Actin-related protein 2/3 complex subunit 2 OS=Homo sapiens OX=9606 GN=ARPC2 PE=1 SV=1	278210000	0	430050000	133860000	535600000	365020000	219580000	191100000	159420000	57957000	358100000	422160000	135670000	230450000	812820000	97769000	2.36087e+08	327825000	249409250	319177250
O15145	Actin-related protein 2/3 complex subunit 3	ARPC3	sp|O15145|ARPC3_HUMAN Actin-related protein 2/3 complex subunit 3 OS=Homo sapiens OX=9606 GN=ARPC3 PE=1 SV=3	0	0	0	0	96391000	57577000	33680000	35143000	69922000	14467000	193240000	38988000	0	50152000	129800000	24915000	0	55697750	79154250	51216750
O15400-2;O15400	Syntaxin-7	STX7	sp|O15400-2|STX7_HUMAN Isoform 2 of Syntaxin-7 OS=Homo sapiens OX=9606 GN=STX7;sp|O15400|STX7_HUMAN Syntaxin-7 OS=Homo sapiens OX=9606 GN=STX7 PE=1 SV=4	0	0	0	0	0	0	0	0	18410000	0	32251000	0	0	0	0	0	0	0	12665250	0
O43175	D-3-phosphoglycerate dehydrogenase	PHGDH	sp|O43175|SERA_HUMAN D-3-phosphoglycerate dehydrogenase OS=Homo sapiens OX=9606 GN=PHGDH PE=1 SV=4	0	0	0	0	0	0	0	0	0	23124000	0	0	0	0	0	0	0	0	5781000	0
O43490-5;O43490-3;O43490-4;O43490-6;O43490-7;O43490-2;O43490	Prominin-1	PROM1	sp|O43490-5|PROM1_HUMAN Isoform 5 of Prominin-1 OS=Homo sapiens OX=9606 GN=PROM1;sp|O43490-3|PROM1_HUMAN Isoform 3 of Prominin-1 OS=Homo sapiens OX=9606 GN=PROM1;sp|O43490-4|PROM1_HUMAN Isoform 4 of Prominin-1 OS=Homo sapiens OX=9606 GN=PROM1;sp|O43490-6|P	316550000	1573600000	138010000	0	517260000	926950000	1025000000	1041200000	1414200000	0	633400000	0	1857500000	216600000	496790000	93402000	6.76053e+08	877602500	511900000	666073000
O43707;O43707-2;O43707-3;Q9H254-2;Q9H254-4;Q9H254	Alpha-actinin-4	ACTN4	sp|O43707|ACTN4_HUMAN Alpha-actinin-4 OS=Homo sapiens OX=9606 GN=ACTN4 PE=1 SV=2;sp|O43707-2|ACTN4_HUMAN Isoform ACTN4ISO of Alpha-actinin-4 OS=Homo sapiens OX=9606 GN=ACTN4;sp|O43707-3|ACTN4_HUMAN Isoform 3 of Alpha-actinin-4 OS=Homo sapiens OX=9606 GN=AC	78270000	433800000	0	229970000	692430000	343180000	188750000	215570000	1013400000	114450000	1492700000	0	139400000	913820000	874070000	172780000	170690000	359982500	655137500	525017500
O43747;O43747-2	AP-1 complex subunit gamma-1	AP1G1	sp|O43747|AP1G1_HUMAN AP-1 complex subunit gamma-1 OS=Homo sapiens OX=9606 GN=AP1G1 PE=1 SV=5;sp|O43747-2|AP1G1_HUMAN Isoform 2 of AP-1 complex subunit gamma-1 OS=Homo sapiens OX=9606 GN=AP1G1	0	0	0	0	0	0	0	0	0	0	0	0	0	0	24454000	8746500	0	0	0	8300125
O43795;O43795-2;Q9UBC5	Unconventional myosin-Ib	MYO1B	sp|O43795|MYO1B_HUMAN Unconventional myosin-Ib OS=Homo sapiens OX=9606 GN=MYO1B PE=1 SV=3;sp|O43795-2|MYO1B_HUMAN Isoform 2 of Unconventional myosin-Ib OS=Homo sapiens OX=9606 GN=MYO1B	0	0	0	0	32772000	68151000	119190000	80259000	50718000	0	0	0	50342000	0	35479000	31530000	0	75093000	12679500	29337750
O43866	CD5 antigen-like	CD5L	sp|O43866|CD5L_HUMAN CD5 antigen-like OS=Homo sapiens OX=9606 GN=CD5L PE=1 SV=1	0	0	0	9047200	54065000	34269000	9791100	8836800	0	4791000000	2851200	0	1693600	0	0	0	0	26740475	1198462800	423400
O60234;P60983	Glia maturation factor gamma;Glia maturation factor beta	GMFG;GMFB	sp|O60234|GMFG_HUMAN Glia maturation factor gamma OS=Homo sapiens OX=9606 GN=GMFG PE=1 SV=1;sp|P60983|GMFB_HUMAN Glia maturation factor beta OS=Homo sapiens OX=9606 GN=GMFB PE=1 SV=2	0	0	0	0	0	0	0	0	55617000	0	45805000	0	0	84944000	52107000	29777000	0	0	25355500	41707000
O60281-2;O60281	Zinc finger protein 292	ZNF292	sp|O60281-2|ZN292_HUMAN Isoform 2 of Zinc finger protein 292 OS=Homo sapiens OX=9606 GN=ZNF292;sp|O60281|ZN292_HUMAN Zinc finger protein 292 OS=Homo sapiens OX=9606 GN=ZNF292 PE=1 SV=3	12460000	15333000	0	0	0	0	0	0	0	0	0	0	0	0	0	0	9.26433e+06	0	0	0
O60282;P33176;Q12840;O60282-2	Kinesin heavy chain isoform 5C;Kinesin-1 heavy chain;Kinesin heavy chain isoform 5A	KIF5C;KIF5B;KIF5A	sp|O60282|KIF5C_HUMAN Kinesin heavy chain isoform 5C OS=Homo sapiens OX=9606 GN=KIF5C PE=1 SV=1;sp|P33176|KINH_HUMAN Kinesin-1 heavy chain OS=Homo sapiens OX=9606 GN=KIF5B PE=1 SV=1;sp|Q12840|KIF5A_HUMAN Kinesin heavy chain isoform 5A OS=Homo sapiens OX=96	0	0	0	0	18759000	0	0	0	25934000	0	33262000	0	0	0	0	0	0	4689750	14799000	0
O60284	Suppression of tumorigenicity 18 protein	ST18	sp|O60284|ST18_HUMAN Suppression of tumorigenicity 18 protein OS=Homo sapiens OX=9606 GN=ST18 PE=1 SV=1	0	0	0	0	0	0	0	0	26224000	0	0	0	0	0	0	0	0	0	6556000	0
O60361;P22392;P15531;P15531-2;P22392-2	Putative nucleoside diphosphate kinase;Nucleoside diphosphate kinase B;Nucleoside diphosphate kinase A	NME2P1;NME2;NME1	sp|O60361|NDK8_HUMAN Putative nucleoside diphosphate kinase OS=Homo sapiens OX=9606 GN=NME2P1 PE=5 SV=1;sp|P22392|NDKB_HUMAN Nucleoside diphosphate kinase B OS=Homo sapiens OX=9606 GN=NME2 PE=1 SV=1;sp|P15531|NDKA_HUMAN Nucleoside diphosphate kinase A OS=H	82566000	0	0	0	0	0	0	0	32017000	0	24407000	0	0	0	0	0	27522000	0	14106000	0
O60493-2;O60493-4;O60493;O60493-3	Sorting nexin-3	SNX3	sp|O60493-2|SNX3_HUMAN Isoform 2 of Sorting nexin-3 OS=Homo sapiens OX=9606 GN=SNX3;sp|O60493-4|SNX3_HUMAN Isoform 4 of Sorting nexin-3 OS=Homo sapiens OX=9606 GN=SNX3;sp|O60493|SNX3_HUMAN Sorting nexin-3 OS=Homo sapiens OX=9606 GN=SNX3 PE=1 SV=3	42579000	0	0	0	16899000	0	0	0	0	0	0	0	0	0	0	0	14193000	4224750	0	0
O60513;Q9BRK4	Beta-1,4-galactosyltransferase 4;N-acetyllactosamine synthase;Lactotriaosylceramide beta-1,4-galactosyltransferase;Leucine zipper putative tumor suppressor 2	B4GALT4;LZTS2	sp|O60513|B4GT4_HUMAN Beta-1,4-galactosyltransferase 4 OS=Homo sapiens OX=9606 GN=B4GALT4 PE=1 SV=1;sp|Q9BRK4|LZTS2_HUMAN Leucine zipper putative tumor suppressor 2 OS=Homo sapiens OX=9606 GN=LZTS2 PE=1 SV=2	0	0	0	0	0	0	0	0	0	0	0	0	0	0	0	0	0	0	0	0
O60603	Toll-like receptor 2	TLR2	sp|O60603|TLR2_HUMAN Toll-like receptor 2 OS=Homo sapiens OX=9606 GN=TLR2 PE=1 SV=1	0	0	0	0	0	0	0	0	0	0	0	0	0	0	0	0	0	0	0	0
O60610-2;O60610-3;O60610	Protein diaphanous homolog 1	DIAPH1	sp|O60610-2|DIAP1_HUMAN Isoform 2 of Protein diaphanous homolog 1 OS=Homo sapiens OX=9606 GN=DIAPH1;sp|O60610-3|DIAP1_HUMAN Isoform 3 of Protein diaphanous homolog 1 OS=Homo sapiens OX=9606 GN=DIAPH1;sp|O60610|DIAP1_HUMAN Protein diaphanous homolog 1 OS=Ho	0	0	0	0	13650000	0	3501800	0	0	0	0	0	0	0	0	0	0	4287950	0	0
O60635	Tetraspanin-1	TSPAN1	sp|O60635|TSN1_HUMAN Tetraspanin-1 OS=Homo sapiens OX=9606 GN=TSPAN1 PE=1 SV=2	288300000	413870000	0	0	873230000	42222000	211670000	232610000	36703000	208190000	72345000	0	65791000	0	118660000	129170000	2.34057e+08	339933000	79309500	78405250
O60664-4;O60664;O60664-3;O60664-2	Perilipin-3	PLIN3	sp|O60664-4|PLIN3_HUMAN Isoform 4 of Perilipin-3 OS=Homo sapiens OX=9606 GN=PLIN3;sp|O60664|PLIN3_HUMAN Perilipin-3 OS=Homo sapiens OX=9606 GN=PLIN3 PE=1 SV=3;sp|O60664-3|PLIN3_HUMAN Isoform 3 of Perilipin-3 OS=Homo sapiens OX=9606 GN=PLIN3	0	0	0	0	53227000	22684000	0	0	64475000	17901000	245030000	0	0	104920000	33735000	75518000	0	18977750	81851500	53543250
O60701;O60701-2;O60701-3	UDP-glucose 6-dehydrogenase	UGDH	sp|O60701|UGDH_HUMAN UDP-glucose 6-dehydrogenase OS=Homo sapiens OX=9606 GN=UGDH PE=1 SV=1;sp|O60701-2|UGDH_HUMAN Isoform 2 of UDP-glucose 6-dehydrogenase OS=Homo sapiens OX=9606 GN=UGDH;sp|O60701-3|UGDH_HUMAN Isoform 3 of UDP-glucose 6-dehydrogenase OS=Ho	0	0	0	0	22759000	13968000	15158000	16022000	29898000	0	79339000	0	0	14906000	85434000	0	0	16976750	27309250	25085000
O60749;O60749-2	Sorting nexin-2	SNX2	sp|O60749|SNX2_HUMAN Sorting nexin-2 OS=Homo sapiens OX=9606 GN=SNX2 PE=1 SV=2;sp|O60749-2|SNX2_HUMAN Isoform 2 of Sorting nexin-2 OS=Homo sapiens OX=9606 GN=SNX2	40776000	0	0	0	61789000	48072000	39488000	40059000	0	0	24409000	0	0	117730000	71665000	48540000	13592000	47352000	6102250	59483750
O60763;O60763-2	General vesicular transport factor p115	USO1	sp|O60763|USO1_HUMAN General vesicular transport factor p115 OS=Homo sapiens OX=9606 GN=USO1 PE=1 SV=2;sp|O60763-2|USO1_HUMAN Isoform 2 of General vesicular transport factor p115 OS=Homo sapiens OX=9606 GN=USO1	0	0	0	0	27517000	21229000	12808000	15876000	21517000	10242000	122140000	0	0	49116000	37722000	24835000	0	19357500	38474750	27918250
O60814;P06899;P57053	Histone H2B type 1-K;Histone H2B type 1-J;Histone H2B type F-S	HIST1H2BK;HIST1H2BJ;H2BFS	sp|O60814|H2B1K_HUMAN Histone H2B type 1-K OS=Homo sapiens OX=9606 GN=H2BC12 PE=1 SV=3;sp|P06899|H2B1J_HUMAN Histone H2B type 1-J OS=Homo sapiens OX=9606 GN=H2BC11 PE=1 SV=3;sp|P57053|H2BFS_HUMAN Histone H2B type F-S OS=Homo sapiens OX=9606 GN=H2BC12L PE=1	172550000	121900000	0	0	0	0	0	0	0	0	0	0	0	0	0	0	98150000	0	0	0
O60840-5;O60840-7;O60840-6;O60840-2;O60840;O60840-4	Voltage-dependent L-type calcium channel subunit alpha-1F	CACNA1F	sp|O60840-5|CAC1F_HUMAN Isoform 4 of Voltage-dependent L-type calcium channel subunit alpha-1F OS=Homo sapiens OX=9606 GN=CACNA1F;sp|O60840-7|CAC1F_HUMAN Isoform 6 of Voltage-dependent L-type calcium channel subunit alpha-1F OS=Homo sapiens OX=9606 GN=CACN	0	0	0	0	0	0	0	0	26827000	69145000	0	0	0	0	0	0	0	0	23993000	0
O60884	DnaJ homolog subfamily A member 2	DNAJA2	sp|O60884|DNJA2_HUMAN DnaJ homolog subfamily A member 2 OS=Homo sapiens OX=9606 GN=DNAJA2 PE=1 SV=1	0	0	0	0	0	0	0	0	18420000	0	25997000	26883000	0	0	0	0	0	0	17825000	0
O75037-3;O75037-4;O75037-2;O75037	Kinesin-like protein KIF21B	KIF21B	sp|O75037-3|KI21B_HUMAN Isoform 3 of Kinesin-like protein KIF21B OS=Homo sapiens OX=9606 GN=KIF21B;sp|O75037-4|KI21B_HUMAN Isoform 4 of Kinesin-like protein KIF21B OS=Homo sapiens OX=9606 GN=KIF21B;sp|O75037-2|KI21B_HUMAN Isoform 2 of Kinesin-like protein	0	0	0	0	0	0	0	0	20048000	0	26959000	0	0	0	0	0	0	0	11751750	0
O75083;O75083-3	WD repeat-containing protein 1	WDR1	sp|O75083|WDR1_HUMAN WD repeat-containing protein 1 OS=Homo sapiens OX=9606 GN=WDR1 PE=1 SV=4;sp|O75083-3|WDR1_HUMAN Isoform 2 of WD repeat-containing protein 1 OS=Homo sapiens OX=9606 GN=WDR1	106760000	36980000	43131000	30425000	243800000	136730000	204170000	236680000	1064700000	39092000	441400000	0	99115000	3000600000	1034300000	229210000	6.22903e+07	205345000	386298000	1090806250
O75190-2;O75190-3;O75190;Q8WWF6;Q8NHS0;P25686-2;O75190-4;Q7Z6W7;P25686	DnaJ homolog subfamily B member 6;DnaJ homolog subfamily B member 3;DnaJ homolog subfamily B member 8;DnaJ homolog subfamily B member 2;DnaJ homolog subfamily B member 7	DNAJB6;DNAJB3;DNAJB8;DNAJB2;DNAJB7	sp|O75190-2|DNJB6_HUMAN Isoform B of DnaJ homolog subfamily B member 6 OS=Homo sapiens OX=9606 GN=DNAJB6;sp|O75190-3|DNJB6_HUMAN Isoform C of DnaJ homolog subfamily B member 6 OS=Homo sapiens OX=9606 GN=DNAJB6;sp|O75190|DNJB6_HUMAN DnaJ homolog subfamily B	0	0	0	0	29697000	32318000	19437000	0	0	0	27573000	0	0	0	0	0	0	20363000	6893250	0
O75334-7;O75334-6;O75334-5;O75334-2;O75334-4;O75334-3;O75334	Liprin-alpha-2	PPFIA2	sp|O75334-7|LIPA2_HUMAN Isoform 7 of Liprin-alpha-2 OS=Homo sapiens OX=9606 GN=PPFIA2;sp|O75334-6|LIPA2_HUMAN Isoform 6 of Liprin-alpha-2 OS=Homo sapiens OX=9606 GN=PPFIA2;sp|O75334-5|LIPA2_HUMAN Isoform 5 of Liprin-alpha-2 OS=Homo sapiens OX=9606 GN=PPFIA	331420000	418040000	0	0	0	0	0	0	0	0	0	0	0	14657000	0	0	249820000	0	0	3664250
O75351;Q9UN37;Q6PIW4-2;Q6PIW4	Vacuolar protein sorting-associated protein 4B;Vacuolar protein sorting-associated protein 4A;Fidgetin-like protein 1	VPS4B;VPS4A;FIGNL1	sp|O75351|VPS4B_HUMAN Vacuolar protein sorting-associated protein 4B OS=Homo sapiens OX=9606 GN=VPS4B PE=1 SV=2;sp|Q9UN37|VPS4A_HUMAN Vacuolar protein sorting-associated protein 4A OS=Homo sapiens OX=9606 GN=VPS4A PE=1 SV=1;sp|Q6PIW4-2|FIGL1_HUMAN Isoform	0	0	0	0	8242400	11449000	9723700	9352900	0	0	0	0	0	0	37278000	0	0	9692000	0	9319500
O75352-2;O75352	Mannose-P-dolichol utilization defect 1 protein	MPDU1	sp|O75352-2|MPU1_HUMAN Isoform 2 of Mannose-P-dolichol utilization defect 1 protein OS=Homo sapiens OX=9606 GN=MPDU1;sp|O75352|MPU1_HUMAN Mannose-P-dolichol utilization defect 1 protein OS=Homo sapiens OX=9606 GN=MPDU1 PE=1 SV=2	0	0	0	0	0	0	0	0	0	0	24831000	54227000	0	0	0	0	0	0	19764500	0
O75367;O75367-3;O75367-1	Core histone macro-H2A.1	H2AFY	sp|O75367|H2AY_HUMAN Core histone macro-H2A.1 OS=Homo sapiens OX=9606 GN=MACROH2A1 PE=1 SV=5;sp|O75367-3|H2AY_HUMAN Isoform 3 of Core histone macro-H2A.1 OS=Homo sapiens OX=9606 GN=MACROH2A1;sp|O75367-1|H2AY_HUMAN Isoform 2 of Core histone macro-H2A.1 OS=H	0	0	0	0	14674000	16429000	24490000	54551000	20514000	0	23588000	0	0	0	33220000	166470000	0	27536000	11025500	49922500
O75369-2;O75369-9;O75369;O75369-8;O75369-5;O75369-4;O75369-6;O75369-3;O75369-7	Filamin-B	FLNB	sp|O75369-2|FLNB_HUMAN Isoform 2 of Filamin-B OS=Homo sapiens OX=9606 GN=FLNB;sp|O75369-9|FLNB_HUMAN Isoform 9 of Filamin-B OS=Homo sapiens OX=9606 GN=FLNB;sp|O75369|FLNB_HUMAN Filamin-B OS=Homo sapiens OX=9606 GN=FLNB PE=1 SV=2;sp|O75369-8|FLNB_HUMAN Isof	0	0	0	0	3581200	3677100	3793300	5070700	0	0	0	0	0	0	45140000	0	0	4030575	0	11285000
O75390	Citrate synthase, mitochondrial	CS	sp|O75390|CISY_HUMAN Citrate synthase, mitochondrial OS=Homo sapiens OX=9606 GN=CS PE=1 SV=2	0	0	0	0	0	0	0	0	13364000	0	15757000	0	0	0	0	0	0	0	7280250	0
O94905-2;O94905-3;O94905;O75477	Erlin-2;Erlin-1	ERLIN2;ERLIN1	sp|O94905-2|ERLN2_HUMAN Isoform 2 of Erlin-2 OS=Homo sapiens OX=9606 GN=ERLIN2;sp|O94905-3|ERLN2_HUMAN Isoform 3 of Erlin-2 OS=Homo sapiens OX=9606 GN=ERLIN2;sp|O94905|ERLN2_HUMAN Erlin-2 OS=Homo sapiens OX=9606 GN=ERLIN2 PE=1 SV=1;sp|O75477|ERLN1_HUMAN Er	0	0	0	0	0	0	0	0	20177000	0	38777000	0	0	0	12690000	0	0	0	14738500	3172500
O75531	Barrier-to-autointegration factor;Barrier-to-autointegration factor, N-terminally processed	BANF1	sp|O75531|BAF_HUMAN Barrier-to-autointegration factor OS=Homo sapiens OX=9606 GN=BANF1 PE=1 SV=1	0	0	0	0	374530000	70673000	76152000	88723000	0	0	0	0	147910000	0	40869000	0	0	152519500	0	47194750
O75602-4;O75602-2;O75602;O75602-3;O75602-5	Sperm-associated antigen 6	SPAG6	sp|O75602-4|SPAG6_HUMAN Isoform 4 of Sperm-associated antigen 6 OS=Homo sapiens OX=9606 GN=SPAG6;sp|O75602-2|SPAG6_HUMAN Isoform 2 of Sperm-associated antigen 6 OS=Homo sapiens OX=9606 GN=SPAG6;sp|O75602|SPAG6_HUMAN Sperm-associated antigen 6 OS=Homo sapie	0	0	0	0	0	0	19054000	42434000	0	0	0	46670000	19336000	9742900	17083000	0	0	15372000	11667500	11540475
O75608-2;O75608	Acyl-protein thioesterase 1	LYPLA1	sp|O75608-2|LYPA1_HUMAN Isoform 2 of Acyl-protein thioesterase 1 OS=Homo sapiens OX=9606 GN=LYPLA1;sp|O75608|LYPA1_HUMAN Acyl-protein thioesterase 1 OS=Homo sapiens OX=9606 GN=LYPLA1 PE=1 SV=1	0	0	0	0	17339000	0	0	0	0	0	21067000	0	0	0	55208000	0	0	4334750	5266750	13802000
O75636-2;O75636	Ficolin-3	FCN3	sp|O75636-2|FCN3_HUMAN Isoform 2 of Ficolin-3 OS=Homo sapiens OX=9606 GN=FCN3;sp|O75636|FCN3_HUMAN Ficolin-3 OS=Homo sapiens OX=9606 GN=FCN3 PE=1 SV=2	0	162990000	0	0	0	0	0	0	0	608220000	0	0	0	0	0	0	54330000	0	152055000	0
O75800-2;O75800	Zinc finger MYND domain-containing protein 10	ZMYND10	sp|O75800-2|ZMY10_HUMAN Isoform 2 of Zinc finger MYND domain-containing protein 10 OS=Homo sapiens OX=9606 GN=ZMYND10;sp|O75800|ZMY10_HUMAN Zinc finger MYND domain-containing protein 10 OS=Homo sapiens OX=9606 GN=ZMYND10 PE=1 SV=2	0	0	0	0	0	0	0	0	21261000	0	20002000	0	0	0	0	0	0	0	10315750	0
O75874	Isocitrate dehydrogenase [NADP] cytoplasmic	IDH1	sp|O75874|IDHC_HUMAN Isocitrate dehydrogenase [NADP] cytoplasmic OS=Homo sapiens OX=9606 GN=IDH1 PE=1 SV=2	0	0	0	0	15066000	23252000	16780000	16937000	49886000	0	81787000	0	0	0	123020000	0	0	18008750	32918250	30755000
O75882-3;O75882-2;O75882	Attractin	ATRN	sp|O75882-3|ATRN_HUMAN Isoform 3 of Attractin OS=Homo sapiens OX=9606 GN=ATRN;sp|O75882-2|ATRN_HUMAN Isoform 2 of Attractin OS=Homo sapiens OX=9606 GN=ATRN;sp|O75882|ATRN_HUMAN Attractin OS=Homo sapiens OX=9606 GN=ATRN PE=1 SV=2	0	0	0	0	0	0	0	0	0	41616000	0	0	0	0	0	0	0	0	10404000	0
O75884	Putative hydrolase RBBP9	RBBP9	sp|O75884|RBBP9_HUMAN Serine hydrolase RBBP9 OS=Homo sapiens OX=9606 GN=RBBP9 PE=1 SV=2	0	0	0	0	0	0	0	0	27910000	0	41761000	0	0	0	0	0	0	0	17417750	0
O75915	PRA1 family protein 3	ARL6IP5	sp|O75915|PRAF3_HUMAN PRA1 family protein 3 OS=Homo sapiens OX=9606 GN=ARL6IP5 PE=1 SV=1	0	0	0	42813000	0	0	0	0	17727000	4554700	28941000	0	0	0	0	0	0	0	12805675	0
O75923-15;O75923-3;O75923-9;O75923;O75923-14;O75923-6;O75923-12;O75923-5;O75923-11;O75923-4;O75923-10;O75923-2;O75923-8;O75923-7;O75923-13	Dysferlin	DYSF	sp|O75923-15|DYSF_HUMAN Isoform 15 of Dysferlin OS=Homo sapiens OX=9606 GN=DYSF;sp|O75923-3|DYSF_HUMAN Isoform 3 of Dysferlin OS=Homo sapiens OX=9606 GN=DYSF;sp|O75923-9|DYSF_HUMAN Isoform 9 of Dysferlin OS=Homo sapiens OX=9606 GN=DYSF;sp|O75923|DYSF_HUMAN	0	0	114460000	68905000	0	0	0	0	0	0	0	0	0	0	0	0	3.81533e+07	0	0	0
O75947-2;O75947	ATP synthase subunit d, mitochondrial	ATP5H	sp|O75947-2|ATP5H_HUMAN Isoform 2 of ATP synthase subunit d, mitochondrial OS=Homo sapiens OX=9606 GN=ATP5PD;sp|O75947|ATP5H_HUMAN ATP synthase subunit d, mitochondrial OS=Homo sapiens OX=9606 GN=ATP5PD PE=1 SV=3	0	0	0	0	0	35835000	0	0	0	0	46117000	42498000	0	0	0	0	0	8958750	22153750	0
O75952-6;O75952-2;O75952	Calcium-binding tyrosine phosphorylation-regulated protein	CABYR	sp|O75952-6|CABYR_HUMAN Isoform 6 of Calcium-binding tyrosine phosphorylation-regulated protein OS=Homo sapiens OX=9606 GN=CABYR;sp|O75952-2|CABYR_HUMAN Isoform 2 of Calcium-binding tyrosine phosphorylation-regulated protein OS=Homo sapiens OX=9606 GN=CABY	0	0	0	0	0	0	0	0	7605400	54261000	10214000	0	0	0	0	0	0	0	18020100	0
O75964	ATP synthase subunit g, mitochondrial	ATP5L	sp|O75964|ATP5L_HUMAN ATP synthase subunit g, mitochondrial OS=Homo sapiens OX=9606 GN=ATP5MG PE=1 SV=3	0	405180000	0	0	0	0	0	0	41343000	0	76060000	0	0	0	0	0	135060000	0	29350750	0
O94832	Unconventional myosin-Id	MYO1D	sp|O94832|MYO1D_HUMAN Unconventional myosin-Id OS=Homo sapiens OX=9606 GN=MYO1D PE=1 SV=2	0	0	0	16203000	0	0	0	0	14650000	0	0	0	0	0	0	0	0	0	3662500	0
O94921-2;O94921-3;O94921;P11802-2;Q9NYV4;Q9NYV4-2;Q14004-2;Q9NYV4-3;Q00536-2;Q00537-2;Q00537;Q07002-3;Q00536-3;Q00536;P50750-2;Q07002;Q96Q40;Q00535-2;Q96Q40-5;Q96Q40-3;Q96Q40-4;P50750;Q96Q40-6;Q00534;Q00526;P11802;P24941;P06493;Q00535;P24941-2;Q14004	Cyclin-dependent kinase 14;Cyclin-dependent kinase 4;Cyclin-dependent kinase 12;Cyclin-dependent kinase 13;Cyclin-dependent kinase 16;Cyclin-dependent kinase 17;Cyclin-dependent kinase 18;Cyclin-dependent kinase 9;Cyclin-dependent kinase 15;Cyclin-dependent-like kinase 5;Cyclin-dependent kinase 6;Cyclin-dependent kinase 3;Cyclin-dependent kinase 2;Cyclin-dependent kinase 1	CDK14;CDK4;CDK12;CDK13;CDK16;CDK17;CDK18;CDK9;CDK15;CDK5;CDK6;CDK3;CDK2;CDK1	sp|O94921-2|CDK14_HUMAN Isoform 2 of Cyclin-dependent kinase 14 OS=Homo sapiens OX=9606 GN=CDK14;sp|O94921-3|CDK14_HUMAN Isoform 3 of Cyclin-dependent kinase 14 OS=Homo sapiens OX=9606 GN=CDK14;sp|O94921|CDK14_HUMAN Cyclin-dependent kinase 14 OS=Homo sapie	0	0	0	0	0	0	98340000	69139000	0	66391000	58845000	0	108560000	61926000	97153000	59070000	0	41869750	31309000	81677250
O94979-7;O94979-6;O94979-3;O94979-10;O94979-4;O94979-9;O94979-2;O94979;O94979-8	Protein transport protein Sec31A	SEC31A	sp|O94979-7|SC31A_HUMAN Isoform 7 of Protein transport protein Sec31A OS=Homo sapiens OX=9606 GN=SEC31A;sp|O94979-6|SC31A_HUMAN Isoform 6 of Protein transport protein Sec31A OS=Homo sapiens OX=9606 GN=SEC31A;sp|O94979-3|SC31A_HUMAN Isoform 3 of Protein tra	0	0	0	0	0	0	0	0	0	0	0	0	0	6300200	16215000	0	0	0	0	5628800
O95336	6-phosphogluconolactonase	PGLS	sp|O95336|6PGL_HUMAN 6-phosphogluconolactonase OS=Homo sapiens OX=9606 GN=PGLS PE=1 SV=2	0	0	0	0	60299000	29946000	37128000	25695000	95059000	0	141970000	0	30121000	420150000	141400000	62828000	0	38267000	59257250	163624750
O95433-2;O95433	Activator of 90 kDa heat shock protein ATPase homolog 1	AHSA1	sp|O95433-2|AHSA1_HUMAN Isoform 2 of Activator of 90 kDa heat shock protein ATPase homolog 1 OS=Homo sapiens OX=9606 GN=AHSA1;sp|O95433|AHSA1_HUMAN Activator of 90 kDa heat shock protein ATPase homolog 1 OS=Homo sapiens OX=9606 GN=AHSA1 PE=1 SV=1	0	0	0	0	18473000	12288000	11297000	0	0	0	0	0	0	0	80860000	0	0	10514500	0	20215000
O95436-2;O95436	Sodium-dependent phosphate transport protein 2B	SLC34A2	sp|O95436-2|NPT2B_HUMAN Isoform 2 of Sodium-dependent phosphate transport protein 2B OS=Homo sapiens OX=9606 GN=SLC34A2;sp|O95436|NPT2B_HUMAN Sodium-dependent phosphate transport protein 2B OS=Homo sapiens OX=9606 GN=SLC34A2 PE=1 SV=3	0	0	0	45567000	233010000	283840000	350530000	379930000	219450000	0	316070000	0	363850000	85949000	491930000	184120000	0	311827500	133880000	281462250
O95498-5;O95498-3;O95498-4;O95498-2;O95498-6;O95498	Vascular non-inflammatory molecule 2	VNN2	sp|O95498-5|VNN2_HUMAN Isoform 5 of Pantetheine hydrolase VNN2 OS=Homo sapiens OX=9606 GN=VNN2;sp|O95498-3|VNN2_HUMAN Isoform 3 of Pantetheine hydrolase VNN2 OS=Homo sapiens OX=9606 GN=VNN2;sp|O95498-4|VNN2_HUMAN Isoform 4 of Pantetheine hydrolase VNN2 OS=	87196000	119880000	0	0	0	0	0	0	0	0	0	0	0	0	0	0	6.90253e+07	0	0	0
O95602	DNA-directed RNA polymerase I subunit RPA1	POLR1A	sp|O95602|RPA1_HUMAN DNA-directed RNA polymerase I subunit RPA1 OS=Homo sapiens OX=9606 GN=POLR1A PE=1 SV=2	90186000	0	0	0	0	0	0	0	0	15392000	0	0	0	0	0	0	30062000	0	3848000	0
O95782-2;O95782	AP-2 complex subunit alpha-1	AP2A1	sp|O95782-2|AP2A1_HUMAN Isoform B of AP-2 complex subunit alpha-1 OS=Homo sapiens OX=9606 GN=AP2A1;sp|O95782|AP2A1_HUMAN AP-2 complex subunit alpha-1 OS=Homo sapiens OX=9606 GN=AP2A1 PE=1 SV=3	0	0	0	0	0	4659000	0	0	0	0	0	0	0	0	32276000	0	0	1164750	0	8069000
O95833	Chloride intracellular channel protein 3	CLIC3	sp|O95833|CLIC3_HUMAN Chloride intracellular channel protein 3 OS=Homo sapiens OX=9606 GN=CLIC3 PE=1 SV=2	0	0	0	0	0	0	0	0	10683000	0	20446000	0	0	0	0	0	0	0	7782250	0
O95834;O95834-2;O95834-3	Echinoderm microtubule-associated protein-like 2	EML2	sp|O95834|EMAL2_HUMAN Echinoderm microtubule-associated protein-like 2 OS=Homo sapiens OX=9606 GN=EML2 PE=1 SV=1;sp|O95834-2|EMAL2_HUMAN Isoform 2 of Echinoderm microtubule-associated protein-like 2 OS=Homo sapiens OX=9606 GN=EML2;sp|O95834-3|EMAL2_HUMAN I	0	0	0	0	0	0	0	0	0	0	40143000	0	0	0	35207000	0	0	0	10035750	8801750
O95861-4;O95861;O95861-3;O95861-2	3(2),5-bisphosphate nucleotidase 1	BPNT1	sp|O95861-4|BPNT1_HUMAN Isoform 4 of 3(2),5-bisphosphate nucleotidase 1 OS=Homo sapiens OX=9606 GN=BPNT1;sp|O95861|BPNT1_HUMAN 3(2),5-bisphosphate nucleotidase 1 OS=Homo sapiens OX=9606 GN=BPNT1 PE=1 SV=1;sp|O95861-3|BPNT1_HUMAN Isoform 3 of 3(2),5	0	0	0	0	0	0	0	0	0	0	0	0	0	46547000	0	36509000	0	0	0	20764000
O95865	N(G),N(G)-dimethylarginine dimethylaminohydrolase 2	DDAH2	sp|O95865|DDAH2_HUMAN N(G),N(G)-dimethylarginine dimethylaminohydrolase 2 OS=Homo sapiens OX=9606 GN=DDAH2 PE=1 SV=1	0	0	0	0	0	0	0	0	45582000	0	45320000	0	0	0	0	0	0	0	22725500	0
O95994	Anterior gradient protein 2 homolog	AGR2	sp|O95994|AGR2_HUMAN Anterior gradient protein 2 homolog OS=Homo sapiens OX=9606 GN=AGR2 PE=1 SV=1	0	0	526240000	593220000	0	0	0	0	49073000	0	100440000	319180000	0	0	0	0	1.75413e+08	0	117173250	0
O96009	Napsin-A	NAPSA	sp|O96009|NAPSA_HUMAN Napsin-A OS=Homo sapiens OX=9606 GN=NAPSA PE=1 SV=1	111950000	0	65303000	0	1776400000	525620000	956840000	1528600000	3851900000	105830000	1826600000	0	735400000	1721100000	1283700000	3250600000	5.90843e+07	1196865000	1446082500	1747700000
P00167-2;P00167;P00167-3	Cytochrome b5	CYB5A	sp|P00167-2|CYB5_HUMAN Isoform 2 of Cytochrome b5 OS=Homo sapiens OX=9606 GN=CYB5A;sp|P00167|CYB5_HUMAN Cytochrome b5 OS=Homo sapiens OX=9606 GN=CYB5A PE=1 SV=2;sp|P00167-3|CYB5_HUMAN Isoform 3 of Cytochrome b5 OS=Homo sapiens OX=9606 GN=CYB5A	0	0	0	31164000	0	0	90933000	0	0	32055000	199040000	0	0	48145000	0	0	0	22733250	57773750	12036250
P00325-2;P07327;P00326;P00325	Alcohol dehydrogenase 1B;Alcohol dehydrogenase 1A;Alcohol dehydrogenase 1C	ADH1B;ADH1A;ADH1C	sp|P00325-2|ADH1B_HUMAN Isoform 2 of All-trans-retinol dehydrogenase [NAD(+)] ADH1B OS=Homo sapiens OX=9606 GN=ADH1B;sp|P07327|ADH1A_HUMAN Alcohol dehydrogenase 1A OS=Homo sapiens OX=9606 GN=ADH1A PE=1 SV=2;sp|P00326|ADH1G_HUMAN Alcohol dehydrogenase 1C OS	0	0	0	0	0	0	6090200	0	0	0	0	0	0	65534000	11734000	0	0	1522550	0	19317000
P00338;P00338-3;P00338-4;P00338-5;P00338-2;Q6ZMR3;P07864	L-lactate dehydrogenase A chain	LDHA	sp|P00338|LDHA_HUMAN L-lactate dehydrogenase A chain OS=Homo sapiens OX=9606 GN=LDHA PE=1 SV=2;sp|P00338-3|LDHA_HUMAN Isoform 3 of L-lactate dehydrogenase A chain OS=Homo sapiens OX=9606 GN=LDHA;sp|P00338-4|LDHA_HUMAN Isoform 4 of L-lactate dehydrogenase A	125200000	0	114460000	562480000	640980000	649090000	796660000	720300000	1480200000	202450000	1194700000	974990000	501220000	1502000000	3005300000	530420000	7.98867e+07	701757500	963085000	1384735000
P00352	Retinal dehydrogenase 1	ALDH1A1	sp|P00352|AL1A1_HUMAN Aldehyde dehydrogenase 1A1 OS=Homo sapiens OX=9606 GN=ALDH1A1 PE=1 SV=2	113430000	69159000	0	0	849940000	741740000	508180000	854080000	1253800000	72844000	1147200000	0	216360000	896030000	533260000	438890000	60863000	738485000	618461000	521135000
P00367-2;P00367-3;P00367	Glutamate dehydrogenase 1, mitochondrial	GLUD1	sp|P00367-2|DHE3_HUMAN Isoform 2 of Glutamate dehydrogenase 1, mitochondrial OS=Homo sapiens OX=9606 GN=GLUD1;sp|P00367-3|DHE3_HUMAN Isoform 3 of Glutamate dehydrogenase 1, mitochondrial OS=Homo sapiens OX=9606 GN=GLUD1;sp|P00367|DHE3_HUMAN Glutamate dehyd	0	0	0	0	0	0	0	0	0	0	18564000	0	0	0	0	0	0	0	4641000	0
P00387-2;P00387;P00387-3	NADH-cytochrome b5 reductase 3;NADH-cytochrome b5 reductase 3 membrane-bound form;NADH-cytochrome b5 reductase 3 soluble form	CYB5R3	sp|P00387-2|NB5R3_HUMAN Isoform 2 of NADH-cytochrome b5 reductase 3 OS=Homo sapiens OX=9606 GN=CYB5R3;sp|P00387|NB5R3_HUMAN NADH-cytochrome b5 reductase 3 OS=Homo sapiens OX=9606 GN=CYB5R3 PE=1 SV=3;sp|P00387-3|NB5R3_HUMAN Isoform 3 of NADH-cytochrome b5 r	23876000	0	0	0	0	0	0	0	93799000	33296000	217040000	0	0	0	0	0	7.95867e+06	0	86033750	0
P00390-5;P00390-4;P00390-2;P00390-3;P00390	Glutathione reductase, mitochondrial	GSR	sp|P00390-5|GSHR_HUMAN Isoform 4 of Glutathione reductase, mitochondrial OS=Homo sapiens OX=9606 GN=GSR;sp|P00390-4|GSHR_HUMAN Isoform 3 of Glutathione reductase, mitochondrial OS=Homo sapiens OX=9606 GN=GSR;sp|P00390-2|GSHR_HUMAN Isoform Cytoplasmic of Gl	0	0	0	0	0	34030000	0	0	41927000	0	29506000	0	0	0	25112000	0	0	8507500	17858250	6278000
P00403	Cytochrome c oxidase subunit 2	MT-CO2	sp|P00403|COX2_HUMAN Cytochrome c oxidase subunit 2 OS=Homo sapiens OX=9606 GN=MT-CO2 PE=1 SV=1	0	0	0	0	0	0	0	0	0	0	17158000	0	0	0	0	0	0	0	4289500	0
P00450;CON__ENSEMBL:ENSBTAP00000031900	Ceruloplasmin	CP	sp|P00450|CERU_HUMAN Ceruloplasmin OS=Homo sapiens OX=9606 GN=CP PE=1 SV=1	408710000	41995000	47241000	1972900000	1953800000	2795000000	4532500000	3890900000	1866400000	6084600000	708230000	97151000	46599000	60152000	327920000	58594000	165982000	3293050000	2189095250	123316250
P00488	Coagulation factor XIII A chain	F13A1	sp|P00488|F13A_HUMAN Coagulation factor XIII A chain OS=Homo sapiens OX=9606 GN=F13A1 PE=1 SV=5	0	0	0	0	0	0	0	0	0	98372000	0	0	0	0	0	0	0	0	24593000	0
P00491	Purine nucleoside phosphorylase	PNP	sp|P00491|PNPH_HUMAN Purine nucleoside phosphorylase OS=Homo sapiens OX=9606 GN=PNP PE=1 SV=2	0	0	0	0	12035000	0	0	0	0	0	0	0	0	28764000	106800000	0	0	3008750	0	33891000
P00558;P00558-2;P07205	Phosphoglycerate kinase 1	PGK1	sp|P00558|PGK1_HUMAN Phosphoglycerate kinase 1 OS=Homo sapiens OX=9606 GN=PGK1 PE=1 SV=3;sp|P00558-2|PGK1_HUMAN Isoform 2 of Phosphoglycerate kinase 1 OS=Homo sapiens OX=9606 GN=PGK1	0	0	0	124440000	554850000	95886000	504200000	433810000	638470000	112850000	946750000	0	590720000	3371700000	2770200000	1630000000	0	397186500	424517500	2090655000
P00568	Adenylate kinase isoenzyme 1	AK1	sp|P00568|KAD1_HUMAN Adenylate kinase isoenzyme 1 OS=Homo sapiens OX=9606 GN=AK1 PE=1 SV=3	0	0	0	0	112150000	25013000	41763000	42276000	136870000	0	220240000	0	51793000	78492000	645220000	83937000	0	55300500	89277500	214860500
P00734;CON__P00735	Prothrombin;Activation peptide fragment 1;Activation peptide fragment 2;Thrombin light chain;Thrombin heavy chain	F2	sp|P00734|THRB_HUMAN Prothrombin OS=Homo sapiens OX=9606 GN=F2 PE=1 SV=2	221280000	727850000	0	0	269780000	76077000	46012000	28361000	40869000	6457900000	59428000	0	167330000	10973000	10364000	0	3.16377e+08	105057500	1639549250	47166750
P00736;Q9NZP8	Complement C1r subcomponent;Complement C1r subcomponent heavy chain;Complement C1r subcomponent light chain	C1R	sp|P00736|C1R_HUMAN Complement C1r subcomponent OS=Homo sapiens OX=9606 GN=C1R PE=1 SV=2	0	0	2119000	0	845330	0	0	1009000	1917900	5828900000	1575400	0	0	0	0	0	706333	463582	1458098325	0
P00738;P00738-2	Haptoglobin;Haptoglobin alpha chain;Haptoglobin beta chain	HP	sp|P00738|HPT_HUMAN Haptoglobin OS=Homo sapiens OX=9606 GN=HP PE=1 SV=1;sp|P00738-2|HPT_HUMAN Isoform 2 of Haptoglobin OS=Homo sapiens OX=9606 GN=HP	386770000	453030000	86674000	637310000	333500000	523500000	387610000	405100000	80429000	63715000000	275940000	53329000	33070000	10185000	106380000	30502000	3.08825e+08	412427500	16031174500	45034250
P00739;P00739-2	Haptoglobin-related protein	HPR	sp|P00739|HPTR_HUMAN Haptoglobin-related protein OS=Homo sapiens OX=9606 GN=HPR PE=2 SV=2;sp|P00739-2|HPTR_HUMAN Isoform 2 of Haptoglobin-related protein OS=Homo sapiens OX=9606 GN=HPR	0	0	0	0	0	0	0	0	0	1106800000	15186000	0	0	0	0	0	0	0	280496500	0
P00740-2;P00740	Coagulation factor IX;Coagulation factor IXa light chain;Coagulation factor IXa heavy chain	F9	sp|P00740-2|FA9_HUMAN Isoform 2 of Coagulation factor IX OS=Homo sapiens OX=9606 GN=F9;sp|P00740|FA9_HUMAN Coagulation factor IX OS=Homo sapiens OX=9606 GN=F9 PE=1 SV=2	0	0	0	0	0	0	0	0	0	111640000	11641000	0	0	0	0	0	0	0	30820250	0
P00747;CON__P06868;Q02325	Plasminogen;Plasmin heavy chain A;Activation peptide;Angiostatin;Plasmin heavy chain A, short form;Plasmin light chain B	PLG	sp|P00747|PLMN_HUMAN Plasminogen OS=Homo sapiens OX=9606 GN=PLG PE=1 SV=2	0	0	0	7397800	62881000	77460000	26514000	29422000	11517000	2738400000	8241400	12036000	0	0	0	0	0	49069250	692548600	0
P00748	Coagulation factor XII;Coagulation factor XIIa heavy chain;Beta-factor XIIa part 1;Coagulation factor XIIa light chain	F12	sp|P00748|FA12_HUMAN Coagulation factor XII OS=Homo sapiens OX=9606 GN=F12 PE=1 SV=3	0	0	0	0	0	0	0	0	0	122900000	0	0	0	0	0	0	0	0	30725000	0
P00751;P00751-2	Complement factor B;Complement factor B Ba fragment;Complement factor B Bb fragment	CFB	sp|P00751|CFAB_HUMAN Complement factor B OS=Homo sapiens OX=9606 GN=CFB PE=1 SV=2;sp|P00751-2|CFAB_HUMAN Isoform 2 of Complement factor B OS=Homo sapiens OX=9606 GN=CFB	0	0	0	0	170100000	266380000	147990000	158260000	439790000	1353100000	313630000	0	39873000	227570000	293460000	0	0	185682500	526630000	140225750
P00966	Argininosuccinate synthase	ASS1	sp|P00966|ASSY_HUMAN Argininosuccinate synthase OS=Homo sapiens OX=9606 GN=ASS1 PE=1 SV=2	0	19613000	0	0	0	0	14133000	0	21122000	0	16335000	0	0	20388000	183880000	23523000	6.53767e+06	3533250	9364250	56947750
P01008;CON__P41361	Antithrombin-III	SERPINC1	sp|P01008|ANT3_HUMAN Antithrombin-III OS=Homo sapiens OX=9606 GN=SERPINC1 PE=1 SV=1	0	0	19981000	0	218270000	45964000	67856000	34412000	105890000	1380800000	35890000	0	0	21125000	56435000	0	6.66033e+06	91625500	380645000	19390000
P01009;P01009-2;P01009-3	Alpha-1-antitrypsin;Short peptide from AAT	SERPINA1	sp|P01009|A1AT_HUMAN Alpha-1-antitrypsin OS=Homo sapiens OX=9606 GN=SERPINA1 PE=1 SV=3;sp|P01009-2|A1AT_HUMAN Isoform 2 of Alpha-1-antitrypsin OS=Homo sapiens OX=9606 GN=SERPINA1;sp|P01009-3|A1AT_HUMAN Isoform 3 of Alpha-1-antitrypsin OS=Homo sapiens OX=96	48686000	103580000	0	9364600	6151400000	613310000	1197000000	1697400000	11869000000	9753400000	15850000000	16198000	246200000	9689700000	41807000000	897790000	5.07553e+07	2414777500	9372149500	13160172500
P01011;P01011-2	Alpha-1-antichymotrypsin;Alpha-1-antichymotrypsin His-Pro-less	SERPINA3	sp|P01011|AACT_HUMAN Alpha-1-antichymotrypsin OS=Homo sapiens OX=9606 GN=SERPINA3 PE=1 SV=2	0	0	0	0	19313000	0	13911000	3427900	36968000	1493300000	71576000	0	21576000	22622000	1739700000	0	0	9162975	400461000	445974500
P01019	Angiotensinogen;Angiotensin-1;Angiotensin-2;Angiotensin-3;Angiotensin-4;Angiotensin 1-9;Angiotensin 1-7;Angiotensin 1-5;Angiotensin 1-4	AGT	sp|P01019|ANGT_HUMAN Angiotensinogen OS=Homo sapiens OX=9606 GN=AGT PE=1 SV=3	0	0	0	0	112240000	59593000	29539000	30914000	0	0	0	0	0	66432000	246190000	37474000	0	58071500	0	87524000
P01023	Alpha-2-macroglobulin	A2M	sp|P01023|A2MG_HUMAN Alpha-2-macroglobulin OS=Homo sapiens OX=9606 GN=A2M PE=1 SV=3	281720000	381570000	677590000	11404000000	18240000000	11395000000	9103100000	9008700000	4858900000	410240000000	13853000000	1806400000	385390000	574710000	8906800000	168690000	446960000	11936700000	107689575000	2508897500
P01024	Complement C3;Complement C3 beta chain;C3-beta-c;Complement C3 alpha chain;C3a anaphylatoxin;Acylation stimulating protein;Complement C3b alpha chain;Complement C3c alpha chain fragment 1;Complement C3dg fragment;Complement C3g fragment;Complement C3d fragment;Complement C3f fragment;Complement C3c alpha chain fragment 2	C3	sp|P01024|CO3_HUMAN Complement C3 OS=Homo sapiens OX=9606 GN=C3 PE=1 SV=2	47895000	26692000	21285000	192970000	15823000000	13447000000	12536000000	11425000000	35030000000	68712000000	27824000000	39382000	965540000	23474000000	39953000000	4183700000	3.19573e+07	13307750000	32901345500	17144060000
P01031;CON__Q1A7A4	Complement C5;Complement C5 beta chain;Complement C5 alpha chain;C5a anaphylatoxin;Complement C5 alpha chain	C5	sp|P01031|CO5_HUMAN Complement C5 OS=Homo sapiens OX=9606 GN=C5 PE=1 SV=4	0	0	92904000	106280000	72362000	0	39311000	31398000	164990000	1314500000	148420000	34541000	91506000	48854000	245720000	0	30968000	35767750	415612750	96520000
P01042	Kininogen-1;Kininogen-1 heavy chain;T-kinin;Bradykinin;Lysyl-bradykinin;Kininogen-1 light chain;Low molecular weight growth-promoting factor	KNG1	sp|P01042|KNG1_HUMAN Kininogen-1 OS=Homo sapiens OX=9606 GN=KNG1 PE=1 SV=2	0	0	0	0	140710000	48107000	52913000	20899000	73030000	2007400000	33163000	0	0	9813700	77858000	11767000	0	65657250	528398250	24859675
P01042-2;P01042-3	Kininogen-1;Kininogen-1 heavy chain;T-kinin;Bradykinin;Lysyl-bradykinin;Kininogen-1 light chain;Low molecular weight growth-promoting factor	KNG1	sp|P01042-2|KNG1_HUMAN Isoform LMW of Kininogen-1 OS=Homo sapiens OX=9606 GN=KNG1;sp|P01042-3|KNG1_HUMAN Isoform 3 of Kininogen-1 OS=Homo sapiens OX=9606 GN=KNG1	0	0	0	0	22040000	0	0	0	0	0	0	0	0	0	30299000	0	0	5510000	0	7574750
P01112-2;P01116-2;P01116;P01112;P01111	GTPase HRas;GTPase HRas, N-terminally processed;GTPase KRas;GTPase KRas, N-terminally processed;GTPase NRas	HRAS;KRAS;NRAS	sp|P01112-2|RASH_HUMAN Isoform 2 of GTPase HRas OS=Homo sapiens OX=9606 GN=HRAS;sp|P01116-2|RASK_HUMAN Isoform 2B of GTPase KRas OS=Homo sapiens OX=9606 GN=KRAS;sp|P01116|RASK_HUMAN GTPase KRas OS=Homo sapiens OX=9606 GN=KRAS PE=1 SV=1;sp|P01112|RASH_HUMAN	0	0	0	0	0	0	0	0	0	0	0	0	0	0	105110000	0	0	0	0	26277500
P01591	Immunoglobulin J chain	IGJ	sp|P01591|IGJ_HUMAN Immunoglobulin J chain OS=Homo sapiens OX=9606 GN=JCHAIN PE=1 SV=4	1727700000	481040000	2382400000	1914400000	4916400000	9305700000	10732000000	10292000000	1253200000	5138600000	1682100000	1840800000	209220000	692450000	42975000	0	1530380000	8811525000	2478675000	236161250
P04432;P01597	Ig kappa chain V-I region Daudi;Ig kappa chain V-I region DEE		sp|P04432|KVD39_HUMAN Immunoglobulin kappa variable 1D-39 OS=Homo sapiens OX=9606 GN=IGKV1D-39 PE=3 SV=2;sp|P01597|KV139_HUMAN Immunoglobulin kappa variable 1-39 OS=Homo sapiens OX=9606 GN=IGKV1-39 PE=1 SV=2	0	0	0	0	0	0	0	0	22466000	33946000	0	0	0	0	0	0	0	0	14103000	0
P01599;A0A0C4DH72	Ig kappa chain V-I region Gal	IGKV1-6	sp|P01599|KV117_HUMAN Immunoglobulin kappa variable 1-17 OS=Homo sapiens OX=9606 GN=IGKV1-17 PE=1 SV=2;sp|A0A0C4DH72|KV106_HUMAN Immunoglobulin kappa variable 1-6 OS=Homo sapiens OX=9606 GN=IGKV1-6 PE=3 SV=1	0	0	0	0	63954000	10547000	0	5409000	12924000	404030000	0	0	0	6082300	13005000	0	0	19977500	104238500	4771825
P01602	Ig kappa chain V-I region HK102	IGKV1-5	sp|P01602|KV105_HUMAN Immunoglobulin kappa variable 1-5 OS=Homo sapiens OX=9606 GN=IGKV1-5 PE=1 SV=2	0	0	0	0	0	0	0	0	0	138940000	0	0	0	0	0	0	0	0	34735000	0
P01619;A0A0C4DH25	Ig kappa chain V-III region B6	IGKV3D-20	sp|P01619|KV320_HUMAN Immunoglobulin kappa variable 3-20 OS=Homo sapiens OX=9606 GN=IGKV3-20 PE=1 SV=2;sp|A0A0C4DH25|KVD20_HUMAN Immunoglobulin kappa variable 3D-20 OS=Homo sapiens OX=9606 GN=IGKV3D-20 PE=3 SV=1	53207000	55687000	0	0	350360000	0	56313000	44490000	26799000	175220000	36677000	0	84228000	297490000	105340000	45706000	36298000	112790750	59674000	133191000
P01624;A0A087WSY6;A0A075B6H7;A0A0C4DH55	Ig kappa chain V-III region POM	IGKV3D-15;IGKV3-7;IGKV3D-7	sp|P01624|KV315_HUMAN Immunoglobulin kappa variable 3-15 OS=Homo sapiens OX=9606 GN=IGKV3-15 PE=1 SV=2;sp|A0A087WSY6|KVD15_HUMAN Immunoglobulin kappa variable 3D-15 OS=Homo sapiens OX=9606 GN=IGKV3D-15 PE=3 SV=6;sp|A0A075B6H7|KV37_HUMAN Probable non-functi	0	0	0	0	18761000	0	0	142440000	0	0	0	0	0	358150000	0	0	0	40300250	0	89537500
P01700;P01699	Ig lambda chain V-I region HA;Ig lambda chain V-I region VOR		sp|P01700|LV147_HUMAN Immunoglobulin lambda variable 1-47 OS=Homo sapiens OX=9606 GN=IGLV1-47 PE=1 SV=2;sp|P01699|LV144_HUMAN Immunoglobulin lambda variable 1-44 OS=Homo sapiens OX=9606 GN=IGLV1-44 PE=1 SV=2	0	0	0	0	53732000	0	31545000	33816000	71563000	87089000	13536000	0	22464000	0	11555000	0	0	29773250	43047000	8504750
P01701	Ig lambda chain V-I region NEW		sp|P01701|LV151_HUMAN Immunoglobulin lambda variable 1-51 OS=Homo sapiens OX=9606 GN=IGLV1-51 PE=1 SV=2	0	0	0	0	42930000	60422000	0	0	0	35292000	32363000	0	0	0	0	0	0	25838000	16913750	0
P01703	Ig lambda chain V-I region NEWM		sp|P01703|LV140_HUMAN Immunoglobulin lambda variable 1-40 OS=Homo sapiens OX=9606 GN=IGLV1-40 PE=1 SV=2	0	0	0	0	0	0	0	0	0	13575000	0	0	0	0	0	0	0	0	3393750	0
P01704	Ig lambda chain V-II region TOG		sp|P01704|LV214_HUMAN Immunoglobulin lambda variable 2-14 OS=Homo sapiens OX=9606 GN=IGLV2-14 PE=1 SV=2	0	0	0	0	0	0	0	0	0	49053000	0	0	0	0	0	0	0	0	12263250	0
P0DP03;P01768;P01764	Ig heavy chain V-III region CAM;Ig heavy chain V-III region 23	IGHV3-23	sp|P0DP03|HVC05_HUMAN Immunoglobulin heavy variable 3-30-5 OS=Homo sapiens OX=9606 GN=IGHV3-30-5 PE=3 SV=1;sp|P01768|HV330_HUMAN Immunoglobulin heavy variable 3-30 OS=Homo sapiens OX=9606 GN=IGHV3-30 PE=1 SV=2;sp|P01764|HV323_HUMAN Immunoglobulin heavy var	18521000	0	0	0	50757000	19797000	102590000	106200000	0	55085000	22635000	0	0	12507000	15861000	0	6.17367e+06	69836000	19430000	7092000
P01780;A0A0B4J1V1;P01763;P01762;A0A0C4DH32;P0DP04;A0A0B4J1X8;P01766;P01782	Ig heavy chain V-III region JON;Ig heavy chain V-III region WEA;Ig heavy chain V-III region TRO;Ig heavy chain V-III region BRO;Ig heavy chain V-III region DOB	IGHV3-21;IGHV3-20;IGHV3-43	sp|P01780|HV307_HUMAN Immunoglobulin heavy variable 3-7 OS=Homo sapiens OX=9606 GN=IGHV3-7 PE=1 SV=2;sp|A0A0B4J1V1|HV321_HUMAN Immunoglobulin heavy variable 3-21 OS=Homo sapiens OX=9606 GN=IGHV3-21 PE=1 SV=1;sp|P01763|HV348_HUMAN Immunoglobulin heavy varia	0	0	0	0	449860000	535200000	243780000	290290000	0	1308000000	23659000	0	109250000	0	89918000	23900000	0	379782500	332914750	55767000
P01817	Ig heavy chain V-II region MCE		sp|P01817|HV205_HUMAN Immunoglobulin heavy variable 2-5 OS=Homo sapiens OX=9606 GN=IGHV2-5 PE=1 SV=2	0	0	0	0	0	0	0	0	0	11025000	0	0	0	0	0	0	0	0	2756250	0
P01833	Polymeric immunoglobulin receptor;Secretory component	PIGR	sp|P01833|PIGR_HUMAN Polymeric immunoglobulin receptor OS=Homo sapiens OX=9606 GN=PIGR PE=1 SV=4	83661000	58843000	240390000	262460000	10405000000	6505700000	26710000000	25301000000	5116800000	1779500000	4002000000	125220000	1100200000	839190000	353000000	835160000	1.27631e+08	17230425000	2755880000	781887500
P01834	Ig kappa chain C region	IGKC	sp|P01834|IGKC_HUMAN Immunoglobulin kappa constant OS=Homo sapiens OX=9606 GN=IGKC PE=1 SV=2	0	64002000	0	0	1531700000	998770000	1457500000	1247800000	166700000	1429600000	503260000	0	323400000	110890000	144610000	56958000	21334000	1308942500	524890000	158964500
P0DOX5;P01857-1;P01857	Ig gamma-1 chain C region	IGHG1	sp|P0DOX5|IGG1_HUMAN Immunoglobulin gamma-1 heavy chain OS=Homo sapiens OX=9606 PE=1 SV=2;sp|P01857-1|IGHG1_HUMAN Isoform 1 of Immunoglobulin heavy constant gamma 1 OS=Homo sapiens OX=9606 GN=IGHG1;sp|P01857|IGHG1_HUMAN Immunoglobulin heavy constant gamma	288810000	333720000	548530000	323020000	3068500000	1187100000	1474000000	1454800000	1082900000	24431000000	2396900000	77953000	166460000	658440000	4325200000	303130000	3.90353e+08	1796100000	6997188250	1363307500
P01859-1;P01859	Ig gamma-2 chain C region	IGHG2	sp|P01859-1|IGHG2_HUMAN Isoform 1 of Immunoglobulin heavy constant gamma 2 OS=Homo sapiens OX=9606 GN=IGHG2;sp|P01859|IGHG2_HUMAN Immunoglobulin heavy constant gamma 2 OS=Homo sapiens OX=9606 GN=IGHG2 PE=1 SV=3	22174000	105010000	0	0	149770000	0	72449000	69785000	80373000	1842700000	116820000	0	0	168270000	33947000	0	4.23947e+07	73001000	509973250	50554250
P01860-1;P01860	Ig gamma-3 chain C region	IGHG3	sp|P01860-1|IGHG3_HUMAN Isoform 1 of Immunoglobulin heavy constant gamma 3 OS=Homo sapiens OX=9606 GN=IGHG3;sp|P01860|IGHG3_HUMAN Immunoglobulin heavy constant gamma 3 OS=Homo sapiens OX=9606 GN=IGHG3 PE=1 SV=3	0	0	445120000	470540000	100510000	47275000	44606000	33671000	48801000	2638500000	117190000	661460000	55532000	51696000	185550000	38325000	1.48373e+08	56515500	866487750	82775750
P01861-1;P01861	Ig gamma-4 chain C region	IGHG4	sp|P01861-1|IGHG4_HUMAN Isoform 1 of Immunoglobulin heavy constant gamma 4 OS=Homo sapiens OX=9606 GN=IGHG4;sp|P01861|IGHG4_HUMAN Immunoglobulin heavy constant gamma 4 OS=Homo sapiens OX=9606 GN=IGHG4 PE=1 SV=2	0	0	0	0	16389000	4677700	20745000	29242000	0	0	0	0	0	14321000	3464300	0	0	17763425	0	4446325
P01871;P01871-1;P0DOX6	Ig mu chain C region	IGHM	sp|P01871|IGHM_HUMAN Immunoglobulin heavy constant mu OS=Homo sapiens OX=9606 GN=IGHM PE=1 SV=5;sp|P01871-1|IGHM_HUMAN Isoform 1 of Immunoglobulin heavy constant mu OS=Homo sapiens OX=9606 GN=IGHM;sp|P0DOX6|IGM_HUMAN Immunoglobulin mu heavy chain OS=Homo s	543720000	207940000	0	1563800000	5782400000	5940000000	2161600000	2258100000	1898500000	91726000000	1971600000	4827100	1196400000	164480000	620340000	0	2.50553e+08	4035525000	23900231775	495305000
P01876-1;P01876	Ig alpha-1 chain C region	IGHA1	sp|P01876-1|IGHA1_HUMAN Isoform 1 of Immunoglobulin heavy constant alpha 1 OS=Homo sapiens OX=9606 GN=IGHA1;sp|P01876|IGHA1_HUMAN Immunoglobulin heavy constant alpha 1 OS=Homo sapiens OX=9606 GN=IGHA1 PE=1 SV=3	32518000000	15960000000	10913000000	11235000000	16378000000	21977000000	51676000000	51231000000	4884400000	16332000000	4931100000	11188000000	6210500000	9883200000	4955200000	1467700000	19797000000	35315500000	9333875000	5629150000
P01889;P17693-6;P17693-2;P17693-5;P17693;P13747	HLA class I histocompatibility antigen, B-7 alpha chain	HLA-B	sp|P01889|HLAB_HUMAN HLA class I histocompatibility antigen, B alpha chain OS=Homo sapiens OX=9606 GN=HLA-B PE=1 SV=3	87243000	93372000	0	0	153290000	147270000	164840000	134880000	205620000	0	633780000	0	228880000	95045000	298890000	79230000	60205000	150070000	209850000	175511250
P01903;P01906	HLA class II histocompatibility antigen, DR alpha chain	HLA-DRA	sp|P01903|DRA_HUMAN HLA class II histocompatibility antigen, DR alpha chain OS=Homo sapiens OX=9606 GN=HLA-DRA PE=1 SV=2	0	0	0	25641000	247240000	0	161600000	117640000	613670000	33717000	178650000	0	0	296530000	158850000	170610000	0	131620000	206509250	156497500
P01911;P04440	HLA class II histocompatibility antigen, DRB1-15 beta chain	HLA-DRB1	sp|P01911|DRB1_HUMAN HLA class II histocompatibility antigen, DRB1 beta chain OS=Homo sapiens OX=9606 GN=HLA-DRB1 PE=1 SV=2	0	0	0	0	158830000	99135000	91201000	43788000	387010000	16042000	443170000	44577000	0	242960000	34617000	41919000	0	98238500	222699750	79874000
P01920	HLA class II histocompatibility antigen, DQ beta 1 chain	HLA-DQB1	sp|P01920|DQB1_HUMAN HLA class II histocompatibility antigen, DQ beta 1 chain OS=Homo sapiens OX=9606 GN=HLA-DQB1 PE=1 SV=2	0	0	0	0	28912000	5812200	0	0	0	0	14576000	0	0	0	0	0	0	8681050	3644000	0
P02042;P02100	Hemoglobin subunit delta	HBD	sp|P02042|HBD_HUMAN Hemoglobin subunit delta OS=Homo sapiens OX=9606 GN=HBD PE=1 SV=2	0	0	0	0	112280000	0	0	35172000	0	97469000	51402000	0	0	38914000	539260000	0	0	36863000	37217750	144543500
P02545-3;P02545;P02545-6;P02545-2;P02545-5;P02545-4	Prelamin-A/C;Lamin-A/C	LMNA	sp|P02545-3|LMNA_HUMAN Isoform ADelta10 of Prelamin-A/C OS=Homo sapiens OX=9606 GN=LMNA;sp|P02545|LMNA_HUMAN Prelamin-A/C OS=Homo sapiens OX=9606 GN=LMNA PE=1 SV=1;sp|P02545-6|LMNA_HUMAN Isoform 6 of Prelamin-A/C OS=Homo sapiens OX=9606 GN=LMNA;sp|P02545-2	0	0	84831000	114880000	500820000	42123000	16809000	11124000	424190000	20791000	2481700000	82588000	30142000	1540500000	13166000	580330000	28277000	142719000	752317250	541034500
P02647;CON__P15497	Apolipoprotein A-I;Proapolipoprotein A-I;Truncated apolipoprotein A-I	APOA1	sp|P02647|APOA1_HUMAN Apolipoprotein A-I OS=Homo sapiens OX=9606 GN=APOA1 PE=1 SV=1	59768000	24579000	10569000	1188500000	3436000000	890840000	1996700000	2169700000	1371700000	22511000000	1446600000	47348000	230660000	119540000	4165600000	826200000	3.16387e+07	2123310000	6344162000	1335500000
P02649;CON__Q03247	Apolipoprotein E	APOE	sp|P02649|APOE_HUMAN Apolipoprotein E OS=Homo sapiens OX=9606 GN=APOE PE=1 SV=1	0	0	123390000	97293000	402140000	311710000	115830000	127060000	171850000	2064400000	177020000	576590000	73479000	176060000	138930000	113460000	41130000	239185000	747465000	125482250
P02652	Apolipoprotein A-II;Proapolipoprotein A-II;Truncated apolipoprotein A-II	APOA2	sp|P02652|APOA2_HUMAN Apolipoprotein A-II OS=Homo sapiens OX=9606 GN=APOA2 PE=1 SV=1	108090000	34573000	143700000	339480000	451160000	453950000	295710000	424740000	347810000	2130200000	666840000	0	162920000	96064000	1105900000	203610000	9.54543e+07	406390000	786212500	392123500
P02654	Apolipoprotein C-I;Truncated apolipoprotein C-I	APOC1	sp|P02654|APOC1_HUMAN Apolipoprotein C-I OS=Homo sapiens OX=9606 GN=APOC1 PE=1 SV=1	0	0	0	1294100000	314190000	183820000	112620000	103170000	401440000	591700000	174470000	0	172560000	0	30535000	0	0	178450000	291902500	50773750
P02655	Apolipoprotein C-II;Proapolipoprotein C-II	APOC2	sp|P02655|APOC2_HUMAN Apolipoprotein C-II OS=Homo sapiens OX=9606 GN=APOC2 PE=1 SV=1	0	0	0	0	0	29335000	30874000	40315000	0	83914000	0	0	0	18435000	0	0	0	25131000	20978500	4608750
P02656	Apolipoprotein C-III	APOC3	sp|P02656|APOC3_HUMAN Apolipoprotein C-III OS=Homo sapiens OX=9606 GN=APOC3 PE=1 SV=1	0	0	0	45556000	189630000	96178000	26851000	16733000	114120000	963910000	108660000	0	0	0	0	0	0	82348000	296672500	0
P02671-2;P02671	Fibrinogen alpha chain;Fibrinopeptide A;Fibrinogen alpha chain	FGA	sp|P02671-2|FIBA_HUMAN Isoform 2 of Fibrinogen alpha chain OS=Homo sapiens OX=9606 GN=FGA;sp|P02671|FIBA_HUMAN Fibrinogen alpha chain OS=Homo sapiens OX=9606 GN=FGA PE=1 SV=2	62302000	96347000	0	503140000	6022400000	845700000	829510000	817770000	35666000	1069000000	205560000	0	0	23180000	855680000	21728000	52883000	2128845000	327556500	225147000
P02675;CON__P02676	Fibrinogen beta chain;Fibrinopeptide B;Fibrinogen beta chain	FGB	sp|P02675|FIBB_HUMAN Fibrinogen beta chain OS=Homo sapiens OX=9606 GN=FGB PE=1 SV=2	0	0	61383000	1841500000	6983100000	993360000	906640000	1031100000	58873000	568600000	142000000	71990000	30304000	36796000	429500000	25957000	20461000	2478550000	210365750	130639250
P02679-2;P02679	Fibrinogen gamma chain	FGG	sp|P02679-2|FIBG_HUMAN Isoform Gamma-A of Fibrinogen gamma chain OS=Homo sapiens OX=9606 GN=FGG;sp|P02679|FIBG_HUMAN Fibrinogen gamma chain OS=Homo sapiens OX=9606 GN=FGG PE=1 SV=3	0	0	365520000	2315300000	5651300000	1126200000	680100000	656430000	98728000	450180000	188150000	122260000	16774000	72671000	1059300000	0	121840000	2028507500	214829500	287186250
P02730-2;P02730	Band 3 anion transport protein	SLC4A1	sp|P02730-2|B3AT_HUMAN Isoform 2 of Band 3 anion transport protein OS=Homo sapiens OX=9606 GN=SLC4A1;sp|P02730|B3AT_HUMAN Band 3 anion transport protein OS=Homo sapiens OX=9606 GN=SLC4A1 PE=1 SV=3	20337000	0	0	0	238090000	0	0	0	0	16023000	0	0	0	0	9706400	0	6779000	59522500	4005750	2426600
P02743	Serum amyloid P-component;Serum amyloid P-component(1-203)	APCS	sp|P02743|SAMP_HUMAN Serum amyloid P-component OS=Homo sapiens OX=9606 GN=APCS PE=1 SV=2	0	0	0	0	0	0	0	0	0	0	0	0	0	0	0	0	0	0	0	0
P02745	Complement C1q subcomponent subunit A	C1QA	sp|P02745|C1QA_HUMAN Complement C1q subcomponent subunit A OS=Homo sapiens OX=9606 GN=C1QA PE=1 SV=2	0	0	0	42523000	87503000	145060000	118320000	115310000	0	3007400000	89961000	0	0	109150000	8044200	40961000	0	116548250	774340250	39538800
[truncated: 872 more rows]

## Sheet: BALFmicrobial
	Aspergillus Fumigatus	18yrs	18yrs	18yrs	18yrs	8yrs	8yrs	8yrs	8yrs	5yr	5yr	5yr	5yr	1 yr	1yr	1yr	1yr	Average 18yrs+	Average 8-10yrs	Average 5-6yrs	Average 1-2yrs
[truncated: 73 more rows]
