# Supplementary material for: Interkingdom signaling elicited by bacterial extracellular vesicles in human cystic fibrosis airway epithelium and neutrophils
Source: Front Cell Infect Microbiol. 2026 Mar 2;16:1695102. doi: 10.3389/fcimb.2026.1695102 (PMC12989543; doi:10.3389/fcimb.2026.1695102)
Supplement: Supplementary Table 3 — List of apical EV proteins pre/post PA EV stimulation from CF and control and GO analysis in multi tab excel [file Table3.xls]

## Sheet: MSdataCFvCon
Protein IDs	Protein names	Gene names	Fasta headers	LFQ intensity 12_CF untreated 3	LFQ intensity 11_CF untreated 2	LFQ intensity 10_CF untreated	LFQ intensity 11_1_CF PA EV treated 2	LFQ intensity 10_1_CF PA EV treated	LFQ intensity 12_1_CF PA EV treated 3	LFQ intensity 4_Control Untrearted	LFQ intensity Control Untreated 2	LFQ intensity 6_Control Untreated 3	LFQ intensity 4_1_Control PA EV Treated 1	LFQ intensity 5_1_Control PV EV Treated 2	LFQ intensity 6_1_Control PA EV Treated 3	Average CF Untreated	Average CF-PA EV Treated	Average Control Untreated	Average Control PA EV Treated	CF/Con Untreated	CF/Con treated	Ttest Untreated	T test PA E V treated										Potential contaminant
A0A1B0GUS4;P68036-2;P68036;P68036-3	Ubiquitin-conjugating enzyme E2 L3	UBE2L3	sp|A0A1B0GUS4|UB2L5_HUMAN Ubiquitin-conjugating enzyme E2 L5 OS=Homo sapiens OX=9606 GN=UBE2L5 PE=2 SV=1;sp|P68036-2|UB2L3_HUMAN Isoform 2 of Ubiquitin-conjugating enzyme E2 L3 OS=Homo sapiens OX=9606 GN=UBE2L3;sp|P68036|UB2L3_HUMAN Ubiquitin-conjugating e	11925	10273	13376	20484	0	30023	0	0	0	0	0	0	11858	16835.7	0	0	#DIV/0!	#DIV/0!	0.000188677	0.130107
E5RIL1;B0FP48	Uroplakin-3b-like protein	UPK3BL	sp|E5RIL1|UPKL2_HUMAN Uroplakin-3b-like protein 2 OS=Homo sapiens OX=9606 GN=UPK3BL2 PE=3 SV=2;sp|B0FP48|UPK3L_HUMAN Uroplakin-3b-like protein 1 OS=Homo sapiens OX=9606 GN=UPK3BL1 PE=2 SV=1	18587	31006	54159	13703	25091	11120	0	27007	0	28436	0	0	34584	16638	9002.33	9478.67	3.84167	1.75531	0.136811	0.529236
P0DOY3;P0DOY2;P0DOX8;P0CG04;P0CF74;B9A064	Ig lambda-1 chain C regions;Ig lambda-6 chain C region;Immunoglobulin lambda-like polypeptide 5	IGLC1;IGLC6;IGLL5	sp|P0DOY3|IGLC3_HUMAN Immunoglobulin lambda constant 3 OS=Homo sapiens OX=9606 GN=IGLC3 PE=1 SV=1;sp|P0DOY2|IGLC2_HUMAN Immunoglobulin lambda constant 2 OS=Homo sapiens OX=9606 GN=IGLC2 PE=1 SV=1;sp|P0DOX8|IGL1_HUMAN Immunoglobulin lambda-1 light chain OS=	89209	33350	24195	142080	48332	156660	0	0	0	7188.3	0	0	48918	115691	0	2396.1	#DIV/0!	48.2829	0.0737458	0.0291146
Q9BZK3;Q13765;E9PAV3-2;E9PAV3	Putative nascent polypeptide-associated complex subunit alpha-like protein;Nascent polypeptide-associated complex subunit alpha;Nascent polypeptide-associated complex subunit alpha, muscle-specific form	NACAP1;NACA	sp|Q9BZK3|NACP4_HUMAN Putative nascent polypeptide-associated complex subunit alpha-like protein OS=Homo sapiens OX=9606 GN=NACA4P PE=5 SV=1;sp|Q13765|NACA_HUMAN Nascent polypeptide-associated complex subunit alpha OS=Homo sapiens OX=9606 GN=NACA PE=1 SV=1	0	1977.5	2638.9	32891	0	36386	0	0	0	0	0	0	1538.8	23092.3	0	0	#DIV/0!	#DIV/0!	0.124217	0.117128
K7EJ46;K7EJ46-2	Small integral membrane protein 22	SMIM22	sp|K7EJ46|SIM22_HUMAN Small integral membrane protein 22 OS=Homo sapiens OX=9606 GN=SMIM22 PE=1 SV=2;sp|K7EJ46-2|SIM22_HUMAN Isoform 2 of Small integral membrane protein 22 OS=Homo sapiens OX=9606 GN=SMIM22	0	96905	85082	0	0	43502	0	0	0	132600	0	0	60662.3	14500.7	0	44200	#DIV/0!	0.328069	0.117793	0.557903
O00154-2;O00154-3;O00154-6;O00154-4;O00154-5;O00154-7;O00154	Cytosolic acyl coenzyme A thioester hydrolase	ACOT7	sp|O00154-2|BACH_HUMAN Isoform 2 of Cytosolic acyl coenzyme A thioester hydrolase OS=Homo sapiens OX=9606 GN=ACOT7;sp|O00154-3|BACH_HUMAN Isoform 3 of Cytosolic acyl coenzyme A thioester hydrolase OS=Homo sapiens OX=9606 GN=ACOT7;sp|O00154-6|BACH_HUMAN Iso	0	0	5054	9386.2	9746	17830	0	0	0	0	0	0	1684.67	12320.7	0	0	#DIV/0!	#DIV/0!	0.373901	0.0110785
O00159-2;O00159-3;O00159	Unconventional myosin-Ic	MYO1C	sp|O00159-2|MYO1C_HUMAN Isoform 2 of Unconventional myosin-Ic OS=Homo sapiens OX=9606 GN=MYO1C;sp|O00159-3|MYO1C_HUMAN Isoform 3 of Unconventional myosin-Ic OS=Homo sapiens OX=9606 GN=MYO1C;sp|O00159|MYO1C_HUMAN Unconventional myosin-Ic OS=Homo sapiens OX=	50193	71014	67013	44335	21310	45054	0	0	0	0	0	0	62740	36899.7	0	0	#DIV/0!	#DIV/0!	0.000599258	0.00908942
O00232-2;O00232	26S proteasome non-ATPase regulatory subunit 12	PSMD12	sp|O00232-2|PSD12_HUMAN Isoform 2 of 26S proteasome non-ATPase regulatory subunit 12 OS=Homo sapiens OX=9606 GN=PSMD12;sp|O00232|PSD12_HUMAN 26S proteasome non-ATPase regulatory subunit 12 OS=Homo sapiens OX=9606 GN=PSMD12 PE=1 SV=3	0	0	0	15892	0	19432	0	0	0	0	0	0	0	11774.7	0	0	#DIV/0!	#DIV/0!	#DIV/0!	0.120096
O00299	Chloride intracellular channel protein 1	CLIC1	sp|O00299|CLIC1_HUMAN Chloride intracellular channel protein 1 OS=Homo sapiens OX=9606 GN=CLIC1 PE=1 SV=4	1459700	303330	351240	193430	267390	322950	147220	0	0	220990	0	0	704757	261257	49073.3	73663.3	14.3613	3.54663	0.160286	0.0857943
O00391-2;O00391	Sulfhydryl oxidase 1	QSOX1	sp|O00391-2|QSOX1_HUMAN Isoform 2 of Sulfhydryl oxidase 1 OS=Homo sapiens OX=9606 GN=QSOX1;sp|O00391|QSOX1_HUMAN Sulfhydryl oxidase 1 OS=Homo sapiens OX=9606 GN=QSOX1 PE=1 SV=3	129470	80812	41920	9847.5	7104.9	10218	0	0	0	0	0	0	84067.3	9056.8	0	0	#DIV/0!	#DIV/0!	0.0293943	0.000767453
O00410-2;O00410;O00410-3	Importin-5	IPO5	sp|O00410-2|IPO5_HUMAN Isoform 2 of Importin-5 OS=Homo sapiens OX=9606 GN=IPO5;sp|O00410|IPO5_HUMAN Importin-5 OS=Homo sapiens OX=9606 GN=IPO5 PE=1 SV=4;sp|O00410-3|IPO5_HUMAN Isoform 3 of Importin-5 OS=Homo sapiens OX=9606 GN=IPO5	15560	0	0	8111.6	15896	13721	0	0	0	0	0	0	5186.67	12576.2	0	0	#DIV/0!	#DIV/0!	0.373901	0.00560471
O00442;O00442-2	RNA 3-terminal phosphate cyclase	RTCA	sp|O00442|RTCA_HUMAN RNA 3-terminal phosphate cyclase OS=Homo sapiens OX=9606 GN=RTCA PE=1 SV=1;sp|O00442-2|RTCA_HUMAN Isoform 2 of RNA 3-terminal phosphate cyclase OS=Homo sapiens OX=9606 GN=RTCA	0	0	0	14955	0	16885	0	0	0	0	0	0	0	10613.3	0	0	#DIV/0!	#DIV/0!	#DIV/0!	0.117576
O00468-6;O00468-7;O00468-3;O00468-5;O00468-4;O00468;O00468-2	Agrin;Agrin N-terminal 110 kDa subunit;Agrin C-terminal 110 kDa subunit;Agrin C-terminal 90 kDa fragment;Agrin C-terminal 22 kDa fragment	AGRN	sp|O00468-6|AGRIN_HUMAN Isoform 6 of Agrin OS=Homo sapiens OX=9606 GN=AGRN;sp|O00468-7|AGRIN_HUMAN Isoform 7 of Agrin OS=Homo sapiens OX=9606 GN=AGRN;sp|O00468-3|AGRIN_HUMAN Isoform 3 of Agrin OS=Homo sapiens OX=9606 GN=AGRN;sp|O00468-5|AGRIN_HUMAN Isoform	137900	380290	116840	21190	7450.9	26819	12503	9408.8	11154	14622	7080.2	7124.4	211677	18486.6	11021.9	9608.87	19.205	1.92391	0.076507	0.230019
O00487	26S proteasome non-ATPase regulatory subunit 14	PSMD14	sp|O00487|PSDE_HUMAN 26S proteasome non-ATPase regulatory subunit 14 OS=Homo sapiens OX=9606 GN=PSMD14 PE=1 SV=1	1892.3	0	0	42049	7631.6	15384	0	0	0	0	9539.6	0	630.767	21688.2	0	3179.87	#DIV/0!	6.82047	0.373901	0.16467
O00534-4;O00534-3;O00534-2;O00534	von Willebrand factor A domain-containing protein 5A	VWA5A	sp|O00534-4|VMA5A_HUMAN Isoform 4 of von Willebrand factor A domain-containing protein 5A OS=Homo sapiens OX=9606 GN=VWA5A;sp|O00534-3|VMA5A_HUMAN Isoform 3 of von Willebrand factor A domain-containing protein 5A OS=Homo sapiens OX=9606 GN=VWA5A;sp|O00534-	18168	0	0	91975	0	44806	0	0	0	0	0	0	6056	45593.7	0	0	#DIV/0!	#DIV/0!	0.373901	0.161109
O00560;O00560-3;O00560-2	Syntenin-1	SDCBP	sp|O00560|SDCB1_HUMAN Syntenin-1 OS=Homo sapiens OX=9606 GN=SDCBP PE=1 SV=1;sp|O00560-3|SDCB1_HUMAN Isoform 3 of Syntenin-1 OS=Homo sapiens OX=9606 GN=SDCBP;sp|O00560-2|SDCB1_HUMAN Isoform 2 of Syntenin-1 OS=Homo sapiens OX=9606 GN=SDCBP	97153	220180	194400	40299	9338.5	38310	0	0	0	0	0	0	170578	29315.8	0	0	#DIV/0!	#DIV/0!	0.0103883	0.0428107
O00571-2;O15523-2;O15523;O00571	ATP-dependent RNA helicase DDX3X;ATP-dependent RNA helicase DDX3Y	DDX3X;DDX3Y	sp|O00571-2|DDX3X_HUMAN Isoform 2 of ATP-dependent RNA helicase DDX3X OS=Homo sapiens OX=9606 GN=DDX3X;sp|O15523-2|DDX3Y_HUMAN Isoform 2 of ATP-dependent RNA helicase DDX3Y OS=Homo sapiens OX=9606 GN=DDX3Y;sp|O15523|DDX3Y_HUMAN ATP-dependent RNA helicase D	0	0	1945.7	32808	4137.6	30936	0	0	0	0	0	0	648.567	22627.2	0	0	#DIV/0!	#DIV/0!	0.373901	0.0709488
O00592-2;O00592	Podocalyxin	PODXL	sp|O00592-2|PODXL_HUMAN Isoform 2 of Podocalyxin OS=Homo sapiens OX=9606 GN=PODXL;sp|O00592|PODXL_HUMAN Podocalyxin OS=Homo sapiens OX=9606 GN=PODXL PE=1 SV=2	66882	131080	187350	30131	0	37675	0	0	0	0	0	0	128437	22602	0	0	#DIV/0!	#DIV/0!	0.0210077	0.121017
O00754-2;O00754	Lysosomal alpha-mannosidase;Lysosomal alpha-mannosidase A peptide;Lysosomal alpha-mannosidase B peptide;Lysosomal alpha-mannosidase C peptide;Lysosomal alpha-mannosidase D peptide;Lysosomal alpha-mannosidase E peptide	MAN2B1	sp|O00754-2|MA2B1_HUMAN Isoform 2 of Lysosomal alpha-mannosidase OS=Homo sapiens OX=9606 GN=MAN2B1;sp|O00754|MA2B1_HUMAN Lysosomal alpha-mannosidase OS=Homo sapiens OX=9606 GN=MAN2B1 PE=1 SV=3	28992	20268	26438	12803	12953	16843	26118	37437	0	24154	0	0	25232.7	14199.7	21185	8051.33	1.19106	1.76364	0.740118	0.493048
O00764-2;O00764	Pyridoxal kinase	PDXK	sp|O00764-2|PDXK_HUMAN Isoform 2 of Pyridoxal kinase OS=Homo sapiens OX=9606 GN=PDXK;sp|O00764|PDXK_HUMAN Pyridoxal kinase OS=Homo sapiens OX=9606 GN=PDXK PE=1 SV=1	0	0	18294	52090	0	49148	0	0	0	0	0	0	6098	33746	0	0	#DIV/0!	#DIV/0!	0.373901	0.116452
O14604	Thymosin beta-4, Y-chromosomal	TMSB4Y	sp|O14604|TYB4Y_HUMAN Thymosin beta-4, Y-chromosomal OS=Homo sapiens OX=9606 GN=TMSB4Y PE=1 SV=3	0	58000	641490	108030	25299	7317.4	0	0	0	0	0	0	233163	46882.1	0	0	#DIV/0!	#DIV/0!	0.318574	0.205128
O14638	Ectonucleotide pyrophosphatase/phosphodiesterase family member 3;Alkaline phosphodiesterase I;Nucleotide pyrophosphatase	ENPP3	sp|O14638|ENPP3_HUMAN Ectonucleotide pyrophosphatase/phosphodiesterase family member 3 OS=Homo sapiens OX=9606 GN=ENPP3 PE=1 SV=2	87336	82100	80203	11470	0	19295	0	0	0	0	0	0	83213	10255	0	0	#DIV/0!	#DIV/0!	2.57897e-06	0.141184
O14672	Disintegrin and metalloproteinase domain-containing protein 10	ADAM10	sp|O14672|ADA10_HUMAN Disintegrin and metalloproteinase domain-containing protein 10 OS=Homo sapiens OX=9606 GN=ADAM10 PE=1 SV=1	11773	20395	20697	0	0	17817	0	0	0	0	0	0	17621.7	5939	0	0	#DIV/0!	#DIV/0!	0.00382799	0.373901
O14745;O14745-2	Na(+)/H(+) exchange regulatory cofactor NHE-RF1	SLC9A3R1	sp|O14745|NHRF1_HUMAN Na(+)/H(+) exchange regulatory cofactor NHE-RF1 OS=Homo sapiens OX=9606 GN=SLC9A3R1 PE=1 SV=4;sp|O14745-2|NHRF1_HUMAN Isoform 2 of Na(+)/H(+) exchange regulatory cofactor NHE-RF1 OS=Homo sapiens OX=9606 GN=SLC9A3R1	208870	167720	281530	71761	54088	67416	8301.1	0	0	0	0	0	219373	64421.7	2767.03	0	79.2811	#DIV/0!	0.00291001	0.000266188
O14792	Heparan sulfate glucosamine 3-O-sulfotransferase 1	HS3ST1	sp|O14792|HS3S1_HUMAN Heparan sulfate glucosamine 3-O-sulfotransferase 1 OS=Homo sapiens OX=9606 GN=HS3ST1 PE=1 SV=1	14224	16325	17473	8287.1	0	8892.1	0	0	0	0	0	0	16007.3	5726.4	0	0	#DIV/0!	#DIV/0!	7.30996e-05	0.11661
O14798	Tumor necrosis factor receptor superfamily member 10C	TNFRSF10C	sp|O14798|TR10C_HUMAN Tumor necrosis factor receptor superfamily member 10C OS=Homo sapiens OX=9606 GN=TNFRSF10C PE=1 SV=3	14431	11681	13651	1036.9	0	0	0	0	0	0	0	0	13254.3	345.633	0	0	#DIV/0!	#DIV/0!	8.49814e-05	0.373901
O14813	Paired mesoderm homeobox protein 2A	PHOX2A	sp|O14813|PHX2A_HUMAN Paired mesoderm homeobox protein 2A OS=Homo sapiens OX=9606 GN=PHOX2A PE=1 SV=2	0	0	281.12	1034.3	0	0	1214.7	0	10943000	1519.7	7058300	2851500	93.7067	344.767	3.64807e+06	3.30377e+06	2.56866e-05	0.000104355	0.373841	0.182315
O14818;O14818-4;O14818-2;Q8TAA3-2;Q8TAA3-5;Q8TAA3	Proteasome subunit alpha type-7;Proteasome subunit alpha type-7-like	PSMA7;PSMA8	sp|O14818|PSA7_HUMAN Proteasome subunit alpha type-7 OS=Homo sapiens OX=9606 GN=PSMA7 PE=1 SV=1;sp|O14818-4|PSA7_HUMAN Isoform 3 of Proteasome subunit alpha type-7 OS=Homo sapiens OX=9606 GN=PSMA7;sp|O14818-2|PSA7_HUMAN Isoform 2 of Proteasome subunit alph	21274	173450	137590	149980	11868	269160	0	0	0	0	0	20187	110771	143669	0	6729	#DIV/0!	21.3508	0.0734179	0.140482
O14880	Microsomal glutathione S-transferase 3	MGST3	sp|O14880|MGST3_HUMAN Microsomal glutathione S-transferase 3 OS=Homo sapiens OX=9606 GN=MGST3 PE=1 SV=1	0	0	0	23829	0	37332	0	0	0	0	0	0	0	20387	0	0	#DIV/0!	#DIV/0!	#DIV/0!	0.135132
O14908;O14908-2	PDZ domain-containing protein GIPC1	GIPC1	sp|O14908|GIPC1_HUMAN PDZ domain-containing protein GIPC1 OS=Homo sapiens OX=9606 GN=GIPC1 PE=1 SV=2;sp|O14908-2|GIPC1_HUMAN Isoform 2 of PDZ domain-containing protein GIPC1 OS=Homo sapiens OX=9606 GN=GIPC1	34999	25973	12863	15706	75374	19703	0	0	0	0	0	0	24611.7	36927.7	0	0	#DIV/0!	#DIV/0!	0.0186204	0.127631
P19105;P24844;O14950;P24844-2	Myosin regulatory light chain 12A;Myosin regulatory light polypeptide 9;Myosin regulatory light chain 12B	MYL12A;MYL9;MYL12B	sp|P19105|ML12A_HUMAN Myosin regulatory light chain 12A OS=Homo sapiens OX=9606 GN=MYL12A PE=1 SV=2;sp|P24844|MYL9_HUMAN Myosin regulatory light polypeptide 9 OS=Homo sapiens OX=9606 GN=MYL9 PE=1 SV=4;sp|O14950|ML12B_HUMAN Myosin regulatory light chain 12B	1642.4	9488.8	10568	184750	0	184120	0	0	0	0	0	0	7233.07	122957	0	0	#DIV/0!	#DIV/0!	0.0618721	0.116118
O15143	Actin-related protein 2/3 complex subunit 1B	ARPC1B	sp|O15143|ARC1B_HUMAN Actin-related protein 2/3 complex subunit 1B OS=Homo sapiens OX=9606 GN=ARPC1B PE=1 SV=3	37135	143510	165100	163860	58787	165980	0	0	0	0	0	0	115248	129542	0	0	#DIV/0!	#DIV/0!	0.0435067	0.0215584
O15144	Actin-related protein 2/3 complex subunit 2	ARPC2	sp|O15144|ARPC2_HUMAN Actin-related protein 2/3 complex subunit 2 OS=Homo sapiens OX=9606 GN=ARPC2 PE=1 SV=1	78746	84066	82012	86563	63386	103920	91246	86473	99953	0	89972	93076	81608	84623	92557.3	61016	0.881702	1.3869	0.0611459	0.510307
O15145	Actin-related protein 2/3 complex subunit 3	ARPC3	sp|O15145|ARPC3_HUMAN Actin-related protein 2/3 complex subunit 3 OS=Homo sapiens OX=9606 GN=ARPC3 PE=1 SV=3	20093	125600	107350	56790	5428.1	52291	0	0	0	0	0	5380.6	84347.7	38169.7	0	1793.53	#DIV/0!	21.2818	0.0606318	0.0924502
O15195-2;O15195	Villin-like protein	VILL	sp|O15195-2|VILL_HUMAN Isoform 2 of Villin-like protein OS=Homo sapiens OX=9606 GN=VILL;sp|O15195|VILL_HUMAN Villin-like protein OS=Homo sapiens OX=9606 GN=VILL PE=1 SV=3	20639	24829	23105	20262	34287	18499	0	0	0	0	0	0	22857.7	24349.3	0	0	#DIV/0!	#DIV/0!	4.71413e-05	0.00819063
O15230;O15230-2	Laminin subunit alpha-5	LAMA5	sp|O15230|LAMA5_HUMAN Laminin subunit alpha-5 OS=Homo sapiens OX=9606 GN=LAMA5 PE=1 SV=8	56819	96108	71046	3821.2	2413.4	5226.3	0	0	0	0	0	0	74657.7	3820.3	0	0	#DIV/0!	#DIV/0!	0.00288891	0.0092759
O15231-9;O15231-2;O15231-5;O15231-4;O15231-7;O15231;O15231-3;O15231-8;O15231-6	Zinc finger protein 185	ZNF185	sp|O15231-9|ZN185_HUMAN Isoform 9 of Zinc finger protein 185 OS=Homo sapiens OX=9606 GN=ZNF185;sp|O15231-2|ZN185_HUMAN Isoform 2 of Zinc finger protein 185 OS=Homo sapiens OX=9606 GN=ZNF185;sp|O15231-5|ZN185_HUMAN Isoform 5 of Zinc finger protein 185 OS=Ho	0	2982.1	3506.3	15818	22074	7646.1	0	0	0	0	4421.7	0	2162.8	15179.4	0	1473.9	#DIV/0!	10.2988	0.118706	0.0364303
O15327	Type II inositol 3,4-bisphosphate 4-phosphatase	INPP4B	sp|O15327|INP4B_HUMAN Inositol polyphosphate 4-phosphatase type II OS=Homo sapiens OX=9606 GN=INPP4B PE=1 SV=4	0	0	0	3802.4	0	6221.6	0	0	0	0	0	0	0	3341.33	0	0	#DIV/0!	#DIV/0!	#DIV/0!	0.138748
O15371-2;O15371-3;O15371	Eukaryotic translation initiation factor 3 subunit D	EIF3D	sp|O15371-2|EIF3D_HUMAN Isoform 2 of Eukaryotic translation initiation factor 3 subunit D OS=Homo sapiens OX=9606 GN=EIF3D;sp|O15371-3|EIF3D_HUMAN Isoform 3 of Eukaryotic translation initiation factor 3 subunit D OS=Homo sapiens OX=9606 GN=EIF3D;sp|O15371|	0	0	0	11406	0	20514	0	0	0	1046.2	0	4720.6	0	10640	0	1922.27	#DIV/0!	5.53513	#DIV/0!	0.226452
O15393;O15393-2	Transmembrane protease serine 2;Transmembrane protease serine 2 non-catalytic chain;Transmembrane protease serine 2 catalytic chain	TMPRSS2	sp|O15393|TMPS2_HUMAN Transmembrane protease serine 2 OS=Homo sapiens OX=9606 GN=TMPRSS2 PE=1 SV=3;sp|O15393-2|TMPS2_HUMAN Isoform 2 of Transmembrane protease serine 2 OS=Homo sapiens OX=9606 GN=TMPRSS2	0	60556	28413	52926	51869	26035	0	0	0	0	0	0	29656.3	43610	0	0	#DIV/0!	#DIV/0!	0.16524	0.00770752
O15484	Calpain-5	CAPN5	sp|O15484|CAN5_HUMAN Calpain-5 OS=Homo sapiens OX=9606 GN=CAPN5 PE=1 SV=2	108840	77061	91794	25913	34940	28798	0	0	0	0	0	0	92565	29883.7	0	0	#DIV/0!	#DIV/0!	0.000544666	0.000358505
O15511;O15511-2	Actin-related protein 2/3 complex subunit 5	ARPC5	sp|O15511|ARPC5_HUMAN Actin-related protein 2/3 complex subunit 5 OS=Homo sapiens OX=9606 GN=ARPC5 PE=1 SV=3;sp|O15511-2|ARPC5_HUMAN Isoform 2 of Actin-related protein 2/3 complex subunit 5 OS=Homo sapiens OX=9606 GN=ARPC5	0	92113	81531	84971	63745	0	0	0	0	0	0	0	57881.3	49572	0	0	#DIV/0!	#DIV/0!	0.117592	0.124156
O43143	Pre-mRNA-splicing factor ATP-dependent RNA helicase DHX15	DHX15	sp|O43143|DHX15_HUMAN ATP-dependent RNA helicase DHX15 OS=Homo sapiens OX=9606 GN=DHX15 PE=1 SV=2	0	0	0	17400	0	20157	0	0	0	0	0	0	0	12519	0	0	#DIV/0!	#DIV/0!	#DIV/0!	0.118256
O43240	Kallikrein-10	KLK10	sp|O43240|KLK10_HUMAN Kallikrein-10 OS=Homo sapiens OX=9606 GN=KLK10 PE=1 SV=3	6315.4	11206	11198	2727	5687.1	0	0	0	0	0	0	0	9573.13	2804.7	0	0	#DIV/0!	#DIV/0!	0.00418778	0.162839
O43242-2;O43242	26S proteasome non-ATPase regulatory subunit 3	PSMD3	sp|O43242-2|PSMD3_HUMAN Isoform 2 of 26S proteasome non-ATPase regulatory subunit 3 OS=Homo sapiens OX=9606 GN=PSMD3;sp|O43242|PSMD3_HUMAN 26S proteasome non-ATPase regulatory subunit 3 OS=Homo sapiens OX=9606 GN=PSMD3 PE=1 SV=2	0	0	0	33778	0	39512	0	0	0	0	0	0	0	24430	0	0	#DIV/0!	#DIV/0!	#DIV/0!	0.118546
Q8NHP1;O43488	Aflatoxin B1 aldehyde reductase member 4;Aflatoxin B1 aldehyde reductase member 2	AKR7L;AKR7A2	sp|Q8NHP1|ARK74_HUMAN Aflatoxin B1 aldehyde reductase member 4 OS=Homo sapiens OX=9606 GN=AKR7L PE=2 SV=7;sp|O43488|ARK72_HUMAN Aflatoxin B1 aldehyde reductase member 2 OS=Homo sapiens OX=9606 GN=AKR7A2 PE=1 SV=3	0	0	0	0	0	0	0	0	0	0	0	0	0	0	0	0	#DIV/0!	#DIV/0!	#DIV/0!	#DIV/0!
O43490-5;O43490-3;O43490-4;O43490-6;O43490-7;O43490-2;O43490	Prominin-1	PROM1	sp|O43490-5|PROM1_HUMAN Isoform 5 of Prominin-1 OS=Homo sapiens OX=9606 GN=PROM1;sp|O43490-3|PROM1_HUMAN Isoform 3 of Prominin-1 OS=Homo sapiens OX=9606 GN=PROM1;sp|O43490-4|PROM1_HUMAN Isoform 4 of Prominin-1 OS=Homo sapiens OX=9606 GN=PROM1;sp|O43490-6|P	944360	1603800	1674800	557580	99943	180930	0	0	0	864.07	0	0	1.40765e+06	279484	0	288.023	#DIV/0!	970.353	0.00375912	0.118786
O43504	Ragulator complex protein LAMTOR5	LAMTOR5	sp|O43504|LTOR5_HUMAN Ragulator complex protein LAMTOR5 OS=Homo sapiens OX=9606 GN=LAMTOR5 PE=1 SV=1	5854.1	0	0	8644.6	0	16433	0	0	0	0	0	0	1951.37	8359.2	0	0	#DIV/0!	#DIV/0!	0.373901	0.152978
O43511-2;O43511	Pendrin	SLC26A4	sp|O43511-2|S26A4_HUMAN Isoform 2 of Pendrin OS=Homo sapiens OX=9606 GN=SLC26A4;sp|O43511|S26A4_HUMAN Pendrin OS=Homo sapiens OX=9606 GN=SLC26A4 PE=1 SV=1	5326.4	74949	106250	0	0	0	14929	0	0	53951	0	0	62175.1	0	4976.33	17983.7	12.4942	0	0.131507	0.373901
O43633	Charged multivesicular body protein 2a	CHMP2A	sp|O43633|CHM2A_HUMAN Charged multivesicular body protein 2a OS=Homo sapiens OX=9606 GN=CHMP2A PE=1 SV=1	35523	24220	42922	9471.7	17537	14740	0	0	0	0	0	0	34221.7	13916.2	0	0	#DIV/0!	#DIV/0!	0.00325745	0.00416557
O43653	Prostate stem cell antigen	PSCA	sp|O43653|PSCA_HUMAN Prostate stem cell antigen OS=Homo sapiens OX=9606 GN=PSCA PE=1 SV=2	293970	482490	332230	210110	99627	210360	0	0	0	0	0	0	369563	173366	0	0	#DIV/0!	#DIV/0!	0.00301976	0.00929354
O43657	Tetraspanin-6	TSPAN6	sp|O43657|TSN6_HUMAN Tetraspanin-6 OS=Homo sapiens OX=9606 GN=TSPAN6 PE=1 SV=1	0	40938	42898	58897	10528	57108	3499.1	0	0	0	0	0	27945.3	42177.7	1166.37	0	23.9593	#DIV/0!	0.128994	0.0561637
O43707;O43707-2;O43707-3;P35609-2;P35609;Q08043;Q9H254-2;Q9H254-4;Q9H254	Alpha-actinin-4	ACTN4	sp|O43707|ACTN4_HUMAN Alpha-actinin-4 OS=Homo sapiens OX=9606 GN=ACTN4 PE=1 SV=2;sp|O43707-2|ACTN4_HUMAN Isoform ACTN4ISO of Alpha-actinin-4 OS=Homo sapiens OX=9606 GN=ACTN4;sp|O43707-3|ACTN4_HUMAN Isoform 3 of Alpha-actinin-4 OS=Homo sapiens OX=9606 GN=AC	228290	1398200	1330300	1256200	81324	504930	3180.1	1474.8	83562	28751	0	182080	985597	614151	29405.6	70277	33.5173	8.73901	0.0656741	0.193269
O43776	Asparagine--tRNA ligase, cytoplasmic	NARS	sp|O43776|SYNC_HUMAN Asparagine--tRNA ligase, cytoplasmic OS=Homo sapiens OX=9606 GN=NARS1 PE=1 SV=1	0	7050	5512.2	37193	0	38371	0	0	0	0	0	0	4187.4	25188	0	0	#DIV/0!	#DIV/0!	0.122043	0.116213
O43795-2;O43795;Q9UBC5	Unconventional myosin-Ib	MYO1B	sp|O43795-2|MYO1B_HUMAN Isoform 2 of Unconventional myosin-Ib OS=Homo sapiens OX=9606 GN=MYO1B;sp|O43795|MYO1B_HUMAN Unconventional myosin-Ib OS=Homo sapiens OX=9606 GN=MYO1B PE=1 SV=3	2687000	4205700	4084400	2878200	1514200	6853400	0	0	0	233830	0	0	3.65903e+06	3748600	0	77943.3	#DIV/0!	48.0939	0.0016831	0.0839292
O43837-2;O43837	Isocitrate dehydrogenase [NAD] subunit beta, mitochondrial	IDH3B	sp|O43837-2|IDH3B_HUMAN Isoform A of Isocitrate dehydrogenase [NAD] subunit beta, mitochondrial OS=Homo sapiens OX=9606 GN=IDH3B;sp|O43837|IDH3B_HUMAN Isocitrate dehydrogenase [NAD] subunit beta, mitochondrial OS=Homo sapiens OX=9606 GN=IDH3B PE=1 SV=2	0	0	0	11146	0	8420	0	0	0	0	0	0	0	6522	0	0	#DIV/0!	#DIV/0!	#DIV/0!	0.12378
O60282;P33176;Q12840	Kinesin heavy chain isoform 5C;Kinesin-1 heavy chain;Kinesin heavy chain isoform 5A	KIF5C;KIF5B;KIF5A	sp|O60282|KIF5C_HUMAN Kinesin heavy chain isoform 5C OS=Homo sapiens OX=9606 GN=KIF5C PE=1 SV=1;sp|P33176|KINH_HUMAN Kinesin-1 heavy chain OS=Homo sapiens OX=9606 GN=KIF5B PE=1 SV=1;sp|Q12840|KIF5A_HUMAN Kinesin heavy chain isoform 5A OS=Homo sapiens OX=96	0	0	0	3446.4	0	4974.7	0	0	0	0	0	0	0	2807.03	0	0	#DIV/0!	#DIV/0!	#DIV/0!	0.129049
O60437	Periplakin	PPL	sp|O60437|PEPL_HUMAN Periplakin OS=Homo sapiens OX=9606 GN=PPL PE=1 SV=4	6744.9	10292	13654	45309	27996	60559	0	0	0	0	0	0	10230.3	44621.3	0	0	#DIV/0!	#DIV/0!	0.00684477	0.00901251
O60506-4;O60506-3;O60506-2;O60506;O60506-5;O43390-4;O43390-3;O43390;O43390-2	Heterogeneous nuclear ribonucleoprotein Q	SYNCRIP	sp|O60506-4|HNRPQ_HUMAN Isoform 4 of Heterogeneous nuclear ribonucleoprotein Q OS=Homo sapiens OX=9606 GN=SYNCRIP;sp|O60506-3|HNRPQ_HUMAN Isoform 3 of Heterogeneous nuclear ribonucleoprotein Q OS=Homo sapiens OX=9606 GN=SYNCRIP;sp|O60506-2|HNRPQ_HUMAN Isof	0	3806.5	2240.4	75256	11807	67696	0	0	0	0	0	0	2015.63	51586.3	0	0	#DIV/0!	#DIV/0!	0.142082	0.0614472
O60547-2;O60547	GDP-mannose 4,6 dehydratase	GMDS	sp|O60547-2|GMDS_HUMAN Isoform 2 of GDP-mannose 4,6 dehydratase OS=Homo sapiens OX=9606 GN=GMDS;sp|O60547|GMDS_HUMAN GDP-mannose 4,6 dehydratase OS=Homo sapiens OX=9606 GN=GMDS PE=1 SV=1	20930	53953	51052	104230	84782	136260	0	0	0	0	0	0	41978.3	108424	0	0	#DIV/0!	#DIV/0!	0.0164534	0.00194701
O60603	Toll-like receptor 2	TLR2	sp|O60603|TLR2_HUMAN Toll-like receptor 2 OS=Homo sapiens OX=9606 GN=TLR2 PE=1 SV=1	55637	39919	40986	8715.2	10534	7988.5	0	0	0	0	0	0	45514	9079.23	0	0	#DIV/0!	#DIV/0!	0.000852684	0.000277039
O60635	Tetraspanin-1	TSPAN1	sp|O60635|TSN1_HUMAN Tetraspanin-1 OS=Homo sapiens OX=9606 GN=TSPAN1 PE=1 SV=2	148550	1932400	2177000	484000	102420	593410	0	0	0	0	0	3812.4	1.41932e+06	393277	0	1270.8	#DIV/0!	309.472	0.0905993	0.0579415
O60687	Sushi repeat-containing protein SRPX2	SRPX2	sp|O60687|SRPX2_HUMAN Sushi repeat-containing protein SRPX2 OS=Homo sapiens OX=9606 GN=SRPX2 PE=1 SV=1	0	0	855.02	0	0	15863	0	0	0	0	0	0	285.007	5287.67	0	0	#DIV/0!	#DIV/0!	0.373901	0.373901
O60716-32;O60716-31;O60716-2;O60716-4;O60716-6;O60716-3;O60716-5;O60716-7;O60716-9;O60716-8;O60716-10;O60716-12;O60716-14;O60716-11;O60716-13;O60716-17;O60716-15;O60716-18;O60716-16;O60716-20;O60716-22;O60716-19;O60716-21;O60716-23;O60716-24;O60716-25;O60716-26;O60716-28;O60716-30;O60716-27;O60716-29;O60716	Catenin delta-1	CTNND1	sp|O60716-32|CTND1_HUMAN Isoform 4 of Catenin delta-1 OS=Homo sapiens OX=9606 GN=CTNND1;sp|O60716-31|CTND1_HUMAN Isoform 4C of Catenin delta-1 OS=Homo sapiens OX=9606 GN=CTNND1;sp|O60716-2|CTND1_HUMAN Isoform 1AB of Catenin delta-1 OS=Homo sapiens OX=9606	0	0	1318.6	28854	21589	32073	0	0	0	0	0	0	439.533	27505.3	0	0	#DIV/0!	#DIV/0!	0.373901	0.000892047
O60763;O60763-2	General vesicular transport factor p115	USO1	sp|O60763|USO1_HUMAN General vesicular transport factor p115 OS=Homo sapiens OX=9606 GN=USO1 PE=1 SV=2;sp|O60763-2|USO1_HUMAN Isoform 2 of General vesicular transport factor p115 OS=Homo sapiens OX=9606 GN=USO1	0	7224.8	0	9056	0	7251	0	0	0	0	0	0	2408.27	5435.67	0	0	#DIV/0!	#DIV/0!	0.373901	0.120967
O60814;P57053	Histone H2B type 1-K;Histone H2B type F-S	HIST1H2BK;H2BFS	sp|O60814|H2B1K_HUMAN Histone H2B type 1-K OS=Homo sapiens OX=9606 GN=H2BC12 PE=1 SV=3;sp|P57053|H2BFS_HUMAN Histone H2B type F-S OS=Homo sapiens OX=9606 GN=H2BC12L PE=1 SV=2	0	0	0	0	0	0	0	0	0	0	0	0	0	0	0	0	#DIV/0!	#DIV/0!	#DIV/0!	#DIV/0!
O75083;O75083-3	WD repeat-containing protein 1	WDR1	sp|O75083|WDR1_HUMAN WD repeat-containing protein 1 OS=Homo sapiens OX=9606 GN=WDR1 PE=1 SV=4;sp|O75083-3|WDR1_HUMAN Isoform 2 of WD repeat-containing protein 1 OS=Homo sapiens OX=9606 GN=WDR1	103080	39985	46753	71735	181310	85356	0	0	0	0	0	0	63272.7	112800	0	0	#DIV/0!	#DIV/0!	0.0340616	0.0307459
O75306-2;O75306	NADH dehydrogenase [ubiquinone] iron-sulfur protein 2, mitochondrial	NDUFS2	sp|O75306-2|NDUS2_HUMAN Isoform 2 of NADH dehydrogenase [ubiquinone] iron-sulfur protein 2, mitochondrial OS=Homo sapiens OX=9606 GN=NDUFS2;sp|O75306|NDUS2_HUMAN NADH dehydrogenase [ubiquinone] iron-sulfur protein 2, mitochondrial OS=Homo sapiens OX=9606 G	0	0	0	0	0	0	19465	23331	22535	83100	0	42821	0	0	21777	41973.7	0	0	5.04912e-05	0.155118
O75348;O95670-2;O95670	V-type proton ATPase subunit G 1;V-type proton ATPase subunit G 2	ATP6V1G1;ATP6V1G2	sp|O75348|VATG1_HUMAN V-type proton ATPase subunit G 1 OS=Homo sapiens OX=9606 GN=ATP6V1G1 PE=1 SV=3;sp|O95670-2|VATG2_HUMAN Isoform 2 of V-type proton ATPase subunit G 2 OS=Homo sapiens OX=9606 GN=ATP6V1G2;sp|O95670|VATG2_HUMAN V-type proton ATPase subuni	16803	26455	14809	33813	62200	34878	0	0	0	0	0	90260	19355.7	43630.3	0	30086.7	#DIV/0!	1.45016	0.00575901	0.689269
O75355-2;O75355	Ectonucleoside triphosphate diphosphohydrolase 3	ENTPD3	sp|O75355-2|ENTP3_HUMAN Isoform 2 of Ectonucleoside triphosphate diphosphohydrolase 3 OS=Homo sapiens OX=9606 GN=ENTPD3;sp|O75355|ENTP3_HUMAN Ectonucleoside triphosphate diphosphohydrolase 3 OS=Homo sapiens OX=9606 GN=ENTPD3 PE=1 SV=2	0	77141	86620	2059	0	0	0	0	0	0	0	0	54587	686.333	0	0	#DIV/0!	#DIV/0!	0.117447	0.373901
O75367;O75367-3;O75367-1	Core histone macro-H2A.1	H2AFY	sp|O75367|H2AY_HUMAN Core histone macro-H2A.1 OS=Homo sapiens OX=9606 GN=MACROH2A1 PE=1 SV=5;sp|O75367-3|H2AY_HUMAN Isoform 3 of Core histone macro-H2A.1 OS=Homo sapiens OX=9606 GN=MACROH2A1;sp|O75367-1|H2AY_HUMAN Isoform 2 of Core histone macro-H2A.1 OS=H	115750	34584	52921	139550	40130	116000	0	0	0	0	0	0	67751.7	98560	0	0	#DIV/0!	#DIV/0!	0.0510158	0.0303343
O75368	SH3 domain-binding glutamic acid-rich-like protein	SH3BGRL	sp|O75368|SH3L1_HUMAN Adapter SH3BGRL OS=Homo sapiens OX=9606 GN=SH3BGRL PE=1 SV=1	0	7310.3	6308.9	4349.6	0	3520.9	0	0	0	0	0	0	4539.73	2623.5	0	0	#DIV/0!	#DIV/0!	0.118263	0.120508
O75369-7;O75369-2;O75369-9;O75369;O75369-8;O75369-6;O75369-3;O75369-5;O75369-4	Filamin-B	FLNB	sp|O75369-7|FLNB_HUMAN Isoform 7 of Filamin-B OS=Homo sapiens OX=9606 GN=FLNB;sp|O75369-2|FLNB_HUMAN Isoform 2 of Filamin-B OS=Homo sapiens OX=9606 GN=FLNB;sp|O75369-9|FLNB_HUMAN Isoform 9 of Filamin-B OS=Homo sapiens OX=9606 GN=FLNB;sp|O75369|FLNB_HUMAN F	11095	31017	31046	203220	29988	192390	0	0	0	0	0	2503.6	24386	141866	0	834.533	#DIV/0!	169.994	0.0213997	0.065569
O75489	NADH dehydrogenase [ubiquinone] iron-sulfur protein 3, mitochondrial	NDUFS3	sp|O75489|NDUS3_HUMAN NADH dehydrogenase [ubiquinone] iron-sulfur protein 3, mitochondrial OS=Homo sapiens OX=9606 GN=NDUFS3 PE=1 SV=1	40535	0	0	32132	69804	18852	0	0	0	0	0	0	13511.7	40262.7	0	0	#DIV/0!	#DIV/0!	0.373901	0.0576746
O75694-2;O75694	Nuclear pore complex protein Nup155	NUP155	sp|O75694-2|NU155_HUMAN Isoform 2 of Nuclear pore complex protein Nup155 OS=Homo sapiens OX=9606 GN=NUP155;sp|O75694|NU155_HUMAN Nuclear pore complex protein Nup155 OS=Homo sapiens OX=9606 GN=NUP155 PE=1 SV=1	0	0	0	0	0	0	0	0	0	0	0	0	0	0	0	0	#DIV/0!	#DIV/0!	#DIV/0!	#DIV/0!
O75787-2;O75787	Renin receptor	ATP6AP2	sp|O75787-2|RENR_HUMAN Isoform 2 of Renin receptor OS=Homo sapiens OX=9606 GN=ATP6AP2;sp|O75787|RENR_HUMAN Renin receptor OS=Homo sapiens OX=9606 GN=ATP6AP2 PE=1 SV=2	27212	18369	25258	20975	0	21032	0	0	0	0	0	0	23613	14002.3	0	0	#DIV/0!	#DIV/0!	0.000918156	0.116117
O75841	Uroplakin-1b	UPK1B	sp|O75841|UPK1B_HUMAN Uroplakin-1b OS=Homo sapiens OX=9606 GN=UPK1B PE=1 SV=5	24820	40100	33840	22503	0	0	0	0	0	0	0	0	32920	7501	0	0	#DIV/0!	#DIV/0!	0.00175808	0.373901
O75874	Isocitrate dehydrogenase [NADP] cytoplasmic	IDH1	sp|O75874|IDHC_HUMAN Isocitrate dehydrogenase [NADP] cytoplasmic OS=Homo sapiens OX=9606 GN=IDH1 PE=1 SV=2	103640	101360	104180	87522	64921	114190	0	0	0	0	0	0	103060	88877.7	0	0	#DIV/0!	#DIV/0!	2.9648e-08	0.00335737
O75882-3;O75882-2;O75882	Attractin	ATRN	sp|O75882-3|ATRN_HUMAN Isoform 3 of Attractin OS=Homo sapiens OX=9606 GN=ATRN;sp|O75882-2|ATRN_HUMAN Isoform 2 of Attractin OS=Homo sapiens OX=9606 GN=ATRN;sp|O75882|ATRN_HUMAN Attractin OS=Homo sapiens OX=9606 GN=ATRN PE=1 SV=2	72123	39893	32942	4984.1	8207.3	4904.6	0	0	0	0	0	0	48319.3	6032	0	0	#DIV/0!	#DIV/0!	0.0160855	0.00517474
O75947;O75947-2	ATP synthase subunit d, mitochondrial	ATP5H	sp|O75947|ATP5H_HUMAN ATP synthase subunit d, mitochondrial OS=Homo sapiens OX=9606 GN=ATP5PD PE=1 SV=3;sp|O75947-2|ATP5H_HUMAN Isoform 2 of ATP synthase subunit d, mitochondrial OS=Homo sapiens OX=9606 GN=ATP5PD	0	0	0	103150	0	86160	0	0	0	0	0	0	0	63103.3	0	0	#DIV/0!	#DIV/0!	#DIV/0!	0.11931
O75955	Flotillin-1	FLOT1	sp|O75955|FLOT1_HUMAN Flotillin-1 OS=Homo sapiens OX=9606 GN=FLOT1 PE=1 SV=3	0	35804	45029	49179	0	49852	0	0	0	0	0	0	26944.3	33010.3	0	0	#DIV/0!	#DIV/0!	0.121271	0.116135
O94760	N(G),N(G)-dimethylarginine dimethylaminohydrolase 1	DDAH1	sp|O94760|DDAH1_HUMAN N(G),N(G)-dimethylarginine dimethylaminohydrolase 1 OS=Homo sapiens OX=9606 GN=DDAH1 PE=1 SV=3	9816.9	0	2769.2	0	61719	0	0	0	0	0	0	0	4195.37	20573	0	0	#DIV/0!	#DIV/0!	0.224433	0.373901
O94832	Unconventional myosin-Id	MYO1D	sp|O94832|MYO1D_HUMAN Unconventional myosin-Id OS=Homo sapiens OX=9606 GN=MYO1D PE=1 SV=2	108690	210570	92223	93058	54080	96810	0	0	7334.9	47851	0	135720	137161	81316	2444.97	61190.3	56.0993	1.3289	0.0221212	0.657015
O94874-3;O94874-2;O94874	E3 UFM1-protein ligase 1	UFL1	sp|O94874-3|UFL1_HUMAN Isoform 3 of E3 UFM1-protein ligase 1 OS=Homo sapiens OX=9606 GN=UFL1;sp|O94874-2|UFL1_HUMAN Isoform 2 of E3 UFM1-protein ligase 1 OS=Homo sapiens OX=9606 GN=UFL1;sp|O94874|UFL1_HUMAN E3 UFM1-protein ligase 1 OS=Homo sapiens OX=9606	0	0	0	17170	0	12847	0	0	0	0	0	0	0	10005.7	0	0	#DIV/0!	#DIV/0!	#DIV/0!	0.124301
O95084-2;O95084	Serine protease 23	PRSS23	sp|O95084-2|PRS23_HUMAN Isoform 2 of Serine protease 23 OS=Homo sapiens OX=9606 GN=PRSS23;sp|O95084|PRS23_HUMAN Serine protease 23 OS=Homo sapiens OX=9606 GN=PRSS23 PE=1 SV=1	37469	49157	45571	18184	5054.5	6840.4	0	0	0	5496.3	0	0	44065.7	10026.3	0	1832.1	#DIV/0!	5.47257	0.000218232	0.142792
O95171-3;O95171-2;O95171	Sciellin	SCEL	sp|O95171-3|SCEL_HUMAN Isoform 3 of Sciellin OS=Homo sapiens OX=9606 GN=SCEL;sp|O95171-2|SCEL_HUMAN Isoform 2 of Sciellin OS=Homo sapiens OX=9606 GN=SCEL;sp|O95171|SCEL_HUMAN Sciellin OS=Homo sapiens OX=9606 GN=SCEL PE=1 SV=2	17232	14654	15253	22846	19339	23200	0	0	0	0	0	0	15713	21795	0	0	#DIV/0!	#DIV/0!	3.56483e-05	6.00223e-05
O95197-6;O95197-3;O95197-5			sp|O95197-6|RTN3_HUMAN Isoform 6 of Reticulon-3 OS=Homo sapiens OX=9606 GN=RTN3;sp|O95197-3|RTN3_HUMAN Isoform 3 of Reticulon-3 OS=Homo sapiens OX=9606 GN=RTN3;sp|O95197-5|RTN3_HUMAN Isoform 5 of Reticulon-3 OS=Homo sapiens OX=9606 GN=RTN3	0	0	0	0	12376	76904	0	0	0	0	0	0	0	29760	0	0	#DIV/0!	#DIV/0!	#DIV/0!	0.280013
O95299;O95299-2	NADH dehydrogenase [ubiquinone] 1 alpha subcomplex subunit 10, mitochondrial	NDUFA10	sp|O95299|NDUAA_HUMAN NADH dehydrogenase [ubiquinone] 1 alpha subcomplex subunit 10, mitochondrial OS=Homo sapiens OX=9606 GN=NDUFA10 PE=1 SV=1;sp|O95299-2|NDUAA_HUMAN Isoform 2 of NADH dehydrogenase [ubiquinone] 1 alpha subcomplex subunit 10, mitochondria	0	0	0	16519	34142	16641	0	0	0	0	0	0	0	22434	0	0	#DIV/0!	#DIV/0!	#DIV/0!	0.0185834
O95372	Acyl-protein thioesterase 2	LYPLA2	sp|O95372|LYPA2_HUMAN Acyl-protein thioesterase 2 OS=Homo sapiens OX=9606 GN=LYPLA2 PE=1 SV=1	6315.6	12304	24247	29041	0	40121	0	0	0	0	0	0	14288.9	23054	0	0	#DIV/0!	#DIV/0!	0.0534799	0.126224
O95373	Importin-7	IPO7	sp|O95373|IPO7_HUMAN Importin-7 OS=Homo sapiens OX=9606 GN=IPO7 PE=1 SV=1	785.36	0	0	6060.6	0	8172.3	0	0	0	0	0	0	261.787	4744.3	0	0	#DIV/0!	#DIV/0!	0.373901	0.124798
O95436	Sodium-dependent phosphate transport protein 2B	SLC34A2	sp|O95436|NPT2B_HUMAN Sodium-dependent phosphate transport protein 2B OS=Homo sapiens OX=9606 GN=SLC34A2 PE=1 SV=3	7025.7	103940	80267	7038.9	0	2491.1	0	0	0	0	0	0	63744.2	3176.67	0	0	#DIV/0!	#DIV/0!	0.0941967	0.198034
O95436-2	Sodium-dependent phosphate transport protein 2B	SLC34A2	sp|O95436-2|NPT2B_HUMAN Isoform 2 of Sodium-dependent phosphate transport protein 2B OS=Homo sapiens OX=9606 GN=SLC34A2	273440	279130	264560	120600	120510	106550	0	0	0	74162	0	0	272377	115887	0	24720.7	#DIV/0!	4.68785	3.51573e-07	0.0222821
O95571	Persulfide dioxygenase ETHE1, mitochondrial	ETHE1	sp|O95571|ETHE1_HUMAN Persulfide dioxygenase ETHE1, mitochondrial OS=Homo sapiens OX=9606 GN=ETHE1 PE=1 SV=2	6012.1	4855.5	5875.8	39546	17123	43255	0	0	0	0	0	0	5581.13	33308	0	0	#DIV/0!	#DIV/0!	0.000106632	0.0150941
O95573;O60488-2;O60488	Long-chain-fatty-acid--CoA ligase 3	ACSL3	sp|O95573|ACSL3_HUMAN Fatty acid CoA ligase Acsl3 OS=Homo sapiens OX=9606 GN=ACSL3 PE=1 SV=3	0	24508	25528	50804	168920	54338	0	0	0	0	0	0	16678.7	91354	0	0	#DIV/0!	#DIV/0!	0.116282	0.0781132
O95833	Chloride intracellular channel protein 3	CLIC3	sp|O95833|CLIC3_HUMAN Chloride intracellular channel protein 3 OS=Homo sapiens OX=9606 GN=CLIC3 PE=1 SV=2	57084	23245	41902	11962	18266	8248.6	0	0	0	0	0	0	40743.7	12825.5	0	0	#DIV/0!	#DIV/0!	0.0141038	0.0118143
O95834;O95834-2;O95834-3	Echinoderm microtubule-associated protein-like 2	EML2	sp|O95834|EMAL2_HUMAN Echinoderm microtubule-associated protein-like 2 OS=Homo sapiens OX=9606 GN=EML2 PE=1 SV=1;sp|O95834-2|EMAL2_HUMAN Isoform 2 of Echinoderm microtubule-associated protein-like 2 OS=Homo sapiens OX=9606 GN=EML2;sp|O95834-3|EMAL2_HUMAN I	13239	28119	11849	32800	6525.7	17704	0	0	0	5929.4	0	0	17735.7	19009.9	0	1976.47	#DIV/0!	9.61812	0.0271265	0.0962749
O95837	Guanine nucleotide-binding protein subunit alpha-14	GNA14	sp|O95837|GNA14_HUMAN Guanine nucleotide-binding protein subunit alpha-14 OS=Homo sapiens OX=9606 GN=GNA14 PE=1 SV=1	5378.9	20821	15110	7699.9	0	6771.5	0	0	0	0	0	0	13770	4823.8	0	0	#DIV/0!	#DIV/0!	0.0378546	0.117751
O95861-3;O95861-4;O95861;O95861-2	3(2),5-bisphosphate nucleotidase 1	BPNT1	sp|O95861-3|BPNT1_HUMAN Isoform 3 of 3(2),5-bisphosphate nucleotidase 1 OS=Homo sapiens OX=9606 GN=BPNT1;sp|O95861-4|BPNT1_HUMAN Isoform 4 of 3(2),5-bisphosphate nucleotidase 1 OS=Homo sapiens OX=9606 GN=BPNT1;sp|O95861|BPNT1_HUMAN 3(2),5-bisphosp	0	10616	12498	13782	0	17395	0	0	13872	0	0	0	7704.67	10392.3	4624	0	1.66623	#DIV/0!	0.637034	0.121431
O95994	Anterior gradient protein 2 homolog	AGR2	sp|O95994|AGR2_HUMAN Anterior gradient protein 2 homolog OS=Homo sapiens OX=9606 GN=AGR2 PE=1 SV=1	8925.7	5592.1	1877.8	208930	367340	785180	0	8507.5	7176	3754	9206.5	10519	5465.2	453817	5227.83	7826.5	1.0454	57.9846	0.946679	0.060388
P00167-2;P00167;P00167-3	Cytochrome b5	CYB5A	sp|P00167-2|CYB5_HUMAN Isoform 2 of Cytochrome b5 OS=Homo sapiens OX=9606 GN=CYB5A;sp|P00167|CYB5_HUMAN Cytochrome b5 OS=Homo sapiens OX=9606 GN=CYB5A PE=1 SV=2;sp|P00167-3|CYB5_HUMAN Isoform 3 of Cytochrome b5 OS=Homo sapiens OX=9606 GN=CYB5A	0	0	0	23571	75645	37733	0	0	0	0	0	0	0	45649.7	0	0	#DIV/0!	#DIV/0!	#DIV/0!	0.0425315
P00338;P00338-4;P00338-5;P00338-2;P00338-3	L-lactate dehydrogenase A chain	LDHA	sp|P00338|LDHA_HUMAN L-lactate dehydrogenase A chain OS=Homo sapiens OX=9606 GN=LDHA PE=1 SV=2;sp|P00338-4|LDHA_HUMAN Isoform 4 of L-lactate dehydrogenase A chain OS=Homo sapiens OX=9606 GN=LDHA;sp|P00338-5|LDHA_HUMAN Isoform 5 of L-lactate dehydrogenase A	126440	239310	334700	154950	50489	142990	0	0	26440	0	0	411900	233483	116143	8813.33	137300	26.4921	0.845907	0.0209581	0.888154
P00352	Retinal dehydrogenase 1	ALDH1A1	sp|P00352|AL1A1_HUMAN Aldehyde dehydrogenase 1A1 OS=Homo sapiens OX=9606 GN=ALDH1A1 PE=1 SV=2	38462	79441	73696	200820	18511	328410	0	0	0	0	0	0	63866.3	182580	0	0	#DIV/0!	#DIV/0!	0.00756683	0.112163
P00367;P00367-3;P49448;P00367-2	Glutamate dehydrogenase 1, mitochondrial;Glutamate dehydrogenase 2, mitochondrial	GLUD1;GLUD2	sp|P00367|DHE3_HUMAN Glutamate dehydrogenase 1, mitochondrial OS=Homo sapiens OX=9606 GN=GLUD1 PE=1 SV=2;sp|P00367-3|DHE3_HUMAN Isoform 3 of Glutamate dehydrogenase 1, mitochondrial OS=Homo sapiens OX=9606 GN=GLUD1;sp|P49448|DHE4_HUMAN Glutamate dehydrogen	199800	56648	58630	105240	366100	62463	0	0	0	0	0	19685	105026	177934	0	6561.67	#DIV/0!	27.1172	0.0909976	0.145947
P00387-2;P00387;P00387-3	NADH-cytochrome b5 reductase 3;NADH-cytochrome b5 reductase 3 membrane-bound form;NADH-cytochrome b5 reductase 3 soluble form	CYB5R3	sp|P00387-2|NB5R3_HUMAN Isoform 2 of NADH-cytochrome b5 reductase 3 OS=Homo sapiens OX=9606 GN=CYB5R3;sp|P00387|NB5R3_HUMAN NADH-cytochrome b5 reductase 3 OS=Homo sapiens OX=9606 GN=CYB5R3 PE=1 SV=3;sp|P00387-3|NB5R3_HUMAN Isoform 3 of NADH-cytochrome b5 r	0	0	0	89439	0	85011	0	0	0	0	0	0	0	58150	0	0	#DIV/0!	#DIV/0!	#DIV/0!	0.116373
P00390-5;P00390-4;P00390-2;P00390-3;P00390	Glutathione reductase, mitochondrial	GSR	sp|P00390-5|GSHR_HUMAN Isoform 4 of Glutathione reductase, mitochondrial OS=Homo sapiens OX=9606 GN=GSR;sp|P00390-4|GSHR_HUMAN Isoform 3 of Glutathione reductase, mitochondrial OS=Homo sapiens OX=9606 GN=GSR;sp|P00390-2|GSHR_HUMAN Isoform Cytoplasmic of Gl	17999	34119	20473	18284	0	22712	0	0	0	0	0	0	24197	13665.3	0	0	#DIV/0!	#DIV/0!	0.00847558	0.120736
P00403	Cytochrome c oxidase subunit 2	MT-CO2	sp|P00403|COX2_HUMAN Cytochrome c oxidase subunit 2 OS=Homo sapiens OX=9606 GN=MT-CO2 PE=1 SV=1	0	0	0	52225	61172	91809	0	0	0	0	0	0	0	68402	0	0	#DIV/0!	#DIV/0!	#DIV/0!	0.00466016
P00414	Cytochrome c oxidase subunit 3	MT-CO3	sp|P00414|COX3_HUMAN Cytochrome c oxidase subunit 3 OS=Homo sapiens OX=9606 GN=MT-CO3 PE=1 SV=2	15161	0	0	18653	0	21077	0	0	0	0	0	72629	5053.67	13243.3	0	24209.7	#DIV/0!	0.547027	0.373901	0.684831
P00441	Superoxide dismutase [Cu-Zn]	SOD1	sp|P00441|SODC_HUMAN Superoxide dismutase [Cu-Zn] OS=Homo sapiens OX=9606 GN=SOD1 PE=1 SV=2	40330	19832	16835	24950	5142.3	73924	0	0	0	0	0	0	25665.7	34672.1	0	0	#DIV/0!	#DIV/0!	0.0254373	0.165103
P00450	Ceruloplasmin	CP	sp|P00450|CERU_HUMAN Ceruloplasmin OS=Homo sapiens OX=9606 GN=CP PE=1 SV=1	1996900	1687300	1542600	472410	1180700	1024400	0	0	0	40381	0	104290	1.74227e+06	892503	0	48223.7	#DIV/0!	18.5076	0.000201883	0.0176729
P00491	Purine nucleoside phosphorylase	PNP	sp|P00491|PNPH_HUMAN Purine nucleoside phosphorylase OS=Homo sapiens OX=9606 GN=PNP PE=1 SV=2	5182.5	57825	46940	5859.4	0	7921.4	0	9935.8	0	0	0	0	36649.2	4593.6	3311.93	0	11.0658	#DIV/0!	0.111582	0.124945
P00558;P00558-2;P07205	Phosphoglycerate kinase 1	PGK1	sp|P00558|PGK1_HUMAN Phosphoglycerate kinase 1 OS=Homo sapiens OX=9606 GN=PGK1 PE=1 SV=3;sp|P00558-2|PGK1_HUMAN Isoform 2 of Phosphoglycerate kinase 1 OS=Homo sapiens OX=9606 GN=PGK1	197810	189300	238910	220580	119480	221850	0	0	0	5474.9	0	0	208673	187303	0	1824.97	#DIV/0!	102.634	0.000168072	0.00546578
P00568	Adenylate kinase isoenzyme 1	AK1	sp|P00568|KAD1_HUMAN Adenylate kinase isoenzyme 1 OS=Homo sapiens OX=9606 GN=AK1 PE=1 SV=3	0	0	0	19639	27475	19124	0	0	0	0	0	0	0	22079.3	0	0	#DIV/0!	#DIV/0!	#DIV/0!	0.00122107
P00738;P00738-2;P00739;P00739-2	Haptoglobin;Haptoglobin alpha chain;Haptoglobin beta chain	HP	sp|P00738|HPT_HUMAN Haptoglobin OS=Homo sapiens OX=9606 GN=HP PE=1 SV=1;sp|P00738-2|HPT_HUMAN Isoform 2 of Haptoglobin OS=Homo sapiens OX=9606 GN=HP	225430	310530	299660	399170	284610	367910	0	0	0	126480	0	165920	278540	350563	0	97466.7	#DIV/0!	3.59675	0.000479742	0.0139646
P00749-2;P00749	Urokinase-type plasminogen activator;Urokinase-type plasminogen activator long chain A;Urokinase-type plasminogen activator short chain A;Urokinase-type plasminogen activator chain B	PLAU	sp|P00749-2|UROK_HUMAN Isoform 2 of Urokinase-type plasminogen activator OS=Homo sapiens OX=9606 GN=PLAU;sp|P00749|UROK_HUMAN Urokinase-type plasminogen activator OS=Homo sapiens OX=9606 GN=PLAU PE=1 SV=3	54919	69187	35706	36774	19723	31685	0	0	2509	0	0	0	53270.7	29394	836.333	0	63.6955	#DIV/0!	0.00574747	0.00434995
P00751;P00751-2;CON__Q3KUS7	Complement factor B;Complement factor B Ba fragment;Complement factor B Bb fragment	CFB	sp|P00751|CFAB_HUMAN Complement factor B OS=Homo sapiens OX=9606 GN=CFB PE=1 SV=2;sp|P00751-2|CFAB_HUMAN Isoform 2 of Complement factor B OS=Homo sapiens OX=9606 GN=CFB	1840800	1530000	2174100	88879	270910	160200	6723.9	4105.3	0	6416	0	0	1848300	173330	3609.73	2138.67	512.032	81.0457	0.000580077	0.031974
P00966	Argininosuccinate synthase	ASS1	sp|P00966|ASSY_HUMAN Argininosuccinate synthase OS=Homo sapiens OX=9606 GN=ASS1 PE=1 SV=2	0	31089	32528	36312	58208	59801	0	0	0	18401	0	0	21205.7	51440.3	0	6133.67	#DIV/0!	8.38656	0.11632	0.00968211
P01009;P01009-2;P01009-3	Alpha-1-antitrypsin;Short peptide from AAT	SERPINA1	sp|P01009|A1AT_HUMAN Alpha-1-antitrypsin OS=Homo sapiens OX=9606 GN=SERPINA1 PE=1 SV=3;sp|P01009-2|A1AT_HUMAN Isoform 2 of Alpha-1-antitrypsin OS=Homo sapiens OX=9606 GN=SERPINA1;sp|P01009-3|A1AT_HUMAN Isoform 3 of Alpha-1-antitrypsin OS=Homo sapiens OX=96	19911	115330	100230	13443	7702.6	15539	0	4539	3040.2	0	0	0	78490.3	12228.2	2526.4	0	31.0681	#DIV/0!	0.0624604	0.00642484
P01011;P01011-2	Alpha-1-antichymotrypsin;Alpha-1-antichymotrypsin His-Pro-less	SERPINA3	sp|P01011|AACT_HUMAN Alpha-1-antichymotrypsin OS=Homo sapiens OX=9606 GN=SERPINA3 PE=1 SV=2;sp|P01011-2|AACT_HUMAN Isoform 2 of Alpha-1-antichymotrypsin OS=Homo sapiens OX=9606 GN=SERPINA3	343670	132310	186090	62518	55471	11616	0	0	0	0	0	0	220690	43201.7	0	0	#DIV/0!	#DIV/0!	0.0253557	0.0533655
P01024	Complement C3;Complement C3 beta chain;C3-beta-c;Complement C3 alpha chain;C3a anaphylatoxin;Acylation stimulating protein;Complement C3b alpha chain;Complement C3c alpha chain fragment 1;Complement C3dg fragment;Complement C3g fragment;Complement C3d fragment;Complement C3f fragment;Complement C3c alpha chain fragment 2	C3	sp|P01024|CO3_HUMAN Complement C3 OS=Homo sapiens OX=9606 GN=C3 PE=1 SV=2	12166000	7234200	7217400	2979400	1575700	3952600	10332	18344	16494	30007	20873	12265	8.87253e+06	2835900	15056.7	21048.3	589.276	134.733	0.00577331	0.0150982
P01033	Metalloproteinase inhibitor 1	TIMP1	sp|P01033|TIMP1_HUMAN Metalloproteinase inhibitor 1 OS=Homo sapiens OX=9606 GN=TIMP1 PE=1 SV=1	166950	214660	167800	49229	22382	51240	0	0	0	0	0	0	183137	40950.3	0	0	#DIV/0!	#DIV/0!	0.000313702	0.0116714
P01034	Cystatin-C	CST3	sp|P01034|CYTC_HUMAN Cystatin-C OS=Homo sapiens OX=9606 GN=CST3 PE=1 SV=1	9306.9	21264	20204	5789.2	0	0	0	0	0	0	0	0	16925	1929.73	0	0	#DIV/0!	#DIV/0!	0.0114299	0.373901
P01116-2;P01116;P01112-2;P01112	GTPase KRas;GTPase KRas, N-terminally processed;GTPase HRas;GTPase HRas, N-terminally processed	KRAS;HRAS	sp|P01116-2|RASK_HUMAN Isoform 2B of GTPase KRas OS=Homo sapiens OX=9606 GN=KRAS;sp|P01116|RASK_HUMAN GTPase KRas OS=Homo sapiens OX=9606 GN=KRAS PE=1 SV=1;sp|P01112-2|RASH_HUMAN Isoform 2 of GTPase HRas OS=Homo sapiens OX=9606 GN=HRAS;sp|P01112|RASH_HUMAN	42097	15106	11125	23007	0	23896	0	0	0	0	0	0	22776	15634.3	0	0	#DIV/0!	#DIV/0!	0.0792799	0.116259
P01308	Insulin;Insulin B chain;Insulin A chain	INS	sp|P01308|INS_HUMAN Insulin OS=Homo sapiens OX=9606 GN=INS PE=1 SV=1	0	0	0	159890	0	50091	0	0	0	0	0	0	0	69993.7	0	0	#DIV/0!	#DIV/0!	#DIV/0!	0.212374
P01833	Polymeric immunoglobulin receptor;Secretory component	PIGR	sp|P01833|PIGR_HUMAN Polymeric immunoglobulin receptor OS=Homo sapiens OX=9606 GN=PIGR PE=1 SV=4	5286300	2056200	2133300	454920	1316300	414070	0	0	0	0	0	631180	3158600	728430	0	210393	#DIV/0!	3.46223	0.0412105	0.225313
P01834;P0DOX7	Ig kappa chain C region	IGKC	sp|P01834|IGKC_HUMAN Immunoglobulin kappa constant OS=Homo sapiens OX=9606 GN=IGKC PE=1 SV=2;sp|P0DOX7|IGK_HUMAN Immunoglobulin kappa light chain OS=Homo sapiens OX=9606 PE=1 SV=1	34571	36808	47589	69317	16539	252200	0	1866.1	3751.3	12009	0	0	39656	112685	1872.47	4003	21.1785	28.1502	0.000816279	0.203206
P0DOX5;P01857;P01860	Ig gamma-1 chain C region	IGHG1	sp|P0DOX5|IGG1_HUMAN Immunoglobulin gamma-1 heavy chain OS=Homo sapiens OX=9606 PE=1 SV=2;sp|P01857|IGHG1_HUMAN Immunoglobulin heavy constant gamma 1 OS=Homo sapiens OX=9606 GN=IGHG1 PE=1 SV=1	6498.1	43425	51935	115510	8446.5	149710	0	9748.4	0	908.65	0	0	33952.7	91222.2	3249.47	302.883	10.4487	301.179	0.0986176	0.0994496
P01859	Ig gamma-2 chain C region	IGHG2	sp|P01859|IGHG2_HUMAN Immunoglobulin heavy constant gamma 2 OS=Homo sapiens OX=9606 GN=IGHG2 PE=1 SV=2	12033	16002	22102	43123	0	59684	0	0	0	0	0	0	16712.3	34269	0	0	#DIV/0!	#DIV/0!	0.00466031	0.126334
P01861	Ig gamma-4 chain C region	IGHG4	sp|P01861|IGHG4_HUMAN Immunoglobulin heavy constant gamma 4 OS=Homo sapiens OX=9606 GN=IGHG4 PE=1 SV=1	0	49266	32420	67117	0	88961	0	0	0	0	0	0	27228.7	52026	0	0	#DIV/0!	#DIV/0!	0.132751	0.123849
P0DOX6;P01871;P01871-2	Ig mu chain C region	IGHM	sp|P0DOX6|IGM_HUMAN Immunoglobulin mu heavy chain OS=Homo sapiens OX=9606 PE=1 SV=2;sp|P01871|IGHM_HUMAN Immunoglobulin heavy constant mu OS=Homo sapiens OX=9606 GN=IGHM PE=1 SV=4;sp|P01871-2|IGHM_HUMAN Isoform 2 of Immunoglobulin heavy constant mu OS=Homo	0	0	20464	0	0	0	0	0	0	0	16416	0	6821.33	0	0	5472	#DIV/0!	0	0.373901	0.373901
P01876;P0DOX2;P01877	Ig alpha-1 chain C region	IGHA1	sp|P01876|IGHA1_HUMAN Immunoglobulin heavy constant alpha 1 OS=Homo sapiens OX=9606 GN=IGHA1 PE=1 SV=2	9499.8	120730	124790	127910	18433	104790	0	0	5552.1	0	0	0	85006.6	83711	1850.7	0	45.9321	#DIV/0!	0.0927655	0.0658633
P01889	HLA class I histocompatibility antigen, B-7 alpha chain	HLA-B	sp|P01889|HLAB_HUMAN HLA class I histocompatibility antigen, B alpha chain OS=Homo sapiens OX=9606 GN=HLA-B PE=1 SV=3	25581	0	0	0	13137	0	0	0	0	0	0	0	8527	4379	0	0	#DIV/0!	#DIV/0!	0.373901	0.373901
P01893;P04439;P04439-2;P30511-2;P30511;P30511-3	Putative HLA class I histocompatibility antigen, alpha chain H;HLA class I histocompatibility antigen, A-3 alpha chain;HLA class I histocompatibility antigen, alpha chain F	HLA-H;HLA-A;HLA-F	sp|P01893|HLAH_HUMAN Putative HLA class I histocompatibility antigen, alpha chain H OS=Homo sapiens OX=9606 GN=HLA-H PE=5 SV=3;sp|P04439|HLAA_HUMAN HLA class I histocompatibility antigen, A alpha chain OS=Homo sapiens OX=9606 GN=HLA-A PE=1 SV=2;sp|P04439-2	10273	24925	24557	19002	0	23402	0	0	0	0	0	0	19918.3	14134.7	0	0	#DIV/0!	#DIV/0!	0.014504	0.120382
P01903;P01906	HLA class II histocompatibility antigen, DR alpha chain;HLA class II histocompatibility antigen, DQ alpha 2 chain	HLA-DRA;HLA-DQA2	sp|P01903|DRA_HUMAN HLA class II histocompatibility antigen, DR alpha chain OS=Homo sapiens OX=9606 GN=HLA-DRA PE=1 SV=2;sp|P01906|DQA2_HUMAN HLA class II histocompatibility antigen, DQ alpha 2 chain OS=Homo sapiens OX=9606 GN=HLA-DQA2 PE=1 SV=2	0	66423	114250	69721	0	110580	0	0	0	0	0	17147	60224.3	60100.3	0	5715.67	#DIV/0!	10.515	0.143207	0.172481
P02452	Collagen alpha-1(I) chain	COL1A1	sp|P02452|CO1A1_HUMAN Collagen alpha-1(I) chain OS=Homo sapiens OX=9606 GN=COL1A1 PE=1 SV=6	0	0	0	0	0	0	0	1187.6	0	218880	0	0	0	0	395.867	72960	0	0	0.373901	0.373901
P02545-5;P02545-2;P02545-4;P02545-6;P02545-3;P02545	Prelamin-A/C;Lamin-A/C	LMNA	sp|P02545-5|LMNA_HUMAN Isoform 5 of Prelamin-A/C OS=Homo sapiens OX=9606 GN=LMNA;sp|P02545-2|LMNA_HUMAN Isoform C of Prelamin-A/C OS=Homo sapiens OX=9606 GN=LMNA;sp|P02545-4|LMNA_HUMAN Isoform 4 of Prelamin-A/C OS=Homo sapiens OX=9606 GN=LMNA;sp|P02545-6|L	0	3403.2	2094.6	89824	189360	82998	10401	9689.6	0	4940.5	0	0	1832.6	120727	6696.87	1646.83	0.27365	73.3088	0.236728	0.0258082
P02652	Apolipoprotein A-II;Proapolipoprotein A-II;Truncated apolipoprotein A-II	APOA2	sp|P02652|APOA2_HUMAN Apolipoprotein A-II OS=Homo sapiens OX=9606 GN=APOA2 PE=1 SV=1	47407	20379	45192	60323	72411	155340	0	0	0	0	0	0	37659.3	96024.7	0	0	#DIV/0!	#DIV/0!	0.0121882	0.0324162
P02749	Beta-2-glycoprotein 1	APOH	sp|P02749|APOH_HUMAN Beta-2-glycoprotein 1 OS=Homo sapiens OX=9606 GN=APOH PE=1 SV=3	0	28289	18026	92716	6883.1	59671	0	0	0	0	0	0	15438.3	53090	0	0	#DIV/0!	#DIV/0!	0.135269	0.100887
P02750	Leucine-rich alpha-2-glycoprotein	LRG1	sp|P02750|A2GL_HUMAN Leucine-rich alpha-2-glycoprotein OS=Homo sapiens OX=9606 GN=LRG1 PE=1 SV=2	27026	16060	19523	2161.8	0	4187.7	0	0	0	0	0	0	20869.7	2116.5	0	0	#DIV/0!	#DIV/0!	0.00297677	0.154929
P02751;P02751-1;P02751-8;P02751-13;P02751-7;P02751-3;P02751-17;P02751-14;P02751-9;P02751-6;P02751-10;P02751-5;P02751-11;P02751-4;P02751-12;P02751-16;P02751-2	Fibronectin;Anastellin;Ugl-Y1;Ugl-Y2;Ugl-Y3	FN1	sp|P02751|FINC_HUMAN Fibronectin OS=Homo sapiens OX=9606 GN=FN1 PE=1 SV=5;sp|P02751-1|FINC_HUMAN Isoform 1 of Fibronectin OS=Homo sapiens OX=9606 GN=FN1;sp|P02751-8|FINC_HUMAN Isoform 8 of Fibronectin OS=Homo sapiens OX=9606 GN=FN1;sp|P02751-13|FINC_HUMAN	127280	382010	122980	127250	210010	117650	0	28111	17749	23589	0	5855.2	210757	151637	15286.7	9814.73	13.787	15.4499	0.085523	0.00929607
P02786	Transferrin receptor protein 1;Transferrin receptor protein 1, serum form	TFRC	sp|P02786|TFR1_HUMAN Transferrin receptor protein 1 OS=Homo sapiens OX=9606 GN=TFRC PE=1 SV=2	24189	0	1334.6	0	0	0	0	0	0	0	0	0	8507.87	0	0	0	#DIV/0!	#DIV/0!	0.339412	#DIV/0!
P02787;CON__Q2HJF0	Serotransferrin	TF	sp|P02787|TRFE_HUMAN Serotransferrin OS=Homo sapiens OX=9606 GN=TF PE=1 SV=4	3196100	3069000	2610500	3343600	3615900	2884000	2584900	2907400	4251300	5256600	5924500	5455400	2.95853e+06	3.28117e+06	3.24787e+06	5545500	0.910916	0.591681	0.620741	0.00147545
P02788-2;P02788	Lactotransferrin;Lactoferricin-H;Kaliocin-1;Lactoferroxin-A;Lactoferroxin-B;Lactoferroxin-C	LTF	sp|P02788-2|TRFL_HUMAN Isoform DeltaLf of Lactotransferrin OS=Homo sapiens OX=9606 GN=LTF;sp|P02788|TRFL_HUMAN Lactotransferrin OS=Homo sapiens OX=9606 GN=LTF PE=1 SV=6	107830	1168800	711800	74299	37513	67796	1848.6	0	11722	18662	0	2224.3	662810	59869.3	4523.53	6962.1	146.525	8.59932	0.0988282	0.014346
P02790	Hemopexin	HPX	sp|P02790|HEMO_HUMAN Hemopexin OS=Homo sapiens OX=9606 GN=HPX PE=1 SV=2	278220	553150	359550	888700	350340	1010100	44147	20653	141090	4322.1	0	57684	396973	749713	68630	20668.7	5.78425	36.2729	0.0214054	0.0231465
P02808	Statherin	STATH	sp|P02808|STAT_HUMAN Statherin OS=Homo sapiens OX=9606 GN=STATH PE=1 SV=2	0	0	0	0	0	0	0	0	0	0	0	0	0	0	0	0	#DIV/0!	#DIV/0!	#DIV/0!	#DIV/0!
P02810	Salivary acidic proline-rich phosphoprotein 1/2;Salivary acidic proline-rich phosphoprotein 1/2;Salivary acidic proline-rich phosphoprotein 3/4;Peptide P-C	PRH1	sp|P02810|PRPC_HUMAN Salivary acidic proline-rich phosphoprotein 1/2 OS=Homo sapiens OX=9606 GN=PRH2 PE=1 SV=2	0	0	0	0	0	0	0	0	0	0	0	0	0	0	0	0	#DIV/0!	#DIV/0!	#DIV/0!	#DIV/0!
P04280;P02812	Basic salivary proline-rich protein 1;Proline-rich peptide II-2;Basic peptide IB-6;Peptide P-H;Basic salivary proline-rich protein 2;Basic proline-rich peptide IB-1;Basic proline-rich peptide P-E;Basic proline-rich peptide IB-7;Basic proline-rich peptide IB-8c;Basic proline-rich peptide IB-4	PRB1;PRB2	sp|P04280|PRP1_HUMAN Basic salivary proline-rich protein 1 OS=Homo sapiens OX=9606 GN=PRB1 PE=1 SV=3;sp|P02812|PRB2_HUMAN Basic salivary proline-rich protein 2 OS=Homo sapiens OX=9606 GN=PRB2 PE=1 SV=4	0	0	0	0	0	0	0	0	0	0	0	0	0	0	0	0	#DIV/0!	#DIV/0!	#DIV/0!	#DIV/0!
P03956	Interstitial collagenase;22 kDa interstitial collagenase;27 kDa interstitial collagenase	MMP1	sp|P03956|MMP1_HUMAN Interstitial collagenase OS=Homo sapiens OX=9606 GN=MMP1 PE=1 SV=3	7376.7	10782	20222	7402.4	0	6364.5	14876	0	0	0	0	0	12793.6	4588.97	4958.67	0	2.58004	#DIV/0!	0.279771	0.118372
P03973	Antileukoproteinase	SLPI	sp|P03973|SLPI_HUMAN Antileukoproteinase OS=Homo sapiens OX=9606 GN=SLPI PE=1 SV=2	1851100	1741400	1427800	820010	69209	556510	0	455.03	6566.4	0	884.59	0	1.67343e+06	481910	2340.48	294.863	714.997	1634.35	0.00019179	0.093701
P04040	Catalase	CAT	sp|P04040|CATA_HUMAN Catalase OS=Homo sapiens OX=9606 GN=CAT PE=1 SV=3	0	0	0	0	0	0	0	0	0	0	0	0	0	0	0	0	#DIV/0!	#DIV/0!	#DIV/0!	#DIV/0!
P04075;P04075-2	Fructose-bisphosphate aldolase A	ALDOA	sp|P04075|ALDOA_HUMAN Fructose-bisphosphate aldolase A OS=Homo sapiens OX=9606 GN=ALDOA PE=1 SV=2;sp|P04075-2|ALDOA_HUMAN Isoform 2 of Fructose-bisphosphate aldolase A OS=Homo sapiens OX=9606 GN=ALDOA	649200	392800	321120	515150	896740	662160	0	0	0	0	0	0	454373	691350	0	0	#DIV/0!	#DIV/0!	0.0103186	0.00339764
P04080	Cystatin-B	CSTB	sp|P04080|CYTB_HUMAN Cystatin-B OS=Homo sapiens OX=9606 GN=CSTB PE=1 SV=2	25774	533790	393470	470430	35921	533350	425.11	0	451.36	0	0	0	317678	346567	292.157	0	1087.35	#DIV/0!	0.104195	0.0909996
P04083	Annexin A1	ANXA1	sp|P04083|ANXA1_HUMAN Annexin A1 OS=Homo sapiens OX=9606 GN=ANXA1 PE=1 SV=2	362770	164160	136580	313830	928650	334470	0	20206	0	47838	0	0	221170	525650	6735.33	15946	32.8373	32.9644	0.0400837	0.0653171
P04264;CON__P04264	Keratin, type II cytoskeletal 1	KRT1	sp|P04264|K2C1_HUMAN Keratin, type II cytoskeletal 1 OS=Homo sapiens OX=9606 GN=KRT1 PE=1 SV=6;	32328	74421	108140	88458	10485	309960	6114700	5953000	1995300	2904300	1070800	362500	71629.7	136301	4.68767e+06	1.44587e+06	0.0152805	0.0942694	0.0266217	0.161084										+
P04406-2;P04406	Glyceraldehyde-3-phosphate dehydrogenase	GAPDH	sp|P04406-2|G3P_HUMAN Isoform 2 of Glyceraldehyde-3-phosphate dehydrogenase OS=Homo sapiens OX=9606 GN=GAPDH;sp|P04406|G3P_HUMAN Glyceraldehyde-3-phosphate dehydrogenase OS=Homo sapiens OX=9606 GN=GAPDH PE=1 SV=3	660750	499490	512330	1128100	721810	1362900	73560	139020	54206	223650	143790	226140	557523	1.07094e+06	88928.7	197860	6.26933	5.4126	0.00125517	0.00992216
P04632	Calpain small subunit 1	CAPNS1	sp|P04632|CPNS1_HUMAN Calpain small subunit 1 OS=Homo sapiens OX=9606 GN=CAPNS1 PE=1 SV=1	15979	12148	10880	30755	13138	76382	0	0	0	0	0	0	13002.3	40091.7	0	0	#DIV/0!	#DIV/0!	0.00105847	0.100489
P04792	Heat shock protein beta-1	HSPB1	sp|P04792|HSPB1_HUMAN Heat shock protein beta-1 OS=Homo sapiens OX=9606 GN=HSPB1 PE=1 SV=2	44478	68155	67170	93415	710610	325990	0	0	16590	0	0	45400	59934.3	376672	5530	15133.3	10.838	24.8902	0.00461533	0.115864
P04843	Dolichyl-diphosphooligosaccharide--protein glycosyltransferase subunit 1	RPN1	sp|P04843|RPN1_HUMAN Dolichyl-diphosphooligosaccharide--protein glycosyltransferase subunit 1 OS=Homo sapiens OX=9606 GN=RPN1 PE=1 SV=1	1587.2	1650.8	1093.2	107140	78839	59073	1107.8	0	0	0	0	1094.8	1443.73	81684	369.267	364.933	3.90973	223.833	0.0584294	0.00431826
P04844-2;P04844	Dolichyl-diphosphooligosaccharide--protein glycosyltransferase subunit 2	RPN2	sp|P04844-2|RPN2_HUMAN Isoform 2 of Dolichyl-diphosphooligosaccharide--protein glycosyltransferase subunit 2 OS=Homo sapiens OX=9606 GN=RPN2;sp|P04844|RPN2_HUMAN Dolichyl-diphosphooligosaccharide--protein glycosyltransferase subunit 2 OS=Homo sapiens OX=96	0	0	0	23914	9683.6	88377	0	0	0	0	0	0	0	40658.2	0	0	#DIV/0!	#DIV/0!	#DIV/0!	0.16838
P04899;P04899-4;P04899-6;P04899-3;P04899-5;P04899-2	Guanine nucleotide-binding protein G(i) subunit alpha-2	GNAI2	sp|P04899|GNAI2_HUMAN Guanine nucleotide-binding protein G(i) subunit alpha-2 OS=Homo sapiens OX=9606 GN=GNAI2 PE=1 SV=3;sp|P04899-4|GNAI2_HUMAN Isoform sGi2 of Guanine nucleotide-binding protein G(i) subunit alpha-2 OS=Homo sapiens OX=9606 GN=GNAI2;sp|P04	29131	68015	66012	60254	25067	7135.7	0	0	33633	41356	0	0	54386	30818.9	11211	13785.3	4.85113	2.23563	0.0629481	0.459198
Q93077;Q7L7L0;P04908	Histone H2A type 1-C;Histone H2A type 3;Histone H2A type 1-B/E	HIST1H2AC;HIST3H2A;HIST1H2AB	sp|Q93077|H2A1C_HUMAN Histone H2A type 1-C OS=Homo sapiens OX=9606 GN=H2AC6 PE=1 SV=3;sp|Q7L7L0|H2A3_HUMAN Histone H2A type 3 OS=Homo sapiens OX=9606 GN=H2AC25 PE=1 SV=3;sp|P04908|H2A1B_HUMAN Histone H2A type 1-B/E OS=Homo sapiens OX=9606 GN=H2AC8 PE=1 SV=	230510	0	0	0	443610	0	0	0	0	0	0	0	76836.7	147870	0	0	#DIV/0!	#DIV/0!	0.373901	0.373901
P05023-4;P05023;P05023-2;P05023-3;P50993;P13637;P13637-2;P13637-3;P20648	Sodium/potassium-transporting ATPase subunit alpha-1;Sodium/potassium-transporting ATPase subunit alpha-2;Sodium/potassium-transporting ATPase subunit alpha-3	ATP1A1;ATP1A2;ATP1A3	sp|P05023-4|AT1A1_HUMAN Isoform 4 of Sodium/potassium-transporting ATPase subunit alpha-1 OS=Homo sapiens OX=9606 GN=ATP1A1;sp|P05023|AT1A1_HUMAN Sodium/potassium-transporting ATPase subunit alpha-1 OS=Homo sapiens OX=9606 GN=ATP1A1 PE=1 SV=1;sp|P05023-2|A	1065.6	3533.6	13747	78404	0	158260	0	987.58	0	0	0	0	6115.4	78888	329.193	0	18.5769	#DIV/0!	0.211647	0.159291
P05026-2;P05026	Sodium/potassium-transporting ATPase subunit beta-1	ATP1B1	sp|P05026-2|AT1B1_HUMAN Isoform 2 of Sodium/potassium-transporting ATPase subunit beta-1 OS=Homo sapiens OX=9606 GN=ATP1B1;sp|P05026|AT1B1_HUMAN Sodium/potassium-transporting ATPase subunit beta-1 OS=Homo sapiens OX=9606 GN=ATP1B1 PE=1 SV=1	143560	453920	152100	77697	35792	87661	0	0	11607	0	0	0	249860	67050	3869	0	64.58	#DIV/0!	0.0736717	0.0134858
P05091;P05091-2	Aldehyde dehydrogenase, mitochondrial	ALDH2	sp|P05091|ALDH2_HUMAN Aldehyde dehydrogenase, mitochondrial OS=Homo sapiens OX=9606 GN=ALDH2 PE=1 SV=2;sp|P05091-2|ALDH2_HUMAN Isoform 2 of Aldehyde dehydrogenase, mitochondrial OS=Homo sapiens OX=9606 GN=ALDH2	0	2126.2	0	41345	40109	130550	1036.8	0	2282.7	0	0	0	708.733	70668	1106.5	0	0.640518	#DIV/0!	0.702301	0.0776566
P05114	Non-histone chromosomal protein HMG-14	HMGN1	sp|P05114|HMGN1_HUMAN Non-histone chromosomal protein HMG-14 OS=Homo sapiens OX=9606 GN=HMGN1 PE=1 SV=3	0	1330	0	5031.9	4012.2	6920.3	0	0	0	0	0	0	443.333	5321.47	0	0	#DIV/0!	#DIV/0!	0.373901	0.00334794
P05141;P12235;Q9H0C2	ADP/ATP translocase 2;ADP/ATP translocase 2, N-terminally processed;ADP/ATP translocase 1	SLC25A5;SLC25A4	sp|P05141|ADT2_HUMAN ADP/ATP translocase 2 OS=Homo sapiens OX=9606 GN=SLC25A5 PE=1 SV=7;sp|P12235|ADT1_HUMAN ADP/ATP translocase 1 OS=Homo sapiens OX=9606 GN=SLC25A4 PE=1 SV=4	0	10025	0	690280	676230	662620	194340	241480	156600	395270	0	0	3341.67	676377	197473	131757	0.0169221	5.13353	0.00143335	0.0145417
P05155-2;P05155;P05155-3	Plasma protease C1 inhibitor	SERPING1	sp|P05155-2|IC1_HUMAN Isoform 2 of Plasma protease C1 inhibitor OS=Homo sapiens OX=9606 GN=SERPING1;sp|P05155|IC1_HUMAN Plasma protease C1 inhibitor OS=Homo sapiens OX=9606 GN=SERPING1 PE=1 SV=2;sp|P05155-3|IC1_HUMAN Isoform 3 of Plasma protease C1 inhibit	48577	52265	35620	0	0	9921	0	0	0	0	0	0	45487.3	3307	0	0	#DIV/0!	#DIV/0!	0.000839401	0.373901
P05156	Complement factor I;Complement factor I heavy chain;Complement factor I light chain	CFI	sp|P05156|CFAI_HUMAN Complement factor I OS=Homo sapiens OX=9606 GN=CFI PE=1 SV=2	24310	39887	22142	5926.6	7320.2	0	0	0	0	27464	0	0	28779.7	4415.6	0	9154.67	#DIV/0!	0.482333	0.00674675	0.641539
P05161	Ubiquitin-like protein ISG15	ISG15	sp|P05161|ISG15_HUMAN Ubiquitin-like protein ISG15 OS=Homo sapiens OX=9606 GN=ISG15 PE=1 SV=5	0	0	0	23554	0	22621	0	0	0	0	0	0	0	15391.7	0	0	#DIV/0!	#DIV/0!	#DIV/0!	0.116279
P05186;P05186-3;P05186-2	Alkaline phosphatase, tissue-nonspecific isozyme	ALPL	sp|P05186|PPBT_HUMAN Alkaline phosphatase, tissue-nonspecific isozyme OS=Homo sapiens OX=9606 GN=ALPL PE=1 SV=4;sp|P05186-3|PPBT_HUMAN Isoform 3 of Alkaline phosphatase, tissue-nonspecific isozyme OS=Homo sapiens OX=9606 GN=ALPL;sp|P05186-2|PPBT_HUMAN Isof	98063	113060	94696	25229	33958	18879	0	0	0	0	0	0	101940	26022	0	0	#DIV/0!	#DIV/0!	5.52649e-05	0.00399504
P05362	Intercellular adhesion molecule 1	ICAM1	sp|P05362|ICAM1_HUMAN Intercellular adhesion molecule 1 OS=Homo sapiens OX=9606 GN=ICAM1 PE=1 SV=2	57074	317070	352120	107280	7092.5	127280	0	0	0	0	0	0	242088	80550.8	0	0	#DIV/0!	#DIV/0!	0.0599563	0.0961862
P05386;P05386-2	60S acidic ribosomal protein P1	RPLP1	sp|P05386|RLA1_HUMAN 60S acidic ribosomal protein P1 OS=Homo sapiens OX=9606 GN=RPLP1 PE=1 SV=1;sp|P05386-2|RLA1_HUMAN Isoform 2 of 60S acidic ribosomal protein P1 OS=Homo sapiens OX=9606 GN=RPLP1	0	19120	25352	38699	0	0	0	0	0	0	0	0	14824	12899.7	0	0	#DIV/0!	#DIV/0!	0.123868	0.373901
P05387	60S acidic ribosomal protein P2	RPLP2	sp|P05387|RLA2_HUMAN 60S acidic ribosomal protein P2 OS=Homo sapiens OX=9606 GN=RPLP2 PE=1 SV=1	0	861.28	655.14	38560	4485.6	38113	0	0	0	0	0	0	505.473	27052.9	0	0	#DIV/0!	#DIV/0!	0.123415	0.0745684
P05388-2;P05388;Q8NHW5	60S acidic ribosomal protein P0;60S acidic ribosomal protein P0-like	RPLP0;RPLP0P6	sp|P05388-2|RLA0_HUMAN Isoform 2 of 60S acidic ribosomal protein P0 OS=Homo sapiens OX=9606 GN=RPLP0;sp|P05388|RLA0_HUMAN 60S acidic ribosomal protein P0 OS=Homo sapiens OX=9606 GN=RPLP0 PE=1 SV=1;sp|Q8NHW5|RLA0L_HUMAN 60S acidic ribosomal protein P0-like	0	5114.7	0	83175	82524	78127	0	0	0	0	0	0	1704.9	81275.3	0	0	#DIV/0!	#DIV/0!	0.373901	8.66383e-07
P05556-2;P05556;P05556-5;P05556-4;P05556-3	Integrin beta-1	ITGB1	sp|P05556-2|ITB1_HUMAN Isoform 2 of Integrin beta-1 OS=Homo sapiens OX=9606 GN=ITGB1;sp|P05556|ITB1_HUMAN Integrin beta-1 OS=Homo sapiens OX=9606 GN=ITGB1 PE=1 SV=2;sp|P05556-5|ITB1_HUMAN Isoform 5 of Integrin beta-1 OS=Homo sapiens OX=9606 GN=ITGB1;sp|P05	17771	17219	12961	19920	97829	22700	0	0	0	0	0	0	15983.7	46816.3	0	0	#DIV/0!	#DIV/0!	0.000462124	0.14048
P05783;CON__P05784	Keratin, type I cytoskeletal 18	KRT18	sp|P05783|K1C18_HUMAN Keratin, type I cytoskeletal 18 OS=Homo sapiens OX=9606 GN=KRT18 PE=1 SV=2;	2253.6	5339.7	4152	54247	28256	13360	0	0	0	0	0	0	3915.1	31954.3	0	0	#DIV/0!	#DIV/0!	0.0120971	0.0555357										+
P06396-2;P06396-4;P06396-3;P06396;CON__Q3SX14	Gelsolin	GSN	sp|P06396-2|GELS_HUMAN Isoform 2 of Gelsolin OS=Homo sapiens OX=9606 GN=GSN;sp|P06396-4|GELS_HUMAN Isoform 4 of Gelsolin OS=Homo sapiens OX=9606 GN=GSN;sp|P06396-3|GELS_HUMAN Isoform 3 of Gelsolin OS=Homo sapiens OX=9606 GN=GSN;sp|P06396|GELS_HUMAN Gelsoli	468820	491980	330110	139550	31590	150020	0	1230.4	0	3179	0	0	430303	107053	410.133	1059.67	1049.18	101.025	0.00104794	0.0488575										+
P06576	ATP synthase subunit beta, mitochondrial	ATP5B	sp|P06576|ATPB_HUMAN ATP synthase subunit beta, mitochondrial OS=Homo sapiens OX=9606 GN=ATP5F1B PE=1 SV=3	2941.2	4313.2	6470.3	443570	459080	532490	5226.6	0	2943.5	0	0	0	4574.9	478380	2723.37	0	1.67987	#DIV/0!	0.368536	6.33961e-05
P06681-2;P06681-3;P06681	Complement C2;Complement C2b fragment;Complement C2a fragment	C2	sp|P06681-2|CO2_HUMAN Isoform 2 of Complement C2 OS=Homo sapiens OX=9606 GN=C2;sp|P06681-3|CO2_HUMAN Isoform 3 of Complement C2 OS=Homo sapiens OX=9606 GN=C2;sp|P06681|CO2_HUMAN Complement C2 OS=Homo sapiens OX=9606 GN=C2 PE=1 SV=2	49126	30963	33976	14592	0	8085.5	0	0	0	0	0	0	38021.7	7559.17	0	0	#DIV/0!	#DIV/0!	0.00248994	0.147773
P06702	Protein S100-A9	S100A9	sp|P06702|S10A9_HUMAN Protein S100-A9 OS=Homo sapiens OX=9606 GN=S100A9 PE=1 SV=1	45617	53206	48635	77859	0	69999	0	37668	0	53933	0	0	49152.7	49286	12556	17977.7	3.91468	2.74151	0.0454363	0.363908
P06703	Protein S100-A6	S100A6	sp|P06703|S10A6_HUMAN Protein S100-A6 OS=Homo sapiens OX=9606 GN=S100A6 PE=1 SV=1	56759	127700	121370	74524	204830	30733	0	0	0	0	0	0	101943	103362	0	0	#DIV/0!	#DIV/0!	0.010842	0.119224
P06731-2;P06731	Carcinoembryonic antigen-related cell adhesion molecule 5	CEACAM5	sp|P06731-2|CEAM5_HUMAN Isoform 2 of Carcinoembryonic antigen-related cell adhesion molecule 5 OS=Homo sapiens OX=9606 GN=CEACAM5;sp|P06731|CEAM5_HUMAN Carcinoembryonic antigen-related cell adhesion molecule 5 OS=Homo sapiens OX=9606 GN=CEACAM5 PE=1 SV=4	749590	655320	702000	256610	149600	224180	0	0	0	0	0	0	702303	210130	0	0	#DIV/0!	#DIV/0!	1.33929e-05	0.00268058
P06733;P06733-2	Alpha-enolase	ENO1	sp|P06733|ENOA_HUMAN Alpha-enolase OS=Homo sapiens OX=9606 GN=ENO1 PE=1 SV=2;sp|P06733-2|ENOA_HUMAN Isoform MBP-1 of Alpha-enolase OS=Homo sapiens OX=9606 GN=ENO1	225290	226790	219800	221020	314670	146960	0	2577.9	2754.8	1180.1	0	0	223960	227550	1777.57	393.367	125.992	578.468	6.92801e-08	0.00943926
P06737-2;P06737	Glycogen phosphorylase, liver form	PYGL	sp|P06737-2|PYGL_HUMAN Isoform 2 of Glycogen phosphorylase, liver form OS=Homo sapiens OX=9606 GN=PYGL;sp|P06737|PYGL_HUMAN Glycogen phosphorylase, liver form OS=Homo sapiens OX=9606 GN=PYGL PE=1 SV=4	0	26377	0	30695	0	36964	0	0	0	0	0	0	8792.33	22553	0	0	#DIV/0!	#DIV/0!	0.373901	0.11952
P06744;P06744-2;CON__Q3ZBD7	Glucose-6-phosphate isomerase	GPI	sp|P06744|G6PI_HUMAN Glucose-6-phosphate isomerase OS=Homo sapiens OX=9606 GN=GPI PE=1 SV=4;sp|P06744-2|G6PI_HUMAN Isoform 2 of Glucose-6-phosphate isomerase OS=Homo sapiens OX=9606 GN=GPI	111030	116890	119970	91773	95121	46387	0	0	0	0	0	0	115963	77760.3	0	0	#DIV/0!	#DIV/0!	1.5629e-06	0.00777386
P06748;P06748-2;P06748-3	Nucleophosmin	NPM1	sp|P06748|NPM_HUMAN Nucleophosmin OS=Homo sapiens OX=9606 GN=NPM1 PE=1 SV=2;sp|P06748-2|NPM_HUMAN Isoform 2 of Nucleophosmin OS=Homo sapiens OX=9606 GN=NPM1;sp|P06748-3|NPM_HUMAN Isoform 3 of Nucleophosmin OS=Homo sapiens OX=9606 GN=NPM1	0	30823	17024	84354	0	105270	0	0	23047	0	0	0	15949	63208	7682.33	0	2.07606	#DIV/0!	0.521104	0.120933
P06753-5;P06753-2;P06753-3;P06753-4;P06753-6;P06753;P06753-7;P09493-8;P09493-7;P09493-3;P09493-9;P07951;P07951-2;CON__Q3SX28;P09493;P09493-10;P09493-2;P09493-4;P07951-3;P09493-5;P09493-6	Tropomyosin alpha-3 chain	TPM3	sp|P06753-5|TPM3_HUMAN Isoform 5 of Tropomyosin alpha-3 chain OS=Homo sapiens OX=9606 GN=TPM3;sp|P06753-2|TPM3_HUMAN Isoform 2 of Tropomyosin alpha-3 chain OS=Homo sapiens OX=9606 GN=TPM3;sp|P06753-3|TPM3_HUMAN Isoform 3 of Tropomyosin alpha-3 chain OS=Hom	66734	48114	44213	73528	43202	46281	0	0	0	0	0	0	53020.3	54337	0	0	#DIV/0!	#DIV/0!	0.00158428	0.00486936
P07099	Epoxide hydrolase 1	EPHX1	sp|P07099|HYEP_HUMAN Epoxide hydrolase 1 OS=Homo sapiens OX=9606 GN=EPHX1 PE=1 SV=1	0	0	0	25576	0	39774	0	0	0	0	0	0	0	21783.3	0	0	#DIV/0!	#DIV/0!	#DIV/0!	0.134542
P07108;P07108-6;P07108-3;P07108-2;P07108-4;P07108-5	Acyl-CoA-binding protein	DBI	sp|P07108|ACBP_HUMAN Acyl-CoA-binding protein OS=Homo sapiens OX=9606 GN=DBI PE=1 SV=2;sp|P07108-6|ACBP_HUMAN Isoform 6 of Acyl-CoA-binding protein OS=Homo sapiens OX=9606 GN=DBI;sp|P07108-3|ACBP_HUMAN Isoform 3 of Acyl-CoA-binding protein OS=Homo sapiens	42057	0	0	0	0	0	32983	74413	113070	0	0	90499	14019	0	73488.7	30166.3	0.190764	0	0.0927349	0.373901
P07148	Fatty acid-binding protein, liver	FABP1	sp|P07148|FABPL_HUMAN Fatty acid-binding protein, liver OS=Homo sapiens OX=9606 GN=FABP1 PE=1 SV=1	3733900	3986300	9503700	3050800	2412600	3373000	0	231280	946780	0	15557000	0	5741300	2.94547e+06	392687	5.18567e+06	14.6206	0.568002	0.0483631	0.688438
P07195	L-lactate dehydrogenase B chain	LDHB	sp|P07195|LDHB_HUMAN L-lactate dehydrogenase B chain OS=Homo sapiens OX=9606 GN=LDHB PE=1 SV=2	249820	106810	128600	90380	90455	182430	0	0	0	0	0	0	161743	121088	0	0	#DIV/0!	#DIV/0!	0.0220448	0.0168463
P07203;P07203-2	Glutathione peroxidase 1	GPX1	sp|P07203|GPX1_HUMAN Glutathione peroxidase 1 OS=Homo sapiens OX=9606 GN=GPX1 PE=1 SV=4	19735	80402	58720	289780	34547	239940	0	0	0	0	0	0	52952.3	188089	0	0	#DIV/0!	#DIV/0!	0.0406015	0.0737081
P07237	Protein disulfide-isomerase	P4HB	sp|P07237|PDIA1_HUMAN Protein disulfide-isomerase OS=Homo sapiens OX=9606 GN=P4HB PE=1 SV=3	13095	18368	13083	192450	150160	209830	0	0	0	0	0	0	14848.7	184147	0	0	#DIV/0!	#DIV/0!	0.00108024	0.00048402
P07339	Cathepsin D;Cathepsin D light chain;Cathepsin D heavy chain	CTSD	sp|P07339|CATD_HUMAN Cathepsin D OS=Homo sapiens OX=9606 GN=CTSD PE=1 SV=1	263990	139090	108400	40236	26156	16892	0	21195	16017	0	0	0	170493	27761.3	12404	0	13.745	#DIV/0!	0.0301277	0.0149667
P07355;P07355-2;A6NMY6	Annexin A2;Putative annexin A2-like protein	ANXA2;ANXA2P2	sp|P07355|ANXA2_HUMAN Annexin A2 OS=Homo sapiens OX=9606 GN=ANXA2 PE=1 SV=2;sp|P07355-2|ANXA2_HUMAN Isoform 2 of Annexin A2 OS=Homo sapiens OX=9606 GN=ANXA2;sp|A6NMY6|AXA2L_HUMAN Putative annexin A2-like protein OS=Homo sapiens OX=9606 GN=ANXA2P2 PE=5 SV=2	1506500	891300	544480	812850	1633000	1236100	5614.3	11937	5159.4	7406.8	5334.5	8781.1	980760	1.22732e+06	7570.23	7174.13	129.555	171.075	0.0258265	0.00673219
P07384	Calpain-1 catalytic subunit	CAPN1	sp|P07384|CAN1_HUMAN Calpain-1 catalytic subunit OS=Homo sapiens OX=9606 GN=CAPN1 PE=1 SV=1	65851	24273	20663	24418	37852	32548	33541	35332	46060	26177	44371	47377	36929	31606	38311	39308.3	0.963927	0.804053	0.931096	0.373162
P07437;A6NNZ2;CON__ENSEMBL:ENSBTAP00000025008;Q9H4B7	Tubulin beta chain	TUBB	sp|P07437|TBB5_HUMAN Tubulin beta chain OS=Homo sapiens OX=9606 GN=TUBB PE=1 SV=2	12339	0	0	0	158520	0	0	0	0	0	0	0	4113	52840	0	0	#DIV/0!	#DIV/0!	0.373901	0.373901
P07602;P07602-2;P07602-3	Prosaposin;Saposin-A;Saposin-B-Val;Saposin-B;Saposin-C;Saposin-D	PSAP	sp|P07602|SAP_HUMAN Prosaposin OS=Homo sapiens OX=9606 GN=PSAP PE=1 SV=2;sp|P07602-2|SAP_HUMAN Isoform Sap-mu-6 of Prosaposin OS=Homo sapiens OX=9606 GN=PSAP;sp|P07602-3|SAP_HUMAN Isoform Sap-mu-9 of Prosaposin OS=Homo sapiens OX=9606 GN=PSAP	57815	103680	61215	33774	35698	40504	0	0	0	0	0	0	74236.7	36658.7	0	0	#DIV/0!	#DIV/0!	0.00732569	5.22513e-05
P07737;CON__P02584	Profilin-1	PFN1	sp|P07737|PROF1_HUMAN Profilin-1 OS=Homo sapiens OX=9606 GN=PFN1 PE=1 SV=2	51128	45770	57160	139550	123030	122550	112130	69269	43867	0	125630	40448	51352.7	128377	75088.7	55359.3	0.683894	2.31897	0.304926	0.122952
P07814	Bifunctional glutamate/proline--tRNA ligase;Glutamate--tRNA ligase;Proline--tRNA ligase	EPRS	sp|P07814|SYEP_HUMAN Bifunctional glutamate/proline--tRNA ligase OS=Homo sapiens OX=9606 GN=EPRS1 PE=1 SV=5	0	1399.5	0	19657	22116	23629	0	0	0	0	0	0	466.5	21800.7	0	0	#DIV/0!	#DIV/0!	0.373901	4.67842e-05
P07858	Cathepsin B;Cathepsin B light chain;Cathepsin B heavy chain	CTSB	sp|P07858|CATB_HUMAN Cathepsin B OS=Homo sapiens OX=9606 GN=CTSB PE=1 SV=3	167230	150240	101780	33931	147490	47351	0	0	0	14248	0	0	139750	76257.3	0	4749.33	#DIV/0!	16.0564	0.00204904	0.118986
P07900;P07900-2;Q58FG0;Q58FF6;Q14568	Heat shock protein HSP 90-alpha	HSP90AA1	sp|P07900|HS90A_HUMAN Heat shock protein HSP 90-alpha OS=Homo sapiens OX=9606 GN=HSP90AA1 PE=1 SV=5;sp|P07900-2|HS90A_HUMAN Isoform 2 of Heat shock protein HSP 90-alpha OS=Homo sapiens OX=9606 GN=HSP90AA1	17208	13281	10735	194350	71967	345900	2985.9	6237.4	0	7658.8	0	5604.2	13741.3	204072	3074.43	4421	4.46955	46.1598	0.0149264	0.0654304
P07910-3;P07910-4;P07910-2;P07910	Heterogeneous nuclear ribonucleoproteins C1/C2	HNRNPC	sp|P07910-3|HNRPC_HUMAN Isoform 3 of Heterogeneous nuclear ribonucleoproteins C1/C2 OS=Homo sapiens OX=9606 GN=HNRNPC;sp|P07910-4|HNRPC_HUMAN Isoform 4 of Heterogeneous nuclear ribonucleoproteins C1/C2 OS=Homo sapiens OX=9606 GN=HNRNPC;sp|P07910-2|HNRPC_HU	0	0	0	0	0	0	0	0	0	0	0	0	0	0	0	0	#DIV/0!	#DIV/0!	#DIV/0!	#DIV/0!
P07942	Laminin subunit beta-1	LAMB1	sp|P07942|LAMB1_HUMAN Laminin subunit beta-1 OS=Homo sapiens OX=9606 GN=LAMB1 PE=1 SV=2	0	3856.9	2349.2	0	0	0	0	0	0	0	0	0	2068.7	0	0	0	#DIV/0!	#DIV/0!	0.139041	#DIV/0!
P07947	Tyrosine-protein kinase Yes	YES1	sp|P07947|YES_HUMAN Tyrosine-protein kinase Yes OS=Homo sapiens OX=9606 GN=YES1 PE=1 SV=3	2658.9	12965	11630	4906.3	0	4896.8	0	0	0	0	0	0	9084.63	3267.7	0	0	#DIV/0!	#DIV/0!	0.0484423	0.116117
P07948-2;P07948	Tyrosine-protein kinase Lyn	LYN	sp|P07948-2|LYN_HUMAN Isoform 2 of Tyrosine-protein kinase Lyn OS=Homo sapiens OX=9606 GN=LYN;sp|P07948|LYN_HUMAN Tyrosine-protein kinase Lyn OS=Homo sapiens OX=9606 GN=LYN PE=1 SV=3	137450	97132	72857	37464	14119	16296	23254	39100	31386	0	0	0	102480	22626.3	31246.7	0	3.2797	#DIV/0!	0.0213029	0.0384411
P07954-2;P07954	Fumarate hydratase, mitochondrial	FH	sp|P07954-2|FUMH_HUMAN Isoform Cytoplasmic of Fumarate hydratase, mitochondrial OS=Homo sapiens OX=9606 GN=FH;sp|P07954|FUMH_HUMAN Fumarate hydratase, mitochondrial OS=Homo sapiens OX=9606 GN=FH PE=1 SV=3	10593	6873.4	10864	11672	0	23214	0	0	0	0	0	0	9443.47	11628.7	0	0	#DIV/0!	#DIV/0!	0.00183871	0.157707
P07996;P07996-2;CON__Q28194	Thrombospondin-1	THBS1	sp|P07996|TSP1_HUMAN Thrombospondin-1 OS=Homo sapiens OX=9606 GN=THBS1 PE=1 SV=2;sp|P07996-2|TSP1_HUMAN Isoform 2 of Thrombospondin-1 OS=Homo sapiens OX=9606 GN=THBS1;	47534	97334	58145	23309	21586	23206	0	0	0	0	0	0	67671	22700.3	0	0	#DIV/0!	#DIV/0!	0.0110887	2.18115e-06										+
P07998	Ribonuclease pancreatic	RNASE1	sp|P07998|RNAS1_HUMAN Ribonuclease pancreatic OS=Homo sapiens OX=9606 GN=RNASE1 PE=1 SV=4	114590	208690	208550	32128	15697	32292	0	0	2791.6	5428	0	0	177277	26705.7	930.533	1809.33	190.511	14.7599	0.00491607	0.0126786
P08118	Beta-microseminoprotein	MSMB	sp|P08118|MSMB_HUMAN Beta-microseminoprotein OS=Homo sapiens OX=9606 GN=MSMB PE=1 SV=1	71278	0	0	0	20191	0	0	0	0	0	0	0	23759.3	6730.33	0	0	#DIV/0!	#DIV/0!	0.373901	0.373901
P08134;P61586	Rho-related GTP-binding protein RhoC;Transforming protein RhoA	RHOC;RHOA	sp|P08134|RHOC_HUMAN Rho-related GTP-binding protein RhoC OS=Homo sapiens OX=9606 GN=RHOC PE=1 SV=1;sp|P61586|RHOA_HUMAN Transforming protein RhoA OS=Homo sapiens OX=9606 GN=RHOA PE=1 SV=1	56398	118990	116660	116920	68773	103680	0	0	0	0	0	0	97349.3	96457.7	0	0	#DIV/0!	#DIV/0!	0.00895885	0.00255779
P08195-2;P08195-3;P08195;P08195-4	4F2 cell-surface antigen heavy chain	SLC3A2	sp|P08195-2|4F2_HUMAN Isoform 2 of 4F2 cell-surface antigen heavy chain OS=Homo sapiens OX=9606 GN=SLC3A2;sp|P08195-3|4F2_HUMAN Isoform 3 of 4F2 cell-surface antigen heavy chain OS=Homo sapiens OX=9606 GN=SLC3A2;sp|P08195|4F2_HUMAN 4F2 cell-surface antigen	15210	33976	32200	37712	0	32957	0	0	0	0	0	0	27128.7	23556.3	0	0	#DIV/0!	#DIV/0!	0.0105328	0.117914
P08238;Q58FF7	Heat shock protein HSP 90-beta	HSP90AB1	sp|P08238|HS90B_HUMAN Heat shock protein HSP 90-beta OS=Homo sapiens OX=9606 GN=HSP90AB1 PE=1 SV=4	55244	57317	44967	416290	348810	540060	0	0	0	0	118350	0	52509.3	435053	0	39450	#DIV/0!	11.028	0.000162014	0.00446391
P08571	Monocyte differentiation antigen CD14;Monocyte differentiation antigen CD14, urinary form;Monocyte differentiation antigen CD14, membrane-bound form	CD14	sp|P08571|CD14_HUMAN Monocyte differentiation antigen CD14 OS=Homo sapiens OX=9606 GN=CD14 PE=1 SV=2	56070	33031	30848	10002	0	9866.9	0	0	0	0	0	0	39983	6622.97	0	0	#DIV/0!	#DIV/0!	0.00772996	0.116135
P08574	Cytochrome c1, heme protein, mitochondrial	CYC1	sp|P08574|CY1_HUMAN Cytochrome c1, heme protein, mitochondrial OS=Homo sapiens OX=9606 GN=CYC1 PE=1 SV=3	0	0	0	76022	43019	78671	0	0	0	0	0	0	0	65904	0	0	#DIV/0!	#DIV/0!	#DIV/0!	0.00454472
P08581-2;P08581;P08581-3	Hepatocyte growth factor receptor	MET	sp|P08581-2|MET_HUMAN Isoform 2 of Hepatocyte growth factor receptor OS=Homo sapiens OX=9606 GN=MET;sp|P08581|MET_HUMAN Hepatocyte growth factor receptor OS=Homo sapiens OX=9606 GN=MET PE=1 SV=4;sp|P08581-3|MET_HUMAN Isoform 3 of Hepatocyte growth factor r	99449	61934	46703	10301	14529	10890	0	0	0	0	0	0	69362	11906.7	0	0	#DIV/0!	#DIV/0!	0.0114609	0.00084183
P08603;P08603-2;Q03591	Complement factor H	CFH	sp|P08603|CFAH_HUMAN Complement factor H OS=Homo sapiens OX=9606 GN=CFH PE=1 SV=4	402630	155720	174210	30540	26535	45137	0	11787	0	0	22099	0	244187	34070.7	3929	7366.33	62.1498	4.62519	0.0390799	0.0451946
P08670	Vimentin	VIM	sp|P08670|VIME_HUMAN Vimentin OS=Homo sapiens OX=9606 GN=VIM PE=1 SV=4	0	44257	42797	38794	58585	19778	364010	223610	300970	253800	740310	130990	29018	39052.3	296197	375033	0.0979687	0.10413	0.00344871	0.145793
P08727;CON__P08727	Keratin, type I cytoskeletal 19	KRT19	sp|P08727|K1C19_HUMAN Keratin, type I cytoskeletal 19 OS=Homo sapiens OX=9606 GN=KRT19 PE=1 SV=4;	196640	160860	90891	1819200	2132000	2675300	150080	13416	27884	131570	0	22367	149464	2.20883e+06	63793.3	51312.3	2.34294	43.0468	0.1834	0.0010436										+
P08754;P09471-2;P09471	Guanine nucleotide-binding protein G(k) subunit alpha	GNAI3	sp|P08754|GNAI3_HUMAN Guanine nucleotide-binding protein G(i) subunit alpha-3 OS=Homo sapiens OX=9606 GN=GNAI3 PE=1 SV=3	109120	124050	151490	107680	22355	62137	0	2156.2	152990	84420	0	84522	128220	64057.3	51715.4	56314	2.47934	1.1375	0.21619	0.846181
P08758	Annexin A5	ANXA5	sp|P08758|ANXA5_HUMAN Annexin A5 OS=Homo sapiens OX=9606 GN=ANXA5 PE=1 SV=2	2204.7	25300	15653	58857	98159	43248	0	0	0	17182	0	0	14385.9	66754.7	0	5727.33	#DIV/0!	11.6555	0.0981921	0.0243314
P08865	40S ribosomal protein SA	RPSA	sp|P08865|RSSA_HUMAN 40S ribosomal protein SA OS=Homo sapiens OX=9606 GN=RPSA PE=1 SV=4	42004	9655.9	9959.9	110170	230370	152180	0	0	0	0	0	0	20539.9	164240	0	0	#DIV/0!	#DIV/0!	0.12818	0.00956514
P09211	Glutathione S-transferase P	GSTP1	sp|P09211|GSTP1_HUMAN Glutathione S-transferase P OS=Homo sapiens OX=9606 GN=GSTP1 PE=1 SV=2	441670	590260	524770	1024500	885200	451770	0	16676	0	0	0	7945.2	518900	787157	5558.67	2648.4	93.3497	297.22	0.00029121	0.0104277
P09341;P19876;P19875	Growth-regulated alpha protein;GRO-alpha(4-73);GRO-alpha(5-73);GRO-alpha(6-73)	CXCL1	sp|P09341|GROA_HUMAN Growth-regulated alpha protein OS=Homo sapiens OX=9606 GN=CXCL1 PE=1 SV=1	229190	167250	139830	61372	36885	45566	0	0	0	0	0	0	178757	47941	0	0	#DIV/0!	#DIV/0!	0.00249284	0.00259881
P09382	Galectin-1	LGALS1	sp|P09382|LEG1_HUMAN Galectin-1 OS=Homo sapiens OX=9606 GN=LGALS1 PE=1 SV=2	110290	78510	84308	173580	108050	123810	0	0	0	0	0	0	91036	135147	0	0	#DIV/0!	#DIV/0!	0.000738732	0.00238555
P09429	High mobility group protein B1	HMGB1	sp|P09429|HMGB1_HUMAN High mobility group protein B1 OS=Homo sapiens OX=9606 GN=HMGB1 PE=1 SV=3	0	0	5252.2	14474	0	20491	0	0	0	0	0	0	1750.73	11655	0	0	#DIV/0!	#DIV/0!	0.373901	0.12776
P09455;P09455-2;P09455-3	Retinol-binding protein 1	RBP1	sp|P09455|RET1_HUMAN Retinol-binding protein 1 OS=Homo sapiens OX=9606 GN=RBP1 PE=1 SV=2;sp|P09455-2|RET1_HUMAN Isoform 2 of Retinol-binding protein 1 OS=Homo sapiens OX=9606 GN=RBP1;sp|P09455-3|RET1_HUMAN Isoform 3 of Retinol-binding protein 1 OS=Homo sap	0	2968	3799	19804	0	6700.8	0	0	0	0	0	0	2255.67	8834.93	0	0	#DIV/0!	#DIV/0!	0.12208	0.203344
P09467	Fructose-1,6-bisphosphatase 1	FBP1	sp|P09467|F16P1_HUMAN Fructose-1,6-bisphosphatase 1 OS=Homo sapiens OX=9606 GN=FBP1 PE=1 SV=5	0	15674	17258	20268	0	42487	0	0	0	0	0	0	10977.3	20918.3	0	0	#DIV/0!	#DIV/0!	0.117036	0.163406
P09525-3;P09525;P09525-2	Annexin A4	ANXA4	sp|P09525-3|ANXA4_HUMAN Isoform 3 of Annexin A4 OS=Homo sapiens OX=9606 GN=ANXA4;sp|P09525|ANXA4_HUMAN Annexin A4 OS=Homo sapiens OX=9606 GN=ANXA4 PE=1 SV=4;sp|P09525-2|ANXA4_HUMAN Isoform 2 of Annexin A4 OS=Homo sapiens OX=9606 GN=ANXA4	21189	25782	30037	137550	37060	86932	9923.6	43522	0	0	0	0	25669.3	87180.7	17815.2	0	1.44087	#DIV/0!	0.589649	0.0397349
P09543-2;P09543	2,3-cyclic-nucleotide 3-phosphodiesterase	CNP	sp|P09543-2|CN37_HUMAN Isoform CNPI of 2,3-cyclic-nucleotide 3-phosphodiesterase OS=Homo sapiens OX=9606 GN=CNP;sp|P09543|CN37_HUMAN 2,3-cyclic-nucleotide 3-phosphodiesterase OS=Homo sapiens OX=9606 GN=CNP PE=1 SV=2	26119	39965	32108	53656	0	29546	52846	47372	0	0	0	0	32730.7	27734	33406	0	0.979784	#DIV/0!	0.970647	0.148384
P09603-3;P09603-2;P09603	Macrophage colony-stimulating factor 1;Processed macrophage colony-stimulating factor 1	CSF1	sp|P09603-3|CSF1_HUMAN Isoform 3 of Macrophage colony-stimulating factor 1 OS=Homo sapiens OX=9606 GN=CSF1;sp|P09603-2|CSF1_HUMAN Isoform 2 of Macrophage colony-stimulating factor 1 OS=Homo sapiens OX=9606 GN=CSF1;sp|P09603|CSF1_HUMAN Macrophage colony-sti	0	22617	39384	0	0	0	0	0	0	0	0	16034	20667	0	0	5344.67	#DIV/0!	0	0.144352	0.373901
P09622;P09622-3;P09622-2	Dihydrolipoyl dehydrogenase, mitochondrial	DLD	sp|P09622|DLDH_HUMAN Dihydrolipoyl dehydrogenase, mitochondrial OS=Homo sapiens OX=9606 GN=DLD PE=1 SV=2;sp|P09622-3|DLDH_HUMAN Isoform 3 of Dihydrolipoyl dehydrogenase, mitochondrial OS=Homo sapiens OX=9606 GN=DLD	1813	6532.7	4839.7	18834	0	26659	0	0	0	0	0	0	4395.13	15164.3	0	0	#DIV/0!	#DIV/0!	0.033414	0.127749
P09651-3;P09651-2;P09651;Q32P51;A0A2R8Y4L2	Heterogeneous nuclear ribonucleoprotein A1;Heterogeneous nuclear ribonucleoprotein A1, N-terminally processed;Heterogeneous nuclear ribonucleoprotein A1-like 2	HNRNPA1;HNRNPA1L2	sp|P09651-3|ROA1_HUMAN Isoform 2 of Heterogeneous nuclear ribonucleoprotein A1 OS=Homo sapiens OX=9606 GN=HNRNPA1;sp|P09651-2|ROA1_HUMAN Isoform A1-A of Heterogeneous nuclear ribonucleoprotein A1 OS=Homo sapiens OX=9606 GN=HNRNPA1;sp|P09651|ROA1_HUMAN Hete	0	3137.9	0	73764	84670	80225	0	0	0	0	0	0	1045.97	79553	0	0	#DIV/0!	#DIV/0!	0.373901	1.48967e-05
P09668	Pro-cathepsin H;Cathepsin H mini chain;Cathepsin H;Cathepsin H heavy chain;Cathepsin H light chain	CTSH	sp|P09668|CATH_HUMAN Pro-cathepsin H OS=Homo sapiens OX=9606 GN=CTSH PE=1 SV=4	53247	47336	49675	16155	11436	23990	0	0	0	0	0	0	50086	17193.7	0	0	#DIV/0!	#DIV/0!	8.25416e-06	0.00933346
P09669	Cytochrome c oxidase subunit 6C	COX6C	sp|P09669|COX6C_HUMAN Cytochrome c oxidase subunit 6C OS=Homo sapiens OX=9606 GN=COX6C PE=1 SV=2	0	0	0	38499	12107	51957	0	0	0	0	0	0	0	34187.7	0	0	#DIV/0!	#DIV/0!	#DIV/0!	0.0431985
P09758	Tumor-associated calcium signal transducer 2	TACSTD2	sp|P09758|TACD2_HUMAN Tumor-associated calcium signal transducer 2 OS=Homo sapiens OX=9606 GN=TACSTD2 PE=1 SV=3	69937	30240	26350	48977	38711	47698	0	0	0	0	0	0	42175.7	45128.7	0	0	#DIV/0!	#DIV/0!	0.0388357	0.000152218
P09919-3;P09919-2;P09919	Granulocyte colony-stimulating factor	CSF3	sp|P09919-3|CSF3_HUMAN Isoform 3 of Granulocyte colony-stimulating factor OS=Homo sapiens OX=9606 GN=CSF3;sp|P09919-2|CSF3_HUMAN Isoform Short of Granulocyte colony-stimulating factor OS=Homo sapiens OX=9606 GN=CSF3;sp|P09919|CSF3_HUMAN Granulocyte colony-	0	3973.7	26606	12859	17001	0	0	0	0	0	0	0	10193.2	9953.33	0	0	#DIV/0!	#DIV/0!	0.286041	0.123713
P09960-3;P09960-2;P09960-4;P09960	Leukotriene A-4 hydrolase	LTA4H	sp|P09960-3|LKHA4_HUMAN Isoform 3 of Leukotriene A-4 hydrolase OS=Homo sapiens OX=9606 GN=LTA4H;sp|P09960-2|LKHA4_HUMAN Isoform 2 of Leukotriene A-4 hydrolase OS=Homo sapiens OX=9606 GN=LTA4H;sp|P09960-4|LKHA4_HUMAN Isoform 4 of Leukotriene A-4 hydrolase O	0	25949	17668	36235	0	24276	0	0	0	0	0	0	14539	20170.3	0	0	#DIV/0!	#DIV/0!	0.130252	0.131415
P09972	Fructose-bisphosphate aldolase C	ALDOC	sp|P09972|ALDOC_HUMAN Fructose-bisphosphate aldolase C OS=Homo sapiens OX=9606 GN=ALDOC PE=1 SV=2	0	110060	84669	116560	0	164500	0	0	0	0	0	0	64909.7	93686.7	0	0	#DIV/0!	#DIV/0!	0.122835	0.127558
P0C0L4-2;P0C0L5;P0C0L4	Complement C4-A;Complement C4 beta chain;Complement C4-A alpha chain;C4a anaphylatoxin;C4b-A;C4d-A;Complement C4 gamma chain;Complement C4-B;Complement C4 beta chain;Complement C4-B alpha chain;C4a anaphylatoxin;C4b-B;C4d-B;Complement C4 gamma chain	C4A;C4B	sp|P0C0L4-2|CO4A_HUMAN Isoform 2 of Complement C4-A OS=Homo sapiens OX=9606 GN=C4A;sp|P0C0L5|CO4B_HUMAN Complement C4-B OS=Homo sapiens OX=9606 GN=C4B_2 PE=1 SV=2;sp|P0C0L4|CO4A_HUMAN Complement C4-A OS=Homo sapiens OX=9606 GN=C4A PE=1 SV=2	74780	14877	34845	31203	0	26801	0	0	0	0	0	0	41500.7	19334.7	0	0	#DIV/0!	#DIV/0!	0.0779448	0.118402
Q99878;Q96KK5;Q9BTM1;Q16777;Q6FI13;P20671;P0C0S8;Q9BTM1-2;Q96QV6;P16104;Q71UI9-3;Q71UI9-4;Q71UI9-2;Q71UI9;P0C0S5	Histone H2A type 1-J;Histone H2A type 1-H;Histone H2A.J;Histone H2A type 2-C;Histone H2A type 2-A;Histone H2A type 1-D;Histone H2A type 1	HIST1H2AJ;HIST1H2AH;H2AFJ;HIST2H2AC;HIST2H2AA3;HIST1H2AD;HIST1H2AG	sp|Q99878|H2A1J_HUMAN Histone H2A type 1-J OS=Homo sapiens OX=9606 GN=H2AC14 PE=1 SV=3;sp|Q96KK5|H2A1H_HUMAN Histone H2A type 1-H OS=Homo sapiens OX=9606 GN=H2AC12 PE=1 SV=3;sp|Q9BTM1|H2AJ_HUMAN Histone H2A.J OS=Homo sapiens OX=9606 GN=H2AJ PE=1 SV=1;sp|Q1	1741100	651100	716760	1055300	2131900	1184600	0	0	191380	0	0	0	1036320	1.45727e+06	63793.3	0	16.245	#DIV/0!	0.0534341	0.0127062
P62987;P62979;P0CG47;P0CG48	Ubiquitin-60S ribosomal protein L40;Ubiquitin;60S ribosomal protein L40;Ubiquitin-40S ribosomal protein S27a;Ubiquitin;40S ribosomal protein S27a;Polyubiquitin-B;Ubiquitin;Polyubiquitin-C;Ubiquitin	UBA52;RPS27A;UBB;UBC	sp|P62987|RL40_HUMAN Ubiquitin-60S ribosomal protein L40 OS=Homo sapiens OX=9606 GN=UBA52 PE=1 SV=2;sp|P62979|RS27A_HUMAN Ubiquitin-40S ribosomal protein S27a OS=Homo sapiens OX=9606 GN=RPS27A PE=1 SV=2;sp|P0CG47|UBB_HUMAN Polyubiquitin-B OS=Homo sapiens O	22776	35962	36051	29753	9297	29292	41359	59187	37087	59185	73831	85454	31596.3	22780.7	45877.7	72823.3	0.688708	0.312821	0.15181	0.00789891
Q01105-3;Q01105-4;Q01105-2;Q01105;P0DME0	Protein SET;Protein SETSIP	SET;SETSIP	sp|Q01105-3|SET_HUMAN Isoform 3 of Protein SET OS=Homo sapiens OX=9606 GN=SET;sp|Q01105-4|SET_HUMAN Isoform 4 of Protein SET OS=Homo sapiens OX=9606 GN=SET;sp|Q01105-2|SET_HUMAN Isoform 2 of Protein SET OS=Homo sapiens OX=9606 GN=SET;sp|Q01105|SET_HUMAN Pr	0	0	0	0	0	0	0	0	0	0	0	0	0	0	0	0	#DIV/0!	#DIV/0!	#DIV/0!	#DIV/0!
P0DMV9;P0DMV8;P0DMV8-2;P17066;P48741	Heat shock 70 kDa protein 1B;Heat shock 70 kDa protein 1A	HSPA1B;HSPA1A	sp|P0DMV9|HS71B_HUMAN Heat shock 70 kDa protein 1B OS=Homo sapiens OX=9606 GN=HSPA1B PE=1 SV=1;sp|P0DMV8|HS71A_HUMAN Heat shock 70 kDa protein 1A OS=Homo sapiens OX=9606 GN=HSPA1A PE=1 SV=1;sp|P0DMV8-2|HS71A_HUMAN Isoform 2 of Heat shock 70 kDa protein 1A	32800	45039	41781	172650	66280	165090	6863.7	47819	86668	38361	0	31180	39873.3	134673	47116.9	23180.3	0.846264	5.80981	0.77169	0.0370344
P0DP25;P0DP24;P0DP23			sp|P0DP25|CALM3_HUMAN Calmodulin-3 OS=Homo sapiens OX=9606 GN=CALM3 PE=1 SV=1;sp|P0DP24|CALM2_HUMAN Calmodulin-2 OS=Homo sapiens OX=9606 GN=CALM2 PE=1 SV=1;sp|P0DP23|CALM1_HUMAN Calmodulin-1 OS=Homo sapiens OX=9606 GN=CALM1 PE=1 SV=1	907960	1966200	1700100	1013200	73973	1276000	67255	13015	0	118170	26301	0	1.52475e+06	787724	26756.7	48157	56.9859	16.3574	0.00928434	0.113842
P10253	Lysosomal alpha-glucosidase;76 kDa lysosomal alpha-glucosidase;70 kDa lysosomal alpha-glucosidase	GAA	sp|P10253|LYAG_HUMAN Lysosomal alpha-glucosidase OS=Homo sapiens OX=9606 GN=GAA PE=1 SV=4	0	0	19828	23108	0	22607	0	0	0	0	0	0	6609.33	15238.3	0	0	#DIV/0!	#DIV/0!	0.373901	0.116164
P10301	Ras-related protein R-Ras	RRAS	sp|P10301|RRAS_HUMAN Ras-related protein R-Ras OS=Homo sapiens OX=9606 GN=RRAS PE=1 SV=1	64888	56577	39891	40299	41257	40892	0	0	0	0	0	0	53785.3	40816	0	0	#DIV/0!	#DIV/0!	0.00185512	1.31232e-08
P10321-2;P10321	HLA class I histocompatibility antigen, Cw-7 alpha chain	HLA-C	sp|P10321-2|HLAC_HUMAN Isoform 2 of HLA class I histocompatibility antigen, C alpha chain OS=Homo sapiens OX=9606 GN=HLA-C;sp|P10321|HLAC_HUMAN HLA class I histocompatibility antigen, C alpha chain OS=Homo sapiens OX=9606 GN=HLA-C PE=1 SV=3	6606.3	14222	15053	12647	36072	23625	0	0	12967	0	0	0	11960.4	24114.7	4322.33	0	2.76712	#DIV/0!	0.207841	0.0235068
P10412;P16403;Q02539;P16402;P22492	Histone H1.4;Histone H1.2;Histone H1.1;Histone H1.3	HIST1H1E;HIST1H1C;HIST1H1A;HIST1H1D	sp|P10412|H14_HUMAN Histone H1.4 OS=Homo sapiens OX=9606 GN=H1-4 PE=1 SV=2;sp|P16403|H12_HUMAN Histone H1.2 OS=Homo sapiens OX=9606 GN=H1-2 PE=1 SV=2;sp|Q02539|H11_HUMAN Histone H1.1 OS=Homo sapiens OX=9606 GN=H1-1 PE=1 SV=3;sp|P16402|H13_HUMAN Histone H1.	8978.5	0	0	0	76727	0	0	0	0	0	0	0	2992.83	25575.7	0	0	#DIV/0!	#DIV/0!	0.373901	0.373901
P10599;P10599-2	Thioredoxin	TXN	sp|P10599|THIO_HUMAN Thioredoxin OS=Homo sapiens OX=9606 GN=TXN PE=1 SV=3	80846	117590	99414	84988	0	84825	0	86968	0	0	0	0	99283.3	56604.3	28989.3	0	3.42482	#DIV/0!	0.0850517	0.116117
P10619-2;P10619	Lysosomal protective protein;Lysosomal protective protein 32 kDa chain;Lysosomal protective protein 20 kDa chain	CTSA	sp|P10619-2|PPGB_HUMAN Isoform 2 of Lysosomal protective protein OS=Homo sapiens OX=9606 GN=CTSA;sp|P10619|PPGB_HUMAN Lysosomal protective protein OS=Homo sapiens OX=9606 GN=CTSA PE=1 SV=2	18307	21541	18741	17216	0	23103	0	0	0	0	0	0	19529.7	13439.7	0	0	#DIV/0!	#DIV/0!	4.27374e-05	0.124527
P10620	Microsomal glutathione S-transferase 1	MGST1	sp|P10620|MGST1_HUMAN Microsomal glutathione S-transferase 1 OS=Homo sapiens OX=9606 GN=MGST1 PE=1 SV=1	0	0	0	26138	0	45201	0	0	0	0	0	0	0	23779.7	0	0	#DIV/0!	#DIV/0!	#DIV/0!	0.143706
P10768	S-formylglutathione hydrolase	ESD	sp|P10768|ESTD_HUMAN S-formylglutathione hydrolase OS=Homo sapiens OX=9606 GN=ESD PE=1 SV=2	0	0	0	34205	0	31358	0	0	0	0	0	0	0	21854.3	0	0	#DIV/0!	#DIV/0!	#DIV/0!	0.116866
P10809;P10809-2	60 kDa heat shock protein, mitochondrial	HSPD1	sp|P10809|CH60_HUMAN 60 kDa heat shock protein, mitochondrial OS=Homo sapiens OX=9606 GN=HSPD1 PE=1 SV=2	24518	34750	36838	114600	121540	109850	0	0	0	0	0	0	32035.3	115330	0	0	#DIV/0!	#DIV/0!	0.00109146	4.47586e-06
P10909-4;P10909-6;P10909;P10909-5;P10909-2;P10909-3	Clusterin;Clusterin beta chain;Clusterin alpha chain	CLU	sp|P10909-4|CLUS_HUMAN Isoform 4 of Clusterin OS=Homo sapiens OX=9606 GN=CLU;sp|P10909-6|CLUS_HUMAN Isoform 6 of Clusterin OS=Homo sapiens OX=9606 GN=CLU;sp|P10909|CLUS_HUMAN Clusterin OS=Homo sapiens OX=9606 GN=CLU PE=1 SV=1;sp|P10909-5|CLUS_HUMAN Isoform	78816	83174	92217	31961	32545	32221	0	0	0	14789	0	0	84735.7	32242.3	0	4929.67	#DIV/0!	6.54047	2.78293e-05	0.00519993
P10911-6;P10911-2;P10911;P10911-4;P10911-3;P10911-5	Proto-oncogene DBL;MCF2-transforming protein;DBL-transforming protein	MCF2	sp|P10911-6|MCF2_HUMAN Isoform 6 of Proto-oncogene DBL OS=Homo sapiens OX=9606 GN=MCF2;sp|P10911-2|MCF2_HUMAN Isoform 2 of Proto-oncogene DBL OS=Homo sapiens OX=9606 GN=MCF2;sp|P10911|MCF2_HUMAN Proto-oncogene DBL OS=Homo sapiens OX=9606 GN=MCF2 PE=1 SV=3;	39949	45436	59380	50507	44601	46050	0	0	0	24913	0	26025	48255	47052.7	0	16979.3	#DIV/0!	2.77117	0.00112796	0.0257044
P11021	78 kDa glucose-regulated protein	HSPA5	sp|P11021|BIP_HUMAN Endoplasmic reticulum chaperone BiP OS=Homo sapiens OX=9606 GN=HSPA5 PE=1 SV=2	24366	4601.8	4624	239930	197610	267940	1781.5	0	1604.2	865.73	0	15398	11197.3	235160	1128.57	5421.24	9.92167	43.3775	0.202293	0.000399736
P11047	Laminin subunit gamma-1	LAMC1	sp|P11047|LAMC1_HUMAN Laminin subunit gamma-1 OS=Homo sapiens OX=9606 GN=LAMC1 PE=1 SV=3	80540	143920	139910	19066	0	18469	0	10955	0	19114	0	0	121457	12511.7	3651.67	6371.33	33.2606	1.96374	0.00480322	0.529531
P11142;P11142-2;P54652	Heat shock cognate 71 kDa protein	HSPA8	sp|P11142|HSP7C_HUMAN Heat shock cognate 71 kDa protein OS=Homo sapiens OX=9606 GN=HSPA8 PE=1 SV=1;sp|P11142-2|HSP7C_HUMAN Isoform 2 of Heat shock cognate 71 kDa protein OS=Homo sapiens OX=9606 GN=HSPA8	118810	196520	190150	445420	350970	540710	198620	184370	297870	78922	94749	239990	168493	445700	226953	137887	0.742414	3.23236	0.250402	0.0148124
P11177;P11177-2;P11177-3	Pyruvate dehydrogenase E1 component subunit beta, mitochondrial	PDHB	sp|P11177|ODPB_HUMAN Pyruvate dehydrogenase E1 component subunit beta, mitochondrial OS=Homo sapiens OX=9606 GN=PDHB PE=1 SV=3;sp|P11177-2|ODPB_HUMAN Isoform 2 of Pyruvate dehydrogenase E1 component subunit beta, mitochondrial OS=Homo sapiens OX=9606 GN=PD	0	0	0	47609	0	110550	0	77613	0	40146	0	0	0	52719.7	25871	13382	0	3.9396	0.373901	0.320272
P11216	Glycogen phosphorylase, brain form	PYGB	sp|P11216|PYGB_HUMAN Glycogen phosphorylase, brain form OS=Homo sapiens OX=9606 GN=PYGB PE=1 SV=5	24129	19737	20117	166520	41093	119290	0	0	0	0	0	8360.1	21327.7	108968	0	2786.7	#DIV/0!	39.1028	0.000109791	0.0443479
P11233	Ras-related protein Ral-A	RALA	sp|P11233|RALA_HUMAN Ras-related protein Ral-A OS=Homo sapiens OX=9606 GN=RALA PE=1 SV=1	172460	64037	64290	45824	19120	13293	0	0	0	0	0	0	100262	26079	0	0	#DIV/0!	#DIV/0!	0.0499494	0.0597927
P11279-2;P11279	Lysosome-associated membrane glycoprotein 1	LAMP1	sp|P11279-2|LAMP1_HUMAN Isoform 2 of Lysosome-associated membrane glycoprotein 1 OS=Homo sapiens OX=9606 GN=LAMP1;sp|P11279|LAMP1_HUMAN Lysosome-associated membrane glycoprotein 1 OS=Homo sapiens OX=9606 GN=LAMP1 PE=1 SV=3	0	6301.1	4921.6	11565	5098.3	4580.3	0	0	0	0	0	0	3740.9	7081.2	0	0	#DIV/0!	#DIV/0!	0.122092	0.034462
P11413;P11413-3;P11413-2	Glucose-6-phosphate 1-dehydrogenase	G6PD	sp|P11413|G6PD_HUMAN Glucose-6-phosphate 1-dehydrogenase OS=Homo sapiens OX=9606 GN=G6PD PE=1 SV=4;sp|P11413-3|G6PD_HUMAN Isoform 3 of Glucose-6-phosphate 1-dehydrogenase OS=Homo sapiens OX=9606 GN=G6PD;sp|P11413-2|G6PD_HUMAN Isoform Long of Glucose-6-phos	0	6539.8	4599.4	39330	8305.8	46039	0	0	0	0	0	0	3713.07	31224.9	0	0	#DIV/0!	#DIV/0!	0.128044	0.054846
P11684	Uteroglobin	SCGB1A1	sp|P11684|UTER_HUMAN Uteroglobin OS=Homo sapiens OX=9606 GN=SCGB1A1 PE=1 SV=1	315380	204190	246670	140290	71433	91944	0	73627	0	0	0	0	255413	101222	24542.3	0	10.4071	#DIV/0!	0.00473972	0.00771113
P11766	Alcohol dehydrogenase class-3	ADH5	sp|P11766|ADHX_HUMAN Alcohol dehydrogenase class-3 OS=Homo sapiens OX=9606 GN=ADH5 PE=1 SV=4	0	0	0	25497	0	31157	0	0	0	0	0	0	0	18884.7	0	0	#DIV/0!	#DIV/0!	#DIV/0!	0.120071
P11940-2;P11940;Q9H361;Q13310-2;Q13310;Q13310-3	Polyadenylate-binding protein 1;Polyadenylate-binding protein 3;Polyadenylate-binding protein 4	PABPC1;PABPC3;PABPC4	sp|P11940-2|PABP1_HUMAN Isoform 2 of Polyadenylate-binding protein 1 OS=Homo sapiens OX=9606 GN=PABPC1;sp|P11940|PABP1_HUMAN Polyadenylate-binding protein 1 OS=Homo sapiens OX=9606 GN=PABPC1 PE=1 SV=2;sp|Q9H361|PABP3_HUMAN Polyadenylate-binding protein 3 O	0	0	0	46346	33172	80542	0	0	0	0	0	0	0	53353.3	0	0	#DIV/0!	#DIV/0!	#DIV/0!	0.0194431
P12236	ADP/ATP translocase 3;ADP/ATP translocase 3, N-terminally processed	SLC25A6	sp|P12236|ADT3_HUMAN ADP/ATP translocase 3 OS=Homo sapiens OX=9606 GN=SLC25A6 PE=1 SV=4	0	0	0	31656	40176	59126	0	0	0	0	0	0	0	43652.7	0	0	#DIV/0!	#DIV/0!	#DIV/0!	0.00577969
P12268	Inosine-5-monophosphate dehydrogenase 2	IMPDH2	sp|P12268|IMDH2_HUMAN Inosine-5-monophosphate dehydrogenase 2 OS=Homo sapiens OX=9606 GN=IMPDH2 PE=1 SV=2	0	0	0	25764	18832	28036	0	0	0	0	0	0	0	24210.7	0	0	#DIV/0!	#DIV/0!	#DIV/0!	0.000941788
P12277	Creatine kinase B-type	CKB	sp|P12277|KCRB_HUMAN Creatine kinase B-type OS=Homo sapiens OX=9606 GN=CKB PE=1 SV=1	0	0	0	24233	0	29589	0	0	0	0	0	0	0	17940.7	0	0	#DIV/0!	#DIV/0!	#DIV/0!	0.120041
P12429	Annexin A3	ANXA3	sp|P12429|ANXA3_HUMAN Annexin A3 OS=Homo sapiens OX=9606 GN=ANXA3 PE=1 SV=3	0	22194	24701	33707	0	16650	0	0	0	0	0	0	15631.7	16785.7	0	0	#DIV/0!	#DIV/0!	0.117252	0.159606
P12532;P12532-2;P17540	Creatine kinase U-type, mitochondrial	CKMT1A	sp|P12532|KCRU_HUMAN Creatine kinase U-type, mitochondrial OS=Homo sapiens OX=9606 GN=CKMT1B PE=1 SV=1;sp|P12532-2|KCRU_HUMAN Isoform 2 of Creatine kinase U-type, mitochondrial OS=Homo sapiens OX=9606 GN=CKMT1B	26808	44009	41090	85539	46440	69417	0	0	0	0	0	0	37302.3	67132	0	0	#DIV/0!	#DIV/0!	0.00216984	0.00408431
P12814-2;P12814;P12814-3;P12814-4	Alpha-actinin-1	ACTN1	sp|P12814-2|ACTN1_HUMAN Isoform 2 of Alpha-actinin-1 OS=Homo sapiens OX=9606 GN=ACTN1;sp|P12814|ACTN1_HUMAN Alpha-actinin-1 OS=Homo sapiens OX=9606 GN=ACTN1 PE=1 SV=2;sp|P12814-3|ACTN1_HUMAN Isoform 3 of Alpha-actinin-1 OS=Homo sapiens OX=9606 GN=ACTN1;sp|	103700	79333	90548	167220	59100	208420	9577.6	0	0	45534	39500	0	91193.7	144913	3192.53	28344.7	28.5647	5.11254	0.0003398	0.0672672
P12931;P12931-2;P12931-3	Proto-oncogene tyrosine-protein kinase Src	SRC	sp|P12931|SRC_HUMAN Proto-oncogene tyrosine-protein kinase Src OS=Homo sapiens OX=9606 GN=SRC PE=1 SV=3;sp|P12931-2|SRC_HUMAN Isoform 2 of Proto-oncogene tyrosine-protein kinase Src OS=Homo sapiens OX=9606 GN=SRC;sp|P12931-3|SRC_HUMAN Isoform 3 of Proto-on	3850.3	12134	13363	6415.7	0	10198	0	0	0	0	0	0	9782.43	5537.9	0	0	#DIV/0!	#DIV/0!	0.0306511	0.13631
P12956-2;P12956	X-ray repair cross-complementing protein 6	XRCC6	sp|P12956-2|XRCC6_HUMAN Isoform 2 of X-ray repair cross-complementing protein 6 OS=Homo sapiens OX=9606 GN=XRCC6;sp|P12956|XRCC6_HUMAN X-ray repair cross-complementing protein 6 OS=Homo sapiens OX=9606 GN=XRCC6 PE=1 SV=2	2089.2	0	0	24962	0	47214	0	0	0	0	0	0	696.4	24058.7	0	0	#DIV/0!	#DIV/0!	0.373901	0.152464
P13010	X-ray repair cross-complementing protein 5	XRCC5	sp|P13010|XRCC5_HUMAN X-ray repair cross-complementing protein 5 OS=Homo sapiens OX=9606 GN=XRCC5 PE=1 SV=3	3234.2	0	0	3723.5	65181	12406	0	0	0	0	0	0	1078.07	27103.5	0	0	#DIV/0!	#DIV/0!	0.373901	0.230962
P13489	Ribonuclease inhibitor	RNH1	sp|P13489|RINI_HUMAN Ribonuclease inhibitor OS=Homo sapiens OX=9606 GN=RNH1 PE=1 SV=2	4538.8	6328.8	0	15642	0	48644	0	0	0	0	0	0	3622.53	21428.7	0	0	#DIV/0!	#DIV/0!	0.126794	0.209329
P13639	Elongation factor 2	EEF2	sp|P13639|EF2_HUMAN Elongation factor 2 OS=Homo sapiens OX=9606 GN=EEF2 PE=1 SV=4	36876	59950	48021	195080	107620	196550	30827	0	0	13641	0	0	48282.3	166417	10275.7	4547	4.69871	36.5992	0.0360984	0.00553999
P13667	Protein disulfide-isomerase A4	PDIA4	sp|P13667|PDIA4_HUMAN Protein disulfide-isomerase A4 OS=Homo sapiens OX=9606 GN=PDIA4 PE=1 SV=2	58711	54651	44727	212350	111880	305880	14289	42662	95887	20440	0	20154	52696.3	210037	50946	13531.3	1.03436	15.5222	0.94598	0.0252882
P13674-3;P13674-2;P13674	Prolyl 4-hydroxylase subunit alpha-1	P4HA1	sp|P13674-3|P4HA1_HUMAN Isoform 3 of Prolyl 4-hydroxylase subunit alpha-1 OS=Homo sapiens OX=9606 GN=P4HA1;sp|P13674-2|P4HA1_HUMAN Isoform 2 of Prolyl 4-hydroxylase subunit alpha-1 OS=Homo sapiens OX=9606 GN=P4HA1;sp|P13674|P4HA1_HUMAN Prolyl 4-hydroxylase	0	0	0	0	0	0	0	0	0	0	0	0	0	0	0	0	#DIV/0!	#DIV/0!	#DIV/0!	#DIV/0!
P13693;P13693-2	Translationally-controlled tumor protein	TPT1	sp|P13693|TCTP_HUMAN Translationally-controlled tumor protein OS=Homo sapiens OX=9606 GN=TPT1 PE=1 SV=1;sp|P13693-2|TCTP_HUMAN Isoform 2 of Translationally-controlled tumor protein OS=Homo sapiens OX=9606 GN=TPT1	46146	43358	16345	91476	8456.9	13325	0	0	0	0	0	0	35283	37752.6	0	0	#DIV/0!	#DIV/0!	0.0206041	0.233127
P13726-2;P13726	Tissue factor	F3	sp|P13726-2|TF_HUMAN Isoform 2 of Tissue factor OS=Homo sapiens OX=9606 GN=F3;sp|P13726|TF_HUMAN Tissue factor OS=Homo sapiens OX=9606 GN=F3 PE=1 SV=1	23062	100050	74774	196890	0	66490	0	0	16316	0	0	103380	65962	87793.3	5438.67	34460	12.1283	2.54769	0.0602068	0.472533
P13797;P13797-3;P13797-2	Plastin-3	PLS3	sp|P13797|PLST_HUMAN Plastin-3 OS=Homo sapiens OX=9606 GN=PLS3 PE=1 SV=4;sp|P13797-3|PLST_HUMAN Isoform 3 of Plastin-3 OS=Homo sapiens OX=9606 GN=PLS3;sp|P13797-2|PLST_HUMAN Isoform 2 of Plastin-3 OS=Homo sapiens OX=9606 GN=PLS3	72191	109020	139790	110660	20246	77261	0	0	0	0	0	0	107000	69389	0	0	#DIV/0!	#DIV/0!	0.00541324	0.0582575
P13804-2;P13804	Electron transfer flavoprotein subunit alpha, mitochondrial	ETFA	sp|P13804-2|ETFA_HUMAN Isoform 2 of Electron transfer flavoprotein subunit alpha, mitochondrial OS=Homo sapiens OX=9606 GN=ETFA;sp|P13804|ETFA_HUMAN Electron transfer flavoprotein subunit alpha, mitochondrial OS=Homo sapiens OX=9606 GN=ETFA PE=1 SV=1	0	0	0	0	0	0	193360	232010	305170	287310	74465	293770	0	0	243513	218515	0	0	0.00175401	0.0386719
P13928-3;Q5VT79;P13928	Annexin A8;Annexin A8-like protein 2	ANXA8;ANXA8L2	sp|P13928-3|ANXA8_HUMAN Isoform 3 of Annexin A8 OS=Homo sapiens OX=9606 GN=ANXA8;sp|Q5VT79|AXA81_HUMAN Annexin A8-like protein 1 OS=Homo sapiens OX=9606 GN=ANXA8L1 PE=2 SV=2;sp|P13928|ANXA8_HUMAN Annexin A8 OS=Homo sapiens OX=9606 GN=ANXA8 PE=1 SV=3	0	7065.6	7708.5	0	0	20357	0	0	0	0	0	0	4924.7	6785.67	0	0	#DIV/0!	#DIV/0!	0.116869	0.373901
P13987;P13987-2	CD59 glycoprotein	CD59	sp|P13987|CD59_HUMAN CD59 glycoprotein OS=Homo sapiens OX=9606 GN=CD59 PE=1 SV=1;sp|P13987-2|CD59_HUMAN Isoform 2 of CD59 glycoprotein OS=Homo sapiens OX=9606 GN=CD59	2472400	812270	669750	501970	825230	352670	7043.6	0	0	0	0	0	1318140	559957	2347.87	0	561.42	#DIV/0!	0.0853405	0.0159293
P14174	Macrophage migration inhibitory factor	MIF	sp|P14174|MIF_HUMAN Macrophage migration inhibitory factor OS=Homo sapiens OX=9606 GN=MIF PE=1 SV=4	0	125040	100880	40237	0	82575	0	0	0	0	0	0	75306.7	40937.3	0	0	#DIV/0!	#DIV/0!	0.120645	0.161082
P14314-2;P14314	Glucosidase 2 subunit beta	PRKCSH	sp|P14314-2|GLU2B_HUMAN Isoform 2 of Glucosidase 2 subunit beta OS=Homo sapiens OX=9606 GN=PRKCSH;sp|P14314|GLU2B_HUMAN Glucosidase 2 subunit beta OS=Homo sapiens OX=9606 GN=PRKCSH PE=1 SV=2	0	2863.9	2823.4	6156.4	2451.2	12079	0	7164.8	0	0	0	0	1895.77	6895.53	2388.27	0	0.793783	#DIV/0!	0.857337	0.0697379
P14324-2;P14324	Farnesyl pyrophosphate synthase	FDPS	sp|P14324-2|FPPS_HUMAN Isoform 2 of Farnesyl pyrophosphate synthase OS=Homo sapiens OX=9606 GN=FDPS;sp|P14324|FPPS_HUMAN Farnesyl pyrophosphate synthase OS=Homo sapiens OX=9606 GN=FDPS PE=1 SV=4	6672.1	48401	29315	73066	14394	40747	0	0	0	0	0	0	28129.4	42735.7	0	0	#DIV/0!	#DIV/0!	0.0800483	0.0654366
P14384	Carboxypeptidase M	CPM	sp|P14384|CBPM_HUMAN Carboxypeptidase M OS=Homo sapiens OX=9606 GN=CPM PE=1 SV=2	45117	40669	31428	0	0	42788	115670	95629	151700	154560	72584	56222	39071.3	14262.7	121000	94455.3	0.322904	0.150999	0.00833927	0.0754316
P14406	Cytochrome c oxidase subunit 7A2, mitochondrial	COX7A2	sp|P14406|CX7A2_HUMAN Cytochrome c oxidase subunit 7A2, mitochondrial OS=Homo sapiens OX=9606 GN=COX7A2 PE=1 SV=1	0	0	0	102380	0	94299	0	0	0	0	0	0	0	65559.7	0	0	#DIV/0!	#DIV/0!	#DIV/0!	0.116788
P14550	Alcohol dehydrogenase [NADP(+)]	AKR1A1	sp|P14550|AK1A1_HUMAN Aldo-keto reductase family 1 member A1 OS=Homo sapiens OX=9606 GN=AKR1A1 PE=1 SV=3	2807.7	30342	35481	80804	8698.7	88335	2263.7	0	0	0	0	0	22876.9	59279.2	754.567	0	30.3179	#DIV/0!	0.0952872	0.079784
P14618;P14618-2;P14618-3	Pyruvate kinase PKM	PKM	sp|P14618|KPYM_HUMAN Pyruvate kinase PKM OS=Homo sapiens OX=9606 GN=PKM PE=1 SV=4;sp|P14618-2|KPYM_HUMAN Isoform M1 of Pyruvate kinase PKM OS=Homo sapiens OX=9606 GN=PKM;sp|P14618-3|KPYM_HUMAN Isoform 3 of Pyruvate kinase PKM OS=Homo sapiens OX=9606 GN=PKM	253860	112050	291220	1040500	666640	451090	2261.8	1050.6	2538.9	31208	12358	18163	219043	719410	1950.43	20576.3	112.305	34.963	0.01643	0.0153921
P14625	Endoplasmin	HSP90B1	sp|P14625|ENPL_HUMAN Endoplasmin OS=Homo sapiens OX=9606 GN=HSP90B1 PE=1 SV=1	2450.6	6928	3712.3	216890	269580	175690	0	0	0	0	0	0	4363.63	220720	0	0	#DIV/0!	#DIV/0!	0.0306803	0.00124903
P14678-2;P63162;P14678;P63162-2;P14678-3	Small nuclear ribonucleoprotein-associated proteins B and B;Small nuclear ribonucleoprotein-associated protein N	SNRPB;SNRPN	sp|P14678-2|RSMB_HUMAN Isoform SM-B of Small nuclear ribonucleoprotein-associated proteins B and B OS=Homo sapiens OX=9606 GN=SNRPB;sp|P63162|RSMN_HUMAN Small nuclear ribonucleoprotein-associated protein N OS=Homo sapiens OX=9606 GN=SNRPN PE=1 SV=1;sp|P14	0	0	2873.3	16590	0	16301	0	0	0	0	0	0	957.767	10963.7	0	0	#DIV/0!	#DIV/0!	0.373901	0.116147
P14780	Matrix metalloproteinase-9;67 kDa matrix metalloproteinase-9;82 kDa matrix metalloproteinase-9	MMP9	sp|P14780|MMP9_HUMAN Matrix metalloproteinase-9 OS=Homo sapiens OX=9606 GN=MMP9 PE=1 SV=3	46817	41335	58624	9638.8	0	18595	0	13491	16775	25304	0	0	48925.3	9411.27	10088.7	8434.67	4.84953	1.11578	0.00581936	0.92689
P14854	Cytochrome c oxidase subunit 6B1	COX6B1	sp|P14854|CX6B1_HUMAN Cytochrome c oxidase subunit 6B1 OS=Homo sapiens OX=9606 GN=COX6B1 PE=1 SV=2	0	0	0	35744	32245	76020	0	0	0	0	0	0	0	48003	0	0	#DIV/0!	#DIV/0!	#DIV/0!	0.0268335
P14866-2;P14866	Heterogeneous nuclear ribonucleoprotein L	HNRNPL	sp|P14866-2|HNRPL_HUMAN Isoform 2 of Heterogeneous nuclear ribonucleoprotein L OS=Homo sapiens OX=9606 GN=HNRNPL;sp|P14866|HNRPL_HUMAN Heterogeneous nuclear ribonucleoprotein L OS=Homo sapiens OX=9606 GN=HNRNPL PE=1 SV=2	0	3319.5	1748.9	91811	29528	98844	0	0	0	0	0	0	1689.47	73394.3	0	0	#DIV/0!	#DIV/0!	0.152821	0.0290507
P14868-2;P14868	Aspartate--tRNA ligase, cytoplasmic	DARS	sp|P14868-2|SYDC_HUMAN Isoform 2 of Aspartate--tRNA ligase, cytoplasmic OS=Homo sapiens OX=9606 GN=DARS1;sp|P14868|SYDC_HUMAN Aspartate--tRNA ligase, cytoplasmic OS=Homo sapiens OX=9606 GN=DARS1 PE=1 SV=2	0	0	0	30703	18493	23685	0	0	0	0	0	0	0	24293.7	0	0	#DIV/0!	#DIV/0!	#DIV/0!	0.00235556
P14923	Junction plakoglobin	JUP	sp|P14923|PLAK_HUMAN Junction plakoglobin OS=Homo sapiens OX=9606 GN=JUP PE=1 SV=3	0	0	14113	33734	75541	31344	57708	14569	0	0	0	0	4704.33	46873	24092.3	0	0.195263	#DIV/0!	0.340948	0.0308974
P14927;P14927-2	Cytochrome b-c1 complex subunit 7	UQCRB	sp|P14927|QCR7_HUMAN Cytochrome b-c1 complex subunit 7 OS=Homo sapiens OX=9606 GN=UQCRB PE=1 SV=2;sp|P14927-2|QCR7_HUMAN Isoform 2 of Cytochrome b-c1 complex subunit 7 OS=Homo sapiens OX=9606 GN=UQCRB	0	0	0	20223	0	20579	0	0	0	0	0	0	0	13600.7	0	0	#DIV/0!	#DIV/0!	#DIV/0!	0.116147
P15104	Glutamine synthetase	GLUL	sp|P15104|GLNA_HUMAN Glutamine synthetase OS=Homo sapiens OX=9606 GN=GLUL PE=1 SV=4	0	46000	7562.6	13533	0	0	0	0	0	0	0	0	17854.2	4511	0	0	#DIV/0!	#DIV/0!	0.278226	0.373901
P15121	Aldose reductase	AKR1B1	sp|P15121|ALDR_HUMAN Aldo-keto reductase family 1 member B1 OS=Homo sapiens OX=9606 GN=AKR1B1 PE=1 SV=3	8213.4	0	0	15547	0	18249	0	0	0	0	0	0	2737.8	11265.3	0	0	#DIV/0!	#DIV/0!	0.373901	0.118653
P15144	Aminopeptidase N	ANPEP	sp|P15144|AMPN_HUMAN Aminopeptidase N OS=Homo sapiens OX=9606 GN=ANPEP PE=1 SV=4	2549.4	9872.5	35604	0	0	0	0	0	0	0	0	0	16008.6	0	0	0	#DIV/0!	#DIV/0!	0.185467	#DIV/0!
P15151-3;P15151-2;P15151-4;P15151	Poliovirus receptor	PVR	sp|P15151-3|PVR_HUMAN Isoform Gamma of Poliovirus receptor OS=Homo sapiens OX=9606 GN=PVR;sp|P15151-2|PVR_HUMAN Isoform Beta of Poliovirus receptor OS=Homo sapiens OX=9606 GN=PVR;sp|P15151-4|PVR_HUMAN Isoform Delta of Poliovirus receptor OS=Homo sapiens OX	11040	7583.8	12198	1854.7	0	0	0	0	0	0	0	0	10273.9	618.233	0	0	#DIV/0!	#DIV/0!	0.00176726	0.373901
P15291-2;P15291	Beta-1,4-galactosyltransferase 1;Lactose synthase A protein;N-acetyllactosamine synthase;Beta-N-acetylglucosaminylglycopeptide beta-1,4-galactosyltransferase;Beta-N-acetylglucosaminyl-glycolipid beta-1,4-galactosyltransferase;Processed beta-1,4-galactosyltransferase 1	B4GALT1	sp|P15291-2|B4GT1_HUMAN Isoform Short of Beta-1,4-galactosyltransferase 1 OS=Homo sapiens OX=9606 GN=B4GALT1;sp|P15291|B4GT1_HUMAN Beta-1,4-galactosyltransferase 1 OS=Homo sapiens OX=9606 GN=B4GALT1 PE=1 SV=5	112780	39073	48565	16510	0	12509	18993	0	0	31098	0	0	66806	9673	6331	10366	10.5522	0.933147	0.06537	0.954827
P15311	Ezrin	EZR	sp|P15311|EZRI_HUMAN Ezrin OS=Homo sapiens OX=9606 GN=EZR PE=1 SV=4	4083900	3949700	5707100	1122100	980160	1281800	49599	46495	4399.2	217330	19752	114720	4.58023e+06	1128020	33497.7	117267	136.733	9.61922	0.0012941	0.000630897
P21281;P15313	V-type proton ATPase subunit B, brain isoform;V-type proton ATPase subunit B, kidney isoform	ATP6V1B2;ATP6V1B1	sp|P21281|VATB2_HUMAN V-type proton ATPase subunit B, brain isoform OS=Homo sapiens OX=9606 GN=ATP6V1B2 PE=1 SV=3;sp|P15313|VATB1_HUMAN V-type proton ATPase subunit B, kidney isoform OS=Homo sapiens OX=9606 GN=ATP6V1B1 PE=1 SV=3	0	0	0	7167.6	0	20912	0	0	0	0	0	0	0	9359.87	0	0	#DIV/0!	#DIV/0!	#DIV/0!	0.201821
P15374	Ubiquitin carboxyl-terminal hydrolase isozyme L3	UCHL3	sp|P15374|UCHL3_HUMAN Ubiquitin carboxyl-terminal hydrolase isozyme L3 OS=Homo sapiens OX=9606 GN=UCHL3 PE=1 SV=1	0	0	0	18574	0	27070	0	0	0	0	0	0	0	15214.7	0	0	#DIV/0!	#DIV/0!	#DIV/0!	0.129711
P15515	Histatin-1;His1-(31-57)-peptide	HTN1	sp|P15515|HIS1_HUMAN Histatin-1 OS=Homo sapiens OX=9606 GN=HTN1 PE=1 SV=2	0	0	0	0	0	0	0	0	0	0	0	0	0	0	0	0	#DIV/0!	#DIV/0!	#DIV/0!	#DIV/0!
P15516	Histatin-3;Histatin-3;His3-(20-44)-peptide;His3-(20-43)-peptide;His3-(20-32)-peptide;His3-(20-31)-peptide;His3-(20-30)-peptide;His3-(24-32)-peptide;His3-(24-31)-peptide;His3-(24-30)-peptide;His3-(25-32)-peptide;His3-(25-30)-peptide;His3-(26-32)-peptide;His3-(26-31)-peptide;His3-(26-30)-peptide;His3-(31-51)-peptide;His3-(31-44)-peptide;His3-(31-43)-peptide;His3-(32-44)-peptide;His3-(32-43)-peptide…	HTN3	sp|P15516|HIS3_HUMAN Histatin-3 OS=Homo sapiens OX=9606 GN=HTN3 PE=1 SV=2	0	0	0	0	0	0	0	0	0	0	0	0	0	0	0	0	#DIV/0!	#DIV/0!	#DIV/0!	#DIV/0!
P15559-3;P15559-2;P15559	NAD(P)H dehydrogenase [quinone] 1	NQO1	sp|P15559-3|NQO1_HUMAN Isoform 3 of NAD(P)H dehydrogenase [quinone] 1 OS=Homo sapiens OX=9606 GN=NQO1;sp|P15559-2|NQO1_HUMAN Isoform 2 of NAD(P)H dehydrogenase [quinone] 1 OS=Homo sapiens OX=9606 GN=NQO1;sp|P15559|NQO1_HUMAN NAD(P)H dehydrogenase [quinone]	1117.7	2415.8	3148.4	32555	5806.2	40744	0	0	0	0	0	0	2227.3	26368.4	0	0	#DIV/0!	#DIV/0!	0.0199246	0.0668006
P15880	40S ribosomal protein S2	RPS2	sp|P15880|RS2_HUMAN 40S ribosomal protein S2 OS=Homo sapiens OX=9606 GN=RPS2 PE=1 SV=2	0	0	0	61587	33047	67541	0	0	0	0	0	0	0	54058.3	0	0	#DIV/0!	#DIV/0!	#DIV/0!	0.00709002
P15907-2;P15907	Beta-galactoside alpha-2,6-sialyltransferase 1	ST6GAL1	sp|P15907-2|SIAT1_HUMAN Isoform 2 of Beta-galactoside alpha-2,6-sialyltransferase 1 OS=Homo sapiens OX=9606 GN=ST6GAL1;sp|P15907|SIAT1_HUMAN Beta-galactoside alpha-2,6-sialyltransferase 1 OS=Homo sapiens OX=9606 GN=ST6GAL1 PE=1 SV=1	24725	15480	17766	0	0	1407.8	0	0	0	0	0	0	19323.7	469.267	0	0	#DIV/0!	#DIV/0!	0.002251	0.373901
P15924-2;P15924-3;P15924	Desmoplakin	DSP	sp|P15924-2|DESP_HUMAN Isoform DPII of Desmoplakin OS=Homo sapiens OX=9606 GN=DSP;sp|P15924-3|DESP_HUMAN Isoform DSPIa of Desmoplakin OS=Homo sapiens OX=9606 GN=DSP;sp|P15924|DESP_HUMAN Desmoplakin OS=Homo sapiens OX=9606 GN=DSP PE=1 SV=3	13879	20795	14054	25889	48322	61139	45529	74204	8898.4	22239	0	0	16242.7	45116.7	42877.1	7413	0.378819	6.08615	0.234319	0.0411101
P15941-7;P15941-17;P15941-11;P15941-8;P15941-4;P15941-3;P15941;P15941-2;P15941-15;P15941-6;P15941-12;P15941-16;P15941-9;P15941-13;P15941-10	Mucin-1;Mucin-1 subunit alpha;Mucin-1 subunit beta	MUC1	sp|P15941-7|MUC1_HUMAN Isoform Y of Mucin-1 OS=Homo sapiens OX=9606 GN=MUC1;sp|P15941-17|MUC1_HUMAN Isoform J13 of Mucin-1 OS=Homo sapiens OX=9606 GN=MUC1;sp|P15941-11|MUC1_HUMAN Isoform Y-LSP of Mucin-1 OS=Homo sapiens OX=9606 GN=MUC1;sp|P15941-8|MUC1_HUM	3452200	5449400	5423500	3122000	1442200	3008300	19083	27572	37376	51583	11033	8036.5	4.77503e+06	2.52417e+06	28010.3	23550.8	170.474	107.18	0.00199667	0.00993829
P16050-2;P16050	Arachidonate 15-lipoxygenase	ALOX15	sp|P16050-2|LOX15_HUMAN Isoform 2 of Polyunsaturated fatty acid lipoxygenase ALOX15 OS=Homo sapiens OX=9606 GN=ALOX15;sp|P16050|LOX15_HUMAN Polyunsaturated fatty acid lipoxygenase ALOX15 OS=Homo sapiens OX=9606 GN=ALOX15 PE=1 SV=3	50656	92535	85226	124310	38563	195170	0	0	0	10946	0	8133.3	76139	119348	0	6359.77	#DIV/0!	18.766	0.00414069	0.0675586
P16070-15;P16070-9;P16070-5;P16070-7;P16070-3;P16070-6;P16070-4;P16070-17;P16070-8;P16070-18;P16070-16;P16070-10;P16070-11;P16070-13;P16070-14;P16070-12;P16070	CD44 antigen	CD44	sp|P16070-15|CD44_HUMAN Isoform 15 of CD44 antigen OS=Homo sapiens OX=9606 GN=CD44;sp|P16070-9|CD44_HUMAN Isoform 9 of CD44 antigen OS=Homo sapiens OX=9606 GN=CD44;sp|P16070-5|CD44_HUMAN Isoform 5 of CD44 antigen OS=Homo sapiens OX=9606 GN=CD44;sp|P16070-7	16651	15072	12664	6199.6	0	6549.9	0	0	0	0	0	0	14795.7	4249.83	0	0	#DIV/0!	#DIV/0!	0.000217118	0.116417
P16401	Histone H1.5	HIST1H1B	sp|P16401|H15_HUMAN Histone H1.5 OS=Homo sapiens OX=9606 GN=H1-5 PE=1 SV=3	1726.5	4164.1	853.01	5702.4	67004	0	0	0	0	0	0	0	2247.87	24235.5	0	0	#DIV/0!	#DIV/0!	0.0858339	0.32165
P16422	Epithelial cell adhesion molecule	EPCAM	sp|P16422|EPCAM_HUMAN Epithelial cell adhesion molecule OS=Homo sapiens OX=9606 GN=EPCAM PE=1 SV=2	6935	9167.8	10512	20639	4783.6	24577	0	0	0	0	0	0	8871.6	16666.5	0	0	#DIV/0!	#DIV/0!	0.00104842	0.0511037
P16435	NADPH--cytochrome P450 reductase	POR	sp|P16435|NCPR_HUMAN NADPH--cytochrome P450 reductase OS=Homo sapiens OX=9606 GN=POR PE=1 SV=2	737.31	0	0	31394	17840	30731	0	0	0	0	0	0	245.77	26655	0	0	#DIV/0!	#DIV/0!	0.373901	0.00378458
P16615;P16615-5;P16615-2;P16615-3;P16615-4;O14983-3;O14983-2;O14983	Sarcoplasmic/endoplasmic reticulum calcium ATPase 2	ATP2A2	sp|P16615|AT2A2_HUMAN Sarcoplasmic/endoplasmic reticulum calcium ATPase 2 OS=Homo sapiens OX=9606 GN=ATP2A2 PE=1 SV=1;sp|P16615-5|AT2A2_HUMAN Isoform 5 of Sarcoplasmic/endoplasmic reticulum calcium ATPase 2 OS=Homo sapiens OX=9606 GN=ATP2A2;sp|P16615-2|AT2	0	0	0	38649	17379	61399	0	0	0	0	0	0	0	39142.3	0	0	#DIV/0!	#DIV/0!	#DIV/0!	0.0369431
P16989-2;P67809;P16989-3;Q9Y2T7;P16989	Y-box-binding protein 3;Nuclease-sensitive element-binding protein 1;Y-box-binding protein 2	YBX3;YBX1;YBX2	sp|P16989-2|YBOX3_HUMAN Isoform 2 of Y-box-binding protein 3 OS=Homo sapiens OX=9606 GN=YBX3;sp|P67809|YBOX1_HUMAN Y-box-binding protein 1 OS=Homo sapiens OX=9606 GN=YBX1 PE=1 SV=3;sp|P16989-3|YBOX3_HUMAN Isoform 3 of Y-box-binding protein 3 OS=Homo sapien	0	0	1913.7	28475	0	35193	0	0	0	0	0	0	637.9	21222.7	0	0	#DIV/0!	#DIV/0!	0.373901	0.120526
P17096;P17096-3	High mobility group protein HMG-I/HMG-Y	HMGA1	sp|P17096|HMGA1_HUMAN High mobility group protein HMG-I/HMG-Y OS=Homo sapiens OX=9606 GN=HMGA1 PE=1 SV=3;sp|P17096-3|HMGA1_HUMAN Isoform HMG-R of High mobility group protein HMG-I/HMG-Y OS=Homo sapiens OX=9606 GN=HMGA1	143060	16070	14213	121160	260940	168130	0	0	0	0	0	0	57781	183410	0	0	#DIV/0!	#DIV/0!	0.246889	0.0111087
P17096-2	High mobility group protein HMG-I/HMG-Y	HMGA1	sp|P17096-2|HMGA1_HUMAN Isoform HMG-Y of High mobility group protein HMG-I/HMG-Y OS=Homo sapiens OX=9606 GN=HMGA1	39216	0	0	52330	41433	56166	0	0	0	0	0	0	13072	49976.3	0	0	#DIV/0!	#DIV/0!	0.373901	0.000346524
P17174;P17174-2	Aspartate aminotransferase, cytoplasmic	GOT1	sp|P17174|AATC_HUMAN Aspartate aminotransferase, cytoplasmic OS=Homo sapiens OX=9606 GN=GOT1 PE=1 SV=3;sp|P17174-2|AATC_HUMAN Isoform 2 of Aspartate aminotransferase, cytoplasmic OS=Homo sapiens OX=9606 GN=GOT1	26381	41847	55202	22099	16421	81390	0	9640.5	0	16131	0	0	41143.3	39970	3213.5	5377	12.8033	7.43351	0.0131641	0.18225
P17655-2;P17655	Calpain-2 catalytic subunit	CAPN2	sp|P17655-2|CAN2_HUMAN Isoform 2 of Calpain-2 catalytic subunit OS=Homo sapiens OX=9606 GN=CAPN2;sp|P17655|CAN2_HUMAN Calpain-2 catalytic subunit OS=Homo sapiens OX=9606 GN=CAPN2 PE=1 SV=6	22842	35827	34149	97951	33971	100210	3508.6	3916.4	0	9952.4	0	0	30939.3	77377.3	2475	3317.47	12.5007	23.3242	0.00261478	0.0279988
P17858;P17858-2	ATP-dependent 6-phosphofructokinase, liver type	PFKL	sp|P17858|PFKAL_HUMAN ATP-dependent 6-phosphofructokinase, liver type OS=Homo sapiens OX=9606 GN=PFKL PE=1 SV=6;sp|P17858-2|PFKAL_HUMAN Isoform 2 of ATP-dependent 6-phosphofructokinase, liver type OS=Homo sapiens OX=9606 GN=PFKL	0	0	0	8990.5	56229	8414.6	0	0	0	0	0	0	0	24544.7	0	0	#DIV/0!	#DIV/0!	#DIV/0!	0.19625
P17931	Galectin-3	LGALS3	sp|P17931|LEG3_HUMAN Galectin-3 OS=Homo sapiens OX=9606 GN=LGALS3 PE=1 SV=5	142980	466320	485680	272700	40378	346450	20360	18740	30314	0	0	0	364993	219843	23138	0	15.7746	#DIV/0!	0.0371454	0.0756753
P17936;P17936-2	Insulin-like growth factor-binding protein 3	IGFBP3	sp|P17936|IBP3_HUMAN Insulin-like growth factor-binding protein 3 OS=Homo sapiens OX=9606 GN=IGFBP3 PE=1 SV=2;sp|P17936-2|IBP3_HUMAN Isoform 2 of Insulin-like growth factor-binding protein 3 OS=Homo sapiens OX=9606 GN=IGFBP3	20957	19377	11415	8634.5	11094	8100.4	0	0	0	14205	0	0	17249.7	9276.3	0	4735	#DIV/0!	1.95909	0.00428094	0.399794
P17987	T-complex protein 1 subunit alpha	TCP1	sp|P17987|TCPA_HUMAN T-complex protein 1 subunit alpha OS=Homo sapiens OX=9606 GN=TCP1 PE=1 SV=1	5411.5	1997.9	71730	148430	13082	421180	0	5402	0	0	0	0	26379.8	194231	1800.67	0	14.65	#DIV/0!	0.341089	0.180884
P18065	Insulin-like growth factor-binding protein 2	IGFBP2	sp|P18065|IBP2_HUMAN Insulin-like growth factor-binding protein 2 OS=Homo sapiens OX=9606 GN=IGFBP2 PE=1 SV=2	0	57778	52910	10685	8966.4	20848	0	0	0	0	0	0	36896	13499.8	0	0	#DIV/0!	#DIV/0!	0.116885	0.02194
P18124	60S ribosomal protein L7	RPL7	sp|P18124|RL7_HUMAN 60S ribosomal protein L7 OS=Homo sapiens OX=9606 GN=RPL7 PE=1 SV=1	0	0	0	11072	21216	38162	0	0	0	0	0	0	0	23483.3	0	0	#DIV/0!	#DIV/0!	#DIV/0!	0.0410694
P18206;P18206-2;P18206-3	Vinculin	VCL	sp|P18206|VINC_HUMAN Vinculin OS=Homo sapiens OX=9606 GN=VCL PE=1 SV=4;sp|P18206-2|VINC_HUMAN Isoform 1 of Vinculin OS=Homo sapiens OX=9606 GN=VCL	27421	68256	63315	59232	12940	45946	0	0	0	0	0	0	52997.3	39372.7	0	0	#DIV/0!	#DIV/0!	0.0146278	0.0458806
P18510-2;P18510-4;P18510;P18510-3	Interleukin-1 receptor antagonist protein	IL1RN	sp|P18510-2|IL1RA_HUMAN Isoform 2 of Interleukin-1 receptor antagonist protein OS=Homo sapiens OX=9606 GN=IL1RN;sp|P18510-4|IL1RA_HUMAN Isoform 4 of Interleukin-1 receptor antagonist protein OS=Homo sapiens OX=9606 GN=IL1RN;sp|P18510|IL1RA_HUMAN Interleuki	27920	37237	60045	48854	47557	53751	0	20049	9819.7	0	0	0	41734	50054	9956.23	0	4.19175	#DIV/0!	0.0465216	1.19811e-05
P18621-2;P18621;P18621-3	60S ribosomal protein L17	RPL17	sp|P18621-2|RL17_HUMAN Isoform 2 of 60S ribosomal protein L17 OS=Homo sapiens OX=9606 GN=RPL17;sp|P18621|RL17_HUMAN 60S ribosomal protein L17 OS=Homo sapiens OX=9606 GN=RPL17 PE=1 SV=3;sp|P18621-3|RL17_HUMAN Isoform 3 of 60S ribosomal protein L17 OS=Homo s	0	0	0	56661	27210	39302	0	0	34534	0	0	0	0	41057.7	11511.3	0	0	#DIV/0!	0.373901	0.00862441
P18669;P15259;Q8N0Y7	Phosphoglycerate mutase 1;Phosphoglycerate mutase 2	PGAM1;PGAM2	sp|P18669|PGAM1_HUMAN Phosphoglycerate mutase 1 OS=Homo sapiens OX=9606 GN=PGAM1 PE=1 SV=2;sp|P15259|PGAM2_HUMAN Phosphoglycerate mutase 2 OS=Homo sapiens OX=9606 GN=PGAM2 PE=1 SV=3	96339	37016	45371	112910	212690	162160	0	0	0	17383	0	13673	59575.3	162587	0	10352	#DIV/0!	15.7058	0.0324822	0.00652396
P19235-3;P19235	Erythropoietin receptor	EPOR	sp|P19235-3|EPOR_HUMAN Isoform EPOR-T of Erythropoietin receptor OS=Homo sapiens OX=9606 GN=EPOR;sp|P19235|EPOR_HUMAN Erythropoietin receptor OS=Homo sapiens OX=9606 GN=EPOR PE=1 SV=1	608740	878100	773370	1173500	173180	1120600	204520	550350	562010	961460	0	1243200	753403	822427	438960	734887	1.71634	1.11912	0.089695	0.868806
P19338	Nucleolin	NCL	sp|P19338|NUCL_HUMAN Nucleolin OS=Homo sapiens OX=9606 GN=NCL PE=1 SV=3	0	0	0	0	0	0	0	0	0	0	0	0	0	0	0	0	#DIV/0!	#DIV/0!	#DIV/0!	#DIV/0!
P19367-4;P19367-2;P19367;P19367-3	Hexokinase-1	HK1	sp|P19367-4|HXK1_HUMAN Isoform 4 of Hexokinase-1 OS=Homo sapiens OX=9606 GN=HK1;sp|P19367-2|HXK1_HUMAN Isoform 2 of Hexokinase-1 OS=Homo sapiens OX=9606 GN=HK1;sp|P19367|HXK1_HUMAN Hexokinase-1 OS=Homo sapiens OX=9606 GN=HK1 PE=1 SV=3;sp|P19367-3|HXK1_HUMA	0	0	0	16651	0	11571	0	18791	0	0	0	0	0	9407.33	6263.67	0	0	#DIV/0!	0.373901	0.128842
P19440-2;P19440	Gamma-glutamyltranspeptidase 1;Gamma-glutamyltranspeptidase 1 heavy chain;Gamma-glutamyltranspeptidase 1 light chain	GGT1	sp|P19440-2|GGT1_HUMAN Isoform 2 of Glutathione hydrolase 1 proenzyme OS=Homo sapiens OX=9606 GN=GGT1;sp|P19440|GGT1_HUMAN Glutathione hydrolase 1 proenzyme OS=Homo sapiens OX=9606 GN=GGT1 PE=1 SV=2	6839.4	8760.4	10685	0	0	0	0	0	0	0	0	0	8761.6	0	0	0	#DIV/0!	#DIV/0!	0.00139381	#DIV/0!
P19835;P19835-2	Bile salt-activated lipase	CEL	sp|P19835|CEL_HUMAN Bile salt-activated lipase OS=Homo sapiens OX=9606 GN=CEL PE=1 SV=3;sp|P19835-2|CEL_HUMAN Isoform Short of Bile salt-activated lipase OS=Homo sapiens OX=9606 GN=CEL	41314	103510	96570	0	0	13011	0	0	0	0	0	138260	80464.7	4337	0	46086.7	#DIV/0!	0.0941053	0.0149855	0.418103
P19957	Elafin	PI3	sp|P19957|ELAF_HUMAN Elafin OS=Homo sapiens OX=9606 GN=PI3 PE=1 SV=3	124940	38574	29241	5636.9	5122	1408.9	0	0	3843.5	0	0	0	64251.7	4055.93	1281.17	0	50.1509	#DIV/0!	0.107809	0.038201
P19971;P19971-2	Thymidine phosphorylase	TYMP	sp|P19971|TYPH_HUMAN Thymidine phosphorylase OS=Homo sapiens OX=9606 GN=TYMP PE=1 SV=2;sp|P19971-2|TYPH_HUMAN Isoform 2 of Thymidine phosphorylase OS=Homo sapiens OX=9606 GN=TYMP	5756	0	3737.9	7218.4	0	7669.4	0	0	0	0	0	0	3164.63	4962.6	0	0	#DIV/0!	#DIV/0!	0.13377	0.116481
P20061	Transcobalamin-1	TCN1	sp|P20061|TCO1_HUMAN Transcobalamin-1 OS=Homo sapiens OX=9606 GN=TCN1 PE=1 SV=2	15232	41502	25327	0	0	8666.9	0	0	0	0	0	0	27353.7	2888.97	0	0	#DIV/0!	#DIV/0!	0.0232668	0.373901
P20591	Interferon-induced GTP-binding protein Mx1;Interferon-induced GTP-binding protein Mx1, N-terminally processed	MX1	sp|P20591|MX1_HUMAN Interferon-induced GTP-binding protein Mx1 OS=Homo sapiens OX=9606 GN=MX1 PE=1 SV=4	0	0	0	12929	9853.9	29631	0	0	0	0	0	0	0	17471.3	0	0	#DIV/0!	#DIV/0!	#DIV/0!	0.0467023
P20618	Proteasome subunit beta type-1	PSMB1	sp|P20618|PSB1_HUMAN Proteasome subunit beta type-1 OS=Homo sapiens OX=9606 GN=PSMB1 PE=1 SV=2	68319	278380	291470	282930	44097	245990	0	1482.2	0	0	0	0	212723	191006	494.067	0	430.555	#DIV/0!	0.0425885	0.0617593
P20674	Cytochrome c oxidase subunit 5A, mitochondrial	COX5A	sp|P20674|COX5A_HUMAN Cytochrome c oxidase subunit 5A, mitochondrial OS=Homo sapiens OX=9606 GN=COX5A PE=1 SV=2	28603	56485	0	44574	61421	53638	0	0	0	0	0	0	28362.7	53211	0	0	#DIV/0!	#DIV/0!	0.156953	0.000397827
P20700	Lamin-B1	LMNB1	sp|P20700|LMNB1_HUMAN Lamin-B1 OS=Homo sapiens OX=9606 GN=LMNB1 PE=1 SV=2	0	0	0	0	0	0	0	0	0	0	0	0	0	0	0	0	#DIV/0!	#DIV/0!	#DIV/0!	#DIV/0!
P20810-4;P20810-8;P20810-2;P20810;P20810-9;P20810-5;P20810-10;P20810-7;P20810-6	Calpastatin	CAST	sp|P20810-4|ICAL_HUMAN Isoform 4 of Calpastatin OS=Homo sapiens OX=9606 GN=CAST;sp|P20810-8|ICAL_HUMAN Isoform 8 of Calpastatin OS=Homo sapiens OX=9606 GN=CAST;sp|P20810-2|ICAL_HUMAN Isoform 2 of Calpastatin OS=Homo sapiens OX=9606 GN=CAST;sp|P20810|ICAL_H	1017.5	5557.8	4370.4	27486	0	39336	0	0	0	0	0	0	3648.57	22274	0	0	#DIV/0!	#DIV/0!	0.0550085	0.128472
P21217;Q11128	Galactoside 3(4)-L-fucosyltransferase;Alpha-(1,3)-fucosyltransferase 5	FUT3;FUT5	sp|P21217|FUT3_HUMAN 3-galactosyl-N-acetylglucosaminide 4-alpha-L-fucosyltransferase FUT3 OS=Homo sapiens OX=9606 GN=FUT3 PE=1 SV=1;sp|Q11128|FUT5_HUMAN 4-galactosyl-N-acetylglucosaminide 3-alpha-L-fucosyltransferase FUT5 OS=Homo sapiens OX=9606 GN=FUT5 PE	186970	89990	100930	59777	16606	54236	0	2356.4	0	0	0	0	125963	43539.7	785.467	0	160.368	#DIV/0!	0.0150912	0.0325723
P21333-2;P21333	Filamin-A	FLNA	sp|P21333-2|FLNA_HUMAN Isoform 2 of Filamin-A OS=Homo sapiens OX=9606 GN=FLNA;sp|P21333|FLNA_HUMAN Filamin-A OS=Homo sapiens OX=9606 GN=FLNA PE=1 SV=4	6200.3	2439.5	3350.3	115870	131680	74829	0	0	0	0	0	0	3996.7	107460	0	0	#DIV/0!	#DIV/0!	0.0242665	0.0031641
P21397-2;P21397	Amine oxidase [flavin-containing] A	MAOA	sp|P21397-2|AOFA_HUMAN Isoform 2 of Amine oxidase [flavin-containing] A OS=Homo sapiens OX=9606 GN=MAOA;sp|P21397|AOFA_HUMAN Amine oxidase [flavin-containing] A OS=Homo sapiens OX=9606 GN=MAOA PE=1 SV=1	0	1477.2	0	56667	2322.9	67465	0	0	0	0	0	0	492.4	42151.6	0	0	#DIV/0!	#DIV/0!	0.373901	0.104691
P21589;P21589-2	5-nucleotidase	NT5E	sp|P21589|5NTD_HUMAN 5-nucleotidase OS=Homo sapiens OX=9606 GN=NT5E PE=1 SV=1;sp|P21589-2|5NTD_HUMAN Isoform 2 of 5-nucleotidase OS=Homo sapiens OX=9606 GN=NT5E	137230	226680	184900	39379	38852	29001	10718	0	0	2983	0	29887	182937	35744	3572.67	10956.7	51.2045	3.26231	0.00234413	0.0698659
P21796	Voltage-dependent anion-selective channel protein 1	VDAC1	sp|P21796|VDAC1_HUMAN Voltage-dependent anion-selective channel protein 1 OS=Homo sapiens OX=9606 GN=VDAC1 PE=1 SV=2	0	1887.3	0	89904	4080.7	128590	0	0	0	0	0	0	629.1	74191.6	0	0	#DIV/0!	#DIV/0!	0.373901	0.113945
P21926	CD9 antigen	CD9	sp|P21926|CD9_HUMAN CD9 antigen OS=Homo sapiens OX=9606 GN=CD9 PE=1 SV=4	241870	107120	94412	9772	124540	5783.8	0	0	0	0	0	0	147801	46698.6	0	0	#DIV/0!	#DIV/0!	0.0350882	0.29659
P21964-2;P21964	Catechol O-methyltransferase	COMT	sp|P21964-2|COMT_HUMAN Isoform Soluble of Catechol O-methyltransferase OS=Homo sapiens OX=9606 GN=COMT;sp|P21964|COMT_HUMAN Catechol O-methyltransferase OS=Homo sapiens OX=9606 GN=COMT PE=1 SV=2	0	1771.8	1619.5	37263	0	48894	0	0	0	0	0	1252.9	1130.43	28719	0	417.633	#DIV/0!	68.7661	0.116918	0.127509
P21980;P21980-2;P21980-3	Protein-glutamine gamma-glutamyltransferase 2	TGM2	sp|P21980|TGM2_HUMAN Protein-glutamine gamma-glutamyltransferase 2 OS=Homo sapiens OX=9606 GN=TGM2 PE=1 SV=2;sp|P21980-2|TGM2_HUMAN Isoform 2 of Protein-glutamine gamma-glutamyltransferase 2 OS=Homo sapiens OX=9606 GN=TGM2;sp|P21980-3|TGM2_HUMAN Isoform 3	8148.1	14452	14473	70845	70173	98234	0	0	0	0	0	0	12357.7	79750.7	0	0	#DIV/0!	#DIV/0!	0.00420341	0.000992358
P22059	Oxysterol-binding protein 1	OSBP	sp|P22059|OSBP1_HUMAN Oxysterol-binding protein 1 OS=Homo sapiens OX=9606 GN=OSBP PE=1 SV=1	0	4688.6	6696.7	20976	9943.4	19619	0	0	0	0	0	0	3795.1	16846.1	0	0	#DIV/0!	#DIV/0!	0.128341	0.00834024
P22234;P22234-2	Multifunctional protein ADE2;Phosphoribosylaminoimidazole-succinocarboxamide synthase;Phosphoribosylaminoimidazole carboxylase	PAICS	sp|P22234|PUR6_HUMAN Bifunctional phosphoribosylaminoimidazole carboxylase/phosphoribosylaminoimidazole succinocarboxamide synthetase OS=Homo sapiens OX=9606 GN=PAICS PE=1 SV=3;sp|P22234-2|PUR6_HUMAN Isoform 2 of Bifunctional phosphoribosylaminoimidazole c	17752	57063	19575	17167	0	60185	0	0	0	0	0	0	31463.3	25784	0	0	#DIV/0!	#DIV/0!	0.0699896	0.223173
P22307-6;P22307-2;P22307-4;P22307-7;P22307-8;P22307	Non-specific lipid-transfer protein	SCP2	sp|P22307-6|SCP2_HUMAN Isoform 6 of Sterol carrier protein 2 OS=Homo sapiens OX=9606 GN=SCP2;sp|P22307-2|SCP2_HUMAN Isoform SCP2 of Sterol carrier protein 2 OS=Homo sapiens OX=9606 GN=SCP2;sp|P22307-4|SCP2_HUMAN Isoform 4 of Sterol carrier protein 2 OS=Hom	0	0	0	18888	0	19345	0	0	0	0	0	0	0	12744.3	0	0	#DIV/0!	#DIV/0!	#DIV/0!	0.116173
P22314-2;P22314	Ubiquitin-like modifier-activating enzyme 1	UBA1	sp|P22314-2|UBA1_HUMAN Isoform 2 of Ubiquitin-like modifier-activating enzyme 1 OS=Homo sapiens OX=9606 GN=UBA1;sp|P22314|UBA1_HUMAN Ubiquitin-like modifier-activating enzyme 1 OS=Homo sapiens OX=9606 GN=UBA1 PE=1 SV=3	6799.1	8592.5	8412	102660	86800	100380	0	8042.7	14038	0	0	0	7934.53	96613.3	7360.23	0	1.07803	#DIV/0!	0.895537	4.06514e-05
P22392;P22392-2;O60361;P15531;P15531-2	Nucleoside diphosphate kinase B;Putative nucleoside diphosphate kinase	NME2;NME2P1	sp|P22392|NDKB_HUMAN Nucleoside diphosphate kinase B OS=Homo sapiens OX=9606 GN=NME2 PE=1 SV=1;sp|P22392-2|NDKB_HUMAN Isoform 3 of Nucleoside diphosphate kinase B OS=Homo sapiens OX=9606 GN=NME2;sp|O60361|NDK8_HUMAN Putative nucleoside diphosphate kinase O	127860	213100	178310	157470	54060	210040	0	0	0	0	0	0	173090	140523	0	0	#DIV/0!	#DIV/0!	0.00219797	0.0374023
P22570-6;P22570-5;P22570;P22570-2;P22570-7;P22570-3	NADPH:adrenodoxin oxidoreductase, mitochondrial	FDXR	sp|P22570-6|ADRO_HUMAN Isoform 6 of NADPH:adrenodoxin oxidoreductase, mitochondrial OS=Homo sapiens OX=9606 GN=FDXR;sp|P22570-5|ADRO_HUMAN Isoform 5 of NADPH:adrenodoxin oxidoreductase, mitochondrial OS=Homo sapiens OX=9606 GN=FDXR;sp|P22570|ADRO_HUMAN NAD	0	0	0	10788	0	24278	0	0	0	0	0	0	0	11688.7	0	0	#DIV/0!	#DIV/0!	#DIV/0!	0.171372
P22626-2;P22626	Heterogeneous nuclear ribonucleoproteins A2/B1	HNRNPA2B1	sp|P22626-2|ROA2_HUMAN Isoform A2 of Heterogeneous nuclear ribonucleoproteins A2/B1 OS=Homo sapiens OX=9606 GN=HNRNPA2B1;sp|P22626|ROA2_HUMAN Heterogeneous nuclear ribonucleoproteins A2/B1 OS=Homo sapiens OX=9606 GN=HNRNPA2B1 PE=1 SV=2	0	734.07	9017.3	290670	28279	73013	0	0	1391.2	0	0	0	3250.46	130654	463.733	0	7.00932	#DIV/0!	0.395141	0.182224
P22695	Cytochrome b-c1 complex subunit 2, mitochondrial	UQCRC2	sp|P22695|QCR2_HUMAN Cytochrome b-c1 complex subunit 2, mitochondrial OS=Homo sapiens OX=9606 GN=UQCRC2 PE=1 SV=3	0	0	0	94235	11241	42780	0	0	0	0	0	0	0	49418.7	0	0	#DIV/0!	#DIV/0!	#DIV/0!	0.110544
P23141-3;P23141;P23141-2	Liver carboxylesterase 1	CES1	sp|P23141-3|EST1_HUMAN Isoform 3 of Liver carboxylesterase 1 OS=Homo sapiens OX=9606 GN=CES1;sp|P23141|EST1_HUMAN Liver carboxylesterase 1 OS=Homo sapiens OX=9606 GN=CES1 PE=1 SV=2;sp|P23141-2|EST1_HUMAN Isoform 2 of Liver carboxylesterase 1 OS=Homo sapien	0	837.46	662.92	16133	0	14352	0	0	0	0	0	0	500.127	10161.7	0	0	#DIV/0!	#DIV/0!	0.121471	0.117472
P23246-2;P23246	Splicing factor, proline- and glutamine-rich	SFPQ	sp|P23246-2|SFPQ_HUMAN Isoform Short of Splicing factor, proline- and glutamine-rich OS=Homo sapiens OX=9606 GN=SFPQ;sp|P23246|SFPQ_HUMAN Splicing factor, proline- and glutamine-rich OS=Homo sapiens OX=9606 GN=SFPQ PE=1 SV=2	29721	0	18162	0	52405	0	0	0	0	0	0	0	15961	17468.3	0	0	#DIV/0!	#DIV/0!	0.138759	0.373901
P23284	Peptidyl-prolyl cis-trans isomerase B	PPIB	sp|P23284|PPIB_HUMAN Peptidyl-prolyl cis-trans isomerase B OS=Homo sapiens OX=9606 GN=PPIB PE=1 SV=2	26291	58743	63000	27486	24151	31865	0	0	0	0	0	0	49344.7	27834	0	0	#DIV/0!	#DIV/0!	0.0130877	0.000238492
P23381-2;P23381	Tryptophan--tRNA ligase, cytoplasmic;T1-TrpRS;T2-TrpRS	WARS	sp|P23381-2|SYWC_HUMAN Isoform 2 of Tryptophan--tRNA ligase, cytoplasmic OS=Homo sapiens OX=9606 GN=WARS1;sp|P23381|SYWC_HUMAN Tryptophan--tRNA ligase, cytoplasmic OS=Homo sapiens OX=9606 GN=WARS1 PE=1 SV=2	21015	11533	18681	56051	0	79605	0	0	0	0	0	0	17076.3	45218.7	0	0	#DIV/0!	#DIV/0!	0.00391427	0.127968
P23396;P23396-2	40S ribosomal protein S3	RPS3	sp|P23396|RS3_HUMAN 40S ribosomal protein S3 OS=Homo sapiens OX=9606 GN=RPS3 PE=1 SV=2;sp|P23396-2|RS3_HUMAN Isoform 2 of 40S ribosomal protein S3 OS=Homo sapiens OX=9606 GN=RPS3	0	0	1570.9	14129	21693	79240	0	4822.9	0	0	0	0	523.633	38354	1607.63	0	0.325717	#DIV/0!	0.556327	0.13553
P23526-2;P23526	Adenosylhomocysteinase	AHCY	sp|P23526-2|SAHH_HUMAN Isoform 2 of Adenosylhomocysteinase OS=Homo sapiens OX=9606 GN=AHCY;sp|P23526|SAHH_HUMAN Adenosylhomocysteinase OS=Homo sapiens OX=9606 GN=AHCY PE=1 SV=4	62993	17264	21045	71964	76488	32448	156470	164680	210200	2042.2	0	0	33767.3	60300	177117	680.733	0.19065	88.5809	0.00297433	0.0130806
P23528;Q9Y281-3;Q9Y281	Cofilin-1	CFL1	sp|P23528|COF1_HUMAN Cofilin-1 OS=Homo sapiens OX=9606 GN=CFL1 PE=1 SV=3	158400	190250	166830	232190	172400	191040	2579.5	1358.3	2177	0	0	0	171827	198543	2038.27	0	84.3004	#DIV/0!	5.8429e-05	0.000356785
P24534	Elongation factor 1-beta	EEF1B2	sp|P24534|EF1B_HUMAN Elongation factor 1-beta OS=Homo sapiens OX=9606 GN=EEF1B2 PE=1 SV=3	0	41608	23762	288160	0	217360	0	0	0	806110	0	0	21790	168507	0	268703	#DIV/0!	0.62711	0.144874	0.740603
P24539	ATP synthase F(0) complex subunit B1, mitochondrial	ATP5F1	sp|P24539|AT5F1_HUMAN ATP synthase F(0) complex subunit B1, mitochondrial OS=Homo sapiens OX=9606 GN=ATP5PB PE=1 SV=2	5815.4	0	0	89666	69404	82245	0	0	0	0	0	0	1938.47	80438.3	0	0	#DIV/0!	#DIV/0!	0.373901	0.000169678
P24821-4;P24821;P24821-6;P24821-5;P24821-2;P24821-3	Tenascin	TNC	sp|P24821-4|TENA_HUMAN Isoform 4 of Tenascin OS=Homo sapiens OX=9606 GN=TNC;sp|P24821|TENA_HUMAN Tenascin OS=Homo sapiens OX=9606 GN=TNC PE=1 SV=3;sp|P24821-6|TENA_HUMAN Isoform 6 of Tenascin OS=Homo sapiens OX=9606 GN=TNC;sp|P24821-5|TENA_HUMAN Isoform 5	220980	184380	189920	8786.5	4033	18050	0	3654	422140	0	0	0	198427	10289.8	141931	0	1.39805	#DIV/0!	0.708306	0.0667514
P25398	40S ribosomal protein S12	RPS12	sp|P25398|RS12_HUMAN 40S ribosomal protein S12 OS=Homo sapiens OX=9606 GN=RPS12 PE=1 SV=3	4623.9	2557.1	5139.1	54485	9064.8	59017	87309	0	108660	0	0	16162	4106.7	40855.6	65323	5387.33	0.0628676	7.58364	0.139398	0.102851
P25685;P25685-2	DnaJ homolog subfamily B member 1	DNAJB1	sp|P25685|DNJB1_HUMAN DnaJ homolog subfamily B member 1 OS=Homo sapiens OX=9606 GN=DNAJB1 PE=1 SV=4;sp|P25685-2|DNJB1_HUMAN Isoform 2 of DnaJ homolog subfamily B member 1 OS=Homo sapiens OX=9606 GN=DNAJB1	0	7072.2	7637.7	39342	0	16477	0	0	0	0	0	0	4903.3	18606.3	0	0	#DIV/0!	#DIV/0!	0.116704	0.178193
P25705-2;P25705;P25705-3	ATP synthase subunit alpha, mitochondrial	ATP5A1	sp|P25705-2|ATPA_HUMAN Isoform 2 of ATP synthase subunit alpha, mitochondrial OS=Homo sapiens OX=9606 GN=ATP5F1A;sp|P25705|ATPA_HUMAN ATP synthase subunit alpha, mitochondrial OS=Homo sapiens OX=9606 GN=ATP5F1A PE=1 SV=1;sp|P25705-3|ATPA_HUMAN Isoform 3 of	26280	24816	19383	949100	178790	119410	333830	258000	492860	446910	604310	574930	23493	415767	361563	542050	0.0649762	0.767026	0.00814275	0.666088
P25786;P25786-2	Proteasome subunit alpha type-1	PSMA1	sp|P25786|PSA1_HUMAN Proteasome subunit alpha type-1 OS=Homo sapiens OX=9606 GN=PSMA1 PE=1 SV=1;sp|P25786-2|PSA1_HUMAN Isoform Long of Proteasome subunit alpha type-1 OS=Homo sapiens OX=9606 GN=PSMA1	16746	150370	127060	134880	33459	154820	3833.1	0	2143.5	0	0	0	98058.7	107720	1992.2	0	49.2213	#DIV/0!	0.0802228	0.0456119
P25787	Proteasome subunit alpha type-2	PSMA2	sp|P25787|PSA2_HUMAN Proteasome subunit alpha type-2 OS=Homo sapiens OX=9606 GN=PSMA2 PE=1 SV=2	127330	202990	166870	137510	25866	147740	1456.8	0	0	0	0	0	165730	103705	485.6	0	341.289	#DIV/0!	0.00163965	0.0565693
P25788-2;P25788	Proteasome subunit alpha type-3	PSMA3	sp|P25788-2|PSA3_HUMAN Isoform 2 of Proteasome subunit alpha type-3 OS=Homo sapiens OX=9606 GN=PSMA3;sp|P25788|PSA3_HUMAN Proteasome subunit alpha type-3 OS=Homo sapiens OX=9606 GN=PSMA3 PE=1 SV=2	16634	79418	179580	97557	10221	48941	0	6243.1	9992.3	4338.5	0	0	91877.3	52239.7	5411.8	1446.17	16.9772	36.1229	0.143068	0.11518
P25789;P25789-2	Proteasome subunit alpha type-4	PSMA4	sp|P25789|PSA4_HUMAN Proteasome subunit alpha type-4 OS=Homo sapiens OX=9606 GN=PSMA4 PE=1 SV=1;sp|P25789-2|PSA4_HUMAN Isoform 2 of Proteasome subunit alpha type-4 OS=Homo sapiens OX=9606 GN=PSMA4	0	89367	118940	57212	272260	73520	0	47159	58897	30532	0	0	69435.7	134331	35352	10177.3	1.96412	13.199	0.442455	0.150224
P25815	Protein S100-P	S100P	sp|P25815|S100P_HUMAN Protein S100-P OS=Homo sapiens OX=9606 GN=S100P PE=1 SV=2	824850	475460	370530	485570	458780	395100	0	0	0	0	0	0	556947	446483	0	0	#DIV/0!	#DIV/0!	0.0154067	7.63933e-05
P26038	Moesin	MSN	sp|P26038|MOES_HUMAN Moesin OS=Homo sapiens OX=9606 GN=MSN PE=1 SV=3	469980	232230	256590	32361	112640	47319	38749	60525	15003	11908	0	7904.6	319600	64106.7	38092.3	6604.2	8.39014	9.70695	0.0213449	0.0820494
P26373-2;P26373	60S ribosomal protein L13	RPL13	sp|P26373-2|RL13_HUMAN Isoform 2 of 60S ribosomal protein L13 OS=Homo sapiens OX=9606 GN=RPL13;sp|P26373|RL13_HUMAN 60S ribosomal protein L13 OS=Homo sapiens OX=9606 GN=RPL13 PE=1 SV=4	0	0	0	0	35291	2371.8	0	0	0	0	0	0	0	12554.3	0	0	#DIV/0!	#DIV/0!	#DIV/0!	0.332187
P26599-1;P26599-2;P26599	Polypyrimidine tract-binding protein 1	PTBP1	sp|P26599-1|PTBP1_HUMAN Isoform 2 of Polypyrimidine tract-binding protein 1 OS=Homo sapiens OX=9606 GN=PTBP1;sp|P26599-2|PTBP1_HUMAN Isoform 3 of Polypyrimidine tract-binding protein 1 OS=Homo sapiens OX=9606 GN=PTBP1;sp|P26599|PTBP1_HUMAN Polypyrimidine t	0	0	0	41414	0	44349	0	0	0	0	0	0	0	28587.7	0	0	#DIV/0!	#DIV/0!	#DIV/0!	0.116582
P26641;P26641-2	Elongation factor 1-gamma	EEF1G	sp|P26641|EF1G_HUMAN Elongation factor 1-gamma OS=Homo sapiens OX=9606 GN=EEF1G PE=1 SV=3;sp|P26641-2|EF1G_HUMAN Isoform 2 of Elongation factor 1-gamma OS=Homo sapiens OX=9606 GN=EEF1G	0	0	0	38477	0	30518	0	1083.8	1300.2	0	0	0	0	22998.3	794.667	0	0	#DIV/0!	0.119384	0.121383
P27105;P27105-2	Erythrocyte band 7 integral membrane protein	STOM	sp|P27105|STOM_HUMAN Stomatin OS=Homo sapiens OX=9606 GN=STOM PE=1 SV=3	341020	271580	317860	179370	484660	36319	5074	0	0	0	0	0	310153	233450	1691.33	0	183.378	#DIV/0!	0.000113298	0.152215
P27348	14-3-3 protein theta	YWHAQ	sp|P27348|1433T_HUMAN 14-3-3 protein theta OS=Homo sapiens OX=9606 GN=YWHAQ PE=1 SV=1	30145	17377	38279	61045	24232	73640	0	0	0	0	0	0	28600.3	52972.3	0	0	#DIV/0!	#DIV/0!	0.00929742	0.0232994
P27635;Q96L21	60S ribosomal protein L10	RPL10	sp|P27635|RL10_HUMAN 60S ribosomal protein L10 OS=Homo sapiens OX=9606 GN=RPL10 PE=1 SV=5	3228.2	1875.2	0	53900	32034	66995	14237	20193	0	28614	0	0	1701.13	50976.3	11476.7	9538	0.148225	5.34455	0.182188	0.0412375
P27695	DNA-(apurinic or apyrimidinic site) lyase;DNA-(apurinic or apyrimidinic site) lyase, mitochondrial	APEX1	sp|P27695|APEX1_HUMAN DNA-(apurinic or apyrimidinic site) endonuclease OS=Homo sapiens OX=9606 GN=APEX1 PE=1 SV=2	0	0	0	12486	7055.9	34186	0	0	0	0	0	0	0	17909.3	0	0	#DIV/0!	#DIV/0!	#DIV/0!	0.0967928
P27701;P27701-2	CD82 antigen	CD82	sp|P27701|CD82_HUMAN CD82 antigen OS=Homo sapiens OX=9606 GN=CD82 PE=1 SV=1;sp|P27701-2|CD82_HUMAN Isoform 2 of CD82 antigen OS=Homo sapiens OX=9606 GN=CD82	4885	53844	66528	0	0	11187	0	14077	0	0	0	0	41752.3	3729	4692.33	0	8.89799	#DIV/0!	0.128273	0.373901
P27797	Calreticulin	CALR	sp|P27797|CALR_HUMAN Calreticulin OS=Homo sapiens OX=9606 GN=CALR PE=1 SV=1	56674	58697	51145	240610	193750	310350	0	0	0	0	0	0	55505.3	248237	0	0	#DIV/0!	#DIV/0!	1.62251e-05	0.00184551
P27824-2;P27824;P27824-3	Calnexin	CANX	sp|P27824-2|CALX_HUMAN Isoform 2 of Calnexin OS=Homo sapiens OX=9606 GN=CANX;sp|P27824|CALX_HUMAN Calnexin OS=Homo sapiens OX=9606 GN=CANX PE=1 SV=2;sp|P27824-3|CALX_HUMAN Isoform 3 of Calnexin OS=Homo sapiens OX=9606 GN=CANX	0	0	0	159270	168120	195700	0	0	0	0	0	0	0	174363	0	0	#DIV/0!	#DIV/0!	#DIV/0!	9.15752e-05
P28062-2;P28062	Proteasome subunit beta type-8	PSMB8	sp|P28062-2|PSB8_HUMAN Isoform 2 of Proteasome subunit beta type-8 OS=Homo sapiens OX=9606 GN=PSMB8;sp|P28062|PSB8_HUMAN Proteasome subunit beta type-8 OS=Homo sapiens OX=9606 GN=PSMB8 PE=1 SV=3	20036	117590	87362	220590	17833	328330	0	6510.6	9874.9	20241	0	43562	74996	188918	5461.83	21267.7	13.7309	8.88286	0.0743893	0.142128
P28065-2;P28065	Proteasome subunit beta type-9	PSMB9	sp|P28065-2|PSB9_HUMAN Isoform LMP2.S of Proteasome subunit beta type-9 OS=Homo sapiens OX=9606 GN=PSMB9;sp|P28065|PSB9_HUMAN Proteasome subunit beta type-9 OS=Homo sapiens OX=9606 GN=PSMB9 PE=1 SV=2	147170	51192	42884	94343	109450	154280	0	0	0	0	0	0	80415.3	119358	0	0	#DIV/0!	#DIV/0!	0.0741081	0.00268213
P28066;P28066-2	Proteasome subunit alpha type-5	PSMA5	sp|P28066|PSA5_HUMAN Proteasome subunit alpha type-5 OS=Homo sapiens OX=9606 GN=PSMA5 PE=1 SV=3;sp|P28066-2|PSA5_HUMAN Isoform 2 of Proteasome subunit alpha type-5 OS=Homo sapiens OX=9606 GN=PSMA5	201210	178210	109860	172290	174610	152950	0	0	0	0	0	0	163093	166617	0	0	#DIV/0!	#DIV/0!	0.00401496	1.71085e-05
P28067	HLA class II histocompatibility antigen, DM alpha chain	HLA-DMA	sp|P28067|DMA_HUMAN HLA class II histocompatibility antigen, DM alpha chain OS=Homo sapiens OX=9606 GN=HLA-DMA PE=1 SV=1	0	10756	7935.3	0	0	13879	0	0	0	0	0	0	6230.43	4626.33	0	0	#DIV/0!	#DIV/0!	0.125095	0.373901
P28068	HLA class II histocompatibility antigen, DM beta chain	HLA-DMB	sp|P28068|DMB_HUMAN HLA class II histocompatibility antigen, DM beta chain OS=Homo sapiens OX=9606 GN=HLA-DMB PE=1 SV=2	223500	427940	381100	117340	35898	98841	0	0	0	0	0	0	344180	84026.3	0	0	#DIV/0!	#DIV/0!	0.00510348	0.0270564
P28070	Proteasome subunit beta type-4	PSMB4	sp|P28070|PSB4_HUMAN Proteasome subunit beta type-4 OS=Homo sapiens OX=9606 GN=PSMB4 PE=1 SV=4	75508	132580	187470	152390	51069	241570	0	0	0	0	0	0	131853	148343	0	0	#DIV/0!	#DIV/0!	0.0151076	0.0543376
P28072	Proteasome subunit beta type-6	PSMB6	sp|P28072|PSB6_HUMAN Proteasome subunit beta type-6 OS=Homo sapiens OX=9606 GN=PSMB6 PE=1 SV=4	89246	39866	36918	10868	79156	33130	0	0	0	0	0	0	55343.3	41051.3	0	0	#DIV/0!	#DIV/0!	0.0310594	0.110736
P28074;P28074-3;P28074-2	Proteasome subunit beta type-5	PSMB5	sp|P28074|PSB5_HUMAN Proteasome subunit beta type-5 OS=Homo sapiens OX=9606 GN=PSMB5 PE=1 SV=3;sp|P28074-3|PSB5_HUMAN Isoform 3 of Proteasome subunit beta type-5 OS=Homo sapiens OX=9606 GN=PSMB5;sp|P28074-2|PSB5_HUMAN Isoform 2 of Proteasome subunit beta t	52699	151560	127090	77014	10140	73249	6686.7	0	0	8326.9	0	0	110450	53467.7	2228.9	2775.63	49.5534	19.2632	0.0221536	0.0813062
P28288-2;P28288	ATP-binding cassette sub-family D member 3	ABCD3	sp|P28288-2|ABCD3_HUMAN Isoform 2 of ATP-binding cassette sub-family D member 3 OS=Homo sapiens OX=9606 GN=ABCD3;sp|P28288|ABCD3_HUMAN ATP-binding cassette sub-family D member 3 OS=Homo sapiens OX=9606 GN=ABCD3 PE=1 SV=1	0	0	0	0	17111	17728	0	0	0	0	0	0	0	11613	0	0	#DIV/0!	#DIV/0!	#DIV/0!	0.116241
P28331-3;P28331-4;P28331-5;P28331;P28331-2	NADH-ubiquinone oxidoreductase 75 kDa subunit, mitochondrial	NDUFS1	sp|P28331-3|NDUS1_HUMAN Isoform 3 of NADH-ubiquinone oxidoreductase 75 kDa subunit, mitochondrial OS=Homo sapiens OX=9606 GN=NDUFS1;sp|P28331-4|NDUS1_HUMAN Isoform 4 of NADH-ubiquinone oxidoreductase 75 kDa subunit, mitochondrial OS=Homo sapiens OX=9606 GN	0	0	0	29149	39779	39086	0	0	0	0	0	0	0	36004.7	0	0	#DIV/0!	#DIV/0!	#DIV/0!	0.000467589
P28799;P28799-2;P28799-3	Granulins;Acrogranin;Paragranulin;Granulin-1;Granulin-2;Granulin-3;Granulin-4;Granulin-5;Granulin-6;Granulin-7	GRN	sp|P28799|GRN_HUMAN Progranulin OS=Homo sapiens OX=9606 GN=GRN PE=1 SV=2;sp|P28799-2|GRN_HUMAN Isoform 2 of Progranulin OS=Homo sapiens OX=9606 GN=GRN	9308.8	27792	13885	16639	23787	15386	8029.4	0	0	0	0	0	16995.3	18604	2676.47	0	6.34989	#DIV/0!	0.0810246	0.00206766
P28838-2;P28838	Cytosol aminopeptidase	LAP3	sp|P28838-2|AMPL_HUMAN Isoform 2 of Cytosol aminopeptidase OS=Homo sapiens OX=9606 GN=LAP3;sp|P28838|AMPL_HUMAN Cytosol aminopeptidase OS=Homo sapiens OX=9606 GN=LAP3 PE=1 SV=3	0	0	0	8024.8	3024.2	92929	0	0	0	2408.3	1765.4	0	0	34659.3	0	1391.23	#DIV/0!	24.9127	#DIV/0!	0.317869
P29034	Protein S100-A2	S100A2	sp|P29034|S10A2_HUMAN Protein S100-A2 OS=Homo sapiens OX=9606 GN=S100A2 PE=1 SV=3	268100	314960	310060	667310	1062800	611200	0	0	0	33334	0	0	297707	780437	0	11111.3	#DIV/0!	70.2379	3.67401e-05	0.00570283
P29144	Tripeptidyl-peptidase 2	TPP2	sp|P29144|TPP2_HUMAN Tripeptidyl-peptidase 2 OS=Homo sapiens OX=9606 GN=TPP2 PE=1 SV=4	4422.1	5938.5	3185.8	42124	0	77263	0	0	0	9336	0	4911.7	4515.47	39795.7	0	4749.23	#DIV/0!	8.37939	0.00476422	0.194263
P29279-2;P29279	Connective tissue growth factor	CTGF	sp|P29279-2|CCN2_HUMAN Isoform 2 of CCN family member 2 OS=Homo sapiens OX=9606 GN=CCN2;sp|P29279|CCN2_HUMAN CCN family member 2 OS=Homo sapiens OX=9606 GN=CCN2 PE=1 SV=2	23714	13611	8148.9	4414.3	0	6043.3	0	0	0	0	0	0	15158	3485.87	0	0	#DIV/0!	#DIV/0!	0.0292528	0.125678
P29401;P29401-2	Transketolase	TKT	sp|P29401|TKT_HUMAN Transketolase OS=Homo sapiens OX=9606 GN=TKT PE=1 SV=3;sp|P29401-2|TKT_HUMAN Isoform 2 of Transketolase OS=Homo sapiens OX=9606 GN=TKT	128260	98563	67720	159110	19831	187000	2555.1	0	2829.7	0	4409.6	0	98181	121980	1794.93	1469.87	54.699	82.9873	0.00530173	0.0802719
P29508-2;P29508;P48594	Serpin B3	SERPINB3	sp|P29508-2|SPB3_HUMAN Isoform 2 of Serpin B3 OS=Homo sapiens OX=9606 GN=SERPINB3;sp|P29508|SPB3_HUMAN Serpin B3 OS=Homo sapiens OX=9606 GN=SERPINB3 PE=1 SV=2	3838.7	17075	17659	36488	2262.9	73415	0	0	0	0	0	0	12857.6	37388.6	0	0	#DIV/0!	#DIV/0!	0.0464301	0.1429
P29590-14;P29590-10;P29590-4;P29590-12;P29590-2;P29590-5;P29590-9;P29590-13;P29590-3;P29590-8;P29590-11;P29590	Protein PML	PML	sp|P29590-14|PML_HUMAN Isoform PML-14 of Protein PML OS=Homo sapiens OX=9606 GN=PML;sp|P29590-10|PML_HUMAN Isoform PML-7 of Protein PML OS=Homo sapiens OX=9606 GN=PML;sp|P29590-4|PML_HUMAN Isoform PML-6 of Protein PML OS=Homo sapiens OX=9606 GN=PML;sp|P295	0	0	0	0	0	0	0	0	0	0	0	0	0	0	0	0	#DIV/0!	#DIV/0!	#DIV/0!	#DIV/0!
P29966	Myristoylated alanine-rich C-kinase substrate	MARCKS	sp|P29966|MARCS_HUMAN Myristoylated alanine-rich C-kinase substrate OS=Homo sapiens OX=9606 GN=MARCKS PE=1 SV=4	4424.7	17234	14864	13465	4888.8	9172.3	0	0	0	0	0	0	12174.2	9175.37	0	0	#DIV/0!	#DIV/0!	0.0364302	0.0207243
P29992	Guanine nucleotide-binding protein subunit alpha-11	GNA11	sp|P29992|GNA11_HUMAN Guanine nucleotide-binding protein subunit alpha-11 OS=Homo sapiens OX=9606 GN=GNA11 PE=1 SV=2	44469	37255	39895	10095	14134	13410	0	0	0	11317	0	0	40539.7	12546.3	0	3772.33	#DIV/0!	3.32588	4.30282e-05	0.0917295
P30041	Peroxiredoxin-6	PRDX6	sp|P30041|PRDX6_HUMAN Peroxiredoxin-6 OS=Homo sapiens OX=9606 GN=PRDX6 PE=1 SV=3	129170	42278	43545	89761	66305	116110	0	0	0	0	0	0	71664.3	90725.3	0	0	#DIV/0!	#DIV/0!	0.0673239	0.00323179
P30043	Flavin reductase (NADPH)	BLVRB	sp|P30043|BLVRB_HUMAN Flavin reductase (NADPH) OS=Homo sapiens OX=9606 GN=BLVRB PE=1 SV=3	7788.6	13484	10945	34163	22942	31845	0	0	0	0	0	0	10739.2	29650	0	0	#DIV/0!	#DIV/0!	0.00285866	0.000974167
P30044-2;P30044;P30044-4;P30044-3	Peroxiredoxin-5, mitochondrial	PRDX5	sp|P30044-2|PRDX5_HUMAN Isoform Cytoplasmic+peroxisomal of Peroxiredoxin-5, mitochondrial OS=Homo sapiens OX=9606 GN=PRDX5;sp|P30044|PRDX5_HUMAN Peroxiredoxin-5, mitochondrial OS=Homo sapiens OX=9606 GN=PRDX5 PE=1 SV=4;sp|P30044-4|PRDX5_HUMAN Isoform 4 of	27417	14009	12527	103320	104930	121930	8707.6	0	14105	3363.6	0	0	17984.3	110060	7604.2	1121.2	2.36505	98.1627	0.17315	5.62069e-05
P30048-2;P30048	Thioredoxin-dependent peroxide reductase, mitochondrial	PRDX3	sp|P30048-2|PRDX3_HUMAN Isoform 2 of Thioredoxin-dependent peroxide reductase, mitochondrial OS=Homo sapiens OX=9606 GN=PRDX3;sp|P30048|PRDX3_HUMAN Thioredoxin-dependent peroxide reductase, mitochondrial OS=Homo sapiens OX=9606 GN=PRDX3 PE=1 SV=3	2044	0	0	13306	0	24552	0	0	0	0	0	0	681.333	12619.3	0	0	#DIV/0!	#DIV/0!	0.373901	0.149962
P30084	Enoyl-CoA hydratase, mitochondrial	ECHS1	sp|P30084|ECHM_HUMAN Enoyl-CoA hydratase, mitochondrial OS=Homo sapiens OX=9606 GN=ECHS1 PE=1 SV=4	632.24	797.42	441.45	76989	83639	158660	0	1689.4	1951	485.72	0	0	623.703	106429	1213.47	161.907	0.513985	657.35	0.395356	0.0153723
P30086	Phosphatidylethanolamine-binding protein 1;Hippocampal cholinergic neurostimulating peptide	PEBP1	sp|P30086|PEBP1_HUMAN Phosphatidylethanolamine-binding protein 1 OS=Homo sapiens OX=9606 GN=PEBP1 PE=1 SV=3	6300.6	51030	49879	93209	0	27752	0	0	0	0	0	0	35736.5	40320.3	0	0	#DIV/0!	#DIV/0!	0.0721779	0.218268
P30101	Protein disulfide-isomerase A3	PDIA3	sp|P30101|PDIA3_HUMAN Protein disulfide-isomerase A3 OS=Homo sapiens OX=9606 GN=PDIA3 PE=1 SV=4	14062	9006.2	10191	140380	177310	149390	0	0	0	0	0	0	11086.4	155693	0	0	#DIV/0!	#DIV/0!	0.00190941	0.000150794
P30153	Serine/threonine-protein phosphatase 2A 65 kDa regulatory subunit A alpha isoform	PPP2R1A	sp|P30153|2AAA_HUMAN Serine/threonine-protein phosphatase 2A 65 kDa regulatory subunit A alpha isoform OS=Homo sapiens OX=9606 GN=PPP2R1A PE=1 SV=4	5829.4	0	8220.3	34476	28735	26905	0	10627	0	0	0	0	4683.23	30038.7	3542.33	0	1.32208	#DIV/0!	0.803962	0.000191949
P30519	Heme oxygenase 2	HMOX2	sp|P30519|HMOX2_HUMAN Heme oxygenase 2 OS=Homo sapiens OX=9606 GN=HMOX2 PE=1 SV=2	0	0	0	3957.8	5467.4	5623.8	0	0	0	0	0	0	0	5016.33	0	0	#DIV/0!	#DIV/0!	#DIV/0!	0.000701155
P30740;P30740-2	Leukocyte elastase inhibitor	SERPINB1	sp|P30740|ILEU_HUMAN Leukocyte elastase inhibitor OS=Homo sapiens OX=9606 GN=SERPINB1 PE=1 SV=1	62328	198940	160460	139140	28236	117200	70475	62505	93666	8032.1	0	57450	140576	94858.7	75548.7	21827.4	1.86073	4.34586	0.194171	0.129749
P30838	Aldehyde dehydrogenase, dimeric NADP-preferring	ALDH3A1	sp|P30838|AL3A1_HUMAN Aldehyde dehydrogenase, dimeric NADP-preferring OS=Homo sapiens OX=9606 GN=ALDH3A1 PE=1 SV=3	0	2178.4	0	24366	0	22298	0	0	0	0	0	0	726.133	15554.7	0	0	#DIV/0!	#DIV/0!	0.373901	0.116897
P31040;P31040-2;P31040-3	Succinate dehydrogenase [ubiquinone] flavoprotein subunit, mitochondrial	SDHA	sp|P31040|SDHA_HUMAN Succinate dehydrogenase [ubiquinone] flavoprotein subunit, mitochondrial OS=Homo sapiens OX=9606 GN=SDHA PE=1 SV=2;sp|P31040-2|SDHA_HUMAN Isoform 2 of Succinate dehydrogenase [ubiquinone] flavoprotein subunit, mitochondrial OS=Homo sap	0	3387.8	0	26629	37427	24818	0	0	0	0	0	0	1129.27	29624.7	0	0	#DIV/0!	#DIV/0!	0.373901	0.00166847
P31689-2;P31689	DnaJ homolog subfamily A member 1	DNAJA1	sp|P31689-2|DNJA1_HUMAN Isoform 2 of DnaJ homolog subfamily A member 1 OS=Homo sapiens OX=9606 GN=DNAJA1;sp|P31689|DNJA1_HUMAN DnaJ homolog subfamily A member 1 OS=Homo sapiens OX=9606 GN=DNAJA1 PE=1 SV=2	13319	4705.6	4262.6	31500	36720	40176	0	0	0	0	0	0	7429.07	36132	0	0	#DIV/0!	#DIV/0!	0.0653389	0.000137852
P31930	Cytochrome b-c1 complex subunit 1, mitochondrial	UQCRC1	sp|P31930|QCR1_HUMAN Cytochrome b-c1 complex subunit 1, mitochondrial OS=Homo sapiens OX=9606 GN=UQCRC1 PE=1 SV=3	0	0	0	41669	32742	63288	0	0	0	0	0	0	0	45899.7	0	0	#DIV/0!	#DIV/0!	#DIV/0!	0.00717202
P31937	3-hydroxyisobutyrate dehydrogenase, mitochondrial	HIBADH	sp|P31937|3HIDH_HUMAN 3-hydroxyisobutyrate dehydrogenase, mitochondrial OS=Homo sapiens OX=9606 GN=HIBADH PE=1 SV=2	0	871.67	0	16684	3108.2	26382	0	0	0	0	0	0	290.557	15391.4	0	0	#DIV/0!	#DIV/0!	0.373901	0.084754
P31939-2;P31939	Bifunctional purine biosynthesis protein PURH;Phosphoribosylaminoimidazolecarboxamide formyltransferase;IMP cyclohydrolase	ATIC	sp|P31939-2|PUR9_HUMAN Isoform 2 of Bifunctional purine biosynthesis protein ATIC OS=Homo sapiens OX=9606 GN=ATIC;sp|P31939|PUR9_HUMAN Bifunctional purine biosynthesis protein ATIC OS=Homo sapiens OX=9606 GN=ATIC PE=1 SV=3	2084.6	4469.2	3905.2	51872	8617.5	72534	0	0	0	1814	0	0	3486.33	44341.2	0	604.667	#DIV/0!	73.3316	0.00836787	0.081018
P31942-6;P31942-5;P31942-4;P31942-3;P31942-2;P31942	Heterogeneous nuclear ribonucleoprotein H3	HNRNPH3	sp|P31942-6|HNRH3_HUMAN Isoform 6 of Heterogeneous nuclear ribonucleoprotein H3 OS=Homo sapiens OX=9606 GN=HNRNPH3;sp|P31942-5|HNRH3_HUMAN Isoform 5 of Heterogeneous nuclear ribonucleoprotein H3 OS=Homo sapiens OX=9606 GN=HNRNPH3;sp|P31942-4|HNRH3_HUMAN Is	0	0	0	15703	0	15114	0	0	0	0	0	0	0	10272.3	0	0	#DIV/0!	#DIV/0!	#DIV/0!	0.116262
P31943	Heterogeneous nuclear ribonucleoprotein H;Heterogeneous nuclear ribonucleoprotein H, N-terminally processed	HNRNPH1	sp|P31943|HNRH1_HUMAN Heterogeneous nuclear ribonucleoprotein H OS=Homo sapiens OX=9606 GN=HNRNPH1 PE=1 SV=4	0	0	0	37617	0	36673	0	0	0	0	0	0	0	24763.3	0	0	#DIV/0!	#DIV/0!	#DIV/0!	0.116181
P31944	Caspase-14;Caspase-14 subunit p17, mature form;Caspase-14 subunit p10, mature form;Caspase-14 subunit p20, intermediate form;Caspase-14 subunit p8, intermediate form	CASP14	sp|P31944|CASPE_HUMAN Caspase-14 OS=Homo sapiens OX=9606 GN=CASP14 PE=1 SV=2	28340	0	64390	0	0	52612	0	161840	0	0	0	0	30910	17537.3	53946.7	0	0.572973	#DIV/0!	0.707131	0.373901
P31946-2;P31946	14-3-3 protein beta/alpha;14-3-3 protein beta/alpha, N-terminally processed	YWHAB	sp|P31946-2|1433B_HUMAN Isoform Short of 14-3-3 protein beta/alpha OS=Homo sapiens OX=9606 GN=YWHAB;sp|P31946|1433B_HUMAN 14-3-3 protein beta/alpha OS=Homo sapiens OX=9606 GN=YWHAB PE=1 SV=3	59653	85714	69193	68995	39398	61473	0	0	0	0	0	0	71520	56622	0	0	#DIV/0!	#DIV/0!	0.000715259	0.00310516
P31947-2;P31947	14-3-3 protein sigma	SFN	sp|P31947-2|1433S_HUMAN Isoform 2 of 14-3-3 protein sigma OS=Homo sapiens OX=9606 GN=SFN;sp|P31947|1433S_HUMAN 14-3-3 protein sigma OS=Homo sapiens OX=9606 GN=SFN PE=1 SV=1	115150	105370	89236	152510	584550	431510	0	3129.9	0	0	0	0	103252	389523	1043.3	0	98.9667	#DIV/0!	0.000179334	0.0369361
P31948-3;P31948;P31948-2	Stress-induced-phosphoprotein 1	STIP1	sp|P31948-3|STIP1_HUMAN Isoform 3 of Stress-induced-phosphoprotein 1 OS=Homo sapiens OX=9606 GN=STIP1;sp|P31948|STIP1_HUMAN Stress-induced-phosphoprotein 1 OS=Homo sapiens OX=9606 GN=STIP1 PE=1 SV=1;sp|P31948-2|STIP1_HUMAN Isoform 2 of Stress-induced-phosp	0	4593.1	0	34420	0	48576	0	0	0	0	0	0	1531.03	27665.3	0	0	#DIV/0!	#DIV/0!	0.373901	0.127557
P31949	Protein S100-A11;Protein S100-A11, N-terminally processed	S100A11	sp|P31949|S10AB_HUMAN Protein S100-A11 OS=Homo sapiens OX=9606 GN=S100A11 PE=1 SV=2	83193	132520	97797	60541	803430	123000	31461	49410	33645	0	0	0	104503	328990	38172	0	2.7377	#DIV/0!	0.0133772	0.238889
P32119;P32119-2	Peroxiredoxin-2	PRDX2	sp|P32119|PRDX2_HUMAN Peroxiredoxin-2 OS=Homo sapiens OX=9606 GN=PRDX2 PE=1 SV=5	111340	9086	9341.4	37101	95303	36567	0	0	0	0	0	0	43255.8	56323.7	0	0	#DIV/0!	#DIV/0!	0.272726	0.0445703
P32969	60S ribosomal protein L9	RPL9	sp|P32969|RL9_HUMAN 60S ribosomal protein L9 OS=Homo sapiens OX=9606 GN=RPL9P9 PE=1 SV=1	0	0	0	24427	54528	49631	0	0	14153	0	0	0	0	42862	4717.67	0	0	#DIV/0!	0.373901	0.0100587
P34897-3;P34897-2;P34897	Serine hydroxymethyltransferase, mitochondrial	SHMT2	sp|P34897-3|GLYM_HUMAN Isoform 3 of Serine hydroxymethyltransferase, mitochondrial OS=Homo sapiens OX=9606 GN=SHMT2;sp|P34897-2|GLYM_HUMAN Isoform 2 of Serine hydroxymethyltransferase, mitochondrial OS=Homo sapiens OX=9606 GN=SHMT2;sp|P34897|GLYM_HUMAN Ser	0	0	0	0	3336.7	6483	0	0	0	0	0	0	0	3273.23	0	0	#DIV/0!	#DIV/0!	#DIV/0!	0.155242
P34932;P34932-2	Heat shock 70 kDa protein 4	HSPA4	sp|P34932|HSP74_HUMAN Heat shock 70 kDa protein 4 OS=Homo sapiens OX=9606 GN=HSPA4 PE=1 SV=4;sp|P34932-2|HSP74_HUMAN Isoform 2 of Heat shock 70 kDa protein 4 OS=Homo sapiens OX=9606 GN=HSPA4	0	9162.2	5719.2	45523	0	36997	0	0	0	0	0	0	4960.47	27506.7	0	0	#DIV/0!	#DIV/0!	0.136957	0.120345
P35221-2;P35221;P35221-3	Catenin alpha-1	CTNNA1	sp|P35221-2|CTNA1_HUMAN Isoform 2 of Catenin alpha-1 OS=Homo sapiens OX=9606 GN=CTNNA1;sp|P35221|CTNA1_HUMAN Catenin alpha-1 OS=Homo sapiens OX=9606 GN=CTNNA1 PE=1 SV=1;sp|P35221-3|CTNA1_HUMAN Isoform 3 of Catenin alpha-1 OS=Homo sapiens OX=9606 GN=CTNNA1	0	0	4419.6	24242	8727.9	30341	0	0	0	0	0	0	1473.2	21103.6	0	0	#DIV/0!	#DIV/0!	0.373901	0.0304925
P35232	Prohibitin	PHB	sp|P35232|PHB1_HUMAN Prohibitin 1 OS=Homo sapiens OX=9606 GN=PHB1 PE=1 SV=1	0	0	0	85925	0	103020	4817.7	0	10398	11111	0	0	0	62981.7	5071.9	3703.67	0	17.0052	0.166645	0.138428
P35241;P35241-5;P35241-4;P35241-2;P35241-3	Radixin	RDX	sp|P35241|RADI_HUMAN Radixin OS=Homo sapiens OX=9606 GN=RDX PE=1 SV=1;sp|P35241-5|RADI_HUMAN Isoform 5 of Radixin OS=Homo sapiens OX=9606 GN=RDX;sp|P35241-4|RADI_HUMAN Isoform 4 of Radixin OS=Homo sapiens OX=9606 GN=RDX	163620	295150	213810	54008	4782.7	49794	7194.8	3363.2	0	2545.8	0	18682	224193	36194.9	3519.33	7075.93	63.7034	5.11521	0.00453583	0.158154
P35527;CON__P35527	Keratin, type I cytoskeletal 9	KRT9	sp|P35527|K1C9_HUMAN Keratin, type I cytoskeletal 9 OS=Homo sapiens OX=9606 GN=KRT9 PE=1 SV=3;	25597	13932	26925	30992	42866	196890	4797100	2951700	1206000	2153200	440700	394510	22151.3	90249.3	2.98493e+06	996137	0.00742105	0.0905993	0.0460402	0.194051										+
P35579;P35579-2;P35580;P35580-5;P35580-2;P35580-3;P35580-4;P35749-4;P35749-3;P35749;P35749-2	Myosin-9	MYH9	sp|P35579|MYH9_HUMAN Myosin-9 OS=Homo sapiens OX=9606 GN=MYH9 PE=1 SV=4;sp|P35579-2|MYH9_HUMAN Isoform 2 of Myosin-9 OS=Homo sapiens OX=9606 GN=MYH9	9297.3	20401	58972	402000	89167	285440	2024.2	2495.3	2063.2	2940.7	11023	2524.4	29556.8	258869	2194.23	5496.03	13.4702	47.1011	0.143264	0.0500981
P35606-2;P35606	Coatomer subunit beta	COPB2	sp|P35606-2|COPB2_HUMAN Isoform 2 of Coatomer subunit beta OS=Homo sapiens OX=9606 GN=COPB2;sp|P35606|COPB2_HUMAN Coatomer subunit beta OS=Homo sapiens OX=9606 GN=COPB2 PE=1 SV=2	0	0	0	26308	0	28205	0	0	0	0	0	0	0	18171	0	0	#DIV/0!	#DIV/0!	#DIV/0!	0.116598
P35613-3;P35613-4;P35613-2;P35613	Basigin	BSG	sp|P35613-3|BASI_HUMAN Isoform 3 of Basigin OS=Homo sapiens OX=9606 GN=BSG;sp|P35613-4|BASI_HUMAN Isoform 4 of Basigin OS=Homo sapiens OX=9606 GN=BSG;sp|P35613-2|BASI_HUMAN Isoform 2 of Basigin OS=Homo sapiens OX=9606 GN=BSG;sp|P35613|BASI_HUMAN Basigin OS	0	0	0	41161	30177	46767	0	0	0	0	0	0	0	39368.3	0	0	#DIV/0!	#DIV/0!	#DIV/0!	0.00127467
P35754	Glutaredoxin-1	GLRX	sp|P35754|GLRX1_HUMAN Glutaredoxin-1 OS=Homo sapiens OX=9606 GN=GLRX PE=1 SV=2	0	35731	29111	44953	0	30680	0	0	0	0	0	0	21614	25211	0	0	#DIV/0!	#DIV/0!	0.120246	0.130085
P36542-2;P36542	ATP synthase subunit gamma, mitochondrial	ATP5C1	sp|P36542-2|ATPG_HUMAN Isoform Heart of ATP synthase subunit gamma, mitochondrial OS=Homo sapiens OX=9606 GN=ATP5F1C;sp|P36542|ATPG_HUMAN ATP synthase subunit gamma, mitochondrial OS=Homo sapiens OX=9606 GN=ATP5F1C PE=1 SV=1	0	0	0	38812	6982	46141	0	0	0	0	0	0	0	30645	0	0	#DIV/0!	#DIV/0!	#DIV/0!	0.0633272
P36543-2;P36543	V-type proton ATPase subunit E 1	ATP6V1E1	sp|P36543-2|VATE1_HUMAN Isoform 2 of V-type proton ATPase subunit E 1 OS=Homo sapiens OX=9606 GN=ATP6V1E1;sp|P36543|VATE1_HUMAN V-type proton ATPase subunit E 1 OS=Homo sapiens OX=9606 GN=ATP6V1E1 PE=1 SV=1	4660.9	6235.9	7874.7	13398	0	15940	0	0	0	0	0	0	6257.17	9779.33	0	0	#DIV/0!	#DIV/0!	0.00251969	0.119094
P36578	60S ribosomal protein L4	RPL4	sp|P36578|RL4_HUMAN 60S ribosomal protein L4 OS=Homo sapiens OX=9606 GN=RPL4 PE=1 SV=5	0	0	0	45882	0	40430	0	0	0	0	0	0	0	28770.7	0	0	#DIV/0!	#DIV/0!	#DIV/0!	0.117701
P36952;P36952-2	Serpin B5	SERPINB5	sp|P36952|SPB5_HUMAN Serpin B5 OS=Homo sapiens OX=9606 GN=SERPINB5 PE=1 SV=2	32621	82978	74398	77171	42373	57785	0	0	0	0	0	0	63332.3	59109.7	0	0	#DIV/0!	#DIV/0!	0.0152013	0.00420243
P36955;CON__Q95121	Pigment epithelium-derived factor	SERPINF1	sp|P36955|PEDF_HUMAN Pigment epithelium-derived factor OS=Homo sapiens OX=9606 GN=SERPINF1 PE=1 SV=4	109170	177220	204650	41028	19156	24149	0	0	0	0	0	0	163680	28111	0	0	#DIV/0!	#DIV/0!	0.00448682	0.0131785
P36957-2;P36957	Dihydrolipoyllysine-residue succinyltransferase component of 2-oxoglutarate dehydrogenase complex, mitochondrial	DLST	sp|P36957-2|ODO2_HUMAN Isoform 2 of Dihydrolipoyllysine-residue succinyltransferase component of 2-oxoglutarate dehydrogenase complex, mitochondrial OS=Homo sapiens OX=9606 GN=DLST;sp|P36957|ODO2_HUMAN Dihydrolipoyllysine-residue succinyltransferase compon	0	12719	0	52255	25979	67404	43062	51333	0	0	0	0	4239.67	48546	31465	0	0.134742	#DIV/0!	0.173623	0.0159749
P37802;P37802-2	Transgelin-2	TAGLN2	sp|P37802|TAGL2_HUMAN Transgelin-2 OS=Homo sapiens OX=9606 GN=TAGLN2 PE=1 SV=3;sp|P37802-2|TAGL2_HUMAN Isoform 2 of Transgelin-2 OS=Homo sapiens OX=9606 GN=TAGLN2	0	180490	204070	239150	0	347710	0	0	0	0	0	0	128187	195620	0	0	#DIV/0!	#DIV/0!	0.11761	0.129546
P63092-3;P63092-2;P38405;P63092;P63092-4;P38405-2;Q5JWF2-2;Q5JWF2;P38405-3	Guanine nucleotide-binding protein G(s) subunit alpha isoforms short;Guanine nucleotide-binding protein G(olf) subunit alpha;Guanine nucleotide-binding protein G(s) subunit alpha isoforms XLas	GNAS;GNAL	sp|P63092-3|GNAS2_HUMAN Isoform 3 of Guanine nucleotide-binding protein G(s) subunit alpha isoforms short OS=Homo sapiens OX=9606 GN=GNAS;sp|P63092-2|GNAS2_HUMAN Isoform Gnas-2 of Guanine nucleotide-binding protein G(s) subunit alpha isoforms short OS=Homo	69121	8699.1	8256.1	5270.4	36094	0	0	0	0	0	0	0	28692.1	13788.1	0	0	#DIV/0!	#DIV/0!	0.228805	0.2878
P38606-2;P38606	V-type proton ATPase catalytic subunit A	ATP6V1A	sp|P38606-2|VATA_HUMAN Isoform 2 of V-type proton ATPase catalytic subunit A OS=Homo sapiens OX=9606 GN=ATP6V1A;sp|P38606|VATA_HUMAN V-type proton ATPase catalytic subunit A OS=Homo sapiens OX=9606 GN=ATP6V1A PE=1 SV=2	10041	0	0	0	0	78218	0	0	0	0	0	0	3347	26072.7	0	0	#DIV/0!	#DIV/0!	0.373901	0.373901
P38646	Stress-70 protein, mitochondrial	HSPA9	sp|P38646|GRP75_HUMAN Stress-70 protein, mitochondrial OS=Homo sapiens OX=9606 GN=HSPA9 PE=1 SV=2	9033.6	1000	696.86	147500	82311	167740	0	401.8	0	0	0	0	3576.82	132517	133.933	0	26.706	#DIV/0!	0.276263	0.00678423
P39023	60S ribosomal protein L3	RPL3	sp|P39023|RL3_HUMAN 60S ribosomal protein L3 OS=Homo sapiens OX=9606 GN=RPL3 PE=1 SV=2	0	0	0	35991	44213	42705	0	0	0	0	0	0	0	40969.7	0	0	#DIV/0!	#DIV/0!	#DIV/0!	8.46958e-05
P39656-2;P39656-3;P39656	Dolichyl-diphosphooligosaccharide--protein glycosyltransferase 48 kDa subunit	DDOST	sp|P39656-2|OST48_HUMAN Isoform 2 of Dolichyl-diphosphooligosaccharide--protein glycosyltransferase 48 kDa subunit OS=Homo sapiens OX=9606 GN=DDOST;sp|P39656-3|OST48_HUMAN Isoform 3 of Dolichyl-diphosphooligosaccharide--protein glycosyltransferase 48 kDa s	0	0	0	21636	17417	31187	0	0	0	0	0	0	0	23413.3	0	0	#DIV/0!	#DIV/0!	#DIV/0!	0.00454067
P40189-2;P40189-3;P40189	Interleukin-6 receptor subunit beta	IL6ST	sp|P40189-2|IL6RB_HUMAN Isoform 2 of Interleukin-6 receptor subunit beta OS=Homo sapiens OX=9606 GN=IL6ST;sp|P40189-3|IL6RB_HUMAN Isoform 3 of Interleukin-6 receptor subunit beta OS=Homo sapiens OX=9606 GN=IL6ST;sp|P40189|IL6RB_HUMAN Interleukin-6 receptor	25617	5239.4	3380.1	0	0	0	0	0	0	0	0	0	11412.2	0	0	0	#DIV/0!	#DIV/0!	0.184364	#DIV/0!
P40199	Carcinoembryonic antigen-related cell adhesion molecule 6	CEACAM6	sp|P40199|CEAM6_HUMAN Carcinoembryonic antigen-related cell adhesion molecule 6 OS=Homo sapiens OX=9606 GN=CEACAM6 PE=1 SV=4	24441	90551	92822	66958	24721	47716	0	0	0	0	0	0	69271.3	46465	0	0	#DIV/0!	#DIV/0!	0.0366078	0.0190076
P40227;P40227-2	T-complex protein 1 subunit zeta	CCT6A	sp|P40227|TCPZ_HUMAN T-complex protein 1 subunit zeta OS=Homo sapiens OX=9606 GN=CCT6A PE=1 SV=3;sp|P40227-2|TCPZ_HUMAN Isoform 2 of T-complex protein 1 subunit zeta OS=Homo sapiens OX=9606 GN=CCT6A	8619.1	134750	25474	527790	57856	1671300	20280	11628	12492	0	0	4565.4	56281	752315	14800	1521.8	3.80277	494.359	0.35432	0.192162
P40306	Proteasome subunit beta type-10	PSMB10	sp|P40306|PSB10_HUMAN Proteasome subunit beta type-10 OS=Homo sapiens OX=9606 GN=PSMB10 PE=1 SV=1	33751	29976	28556	49467	35109	70069	0	0	0	0	0	0	30761	51548.3	0	0	#DIV/0!	#DIV/0!	3.80505e-05	0.00707648
P40616-2;P40616	ADP-ribosylation factor-like protein 1	ARL1	sp|P40616-2|ARL1_HUMAN Isoform 2 of ADP-ribosylation factor-like protein 1 OS=Homo sapiens OX=9606 GN=ARL1;sp|P40616|ARL1_HUMAN ADP-ribosylation factor-like protein 1 OS=Homo sapiens OX=9606 GN=ARL1 PE=1 SV=1	0	2449.1	2000	27081	10182	35863	0	0	0	0	0	0	1483.03	24375.3	0	0	#DIV/0!	#DIV/0!	0.120154	0.0318374
P40925-2;P40925;P40925-3	Malate dehydrogenase, cytoplasmic	MDH1	sp|P40925-2|MDHC_HUMAN Isoform 2 of Malate dehydrogenase, cytoplasmic OS=Homo sapiens OX=9606 GN=MDH1;sp|P40925|MDHC_HUMAN Malate dehydrogenase, cytoplasmic OS=Homo sapiens OX=9606 GN=MDH1 PE=1 SV=4;sp|P40925-3|MDHC_HUMAN Isoform 3 of Malate dehydrogenase,	36234	33323	35060	32915	0	47442	0	0	0	0	0	0	34872.3	26785.7	0	0	#DIV/0!	#DIV/0!	2.06584e-06	0.128951
P40926;P40926-2	Malate dehydrogenase, mitochondrial	MDH2	sp|P40926|MDHM_HUMAN Malate dehydrogenase, mitochondrial OS=Homo sapiens OX=9606 GN=MDH2 PE=1 SV=3;sp|P40926-2|MDHM_HUMAN Isoform 2 of Malate dehydrogenase, mitochondrial OS=Homo sapiens OX=9606 GN=MDH2	30876	57995	75392	311370	39271	128540	9066.8	0	0	0	0	0	54754.3	159727	3022.27	0	18.117	#DIV/0!	0.0176977	0.116839
P40939	Trifunctional enzyme subunit alpha, mitochondrial;Long-chain enoyl-CoA hydratase;Long chain 3-hydroxyacyl-CoA dehydrogenase	HADHA	sp|P40939|ECHA_HUMAN Trifunctional enzyme subunit alpha, mitochondrial OS=Homo sapiens OX=9606 GN=HADHA PE=1 SV=2	0	0	0	104870	19616	85925	0	0	31093	27299	0	0	0	70137	10364.3	9099.67	0	7.70764	0.373901	0.089853
P41091;Q2VIR3-2;Q2VIR3	Eukaryotic translation initiation factor 2 subunit 3;Putative eukaryotic translation initiation factor 2 subunit 3-like protein	EIF2S3;EIF2S3L	sp|P41091|IF2G_HUMAN Eukaryotic translation initiation factor 2 subunit 3 OS=Homo sapiens OX=9606 GN=EIF2S3 PE=1 SV=3;sp|Q2VIR3-2|IF2GL_HUMAN Isoform 2 of Eukaryotic translation initiation factor 2 subunit 3B OS=Homo sapiens OX=9606 GN=EIF2S3B;sp|Q2VIR3|IF	5251.7	5111.6	4702.8	30315	10986	30313	0	0	0	0	0	0	5022.03	23871.3	0	0	#DIV/0!	#DIV/0!	6.88473e-06	0.020741
P61163;P42025	Alpha-centractin;Beta-centractin	ACTR1A;ACTR1B	sp|P61163|ACTZ_HUMAN Alpha-centractin OS=Homo sapiens OX=9606 GN=ACTR1A PE=1 SV=1;sp|P42025|ACTY_HUMAN Beta-centractin OS=Homo sapiens OX=9606 GN=ACTR1B PE=1 SV=1	7906.7	0	0	11914	72172	10240	0	0	0	0	0	0	2635.57	31442	0	0	#DIV/0!	#DIV/0!	0.373901	0.197587
P42126-2;P42126	Enoyl-CoA delta isomerase 1, mitochondrial	ECI1	sp|P42126-2|ECI1_HUMAN Isoform 2 of Enoyl-CoA delta isomerase 1, mitochondrial OS=Homo sapiens OX=9606 GN=ECI1;sp|P42126|ECI1_HUMAN Enoyl-CoA delta isomerase 1, mitochondrial OS=Homo sapiens OX=9606 GN=ECI1 PE=1 SV=1	0	14104	14587	19440	0	44240	23143	19148	22588	39930	0	24420	9563.67	21226.7	21626.3	21450	0.442223	0.989588	0.0712324	0.990313
P42330;P42330-2	Aldo-keto reductase family 1 member C3	AKR1C3	sp|P42330|AK1C3_HUMAN Aldo-keto reductase family 1 member C3 OS=Homo sapiens OX=9606 GN=AKR1C3 PE=1 SV=4;sp|P42330-2|AK1C3_HUMAN Isoform 2 of Aldo-keto reductase family 1 member C3 OS=Homo sapiens OX=9606 GN=AKR1C3	12870	3278.1	3793.8	18998	0	69466	0	0	0	0	43697	0	6647.3	29488	0	14565.7	#DIV/0!	2.02449	0.0997552	0.587498
P42685;P42685-2	Tyrosine-protein kinase FRK	FRK	sp|P42685|FRK_HUMAN Tyrosine-protein kinase FRK OS=Homo sapiens OX=9606 GN=FRK PE=1 SV=1;sp|P42685-2|FRK_HUMAN Isoform 2 of Tyrosine-protein kinase FRK OS=Homo sapiens OX=9606 GN=FRK	45585	21215	19603	15473	19169	18243	0	0	0	0	0	0	28801	17628.3	0	0	#DIV/0!	#DIV/0!	0.0266162	9.19829e-05
P42704	Leucine-rich PPR motif-containing protein, mitochondrial	LRPPRC	sp|P42704|LPPRC_HUMAN Leucine-rich PPR motif-containing protein, mitochondrial OS=Homo sapiens OX=9606 GN=LRPPRC PE=1 SV=3	0	178500	246900	184720	97675	41528	0	0	0	0	0	0	141800	107974	0	0	#DIV/0!	#DIV/0!	0.126297	0.0605512
P42830	C-X-C motif chemokine 5;ENA-78(8-78);ENA-78(9-78)	CXCL5	sp|P42830|CXCL5_HUMAN C-X-C motif chemokine 5 OS=Homo sapiens OX=9606 GN=CXCL5 PE=1 SV=1	32574	10241	12175	17886	14357	23228	0	0	0	0	0	0	18330	18490.3	0	0	#DIV/0!	#DIV/0!	0.0622518	0.00200262
P43304-2;P43304	Glycerol-3-phosphate dehydrogenase, mitochondrial	GPD2	sp|P43304-2|GPDM_HUMAN Isoform 2 of Glycerol-3-phosphate dehydrogenase, mitochondrial OS=Homo sapiens OX=9606 GN=GPD2;sp|P43304|GPDM_HUMAN Glycerol-3-phosphate dehydrogenase, mitochondrial OS=Homo sapiens OX=9606 GN=GPD2 PE=1 SV=3	0	0	0	41402	28157	58595	0	0	0	24532	0	0	0	42718	0	8177.33	#DIV/0!	5.22395	#DIV/0!	0.0453164
P43490	Nicotinamide phosphoribosyltransferase	NAMPT	sp|P43490|NAMPT_HUMAN Nicotinamide phosphoribosyltransferase OS=Homo sapiens OX=9606 GN=NAMPT PE=1 SV=1	0	31739	23150	114440	0	59783	0	0	0	0	0	0	18296.3	58074.3	0	0	#DIV/0!	#DIV/0!	0.125764	0.153696
P43686-2;P43686	26S protease regulatory subunit 6B	PSMC4	sp|P43686-2|PRS6B_HUMAN Isoform 2 of 26S proteasome regulatory subunit 6B OS=Homo sapiens OX=9606 GN=PSMC4;sp|P43686|PRS6B_HUMAN 26S proteasome regulatory subunit 6B OS=Homo sapiens OX=9606 GN=PSMC4 PE=1 SV=2	0	0	0	19592	30814	21646	0	0	0	0	0	0	0	24017.3	0	0	#DIV/0!	#DIV/0!	#DIV/0!	0.00223704
P45880-2;P45880;P45880-1	Voltage-dependent anion-selective channel protein 2	VDAC2	sp|P45880-2|VDAC2_HUMAN Isoform 2 of Voltage-dependent anion-selective channel protein 2 OS=Homo sapiens OX=9606 GN=VDAC2;sp|P45880|VDAC2_HUMAN Voltage-dependent anion-selective channel protein 2 OS=Homo sapiens OX=9606 GN=VDAC2 PE=1 SV=2;sp|P45880-1|VDAC2	0	10649	0	177230	89155	170640	0	0	0	0	0	0	3549.67	145675	0	0	#DIV/0!	#DIV/0!	0.373901	0.00677638
P46060	Ran GTPase-activating protein 1	RANGAP1	sp|P46060|RAGP1_HUMAN Ran GTPase-activating protein 1 OS=Homo sapiens OX=9606 GN=RANGAP1 PE=1 SV=1	0	0	0	6857.3	0	8841.4	0	0	0	0	0	0	0	5232.9	0	0	#DIV/0!	#DIV/0!	#DIV/0!	0.122431
P46459-2;P46459	Vesicle-fusing ATPase	NSF	sp|P46459-2|NSF_HUMAN Isoform 2 of Vesicle-fusing ATPase OS=Homo sapiens OX=9606 GN=NSF;sp|P46459|NSF_HUMAN Vesicle-fusing ATPase OS=Homo sapiens OX=9606 GN=NSF PE=1 SV=3	6838.9	0	0	0	37690	0	0	0	0	0	0	0	2279.63	12563.3	0	0	#DIV/0!	#DIV/0!	0.373901	0.373901
P46777	60S ribosomal protein L5	RPL5	sp|P46777|RL5_HUMAN 60S ribosomal protein L5 OS=Homo sapiens OX=9606 GN=RPL5 PE=1 SV=3	0	0	0	21820	16044	79177	0	25877	0	4472.5	0	0	0	39013.7	8625.67	1490.83	0	26.169	0.373901	0.136871
P46778	60S ribosomal protein L21	RPL21	sp|P46778|RL21_HUMAN 60S ribosomal protein L21 OS=Homo sapiens OX=9606 GN=RPL21 PE=1 SV=2	0	0	0	35558	24309	34882	0	0	0	0	0	0	0	31583	0	0	#DIV/0!	#DIV/0!	#DIV/0!	0.00097331
P46779-4;P46779-5;P46779;P46779-2;P46779-3	60S ribosomal protein L28	RPL28	sp|P46779-4|RL28_HUMAN Isoform 4 of 60S ribosomal protein L28 OS=Homo sapiens OX=9606 GN=RPL28;sp|P46779-5|RL28_HUMAN Isoform 5 of 60S ribosomal protein L28 OS=Homo sapiens OX=9606 GN=RPL28;sp|P46779|RL28_HUMAN 60S ribosomal protein L28 OS=Homo sapiens OX=	0	0	0	8168.5	66740	10823	0	0	0	0	0	0	0	28577.2	0	0	#DIV/0!	#DIV/0!	#DIV/0!	0.208877
P46781	40S ribosomal protein S9	RPS9	sp|P46781|RS9_HUMAN 40S ribosomal protein S9 OS=Homo sapiens OX=9606 GN=RPS9 PE=1 SV=3	0	7711.6	0	15814	11971	22829	0	9599.9	0	0	0	0	2570.53	16871.3	3199.97	0	0.8033	#DIV/0!	0.885548	0.00605596
P46926-2;P46926	Glucosamine-6-phosphate isomerase 1	GNPDA1	sp|P46926-2|GNPI1_HUMAN Isoform 2 of Glucosamine-6-phosphate isomerase 1 OS=Homo sapiens OX=9606 GN=GNPDA1;sp|P46926|GNPI1_HUMAN Glucosamine-6-phosphate isomerase 1 OS=Homo sapiens OX=9606 GN=GNPDA1 PE=1 SV=1	49364	31932	35356	18652	0	29022	0	0	0	21696	0	0	38884	15891.3	0	7232	#DIV/0!	2.19736	0.00188011	0.48087
P46940	Ras GTPase-activating-like protein IQGAP1	IQGAP1	sp|P46940|IQGA1_HUMAN Ras GTPase-activating-like protein IQGAP1 OS=Homo sapiens OX=9606 GN=IQGAP1 PE=1 SV=1	49787	70092	52558	100930	64857	82392	24050	10957	0	0	0	0	57479	82726.3	11669	0	4.92579	#DIV/0!	0.0082614	0.00136024
P47755;P47755-2	F-actin-capping protein subunit alpha-2	CAPZA2	sp|P47755|CAZA2_HUMAN F-actin-capping protein subunit alpha-2 OS=Homo sapiens OX=9606 GN=CAPZA2 PE=1 SV=3;sp|P47755-2|CAZA2_HUMAN Isoform 2 of F-actin-capping protein subunit alpha-2 OS=Homo sapiens OX=9606 GN=CAPZA2	49488	69008	73172	58347	37736	71339	0	0	0	31240	0	0	63889.3	55807.3	0	10413.3	#DIV/0!	5.35922	0.00093954	0.0336293
P47756;P47756-1	F-actin-capping protein subunit beta	CAPZB	sp|P47756|CAPZB_HUMAN F-actin-capping protein subunit beta OS=Homo sapiens OX=9606 GN=CAPZB PE=1 SV=5;sp|P47756-1|CAPZB_HUMAN Isoform 2 of F-actin-capping protein subunit beta OS=Homo sapiens OX=9606 GN=CAPZB	29805	58120	53433	26594	58529	22130	0	27808	0	0	0	0	47119.3	35751	9269.33	0	5.08336	#DIV/0!	0.0412507	0.0355548
P47895	Aldehyde dehydrogenase family 1 member A3	ALDH1A3	sp|P47895|AL1A3_HUMAN Aldehyde dehydrogenase family 1 member A3 OS=Homo sapiens OX=9606 GN=ALDH1A3 PE=1 SV=2	40913	17539	15755	200490	54203	185870	28805	30103	39944	0	0	14811	24735.7	146854	32950.7	4937	0.750688	29.7457	0.4051	0.0386364
P47897-2;P47897	Glutamine--tRNA ligase	QARS	sp|P47897-2|SYQ_HUMAN Isoform 2 of Glutamine--tRNA ligase OS=Homo sapiens OX=9606 GN=QARS1;sp|P47897|SYQ_HUMAN Glutamine--tRNA ligase OS=Homo sapiens OX=9606 GN=QARS1 PE=1 SV=1	0	0	0	26888	10851	15309	0	30696	41611	19869	0	0	0	17682.7	24102.3	6623	0	2.66989	0.125101	0.247139
P47929	Galectin-7	LGALS7	sp|P47929|LEG7_HUMAN Galectin-7 OS=Homo sapiens OX=9606 GN=LGALS7B PE=1 SV=2	0	430.65	0	39991	6097.3	38247	0	0	0	0	0	0	143.55	28111.8	0	0	#DIV/0!	#DIV/0!	0.373901	0.0632203
P48047	ATP synthase subunit O, mitochondrial	ATP5O	sp|P48047|ATPO_HUMAN ATP synthase subunit O, mitochondrial OS=Homo sapiens OX=9606 GN=ATP5PO PE=1 SV=1	0	0	0	69166	26100	86519	0	0	0	0	0	0	0	60595	0	0	#DIV/0!	#DIV/0!	#DIV/0!	0.0279442
P48147	Prolyl endopeptidase	PREP	sp|P48147|PPCE_HUMAN Prolyl endopeptidase OS=Homo sapiens OX=9606 GN=PREP PE=1 SV=2	27288	14832	8651.5	20377	19599	50575	0	0	0	0	0	0	16923.8	30183.7	0	0	#DIV/0!	#DIV/0!	0.0366476	0.0415659
P48444-2;P48444	Coatomer subunit delta	ARCN1	sp|P48444-2|COPD_HUMAN Isoform 2 of Coatomer subunit delta OS=Homo sapiens OX=9606 GN=ARCN1;sp|P48444|COPD_HUMAN Coatomer subunit delta OS=Homo sapiens OX=9606 GN=ARCN1 PE=1 SV=1	0	0	0	3608.7	0	12233	0	0	0	0	0	0	0	5280.57	0	0	#DIV/0!	#DIV/0!	#DIV/0!	0.219331
P48643;P48643-2	T-complex protein 1 subunit epsilon	CCT5	sp|P48643|TCPE_HUMAN T-complex protein 1 subunit epsilon OS=Homo sapiens OX=9606 GN=CCT5 PE=1 SV=1;sp|P48643-2|TCPE_HUMAN Isoform 2 of T-complex protein 1 subunit epsilon OS=Homo sapiens OX=9606 GN=CCT5	2396	0	0	69884	44626	123870	0	0	0	0	0	0	798.667	79460	0	0	#DIV/0!	#DIV/0!	0.373901	0.0272806
P48735-2;P48735	Isocitrate dehydrogenase [NADP], mitochondrial	IDH2	sp|P48735-2|IDHP_HUMAN Isoform 2 of Isocitrate dehydrogenase [NADP], mitochondrial OS=Homo sapiens OX=9606 GN=IDH2;sp|P48735|IDHP_HUMAN Isocitrate dehydrogenase [NADP], mitochondrial OS=Homo sapiens OX=9606 GN=IDH2 PE=1 SV=2	0	0	0	34201	27308	59505	45251	12001	68573	53013	0	83578	0	40338	41941.7	45530.3	0	0.885959	0.0629605	0.853143
P49006	MARCKS-related protein	MARCKSL1	sp|P49006|MRP_HUMAN MARCKS-related protein OS=Homo sapiens OX=9606 GN=MARCKSL1 PE=1 SV=2	1026.9	4397	3970.1	6789.2	0	2628.8	0	0	0	0	0	0	3131.33	3139.33	0	0	#DIV/0!	#DIV/0!	0.0417307	0.187396
Q8TDS4;P49019	Hydroxycarboxylic acid receptor 2;Hydroxycarboxylic acid receptor 3	HCAR2;HCAR3	sp|Q8TDS4|HCAR2_HUMAN Hydroxycarboxylic acid receptor 2 OS=Homo sapiens OX=9606 GN=HCAR2 PE=1 SV=1;sp|P49019|HCAR3_HUMAN Hydroxycarboxylic acid receptor 3 OS=Homo sapiens OX=9606 GN=HCAR3 PE=1 SV=3	21766	2846.4	3042.3	0	0	5247.7	0	0	0	0	0	0	9218.23	1749.23	0	0	#DIV/0!	#DIV/0!	0.2157	0.373901
P49189-2;P49189;P49189-3	4-trimethylaminobutyraldehyde dehydrogenase	ALDH9A1	sp|P49189-2|AL9A1_HUMAN Isoform 2 of 4-trimethylaminobutyraldehyde dehydrogenase OS=Homo sapiens OX=9606 GN=ALDH9A1;sp|P49189|AL9A1_HUMAN 4-trimethylaminobutyraldehyde dehydrogenase OS=Homo sapiens OX=9606 GN=ALDH9A1 PE=1 SV=3;sp|P49189-3|AL9A1_HUMAN Isofo	9669.7	9921.3	8772.4	16210	0	28161	0	0	0	0	0	0	9454.47	14790.3	0	0	#DIV/0!	#DIV/0!	1.1e-05	0.144133
P49247	Ribose-5-phosphate isomerase	RPIA	sp|P49247|RPIA_HUMAN Ribose-5-phosphate isomerase OS=Homo sapiens OX=9606 GN=RPIA PE=1 SV=3	6707.1	6336.2	0	13087	8599.2	0	0	0	0	0	0	0	4347.77	7228.73	0	0	#DIV/0!	#DIV/0!	0.116438	0.132864
P49257	Protein ERGIC-53	LMAN1	sp|P49257|LMAN1_HUMAN Protein ERGIC-53 OS=Homo sapiens OX=9606 GN=LMAN1 PE=1 SV=2	0	0	0	35419	0	33911	0	0	0	5952.1	0	0	0	23110	0	1984.03	#DIV/0!	11.648	#DIV/0!	0.146122
P49281-5;P49281-2;P49281;P49281-3;P49281-4	Natural resistance-associated macrophage protein 2	SLC11A2	sp|P49281-5|NRAM2_HUMAN Isoform 5 of Natural resistance-associated macrophage protein 2 OS=Homo sapiens OX=9606 GN=SLC11A2;sp|P49281-2|NRAM2_HUMAN Isoform 1 of Natural resistance-associated macrophage protein 2 OS=Homo sapiens OX=9606 GN=SLC11A2;sp|P49281|	63899	4141.7	0	0	0	6278.9	0	0	0	0	0	0	22680.2	2092.97	0	0	#DIV/0!	#DIV/0!	0.333613	0.373901
P49327	Fatty acid synthase;[Acyl-carrier-protein] S-acetyltransferase;[Acyl-carrier-protein] S-malonyltransferase;3-oxoacyl-[acyl-carrier-protein] synthase;3-oxoacyl-[acyl-carrier-protein] reductase;3-hydroxyacyl-[acyl-carrier-protein] dehydratase;Enoyl-[acyl-carrier-protein] reductase;Oleoyl-[acyl-carrier-protein] hydrolase	FASN	sp|P49327|FAS_HUMAN Fatty acid synthase OS=Homo sapiens OX=9606 GN=FASN PE=1 SV=3	10888	12780	7516.1	73331	43644	422960	1932.8	2039.8	1605.5	0	0	0	10394.7	179978	1859.37	0	5.59045	#DIV/0!	0.00524308	0.213543
P49368;P49368-2	T-complex protein 1 subunit gamma	CCT3	sp|P49368|TCPG_HUMAN T-complex protein 1 subunit gamma OS=Homo sapiens OX=9606 GN=CCT3 PE=1 SV=4;sp|P49368-2|TCPG_HUMAN Isoform 2 of T-complex protein 1 subunit gamma OS=Homo sapiens OX=9606 GN=CCT3	6357.6	6971.3	13676	302390	38261	277460	15768	16247	18667	17382	0	0	9001.63	206037	16894	5794	0.53283	35.5604	0.0346907	0.076597
P49411	Elongation factor Tu, mitochondrial	TUFM	sp|P49411|EFTU_HUMAN Elongation factor Tu, mitochondrial OS=Homo sapiens OX=9606 GN=TUFM PE=1 SV=3	1511.9	378.16	0	120620	50660	84338	0	1187.1	0	4119.5	0	0	630.02	85206	395.7	1373.17	1.59217	62.0507	0.717126	0.0143706
P49591	Serine--tRNA ligase, cytoplasmic	SARS	sp|P49591|SYSC_HUMAN Serine--tRNA ligase, cytoplasmic OS=Homo sapiens OX=9606 GN=SARS1 PE=1 SV=3	0	0	0	19268	0	19965	0	0	0	0	0	0	0	13077.7	0	0	#DIV/0!	#DIV/0!	#DIV/0!	0.116242
P49720	Proteasome subunit beta type-3	PSMB3	sp|P49720|PSB3_HUMAN Proteasome subunit beta type-3 OS=Homo sapiens OX=9606 GN=PSMB3 PE=1 SV=2	21717	117250	150420	163630	20488	161040	0	0	0	45709	0	0	96462.3	115053	0	15236.3	#DIV/0!	7.5512	0.066743	0.114917
P49721	Proteasome subunit beta type-2	PSMB2	sp|P49721|PSB2_HUMAN Proteasome subunit beta type-2 OS=Homo sapiens OX=9606 GN=PSMB2 PE=1 SV=1	26919	93309	83891	30561	13307	63071	0	0	0	0	0	0	68039.7	35646.3	0	0	#DIV/0!	#DIV/0!	0.0304804	0.0709491
P49748-2;P49748;P49748-3	Very long-chain specific acyl-CoA dehydrogenase, mitochondrial	ACADVL	sp|P49748-2|ACADV_HUMAN Isoform 2 of Very long-chain specific acyl-CoA dehydrogenase, mitochondrial OS=Homo sapiens OX=9606 GN=ACADVL;sp|P49748|ACADV_HUMAN Very long-chain specific acyl-CoA dehydrogenase, mitochondrial OS=Homo sapiens OX=9606 GN=ACADVL PE=	0	0	0	22142	27546	34036	0	0	0	0	0	0	0	27908	0	0	#DIV/0!	#DIV/0!	#DIV/0!	0.0012528
P49755	Transmembrane emp24 domain-containing protein 10	TMED10	sp|P49755|TMEDA_HUMAN Transmembrane emp24 domain-containing protein 10 OS=Homo sapiens OX=9606 GN=TMED10 PE=1 SV=2	0	0	3841.3	182110	69687	13170	0	0	0	0	0	6194.1	1280.43	88322.3	0	2064.7	#DIV/0!	42.7773	0.373901	0.157613
P49773	Histidine triad nucleotide-binding protein 1	HINT1	sp|P49773|HINT1_HUMAN Adenosine 5-monophosphoramidase HINT1 OS=Homo sapiens OX=9606 GN=HINT1 PE=1 SV=2	0	14679	13366	41429	0	35606	0	0	0	0	0	0	9348.33	25678.3	0	0	#DIV/0!	#DIV/0!	0.116988	0.118384
P49788;P49788-2	Retinoic acid receptor responder protein 1	RARRES1	sp|P49788|TIG1_HUMAN Retinoic acid receptor responder protein 1 OS=Homo sapiens OX=9606 GN=RARRES1 PE=1 SV=2;sp|P49788-2|TIG1_HUMAN Isoform 1 of Retinoic acid receptor responder protein 1 OS=Homo sapiens OX=9606 GN=RARRES1	202120	215980	235370	120830	127060	307450	0	7377.8	0	0	0	0	217823	185113	2459.27	0	88.5725	#DIV/0!	2.69659e-05	0.0389719
P50148	Guanine nucleotide-binding protein G(q) subunit alpha	GNAQ	sp|P50148|GNAQ_HUMAN Guanine nucleotide-binding protein G(q) subunit alpha OS=Homo sapiens OX=9606 GN=GNAQ PE=1 SV=4	139130	47392	29627	18961	27739	16774	0	0	0	0	0	0	72049.7	21158	0	0	#DIV/0!	#DIV/0!	0.100946	0.00321641
Q9H1X3-3;P50151	Guanine nucleotide-binding protein G(I)/G(S)/G(O) subunit gamma-10	GNG10	sp|Q9H1X3-3|DJC25_HUMAN Isoform 3 of DnaJ homolog subfamily C member 25 OS=Homo sapiens OX=9606 GN=DNAJC25;sp|P50151|GBG10_HUMAN Guanine nucleotide-binding protein G(I)/G(S)/G(O) subunit gamma-10 OS=Homo sapiens OX=9606 GN=GNG10 PE=1 SV=1	92479	107120	87071	14227	10950	15405	0	0	0	0	0	0	95556.7	13527.3	0	0	#DIV/0!	#DIV/0!	9.019e-05	0.000530568
P50213-2;P50213	Isocitrate dehydrogenase [NAD] subunit alpha, mitochondrial	IDH3A	sp|P50213-2|IDH3A_HUMAN Isoform 2 of Isocitrate dehydrogenase [NAD] subunit alpha, mitochondrial OS=Homo sapiens OX=9606 GN=IDH3A;sp|P50213|IDH3A_HUMAN Isocitrate dehydrogenase [NAD] subunit alpha, mitochondrial OS=Homo sapiens OX=9606 GN=IDH3A PE=1 SV=1	0	2706.3	0	25606	0	27396	0	0	0	0	0	0	902.1	17667.3	0	0	#DIV/0!	#DIV/0!	0.373901	0.11657
P50395-2;P50395;P31150	Rab GDP dissociation inhibitor beta	GDI2	sp|P50395-2|GDIB_HUMAN Isoform 2 of Rab GDP dissociation inhibitor beta OS=Homo sapiens OX=9606 GN=GDI2;sp|P50395|GDIB_HUMAN Rab GDP dissociation inhibitor beta OS=Homo sapiens OX=9606 GN=GDI2 PE=1 SV=2	125990	126890	62122	51665	26242	61156	0	0	0	5976.2	0	6733.2	105001	46354.3	0	4236.47	#DIV/0!	10.9417	0.00806013	0.0166891
P50454	Serpin H1	SERPINH1	sp|P50454|SERPH_HUMAN Serpin H1 OS=Homo sapiens OX=9606 GN=SERPINH1 PE=1 SV=2	0	0	0	62450	48820	18047	0	0	0	0	0	420430	0	43105.7	0	140143	#DIV/0!	0.307583	#DIV/0!	0.528482
Q8IZP2;P50502	Putative protein FAM10A4;Hsc70-interacting protein	ST13P4;ST13	sp|Q8IZP2|ST134_HUMAN Putative protein FAM10A4 OS=Homo sapiens OX=9606 GN=ST13P4 PE=5 SV=1;sp|P50502|F10A1_HUMAN Hsc70-interacting protein OS=Homo sapiens OX=9606 GN=ST13 PE=1 SV=2	0	7588.2	6961.1	14710	0	49510	0	0	0	0	0	4635.9	4849.77	21406.7	0	1545.3	#DIV/0!	13.8528	0.116855	0.24965
P50570-3;P50570-2;P50570-5;P50570-4;P50570	Dynamin-2	DNM2	sp|P50570-3|DYN2_HUMAN Isoform 3 of Dynamin-2 OS=Homo sapiens OX=9606 GN=DNM2;sp|P50570-2|DYN2_HUMAN Isoform 2 of Dynamin-2 OS=Homo sapiens OX=9606 GN=DNM2;sp|P50570-5|DYN2_HUMAN Isoform 5 of Dynamin-2 OS=Homo sapiens OX=9606 GN=DNM2;sp|P50570-4|DYN2_HUMAN	5656.7	22385	17827	18919	14075	23569	0	0	0	0	0	0	15289.6	18854.3	0	0	#DIV/0!	#DIV/0!	0.037576	0.00234005
P50591	Tumor necrosis factor ligand superfamily member 10	TNFSF10	sp|P50591|TNF10_HUMAN Tumor necrosis factor ligand superfamily member 10 OS=Homo sapiens OX=9606 GN=TNFSF10 PE=1 SV=1	14984	43175	41548	14105	0	0	0	0	0	0	0	0	33235.7	4701.67	0	0	#DIV/0!	#DIV/0!	0.0220207	0.373901
P50914	60S ribosomal protein L14	RPL14	sp|P50914|RL14_HUMAN 60S ribosomal protein L14 OS=Homo sapiens OX=9606 GN=RPL14 PE=1 SV=4	0	0	0	28934	16379	27561	0	28230	0	0	0	0	0	24291.3	9410	0	0	#DIV/0!	0.373901	0.00363309
P50990;P50990-2;P50990-3	T-complex protein 1 subunit theta	CCT8	sp|P50990|TCPQ_HUMAN T-complex protein 1 subunit theta OS=Homo sapiens OX=9606 GN=CCT8 PE=1 SV=4;sp|P50990-2|TCPQ_HUMAN Isoform 2 of T-complex protein 1 subunit theta OS=Homo sapiens OX=9606 GN=CCT8;sp|P50990-3|TCPQ_HUMAN Isoform 3 of T-complex protein 1 s	3582.5	4577.1	5128.5	91653	65541	141080	0	0	0	10004	0	0	4429.37	99424.7	0	3334.67	#DIV/0!	29.8155	0.000609711	0.0127476
P50991;P50991-2	T-complex protein 1 subunit delta	CCT4	sp|P50991|TCPD_HUMAN T-complex protein 1 subunit delta OS=Homo sapiens OX=9606 GN=CCT4 PE=1 SV=4;sp|P50991-2|TCPD_HUMAN Isoform 2 of T-complex protein 1 subunit delta OS=Homo sapiens OX=9606 GN=CCT4	3167.3	856.79	0	56368	17200	60348	0	0	0	7537.9	0	9740.4	1341.36	44638.7	0	5759.43	#DIV/0!	7.75053	0.22914	0.050778
P50995-2;P50995	Annexin A11	ANXA11	sp|P50995-2|ANX11_HUMAN Isoform 2 of Annexin A11 OS=Homo sapiens OX=9606 GN=ANXA11;sp|P50995|ANX11_HUMAN Annexin A11 OS=Homo sapiens OX=9606 GN=ANXA11 PE=1 SV=1	21583	32440	27797	81007	44767	61396	0	0	0	20123	0	0	27273.3	62390	0	6707.67	#DIV/0!	9.3013	0.000973113	0.0110146
P51148;P51148-2	Ras-related protein Rab-5C	RAB5C	sp|P51148|RAB5C_HUMAN Ras-related protein Rab-5C OS=Homo sapiens OX=9606 GN=RAB5C PE=1 SV=2;sp|P51148-2|RAB5C_HUMAN Isoform 2 of Ras-related protein Rab-5C OS=Homo sapiens OX=9606 GN=RAB5C	0	15736	16701	27116	21922	41408	0	0	0	0	0	0	10812.3	30148.7	0	0	#DIV/0!	#DIV/0!	0.116468	0.00662945
P51149	Ras-related protein Rab-7a	RAB7A	sp|P51149|RAB7A_HUMAN Ras-related protein Rab-7a OS=Homo sapiens OX=9606 GN=RAB7A PE=1 SV=1	4237	8114.2	6872.1	49671	46589	41968	0	0	0	34729	0	4319.4	6407.77	46076	0	13016.1	#DIV/0!	3.53991	0.00497373	0.0413996
P51572;P51572-2	B-cell receptor-associated protein 31	BCAP31	sp|P51572|BAP31_HUMAN B-cell receptor-associated protein 31 OS=Homo sapiens OX=9606 GN=BCAP31 PE=1 SV=3;sp|P51572-2|BAP31_HUMAN Isoform 2 of B-cell receptor-associated protein 31 OS=Homo sapiens OX=9606 GN=BCAP31	0	0	0	61743	51174	47702	0	0	0	0	0	0	0	53539.7	0	0	#DIV/0!	#DIV/0!	#DIV/0!	0.000222776
P51649;P51649-2	Succinate-semialdehyde dehydrogenase, mitochondrial	ALDH5A1	sp|P51649|SSDH_HUMAN Succinate-semialdehyde dehydrogenase, mitochondrial OS=Homo sapiens OX=9606 GN=ALDH5A1 PE=1 SV=2;sp|P51649-2|SSDH_HUMAN Isoform 2 of Succinate-semialdehyde dehydrogenase, mitochondrial OS=Homo sapiens OX=9606 GN=ALDH5A1	0	0	0	0	0	0	171300	114490	183380	356870	0	340250	0	0	156390	232373	0	0	0.00181215	0.116343
P51659-3;P51659;P51659-2	Peroxisomal multifunctional enzyme type 2;(3R)-hydroxyacyl-CoA dehydrogenase;Enoyl-CoA hydratase 2	HSD17B4	sp|P51659-3|DHB4_HUMAN Isoform 3 of Peroxisomal multifunctional enzyme type 2 OS=Homo sapiens OX=9606 GN=HSD17B4;sp|P51659|DHB4_HUMAN Peroxisomal multifunctional enzyme type 2 OS=Homo sapiens OX=9606 GN=HSD17B4 PE=1 SV=3;sp|P51659-2|DHB4_HUMAN Isoform 2 of	0	0	0	6147	36793	6451.1	0	0	0	0	0	2343.1	0	16463.7	0	781.033	#DIV/0!	21.0794	#DIV/0!	0.198808
P51665	26S proteasome non-ATPase regulatory subunit 7	PSMD7	sp|P51665|PSMD7_HUMAN 26S proteasome non-ATPase regulatory subunit 7 OS=Homo sapiens OX=9606 GN=PSMD7 PE=1 SV=2	0	0	0	11259	0	11669	0	0	0	0	0	0	0	7642.67	0	0	#DIV/0!	#DIV/0!	#DIV/0!	0.116244
P51800-2;P51800-3;P51800	Chloride channel protein ClC-Ka	CLCNKA	sp|P51800-2|CLCKA_HUMAN Isoform 2 of Chloride channel protein ClC-Ka OS=Homo sapiens OX=9606 GN=CLCNKA;sp|P51800-3|CLCKA_HUMAN Isoform 3 of Chloride channel protein ClC-Ka OS=Homo sapiens OX=9606 GN=CLCNKA;sp|P51800|CLCKA_HUMAN Chloride channel protein ClC	0	0	0	0	0	0	333410	303960	539090	212790	199280	947440	0	0	392153	453170	0	0	0.00607757	0.140661
P51854-4;P51854-1			sp|P51854-4|TKTL1_HUMAN Isoform 4 of Transketolase-like protein 1 OS=Homo sapiens OX=9606 GN=TKTL1;sp|P51854-1|TKTL1_HUMAN Isoform 2 of Transketolase-like protein 1 OS=Homo sapiens OX=9606 GN=TKTL1	438240	210700	244190	133640	931870	176540	0	0	48060	0	0	0	297710	414017	16020	0	18.5836	#DIV/0!	0.017933	0.185471
P51970	NADH dehydrogenase [ubiquinone] 1 alpha subcomplex subunit 8	NDUFA8	sp|P51970|NDUA8_HUMAN NADH dehydrogenase [ubiquinone] 1 alpha subcomplex subunit 8 OS=Homo sapiens OX=9606 GN=NDUFA8 PE=1 SV=3	0	0	0	24468	0	29881	0	0	0	0	0	0	0	18116.3	0	0	#DIV/0!	#DIV/0!	#DIV/0!	0.120047
P51991-2;P51991	Heterogeneous nuclear ribonucleoprotein A3	HNRNPA3	sp|P51991-2|ROA3_HUMAN Isoform 2 of Heterogeneous nuclear ribonucleoprotein A3 OS=Homo sapiens OX=9606 GN=HNRNPA3;sp|P51991|ROA3_HUMAN Heterogeneous nuclear ribonucleoprotein A3 OS=Homo sapiens OX=9606 GN=HNRNPA3 PE=1 SV=2	39212	0	0	75366	27586	98359	0	0	0	0	0	0	13070.7	67103.7	0	0	#DIV/0!	#DIV/0!	0.373901	0.0323006
P51993;P51993-2	Alpha-(1,3)-fucosyltransferase 6	FUT6	sp|P51993|FUT6_HUMAN 4-galactosyl-N-acetylglucosaminide 3-alpha-L-fucosyltransferase FUT6 OS=Homo sapiens OX=9606 GN=FUT6 PE=1 SV=1;sp|P51993-2|FUT6_HUMAN Isoform 2 of 4-galactosyl-N-acetylglucosaminide 3-alpha-L-fucosyltransferase FUT6 OS=Homo sapiens OX=	20170	38747	40001	17975	7555.2	17131	0	0	0	0	0	0	32972.7	14220.4	0	0	#DIV/0!	#DIV/0!	0.00677865	0.0130984
P52209-2;P52209	6-phosphogluconate dehydrogenase, decarboxylating	PGD	sp|P52209-2|6PGD_HUMAN Isoform 2 of 6-phosphogluconate dehydrogenase, decarboxylating OS=Homo sapiens OX=9606 GN=PGD;sp|P52209|6PGD_HUMAN 6-phosphogluconate dehydrogenase, decarboxylating OS=Homo sapiens OX=9606 GN=PGD PE=1 SV=3	48097	44835	34738	70566	44309	72781	0	0	0	0	0	0	42556.7	62552	0	0	#DIV/0!	#DIV/0!	0.000451089	0.00238914
P52272-2;P52272	Heterogeneous nuclear ribonucleoprotein M	HNRNPM	sp|P52272-2|HNRPM_HUMAN Isoform 2 of Heterogeneous nuclear ribonucleoprotein M OS=Homo sapiens OX=9606 GN=HNRNPM;sp|P52272|HNRPM_HUMAN Heterogeneous nuclear ribonucleoprotein M OS=Homo sapiens OX=9606 GN=HNRNPM PE=1 SV=3	0	0	0	61432	41672	43699	0	0	0	0	0	0	0	48934.3	0	0	#DIV/0!	#DIV/0!	#DIV/0!	0.00145978
P52565-2;P52565	Rho GDP-dissociation inhibitor 1	ARHGDIA	sp|P52565-2|GDIR1_HUMAN Isoform 2 of Rho GDP-dissociation inhibitor 1 OS=Homo sapiens OX=9606 GN=ARHGDIA;sp|P52565|GDIR1_HUMAN Rho GDP-dissociation inhibitor 1 OS=Homo sapiens OX=9606 GN=ARHGDIA PE=1 SV=3	15640	25486	24505	42122	9854.6	35760	0	0	0	0	0	0	21877	29245.5	0	0	#DIV/0!	#DIV/0!	0.00220806	0.0414017
P52566	Rho GDP-dissociation inhibitor 2	ARHGDIB	sp|P52566|GDIR2_HUMAN Rho GDP-dissociation inhibitor 2 OS=Homo sapiens OX=9606 GN=ARHGDIB PE=1 SV=3	0	17184	13819	18542	0	19225	10978	0	0	0	0	0	10334.3	12589	3659.33	0	2.8241	#DIV/0!	0.356234	0.116247
P52597	Heterogeneous nuclear ribonucleoprotein F;Heterogeneous nuclear ribonucleoprotein F, N-terminally processed	HNRNPF	sp|P52597|HNRPF_HUMAN Heterogeneous nuclear ribonucleoprotein F OS=Homo sapiens OX=9606 GN=HNRNPF PE=1 SV=3	0	0	1275.7	61803	0	43294	0	0	0	0	0	0	425.233	35032.3	0	0	#DIV/0!	#DIV/0!	0.373901	0.128305
P52895;P52895-2;P17516	Aldo-keto reductase family 1 member C2	AKR1C2	sp|P52895|AK1C2_HUMAN Aldo-keto reductase family 1 member C2 OS=Homo sapiens OX=9606 GN=AKR1C2 PE=1 SV=3	18825	24768	27961	53689	30346	130950	0	0	0	0	0	1903.7	23851.3	71661.7	0	634.567	#DIV/0!	112.93	0.000876982	0.0797372
P52907	F-actin-capping protein subunit alpha-1	CAPZA1	sp|P52907|CAZA1_HUMAN F-actin-capping protein subunit alpha-1 OS=Homo sapiens OX=9606 GN=CAPZA1 PE=1 SV=3	40538	25435	18006	30414	29100	46113	0	0	0	0	0	0	27993	35209	0	0	#DIV/0!	#DIV/0!	0.0134472	0.00298695
P52943;P52943-2	Cysteine-rich protein 2	CRIP2	sp|P52943|CRIP2_HUMAN Cysteine-rich protein 2 OS=Homo sapiens OX=9606 GN=CRIP2 PE=1 SV=1;sp|P52943-2|CRIP2_HUMAN Isoform 2 of Cysteine-rich protein 2 OS=Homo sapiens OX=9606 GN=CRIP2	10897	0	11241	9311.2	0	0	0	0	0	0	0	0	7379.33	3103.73	0	0	#DIV/0!	#DIV/0!	0.116213	0.373901
P53007	Tricarboxylate transport protein, mitochondrial	SLC25A1	sp|P53007|TXTP_HUMAN Tricarboxylate transport protein, mitochondrial OS=Homo sapiens OX=9606 GN=SLC25A1 PE=1 SV=2	0	0	0	24464	36623	21224	59045	85902	87142	123780	39210	43774	0	27437	77363	68921.3	0	0.398092	0.00107931	0.210689
P53396-3;P53396-2;P53396	ATP-citrate synthase	ACLY	sp|P53396-3|ACLY_HUMAN Isoform 3 of ATP-citrate synthase OS=Homo sapiens OX=9606 GN=ACLY;sp|P53396-2|ACLY_HUMAN Isoform 2 of ATP-citrate synthase OS=Homo sapiens OX=9606 GN=ACLY;sp|P53396|ACLY_HUMAN ATP-citrate synthase OS=Homo sapiens OX=9606 GN=ACLY PE=1	0	7946.7	4516.1	48989	56962	51756	0	0	0	0	0	0	4154.27	52569	0	0	#DIV/0!	#DIV/0!	0.145338	2.31385e-05
P53597	Succinyl-CoA ligase [ADP/GDP-forming] subunit alpha, mitochondrial	SUCLG1	sp|P53597|SUCA_HUMAN Succinate--CoA ligase [ADP/GDP-forming] subunit alpha, mitochondrial OS=Homo sapiens OX=9606 GN=SUCLG1 PE=1 SV=4	0	0	0	35150	47453	28101	0	17025	0	0	0	0	0	36901.3	5675	0	0	#DIV/0!	0.373901	0.00284777
P53618	Coatomer subunit beta	COPB1	sp|P53618|COPB_HUMAN Coatomer subunit beta OS=Homo sapiens OX=9606 GN=COPB1 PE=1 SV=3	0	900.99	248.93	54012	3082	63660	2413.5	0	0	0	0	2926.3	383.307	40251.3	804.5	975.433	0.476453	41.2651	0.645527	0.105163
P53621;P53621-2	Coatomer subunit alpha;Xenin;Proxenin	COPA	sp|P53621|COPA_HUMAN Coatomer subunit alpha OS=Homo sapiens OX=9606 GN=COPA PE=1 SV=2;sp|P53621-2|COPA_HUMAN Isoform 2 of Coatomer subunit alpha OS=Homo sapiens OX=9606 GN=COPA	2702.5	1184.6	1433.8	63718	36461	69762	0	0	0	0	0	0	1773.63	56647	0	0	#DIV/0!	#DIV/0!	0.0195382	0.00522287
P53634	Dipeptidyl peptidase 1;Dipeptidyl peptidase 1 exclusion domain chain;Dipeptidyl peptidase 1 heavy chain;Dipeptidyl peptidase 1 light chain	CTSC	sp|P53634|CATC_HUMAN Dipeptidyl peptidase 1 OS=Homo sapiens OX=9606 GN=CTSC PE=1 SV=2	173710	231380	236860	97965	47033	167040	125260	0	0	0	0	0	213983	104013	41753.3	0	5.12494	#DIV/0!	0.0205953	0.0402967
P53801	Pituitary tumor-transforming gene 1 protein-interacting protein	PTTG1IP	sp|P53801|PTTG_HUMAN Pituitary tumor-transforming gene 1 protein-interacting protein OS=Homo sapiens OX=9606 GN=PTTG1IP PE=1 SV=1	0	0	0	27723	0	2891.6	0	0	0	0	0	0	0	10204.9	0	0	#DIV/0!	#DIV/0!	#DIV/0!	0.310639
P54136-2;P54136	Arginine--tRNA ligase, cytoplasmic	RARS	sp|P54136-2|SYRC_HUMAN Isoform Monomeric of Arginine--tRNA ligase, cytoplasmic OS=Homo sapiens OX=9606 GN=RARS1;sp|P54136|SYRC_HUMAN Arginine--tRNA ligase, cytoplasmic OS=Homo sapiens OX=9606 GN=RARS1 PE=1 SV=2	0	0	0	18972	0	19832	0	0	0	0	0	0	0	12934.7	0	0	#DIV/0!	#DIV/0!	#DIV/0!	0.116312
P54577	Tyrosine--tRNA ligase, cytoplasmic;Tyrosine--tRNA ligase, cytoplasmic, N-terminally processed	YARS	sp|P54577|SYYC_HUMAN Tyrosine--tRNA ligase, cytoplasmic OS=Homo sapiens OX=9606 GN=YARS1 PE=1 SV=4	0	0	0	18686	0	18093	0	0	0	0	0	0	0	12259.7	0	0	#DIV/0!	#DIV/0!	#DIV/0!	0.11622
P54707-2;P54707;Q13733	Potassium-transporting ATPase alpha chain 2	ATP12A	sp|P54707-2|AT12A_HUMAN Isoform 2 of Potassium-transporting ATPase alpha chain 2 OS=Homo sapiens OX=9606 GN=ATP12A;sp|P54707|AT12A_HUMAN Potassium-transporting ATPase alpha chain 2 OS=Homo sapiens OX=9606 GN=ATP12A PE=1 SV=3	374090	782860	823730	234910	159030	208510	8287.8	9602.1	3262.7	34377	0	7931	660227	200817	7050.87	14102.7	93.6377	14.2396	0.0104206	0.00160348
P55060-2;P55060-4;P55060-3;P55060	Exportin-2	CSE1L	sp|P55060-2|XPO2_HUMAN Isoform 2 of Exportin-2 OS=Homo sapiens OX=9606 GN=CSE1L;sp|P55060-4|XPO2_HUMAN Isoform 4 of Exportin-2 OS=Homo sapiens OX=9606 GN=CSE1L;sp|P55060-3|XPO2_HUMAN Isoform 3 of Exportin-2 OS=Homo sapiens OX=9606 GN=CSE1L;sp|P55060|XPO2_H	15911	0	0	9370.2	67027	14416	0	0	0	0	0	0	5303.67	30271.1	0	0	#DIV/0!	#DIV/0!	0.373901	0.175937
P55064	Aquaporin-5	AQP5	sp|P55064|AQP5_HUMAN Aquaporin-5 OS=Homo sapiens OX=9606 GN=AQP5 PE=1 SV=1	102330	67166	57666	48119	38340	33878	0	0	0	0	0	0	75720.7	40112.3	0	0	#DIV/0!	#DIV/0!	0.0050766	0.000674708
P55072	Transitional endoplasmic reticulum ATPase	VCP	sp|P55072|TERA_HUMAN Transitional endoplasmic reticulum ATPase OS=Homo sapiens OX=9606 GN=VCP PE=1 SV=4	15007	12117	7413	172170	85884	378590	236.23	0	3329.4	0	0	0	11512.3	212215	1188.54	0	9.68609	#DIV/0!	0.0137173	0.0709147
P55084-2;P55084	Trifunctional enzyme subunit beta, mitochondrial;3-ketoacyl-CoA thiolase	HADHB	sp|P55084-2|ECHB_HUMAN Isoform 2 of Trifunctional enzyme subunit beta, mitochondrial OS=Homo sapiens OX=9606 GN=HADHB;sp|P55084|ECHB_HUMAN Trifunctional enzyme subunit beta, mitochondrial OS=Homo sapiens OX=9606 GN=HADHB PE=1 SV=3	0	0	1937.2	16615	14748	98771	0	0	0	0	0	0	645.733	43378	0	0	#DIV/0!	#DIV/0!	0.373901	0.192432
P55209-3;P55209-2;P55209;Q99733;Q99733-2	Nucleosome assembly protein 1-like 1;Nucleosome assembly protein 1-like 4	NAP1L1;NAP1L4	sp|P55209-3|NP1L1_HUMAN Isoform 3 of Nucleosome assembly protein 1-like 1 OS=Homo sapiens OX=9606 GN=NAP1L1;sp|P55209-2|NP1L1_HUMAN Isoform 2 of Nucleosome assembly protein 1-like 1 OS=Homo sapiens OX=9606 GN=NAP1L1;sp|P55209|NP1L1_HUMAN Nucleosome assembl	3566.9	3533.7	2685.9	38763	31690	50481	1135.3	0	0	0	0	0	3262.17	40311.3	378.433	0	8.62019	#DIV/0!	0.00373969	0.00181847
P55786-2;P55786;A6NEC2-2;A6NEC2	Puromycin-sensitive aminopeptidase	NPEPPS	sp|P55786-2|PSA_HUMAN Isoform 2 of Puromycin-sensitive aminopeptidase OS=Homo sapiens OX=9606 GN=NPEPPS;sp|P55786|PSA_HUMAN Puromycin-sensitive aminopeptidase OS=Homo sapiens OX=9606 GN=NPEPPS PE=1 SV=2	40562	49388	40920	42346	15452	73326	0	0	0	12988	0	0	43623.3	43708	0	4329.33	#DIV/0!	10.0958	0.000111383	0.0847952
P55795	Heterogeneous nuclear ribonucleoprotein H2	HNRNPH2	sp|P55795|HNRH2_HUMAN Heterogeneous nuclear ribonucleoprotein H2 OS=Homo sapiens OX=9606 GN=HNRNPH2 PE=1 SV=1	0	0	0	21325	0	7294.4	0	0	0	0	0	0	0	9539.8	0	0	#DIV/0!	#DIV/0!	#DIV/0!	0.20206
P55884;P55884-2	Eukaryotic translation initiation factor 3 subunit B	EIF3B	sp|P55884|EIF3B_HUMAN Eukaryotic translation initiation factor 3 subunit B OS=Homo sapiens OX=9606 GN=EIF3B PE=1 SV=3;sp|P55884-2|EIF3B_HUMAN Isoform 2 of Eukaryotic translation initiation factor 3 subunit B OS=Homo sapiens OX=9606 GN=EIF3B	0	0	0	27929	28799	36535	0	0	0	0	0	0	0	31087.7	0	0	#DIV/0!	#DIV/0!	#DIV/0!	0.000341729
Q15366-7;Q15366-8;Q15366-4;Q15366-5;P57721-2;P57721-3;P57721-5;Q15365;Q15366-6;Q15366-3;Q15366;Q15366-2;P57721-4;P57721	Poly(rC)-binding protein 2;Poly(rC)-binding protein 3;Poly(rC)-binding protein 1	PCBP2;PCBP3;PCBP1	sp|Q15366-7|PCBP2_HUMAN Isoform 7 of Poly(rC)-binding protein 2 OS=Homo sapiens OX=9606 GN=PCBP2;sp|Q15366-8|PCBP2_HUMAN Isoform 8 of Poly(rC)-binding protein 2 OS=Homo sapiens OX=9606 GN=PCBP2;sp|Q15366-4|PCBP2_HUMAN Isoform 4 of Poly(rC)-binding protein	15186	0	0	0	41677	0	37581	50650	52665	43097	0	0	5062	13892.3	46965.3	14365.7	0.107782	0.967051	0.00376712	0.982238
P58107	Epiplakin	EPPK1	sp|P58107|EPIPL_HUMAN Epiplakin OS=Homo sapiens OX=9606 GN=EPPK1 PE=1 SV=3	0	0	0	57404	0	85477	0	0	0	0	0	3898	0	47627	0	1299.33	#DIV/0!	36.655	#DIV/0!	0.139718
P58546	Myotrophin	MTPN	sp|P58546|MTPN_HUMAN Myotrophin OS=Homo sapiens OX=9606 GN=MTPN PE=1 SV=2	28986	31446	31199	45720	37620	45482	0	0	0	0	0	0	30543.7	42940.7	0	0	#DIV/0!	#DIV/0!	2.56802e-06	8.62899e-05
P59998;P59998-3;P59998-2	Actin-related protein 2/3 complex subunit 4	ARPC4	sp|P59998|ARPC4_HUMAN Actin-related protein 2/3 complex subunit 4 OS=Homo sapiens OX=9606 GN=ARPC4 PE=1 SV=3;sp|P59998-3|ARPC4_HUMAN Isoform 3 of Actin-related protein 2/3 complex subunit 4 OS=Homo sapiens OX=9606 GN=ARPC4;sp|P59998-2|ARPC4_HUMAN Isoform 2	326890	413350	396060	350470	133650	299050	0	0	0	0	0	0	378767	261057	0	0	#DIV/0!	#DIV/0!	0.000137424	0.0162502
P60033	CD81 antigen	CD81	sp|P60033|CD81_HUMAN CD81 antigen OS=Homo sapiens OX=9606 GN=CD81 PE=1 SV=1	0	82622	63898	74536	0	63861	0	0	0	0	0	2914.6	48840	46132.3	0	971.533	#DIV/0!	47.484	0.122571	0.124528
P60174-3;P60174;P60174-4	Triosephosphate isomerase	TPI1	sp|P60174-3|TPIS_HUMAN Isoform 2 of Triosephosphate isomerase OS=Homo sapiens OX=9606 GN=TPI1;sp|P60174|TPIS_HUMAN Triosephosphate isomerase OS=Homo sapiens OX=9606 GN=TPI1 PE=1 SV=4;sp|P60174-4|TPIS_HUMAN Isoform 3 of Triosephosphate isomerase OS=Homo sap	138150	254290	435070	608870	308710	118500	0	10815	9017.5	0	0	124470	275837	345360	6610.83	41490	41.7249	8.32393	0.0357283	0.11041
P60660-2;P60660	Myosin light polypeptide 6	MYL6	sp|P60660-2|MYL6_HUMAN Isoform Smooth muscle of Myosin light polypeptide 6 OS=Homo sapiens OX=9606 GN=MYL6;sp|P60660|MYL6_HUMAN Myosin light polypeptide 6 OS=Homo sapiens OX=9606 GN=MYL6 PE=1 SV=2	133610	24521	30155	170980	93588	199140	0	0	0	0	0	0	62762	154569	0	0	#DIV/0!	#DIV/0!	0.151462	0.00805383
P60709;P63267-2;Q6S8J3;A5A3E0;P0CG38;P0CG39;Q9BYX7	Actin, cytoplasmic 1;Actin, cytoplasmic 1, N-terminally processed	ACTB	sp|P60709|ACTB_HUMAN Actin, cytoplasmic 1 OS=Homo sapiens OX=9606 GN=ACTB PE=1 SV=1	17309	254770	555880	422740	0	358880	27096	23374	39845	33175	129890	52072	275986	260540	30105	71712.3	9.16746	3.63313	0.189919	0.234039
P60842;P60842-2;P38919	Eukaryotic initiation factor 4A-I	EIF4A1	sp|P60842|IF4A1_HUMAN Eukaryotic initiation factor 4A-I OS=Homo sapiens OX=9606 GN=EIF4A1 PE=1 SV=1;sp|P60842-2|IF4A1_HUMAN Isoform 2 of Eukaryotic initiation factor 4A-I OS=Homo sapiens OX=9606 GN=EIF4A1	25015	6451.3	7902.7	74805	208190	78953	0	0	0	0	0	0	13123	120649	0	0	#DIV/0!	#DIV/0!	0.0924906	0.0510909
P60866;P60866-2	40S ribosomal protein S20	RPS20	sp|P60866|RS20_HUMAN 40S ribosomal protein S20 OS=Homo sapiens OX=9606 GN=RPS20 PE=1 SV=1;sp|P60866-2|RS20_HUMAN Isoform 2 of 40S ribosomal protein S20 OS=Homo sapiens OX=9606 GN=RPS20	0	0	0	24872	0	24650	0	0	0	0	0	0	0	16507.3	0	0	#DIV/0!	#DIV/0!	#DIV/0!	0.116125
P60900;P60900-2;P60900-3	Proteasome subunit alpha type-6	PSMA6	sp|P60900|PSA6_HUMAN Proteasome subunit alpha type-6 OS=Homo sapiens OX=9606 GN=PSMA6 PE=1 SV=1;sp|P60900-2|PSA6_HUMAN Isoform 2 of Proteasome subunit alpha type-6 OS=Homo sapiens OX=9606 GN=PSMA6	134670	145740	110620	140530	94641	198120	0	0	0	39633	0	0	130343	144430	0	13211	#DIV/0!	10.9326	0.000230267	0.0159932
P60903	Protein S100-A10	S100A10	sp|P60903|S10AA_HUMAN Protein S100-A10 OS=Homo sapiens OX=9606 GN=S100A10 PE=1 SV=2	242250	409830	359720	929700	500920	815130	0	0	0	0	0	0	337267	748583	0	0	#DIV/0!	#DIV/0!	0.00245494	0.0042847
P60953;P60953-1	Cell division control protein 42 homolog	CDC42	sp|P60953|CDC42_HUMAN Cell division control protein 42 homolog OS=Homo sapiens OX=9606 GN=CDC42 PE=1 SV=2;sp|P60953-1|CDC42_HUMAN Isoform 1 of Cell division control protein 42 homolog OS=Homo sapiens OX=9606 GN=CDC42	178630	132010	112870	190450	241590	195240	0	0	0	0	0	0	141170	209093	0	0	#DIV/0!	#DIV/0!	0.00194242	0.000213248
P60981;P60981-2	Destrin	DSTN	sp|P60981|DEST_HUMAN Destrin OS=Homo sapiens OX=9606 GN=DSTN PE=1 SV=3;sp|P60981-2|DEST_HUMAN Isoform 2 of Destrin OS=Homo sapiens OX=9606 GN=DSTN	9473.6	50414	46080	45264	0	34401	0	0	0	0	0	0	35322.5	26555	0	0	#DIV/0!	#DIV/0!	0.0529715	0.123459
P61019-2;P61019;Q8WUD1-2;Q8WUD1	Ras-related protein Rab-2A;Ras-related protein Rab-2B	RAB2A;RAB2B	sp|P61019-2|RAB2A_HUMAN Isoform 2 of Ras-related protein Rab-2A OS=Homo sapiens OX=9606 GN=RAB2A;sp|P61019|RAB2A_HUMAN Ras-related protein Rab-2A OS=Homo sapiens OX=9606 GN=RAB2A PE=1 SV=1;sp|Q8WUD1-2|RAB2B_HUMAN Isoform 2 of Ras-related protein Rab-2B OS=	6277.7	1721.2	0	0	60959	0	0	0	0	0	0	0	2666.3	20319.7	0	0	#DIV/0!	#DIV/0!	0.227636	0.373901
P61026	Ras-related protein Rab-10	RAB10	sp|P61026|RAB10_HUMAN Ras-related protein Rab-10 OS=Homo sapiens OX=9606 GN=RAB10 PE=1 SV=1	71738	99265	80588	80803	70116	70277	0	0	0	0	0	0	83863.7	73732	0	0	#DIV/0!	#DIV/0!	0.000494358	3.12501e-05
P61106	Ras-related protein Rab-14	RAB14	sp|P61106|RAB14_HUMAN Ras-related protein Rab-14 OS=Homo sapiens OX=9606 GN=RAB14 PE=1 SV=4	498530	45114	41569	21929	192230	43087	0	0	0	0	0	0	195071	85748.7	0	0	#DIV/0!	#DIV/0!	0.267957	0.184829
P61158	Actin-related protein 3	ACTR3	sp|P61158|ARP3_HUMAN Actin-related protein 3 OS=Homo sapiens OX=9606 GN=ACTR3 PE=1 SV=3	140280	105640	102810	307320	106400	551570	6901	0	0	7070.5	0	16198	116243	321763	2300.33	7756.17	50.5333	41.4848	0.000746578	0.071363
P61160;P61160-2	Actin-related protein 2	ACTR2	sp|P61160|ARP2_HUMAN Actin-related protein 2 OS=Homo sapiens OX=9606 GN=ACTR2 PE=1 SV=1;sp|P61160-2|ARP2_HUMAN Isoform 2 of Actin-related protein 2 OS=Homo sapiens OX=9606 GN=ACTR2	73355	71181	42583	55479	88184	48859	0	0	0	19989	0	0	62373	64174	0	6663	#DIV/0!	9.6314	0.00326197	0.0142755
P84077;P61204;P61204-2;P84085;P18085	ADP-ribosylation factor 1;ADP-ribosylation factor 3	ARF1;ARF3	sp|P84077|ARF1_HUMAN ADP-ribosylation factor 1 OS=Homo sapiens OX=9606 GN=ARF1 PE=1 SV=2;sp|P61204|ARF3_HUMAN ADP-ribosylation factor 3 OS=Homo sapiens OX=9606 GN=ARF3 PE=1 SV=2;sp|P61204-2|ARF3_HUMAN Isoform 2 of ADP-ribosylation factor 3 OS=Homo sapiens	364450	174410	170020	212300	337320	401900	0	0	0	0	0	0	236293	317173	0	0	#DIV/0!	#DIV/0!	0.0210769	0.00468407
P61247	40S ribosomal protein S3a	RPS3A	sp|P61247|RS3A_HUMAN 40S ribosomal protein S3a OS=Homo sapiens OX=9606 GN=RPS3A PE=1 SV=2	0	0	0	190750	54029	122210	0	0	4597.9	13323	0	0	0	122330	1532.63	4441	0	27.5455	0.373901	0.0412173
P61254;Q9UNX3	60S ribosomal protein L26;60S ribosomal protein L26-like 1	RPL26;RPL26L1	sp|P61254|RL26_HUMAN 60S ribosomal protein L26 OS=Homo sapiens OX=9606 GN=RPL26 PE=1 SV=1;sp|Q9UNX3|RL26L_HUMAN 60S ribosomal protein L26-like 1 OS=Homo sapiens OX=9606 GN=RPL26L1 PE=1 SV=1	0	0	0	11626	8133.2	18654	0	0	0	0	0	0	0	12804.4	0	0	#DIV/0!	#DIV/0!	#DIV/0!	0.0143901
P61313;P61313-2	60S ribosomal protein L15	RPL15	sp|P61313|RL15_HUMAN 60S ribosomal protein L15 OS=Homo sapiens OX=9606 GN=RPL15 PE=1 SV=2	0	0	0	32423	43600	29638	0	0	0	0	0	0	0	35220.3	0	0	#DIV/0!	#DIV/0!	#DIV/0!	0.00117446
P61353	60S ribosomal protein L27	RPL27	sp|P61353|RL27_HUMAN 60S ribosomal protein L27 OS=Homo sapiens OX=9606 GN=RPL27 PE=1 SV=2	0	0	0	33406	51891	25046	0	0	0	0	0	0	0	36781	0	0	#DIV/0!	#DIV/0!	#DIV/0!	0.00975171
P61371	Insulin gene enhancer protein ISL-1	ISL1	sp|P61371|ISL1_HUMAN Insulin gene enhancer protein ISL-1 OS=Homo sapiens OX=9606 GN=ISL1 PE=1 SV=1	0	0	0	0	0	0	0	16602	4144.6	0	0	712080	0	0	6915.53	237360	0	0	0.23795	0.373901
P61604	10 kDa heat shock protein, mitochondrial	HSPE1	sp|P61604|CH10_HUMAN 10 kDa heat shock protein, mitochondrial OS=Homo sapiens OX=9606 GN=HSPE1 PE=1 SV=2	789.54	1390.9	0	85170	4745.9	115860	0	0	0	0	0	0	726.813	68592	0	0	#DIV/0!	#DIV/0!	0.145447	0.10718
P61626	Lysozyme C	LYZ	sp|P61626|LYSC_HUMAN Lysozyme C OS=Homo sapiens OX=9606 GN=LYZ PE=1 SV=1	0	0	0	0	0	0	0	0	0	0	0	0	0	0	0	0	#DIV/0!	#DIV/0!	#DIV/0!	#DIV/0!
P61769	Beta-2-microglobulin;Beta-2-microglobulin form pI 5.3	B2M	sp|P61769|B2MG_HUMAN Beta-2-microglobulin OS=Homo sapiens OX=9606 GN=B2M PE=1 SV=1	228990	138420	174310	146250	80450	459780	0	0	0	21179	0	72744	180573	228827	0	31307.7	#DIV/0!	7.30897	0.00236752	0.172303
P61978-3;P61978;P61978-2	Heterogeneous nuclear ribonucleoprotein K	HNRNPK	sp|P61978-3|HNRPK_HUMAN Isoform 3 of Heterogeneous nuclear ribonucleoprotein K OS=Homo sapiens OX=9606 GN=HNRNPK;sp|P61978|HNRPK_HUMAN Heterogeneous nuclear ribonucleoprotein K OS=Homo sapiens OX=9606 GN=HNRNPK PE=1 SV=1;sp|P61978-2|HNRPK_HUMAN Isoform 2 o	0	0	0	54523	23303	58709	0	0	0	0	0	0	0	45511.7	0	0	#DIV/0!	#DIV/0!	#DIV/0!	0.0151668
P61981	14-3-3 protein gamma;14-3-3 protein gamma, N-terminally processed	YWHAG	sp|P61981|1433G_HUMAN 14-3-3 protein gamma OS=Homo sapiens OX=9606 GN=YWHAG PE=1 SV=2	104540	29550	40938	102220	205070	47152	0	0	5888.3	0	0	0	58342.7	118147	1962.77	0	29.7247	#DIV/0!	0.0737165	0.0631026
P62070-2;P62070-3;P62070;P62070-4	Ras-related protein R-Ras2	RRAS2	sp|P62070-2|RRAS2_HUMAN Isoform 2 of Ras-related protein R-Ras2 OS=Homo sapiens OX=9606 GN=RRAS2;sp|P62070-3|RRAS2_HUMAN Isoform 3 of Ras-related protein R-Ras2 OS=Homo sapiens OX=9606 GN=RRAS2;sp|P62070|RRAS2_HUMAN Ras-related protein R-Ras2 OS=Homo sapie	59572	28573	29990	14012	24609	12159	0	0	0	0	0	0	39378.3	16926.7	0	0	#DIV/0!	#DIV/0!	0.017588	0.0120194
P62081	40S ribosomal protein S7	RPS7	sp|P62081|RS7_HUMAN 40S ribosomal protein S7 OS=Homo sapiens OX=9606 GN=RPS7 PE=1 SV=1	0	0	0	0	0	0	0	0	0	0	0	0	0	0	0	0	#DIV/0!	#DIV/0!	#DIV/0!	#DIV/0!
P62140;P62136-3	Serine/threonine-protein phosphatase PP1-beta catalytic subunit;Serine/threonine-protein phosphatase PP1-alpha catalytic subunit	PPP1CB;PPP1CA	sp|P62140|PP1B_HUMAN Serine/threonine-protein phosphatase PP1-beta catalytic subunit OS=Homo sapiens OX=9606 GN=PPP1CB PE=1 SV=3;sp|P62136-3|PP1A_HUMAN Isoform 3 of Serine/threonine-protein phosphatase PP1-alpha catalytic subunit OS=Homo sapiens OX=9606 GN	38653	6517.5	5195.1	11953	70885	3450.1	0	0	0	0	0	0	16788.5	28762.7	0	0	#DIV/0!	#DIV/0!	0.199634	0.246453
P62195-2;P62195	26S protease regulatory subunit 8	PSMC5	sp|P62195-2|PRS8_HUMAN Isoform 2 of 26S proteasome regulatory subunit 8 OS=Homo sapiens OX=9606 GN=PSMC5;sp|P62195|PRS8_HUMAN 26S proteasome regulatory subunit 8 OS=Homo sapiens OX=9606 GN=PSMC5 PE=1 SV=1	0	0	0	11214	9810.6	21803	0	0	0	0	0	0	0	14275.9	0	0	#DIV/0!	#DIV/0!	#DIV/0!	0.019581
P62241	40S ribosomal protein S8	RPS8	sp|P62241|RS8_HUMAN 40S ribosomal protein S8 OS=Homo sapiens OX=9606 GN=RPS8 PE=1 SV=2	0	0	0	67614	73932	79680	0	0	0	820410	0	57389	0	73742	0	292600	#DIV/0!	0.252024	#DIV/0!	0.454412
P62244	40S ribosomal protein S15a	RPS15A	sp|P62244|RS15A_HUMAN 40S ribosomal protein S15a OS=Homo sapiens OX=9606 GN=RPS15A PE=1 SV=2	0	0	0	17324	20436	20285	0	0	0	0	0	0	0	19348.3	0	0	#DIV/0!	#DIV/0!	#DIV/0!	4.42892e-05
P62258;P62258-2	14-3-3 protein epsilon	YWHAE	sp|P62258|1433E_HUMAN 14-3-3 protein epsilon OS=Homo sapiens OX=9606 GN=YWHAE PE=1 SV=1;sp|P62258-2|1433E_HUMAN Isoform SV of 14-3-3 protein epsilon OS=Homo sapiens OX=9606 GN=YWHAE	155960	229920	318050	236650	250740	236340	0	0	0	0	0	35013	234643	241243	0	11671	#DIV/0!	20.6703	0.00744662	5.33729e-05
P62269	40S ribosomal protein S18	RPS18	sp|P62269|RS18_HUMAN 40S ribosomal protein S18 OS=Homo sapiens OX=9606 GN=RPS18 PE=1 SV=3	27005	3178.7	0	57610	14728	78824	8356.8	11466	10566	0	0	0	10061.2	50387.3	10129.6	0	0.993251	#DIV/0!	0.994018	0.0556449
P62277	40S ribosomal protein S13	RPS13	sp|P62277|RS13_HUMAN 40S ribosomal protein S13 OS=Homo sapiens OX=9606 GN=RPS13 PE=1 SV=2	0	4794.7	6518.6	110940	0	26611	0	0	0	0	0	0	3771.1	45850.3	0	0	#DIV/0!	#DIV/0!	0.125269	0.24222
P62280	40S ribosomal protein S11	RPS11	sp|P62280|RS11_HUMAN 40S ribosomal protein S11 OS=Homo sapiens OX=9606 GN=RPS11 PE=1 SV=3	0	0	0	33555	91678	52965	0	0	0	0	0	0	0	59399.3	0	0	#DIV/0!	#DIV/0!	#DIV/0!	0.025425
P62316-2;P62316	Small nuclear ribonucleoprotein Sm D2	SNRPD2	sp|P62316-2|SMD2_HUMAN Isoform 2 of Small nuclear ribonucleoprotein Sm D2 OS=Homo sapiens OX=9606 GN=SNRPD2;sp|P62316|SMD2_HUMAN Small nuclear ribonucleoprotein Sm D2 OS=Homo sapiens OX=9606 GN=SNRPD2 PE=1 SV=1	0	0	0	27691	0	15938	0	0	0	0	0	0	0	14543	0	0	#DIV/0!	#DIV/0!	#DIV/0!	0.144141
P62328	Thymosin beta-4;Hematopoietic system regulatory peptide	TMSB4X	sp|P62328|TYB4_HUMAN Thymosin beta-4 OS=Homo sapiens OX=9606 GN=TMSB4X PE=1 SV=2	397480	543200	352940	259550	109170	250100	14285	4954.4	15476	8322.9	0	11609	431207	206273	11571.8	6643.97	37.2636	31.0467	0.00188046	0.0149152
P62330	ADP-ribosylation factor 6	ARF6	sp|P62330|ARF6_HUMAN ADP-ribosylation factor 6 OS=Homo sapiens OX=9606 GN=ARF6 PE=1 SV=2	18885	48691	49413	59215	0	72798	0	0	0	0	0	0	38996.3	44004.3	0	0	#DIV/0!	#DIV/0!	0.0178835	0.12031
P62333	26S protease regulatory subunit 10B	PSMC6	sp|P62333|PRS10_HUMAN 26S proteasome regulatory subunit 10B OS=Homo sapiens OX=9606 GN=PSMC6 PE=1 SV=1	0	0	0	0	0	0	0	0	0	0	0	0	0	0	0	0	#DIV/0!	#DIV/0!	#DIV/0!	#DIV/0!
P62424	60S ribosomal protein L7a	RPL7A	sp|P62424|RL7A_HUMAN 60S ribosomal protein L7a OS=Homo sapiens OX=9606 GN=RPL7A PE=1 SV=2	0	0	0	29759	40998	32360	0	0	0	0	0	0	0	34372.3	0	0	#DIV/0!	#DIV/0!	#DIV/0!	0.000536863
P62491-2;Q15907-2;P62491;Q15907	Ras-related protein Rab-11A;Ras-related protein Rab-11B	RAB11A;RAB11B	sp|P62491-2|RB11A_HUMAN Isoform 2 of Ras-related protein Rab-11A OS=Homo sapiens OX=9606 GN=RAB11A;sp|Q15907-2|RB11B_HUMAN Isoform 2 of Ras-related protein Rab-11B OS=Homo sapiens OX=9606 GN=RAB11B;sp|P62491|RB11A_HUMAN Ras-related protein Rab-11A OS=Homo	60971	17974	0	56390	26646	403140	0	0	0	17024	0	0	26315	162059	0	5674.67	#DIV/0!	28.5583	0.219409	0.265745
P62701;P22090	40S ribosomal protein S4, X isoform;40S ribosomal protein S4, Y isoform 1	RPS4X;RPS4Y1	sp|P62701|RS4X_HUMAN 40S ribosomal protein S4, X isoform OS=Homo sapiens OX=9606 GN=RPS4X PE=1 SV=2;sp|P22090|RS4Y1_HUMAN 40S ribosomal protein S4, Y isoform 1 OS=Homo sapiens OX=9606 GN=RPS4Y1 PE=1 SV=2	0	0	0	52737	0	50789	0	0	0	0	0	0	0	34508.7	0	0	#DIV/0!	#DIV/0!	#DIV/0!	0.116257
P67775;P62714	Serine/threonine-protein phosphatase 2A catalytic subunit alpha isoform;Serine/threonine-protein phosphatase 2A catalytic subunit beta isoform	PPP2CA;PPP2CB	sp|P67775|PP2AA_HUMAN Serine/threonine-protein phosphatase 2A catalytic subunit alpha isoform OS=Homo sapiens OX=9606 GN=PPP2CA PE=1 SV=1;sp|P62714|PP2AB_HUMAN Serine/threonine-protein phosphatase 2A catalytic subunit beta isoform OS=Homo sapiens OX=9606 G	0	0	0	1243	13000	0	0	0	0	0	0	0	0	4747.67	0	0	#DIV/0!	#DIV/0!	#DIV/0!	0.315584
P62753	40S ribosomal protein S6	RPS6	sp|P62753|RS6_HUMAN 40S ribosomal protein S6 OS=Homo sapiens OX=9606 GN=RPS6 PE=1 SV=1	0	11050	29552	37333	31437	37838	0	0	0	0	0	0	13534	35536	0	0	#DIV/0!	#DIV/0!	0.191522	6.55895e-05
P62805	Histone H4	HIST1H4A	sp|P62805|H4_HUMAN Histone H4 OS=Homo sapiens OX=9606 GN=H4C16 PE=1 SV=2	552870	617610	823000	949330	688390	704480	8485	17983	58355	6887.2	2710.6	8726	664493	780733	28274.3	6107.93	23.5016	127.823	0.0015464	0.000784208
P62807;Q99880;Q99879;Q99877;Q93079;Q5QNW6;P58876;Q5QNW6-2;Q96A08;A0A2R8Y619	Histone H2B type 1-C/E/F/G/I;Histone H2B type 1-L;Histone H2B type 1-M;Histone H2B type 1-N;Histone H2B type 1-H;Histone H2B type 2-F;Histone H2B type 1-D;Histone H2B type 1-A	HIST1H2BC;HIST1H2BL;HIST1H2BM;HIST1H2BN;HIST1H2BH;HIST2H2BF;HIST1H2BD;HIST1H2BA	sp|P62807|H2B1C_HUMAN Histone H2B type 1-C/E/F/G/I OS=Homo sapiens OX=9606 GN=H2BC10 PE=1 SV=4;sp|Q99880|H2B1L_HUMAN Histone H2B type 1-L OS=Homo sapiens OX=9606 GN=H2BC13 PE=1 SV=3;sp|Q99879|H2B1M_HUMAN Histone H2B type 1-M OS=Homo sapiens OX=9606 GN=H2BC	44009	481820	541220	119890	454310	44569	27001	35090	24489	0	48853	0	355683	206256	28860	16284.3	12.3244	12.6659	0.105521	0.208928
P62826	GTP-binding nuclear protein Ran	RAN	sp|P62826|RAN_HUMAN GTP-binding nuclear protein Ran OS=Homo sapiens OX=9606 GN=RAN PE=1 SV=3	47901	24833	31351	130410	29848	136200	0	0	0	0	0	0	34695	98819.3	0	0	#DIV/0!	#DIV/0!	0.00721452	0.0458295
P62829	60S ribosomal protein L23	RPL23	sp|P62829|RL23_HUMAN 60S ribosomal protein L23 OS=Homo sapiens OX=9606 GN=RPL23 PE=1 SV=1	0	0	0	89471	0	43042	0	0	0	0	0	0	0	44171	0	0	#DIV/0!	#DIV/0!	#DIV/0!	0.162481
P62834;P61224-2;P61224-4;P61224-3;P61224;A6NIZ1	Ras-related protein Rap-1A;Ras-related protein Rap-1b;Ras-related protein Rap-1b-like protein	RAP1A;RAP1B	sp|P62834|RAP1A_HUMAN Ras-related protein Rap-1A OS=Homo sapiens OX=9606 GN=RAP1A PE=1 SV=1;sp|P61224-2|RAP1B_HUMAN Isoform 2 of Ras-related protein Rap-1b OS=Homo sapiens OX=9606 GN=RAP1B;sp|P61224-4|RAP1B_HUMAN Isoform 4 of Ras-related protein Rap-1b OS=	0	34362	62213	38959	0	30871	0	0	0	0	0	0	32191.7	23276.7	0	0	#DIV/0!	#DIV/0!	0.148087	0.121425
P62847-2;P62847-3;P62847;P62847-4	40S ribosomal protein S24	RPS24	sp|P62847-2|RS24_HUMAN Isoform 2 of 40S ribosomal protein S24 OS=Homo sapiens OX=9606 GN=RPS24;sp|P62847-3|RS24_HUMAN Isoform 3 of 40S ribosomal protein S24 OS=Homo sapiens OX=9606 GN=RPS24;sp|P62847|RS24_HUMAN 40S ribosomal protein S24 OS=Homo sapiens OX=	0	0	0	68449	0	79106	0	0	0	0	0	0	0	49185	0	0	#DIV/0!	#DIV/0!	#DIV/0!	0.118187
P62873;P62873-2	Guanine nucleotide-binding protein G(I)/G(S)/G(T) subunit beta-1	GNB1	sp|P62873|GBB1_HUMAN Guanine nucleotide-binding protein G(I)/G(S)/G(T) subunit beta-1 OS=Homo sapiens OX=9606 GN=GNB1 PE=1 SV=3;sp|P62873-2|GBB1_HUMAN Isoform 2 of Guanine nucleotide-binding protein G(I)/G(S)/G(T) subunit beta-1 OS=Homo sapiens OX=9606 GN=	221920	266160	281090	93195	56192	98985	0	5613.6	0	0	0	0	256390	82790.7	1871.2	0	137.019	#DIV/0!	0.000140947	0.00349008
P62879;P62879-2;Q9HAV0	Guanine nucleotide-binding protein G(I)/G(S)/G(T) subunit beta-2	GNB2	sp|P62879|GBB2_HUMAN Guanine nucleotide-binding protein G(I)/G(S)/G(T) subunit beta-2 OS=Homo sapiens OX=9606 GN=GNB2 PE=1 SV=3	304450	250200	212940	100300	154810	117170	16024	13861	12393	0	0	4113.1	255863	124093	14092.7	1371.03	18.1558	90.5108	0.000811164	0.00161678
P62888	60S ribosomal protein L30	RPL30	sp|P62888|RL30_HUMAN 60S ribosomal protein L30 OS=Homo sapiens OX=9606 GN=RPL30 PE=1 SV=2	0	3798.8	2505.5	63695	18109	74503	0	0	0	0	0	0	2101.43	52102.3	0	0	#DIV/0!	#DIV/0!	0.13258	0.0393537
P62899-3;P62899;P62899-2	60S ribosomal protein L31	RPL31	sp|P62899-3|RL31_HUMAN Isoform 3 of 60S ribosomal protein L31 OS=Homo sapiens OX=9606 GN=RPL31;sp|P62899|RL31_HUMAN 60S ribosomal protein L31 OS=Homo sapiens OX=9606 GN=RPL31 PE=1 SV=1;sp|P62899-2|RL31_HUMAN Isoform 2 of 60S ribosomal protein L31 OS=Homo s	0	0	0	0	0	36181	12260	17132	14609	0	0	0	0	12060.3	14667	0	0	#DIV/0!	0.000478021	0.373901
P62906	60S ribosomal protein L10a	RPL10A	sp|P62906|RL10A_HUMAN 60S ribosomal protein L10a OS=Homo sapiens OX=9606 GN=RPL10A PE=1 SV=2	0	21006	27774	117140	0	110220	0	0	0	5523.8	0	0	16260	75786.7	0	1841.27	#DIV/0!	41.1601	0.123717	0.123465
P62910	60S ribosomal protein L32	RPL32	sp|P62910|RL32_HUMAN 60S ribosomal protein L32 OS=Homo sapiens OX=9606 GN=RPL32 PE=1 SV=2	0	0	0	82190	80980	115440	0	0	0	0	0	0	0	92870	0	0	#DIV/0!	#DIV/0!	#DIV/0!	0.00119087
P62913-2;P62913	60S ribosomal protein L11	RPL11	sp|P62913-2|RL11_HUMAN Isoform 2 of 60S ribosomal protein L11 OS=Homo sapiens OX=9606 GN=RPL11;sp|P62913|RL11_HUMAN 60S ribosomal protein L11 OS=Homo sapiens OX=9606 GN=RPL11 PE=1 SV=2	0	0	0	49792	24200	39451	0	10714	0	0	0	0	0	37814.3	3571.33	0	0	#DIV/0!	0.373901	0.00704429
P62917	60S ribosomal protein L8	RPL8	sp|P62917|RL8_HUMAN 60S ribosomal protein L8 OS=Homo sapiens OX=9606 GN=RPL8 PE=1 SV=2	0	0	0	8573.7	16600	67610	0	0	0	0	0	0	0	30927.9	0	0	#DIV/0!	#DIV/0!	#DIV/0!	0.169649
P62937;P62937-2	Peptidyl-prolyl cis-trans isomerase A;Peptidyl-prolyl cis-trans isomerase A, N-terminally processed	PPIA	sp|P62937|PPIA_HUMAN Peptidyl-prolyl cis-trans isomerase A OS=Homo sapiens OX=9606 GN=PPIA PE=1 SV=2	271580	170460	223710	158850	351580	131230	0	6014.6	4448	0	0	0	221917	213887	3487.53	0	63.6314	#DIV/0!	0.00172094	0.0367138
P63000;P63000-2	Ras-related C3 botulinum toxin substrate 1	RAC1	sp|P63000|RAC1_HUMAN Ras-related C3 botulinum toxin substrate 1 OS=Homo sapiens OX=9606 GN=RAC1 PE=1 SV=1;sp|P63000-2|RAC1_HUMAN Isoform B of Ras-related C3 botulinum toxin substrate 1 OS=Homo sapiens OX=9606 GN=RAC1	104250	191330	222350	99104	94701	84205	0	0	0	0	0	0	172643	92670	0	0	#DIV/0!	#DIV/0!	0.00813786	3.05651e-05
P63010-3;Q10567-4;P63010;Q10567-3;Q10567-2;Q10567;P63010-2	AP-2 complex subunit beta;AP-1 complex subunit beta-1	AP2B1;AP1B1	sp|P63010-3|AP2B1_HUMAN Isoform 3 of AP-2 complex subunit beta OS=Homo sapiens OX=9606 GN=AP2B1;sp|Q10567-4|AP1B1_HUMAN Isoform 4 of AP-1 complex subunit beta-1 OS=Homo sapiens OX=9606 GN=AP1B1;sp|P63010|AP2B1_HUMAN AP-2 complex subunit beta OS=Homo sapien	0	12720	17561	60305	0	62282	0	0	0	0	0	0	10093.7	40862.3	0	0	#DIV/0!	#DIV/0!	0.126182	0.11622
P63096;P63096-2	Guanine nucleotide-binding protein G(i) subunit alpha-1	GNAI1	sp|P63096|GNAI1_HUMAN Guanine nucleotide-binding protein G(i) subunit alpha-1 OS=Homo sapiens OX=9606 GN=GNAI1 PE=1 SV=2;sp|P63096-2|GNAI1_HUMAN Isoform 2 of Guanine nucleotide-binding protein G(i) subunit alpha-1 OS=Homo sapiens OX=9606 GN=GNAI1	23582	15740	17406	13832	15570	18853	0	0	0	0	0	0	18909.3	16085	0	0	#DIV/0!	#DIV/0!	0.0013706	0.00039846
P63104;P63104-2	14-3-3 protein zeta/delta	YWHAZ	sp|P63104|1433Z_HUMAN 14-3-3 protein zeta/delta OS=Homo sapiens OX=9606 GN=YWHAZ PE=1 SV=1;sp|P63104-2|1433Z_HUMAN Isoform 2 of 14-3-3 protein zeta/delta OS=Homo sapiens OX=9606 GN=YWHAZ	518700	425090	362630	401060	899410	338210	0	3015.5	3083.9	0	0	0	435473	546227	2033.13	0	214.188	#DIV/0!	0.00067016	0.0370408
Q96FJ2;P63167	Dynein light chain 2, cytoplasmic;Dynein light chain 1, cytoplasmic	DYNLL2;DYNLL1	sp|Q96FJ2|DYL2_HUMAN Dynein light chain 2, cytoplasmic OS=Homo sapiens OX=9606 GN=DYNLL2 PE=1 SV=1;sp|P63167|DYL1_HUMAN Dynein light chain 1, cytoplasmic OS=Homo sapiens OX=9606 GN=DYNLL1 PE=1 SV=1	0	1029.6	0	45473	8798.1	39328	0	0	0	0	0	0	343.2	31199.7	0	0	#DIV/0!	#DIV/0!	0.373901	0.0513112
P63172	Dynein light chain Tctex-type 1	DYNLT1	sp|P63172|DYLT1_HUMAN Dynein light chain Tctex-type 1 OS=Homo sapiens OX=9606 GN=DYNLT1 PE=1 SV=1	0	2555.2	0	24557	7760	31415	0	0	0	0	0	0	851.733	21244	0	0	#DIV/0!	#DIV/0!	0.373901	0.0390348
P63173	60S ribosomal protein L38	RPL38	sp|P63173|RL38_HUMAN 60S ribosomal protein L38 OS=Homo sapiens OX=9606 GN=RPL38 PE=1 SV=2	0	3188.8	0	56682	23654	61270	0	0	0	0	0	0	1062.93	47202	0	0	#DIV/0!	#DIV/0!	0.373901	0.0163482
P63218;A0A804HLA8	Guanine nucleotide-binding protein G(I)/G(S)/G(O) subunit gamma-5	GNG5	sp|P63218|GBG5_HUMAN Guanine nucleotide-binding protein G(I)/G(S)/G(O) subunit gamma-5 OS=Homo sapiens OX=9606 GN=GNG5 PE=1 SV=3	108610	127560	83150	18585	96891	7604.2	0	0	0	0	0	0	106440	41026.7	0	0	#DIV/0!	#DIV/0!	0.00116501	0.218216
Q6IS14;P63241;P63241-2;Q9GZV4	Eukaryotic translation initiation factor 5A-1-like;Eukaryotic translation initiation factor 5A-1	EIF5AL1;EIF5A	sp|Q6IS14|IF5AL_HUMAN Eukaryotic translation initiation factor 5A-1-like OS=Homo sapiens OX=9606 GN=EIF5AL1 PE=2 SV=2;sp|P63241|IF5A1_HUMAN Eukaryotic translation initiation factor 5A-1 OS=Homo sapiens OX=9606 GN=EIF5A PE=1 SV=2;sp|P63241-2|IF5A1_HUMAN Iso	0	3265.3	7613	49868	0	34982	0	0	3885.8	0	292500	0	3626.1	28283.3	1295.27	97500	2.7995	0.290085	0.413632	0.521436
P63244	Guanine nucleotide-binding protein subunit beta-2-like 1;Guanine nucleotide-binding protein subunit beta-2-like 1, N-terminally processed	GNB2L1	sp|P63244|RACK1_HUMAN Receptor of activated protein C kinase 1 OS=Homo sapiens OX=9606 GN=RACK1 PE=1 SV=3	41757	39855	28379	259960	183420	285740	0	0	0	0	0	0	36663.7	243040	0	0	#DIV/0!	#DIV/0!	0.00093028	0.00138195
P63261	Actin, cytoplasmic 2;Actin, cytoplasmic 2, N-terminally processed	ACTG1	sp|P63261|ACTG_HUMAN Actin, cytoplasmic 2 OS=Homo sapiens OX=9606 GN=ACTG1 PE=1 SV=1	3164500	4166900	4175900	5993200	5248800	4753900	253830	266320	282430	221360	597250	301080	3.83577e+06	5.33197e+06	267527	373230	14.3379	14.286	0.00044378	0.00019474
P63313	Thymosin beta-10	TMSB10	sp|P63313|TYB10_HUMAN Thymosin beta-10 OS=Homo sapiens OX=9606 GN=TMSB10 PE=1 SV=2	145960	26408	21339	8280	25571	5038.1	7739.8	0	0	0	0	0	64569	12963	2579.93	0	25.0274	#DIV/0!	0.203333	0.111699
P67936;P67936-2	Tropomyosin alpha-4 chain	TPM4	sp|P67936|TPM4_HUMAN Tropomyosin alpha-4 chain OS=Homo sapiens OX=9606 GN=TPM4 PE=1 SV=3;sp|P67936-2|TPM4_HUMAN Isoform 2 of Tropomyosin alpha-4 chain OS=Homo sapiens OX=9606 GN=TPM4	600890	136220	104040	121020	531350	66511	121660	59100	52928	113880	71726	48569	280383	239627	77896	78058.3	3.59946	3.06985	0.279508	0.336171
P68133;P68032;P63267;P62736	Actin, alpha skeletal muscle;Actin, alpha cardiac muscle 1;Actin, gamma-enteric smooth muscle;Actin, aortic smooth muscle	ACTA1;ACTC1;ACTG2;ACTA2	sp|P68133|ACTS_HUMAN Actin, alpha skeletal muscle OS=Homo sapiens OX=9606 GN=ACTA1 PE=1 SV=1;sp|P68032|ACTC_HUMAN Actin, alpha cardiac muscle 1 OS=Homo sapiens OX=9606 GN=ACTC1 PE=1 SV=1;sp|P63267|ACTH_HUMAN Actin, gamma-enteric smooth muscle OS=Homo sapie	2009000	4685500	4060800	4273300	276820	5072100	0	56323	125840	0	0	0	3585100	3.20741e+06	60721	0	59.0422	#DIV/0!	0.0121078	0.0966391
P68104;Q5VTE0;Q05639	Elongation factor 1-alpha 1;Putative elongation factor 1-alpha-like 3	EEF1A1;EEF1A1P5	sp|P68104|EF1A1_HUMAN Elongation factor 1-alpha 1 OS=Homo sapiens OX=9606 GN=EEF1A1 PE=1 SV=1;sp|Q5VTE0|EF1A3_HUMAN Putative elongation factor 1-alpha-like 3 OS=Homo sapiens OX=9606 GN=EEF1A1P5 PE=5 SV=1	19526	61669	65222	621940	187250	740420	0	8040.1	0	5171.3	0	0	48805.7	516537	2680.03	1723.77	18.2108	299.656	0.0365084	0.0376101
Q71U36-2;Q71U36;P68363;P0DPH8;P0DPH7;P68363-2;Q9NY65-2;Q9NY65;P0DPH7-2;Q6PEY2;A6NHL2-2;A6NHL2	Tubulin alpha-1A chain;Tubulin alpha-1B chain;Tubulin alpha-8 chain;Tubulin alpha-3E chain	TUBA1A;TUBA1B;TUBA8;TUBA3E	sp|Q71U36-2|TBA1A_HUMAN Isoform 2 of Tubulin alpha-1A chain OS=Homo sapiens OX=9606 GN=TUBA1A;sp|Q71U36|TBA1A_HUMAN Tubulin alpha-1A chain OS=Homo sapiens OX=9606 GN=TUBA1A PE=1 SV=1;sp|P68363|TBA1B_HUMAN Tubulin alpha-1B chain OS=Homo sapiens OX=9606 GN=T	33058	54792	43711	421930	976540	690090	41983	124740	86909	0	532810	51142	43853.7	696187	84544	194651	0.518708	3.5766	0.175214	0.0980506
P68366-2;P68366	Tubulin alpha-4A chain	TUBA4A	sp|P68366-2|TBA4A_HUMAN Isoform 2 of Tubulin alpha-4A chain OS=Homo sapiens OX=9606 GN=TUBA4A;sp|P68366|TBA4A_HUMAN Tubulin alpha-4A chain OS=Homo sapiens OX=9606 GN=TUBA4A PE=1 SV=1	0	0	0	67637	0	51406	0	0	0	0	0	0	0	39681	0	0	#DIV/0!	#DIV/0!	#DIV/0!	0.123458
P68371;Q9BVA1;Q13885;P04350;Q13509-2;Q13509	Tubulin beta-4B chain;Tubulin beta-2B chain;Tubulin beta-2A chain;Tubulin beta-4A chain	TUBB4B;TUBB2B;TUBB2A;TUBB4A	sp|P68371|TBB4B_HUMAN Tubulin beta-4B chain OS=Homo sapiens OX=9606 GN=TUBB4B PE=1 SV=1;sp|Q9BVA1|TBB2B_HUMAN Tubulin beta-2B chain OS=Homo sapiens OX=9606 GN=TUBB2B PE=1 SV=1;sp|Q13885|TBB2A_HUMAN Tubulin beta-2A chain OS=Homo sapiens OX=9606 GN=TUBB2A PE	48542	68741	82869	491440	269310	310830	0	2005.6	1834.5	1907.1	0	4609	66717.3	357193	1280.03	2172.03	52.1216	164.451	0.00279967	0.00649058
Q71DI3;Q16695;P84243;P68431;Q6NXT2	Histone H3.2;Histone H3.1t;Histone H3.3;Histone H3.1;Histone H3.3C	HIST2H3A;HIST3H3;H3F3A;HIST1H3A;H3F3C	sp|Q71DI3|H32_HUMAN Histone H3.2 OS=Homo sapiens OX=9606 GN=H3C13 PE=1 SV=3;sp|Q16695|H31T_HUMAN Histone H3.1t OS=Homo sapiens OX=9606 GN=H3-4 PE=1 SV=3;sp|P84243|H33_HUMAN Histone H3.3 OS=Homo sapiens OX=9606 GN=H3-3B PE=1 SV=2;sp|P68431|H31_HUMAN Histone	1317200	295410	429210	853730	81789	844970	0	6081.1	0	0	0	1713.3	680607	593496	2027.03	571.1	335.765	1039.22	0.101761	0.0813756
P68871;P02042	Hemoglobin subunit beta;LVV-hemorphin-7;Spinorphin;Hemoglobin subunit delta	HBB;HBD	sp|P68871|HBB_HUMAN Hemoglobin subunit beta OS=Homo sapiens OX=9606 GN=HBB PE=1 SV=2;sp|P02042|HBD_HUMAN Hemoglobin subunit delta OS=Homo sapiens OX=9606 GN=HBD PE=1 SV=2	680.22	1031.8	1019.5	1360.3	0	1801	0	260100	6048.6	0	0	0	910.507	1053.77	88716.2	0	0.0102631	#DIV/0!	0.36353	0.123789
Q9Y6M4-6;Q9Y6M4-5;P78368;Q9Y6M4-3;Q9Y6M4-4;Q9Y6M4;Q9Y6M4-2	Casein kinase I isoform gamma-3;Casein kinase I isoform gamma-2	CSNK1G3;CSNK1G2	sp|Q9Y6M4-6|KC1G3_HUMAN Isoform 6 of Casein kinase I isoform gamma-3 OS=Homo sapiens OX=9606 GN=CSNK1G3;sp|Q9Y6M4-5|KC1G3_HUMAN Isoform 5 of Casein kinase I isoform gamma-3 OS=Homo sapiens OX=9606 GN=CSNK1G3;sp|P78368|KC1G2_HUMAN Casein kinase I isoform ga	6744.2	34468	16413	10657	0	14134	0	15918	0	0	0	0	19208.4	8263.67	5306	0	3.62013	#DIV/0!	0.225217	0.123881
P78371-2;P78371	T-complex protein 1 subunit beta	CCT2	sp|P78371-2|TCPB_HUMAN Isoform 2 of T-complex protein 1 subunit beta OS=Homo sapiens OX=9606 GN=CCT2;sp|P78371|TCPB_HUMAN T-complex protein 1 subunit beta OS=Homo sapiens OX=9606 GN=CCT2 PE=1 SV=4	5290.2	1072.7	0	115360	82628	166590	0	0	0	4129.2	0	0	2120.97	121526	0	1376.4	#DIV/0!	88.2926	0.25925	0.00798803
P78417-3;P78417	Glutathione S-transferase omega-1	GSTO1	sp|P78417-3|GSTO1_HUMAN Isoform 3 of Glutathione S-transferase omega-1 OS=Homo sapiens OX=9606 GN=GSTO1;sp|P78417|GSTO1_HUMAN Glutathione S-transferase omega-1 OS=Homo sapiens OX=9606 GN=GSTO1 PE=1 SV=2	0	18506	22591	18003	0	14638	0	0	0	0	0	0	13699	10880.3	0	0	#DIV/0!	#DIV/0!	0.120032	0.120327
P78423	Fractalkine;Processed fractalkine	CX3CL1	sp|P78423|X3CL1_HUMAN Fractalkine OS=Homo sapiens OX=9606 GN=CX3CL1 PE=1 SV=1	36547	14400	17187	0	0	0	0	0	0	0	0	0	22711.3	0	0	0	#DIV/0!	#DIV/0!	0.0310505	#DIV/0!
P78527-2;P78527	DNA-dependent protein kinase catalytic subunit	PRKDC	sp|P78527-2|PRKDC_HUMAN Isoform 2 of DNA-dependent protein kinase catalytic subunit OS=Homo sapiens OX=9606 GN=PRKDC;sp|P78527|PRKDC_HUMAN DNA-dependent protein kinase catalytic subunit OS=Homo sapiens OX=9606 GN=PRKDC PE=1 SV=3	0	0	0	22726	0	25694	0	0	0	0	0	0	0	16140	0	0	#DIV/0!	#DIV/0!	#DIV/0!	0.117609
P80188;P80188-2	Neutrophil gelatinase-associated lipocalin	LCN2	sp|P80188|NGAL_HUMAN Neutrophil gelatinase-associated lipocalin OS=Homo sapiens OX=9606 GN=LCN2 PE=1 SV=2;sp|P80188-2|NGAL_HUMAN Isoform 2 of Neutrophil gelatinase-associated lipocalin OS=Homo sapiens OX=9606 GN=LCN2	2203600	4483500	4601200	1249400	311270	984900	0	0	0	0	0	0	3.76277e+06	848523	0	0	#DIV/0!	#DIV/0!	0.00851025	0.0384629
P80303-2;P80303	Nucleobindin-2;Nesfatin-1	NUCB2	sp|P80303-2|NUCB2_HUMAN Isoform 2 of Nucleobindin-2 OS=Homo sapiens OX=9606 GN=NUCB2;sp|P80303|NUCB2_HUMAN Nucleobindin-2 OS=Homo sapiens OX=9606 GN=NUCB2 PE=1 SV=3	0	0	0	12976	0	15906	0	0	0	0	0	0	0	9627.33	0	0	#DIV/0!	#DIV/0!	#DIV/0!	0.120194
P80723;P80723-2	Brain acid soluble protein 1	BASP1	sp|P80723|BASP1_HUMAN Brain acid soluble protein 1 OS=Homo sapiens OX=9606 GN=BASP1 PE=1 SV=2;sp|P80723-2|BASP1_HUMAN Isoform 2 of Brain acid soluble protein 1 OS=Homo sapiens OX=9606 GN=BASP1	68132	232890	159240	65440	51312	58920	2041800	0	0	0	376680	0	153421	58557.3	680600	125560	0.22542	0.466369	0.482827	0.622049
P81605;P81605-2	Dermcidin;Survival-promoting peptide;DCD-1	DCD	sp|P81605|DCD_HUMAN Dermcidin OS=Homo sapiens OX=9606 GN=DCD PE=1 SV=2;sp|P81605-2|DCD_HUMAN Isoform 2 of Dermcidin OS=Homo sapiens OX=9606 GN=DCD	0	0	0	0	1657	0	4203.6	11910	251530	7477.4	0	0	0	552.333	89214.5	2492.47	0	0.221601	0.333525	0.489604
P84095	Rho-related GTP-binding protein RhoG	RHOG	sp|P84095|RHOG_HUMAN Rho-related GTP-binding protein RhoG OS=Homo sapiens OX=9606 GN=RHOG PE=1 SV=1	6968.9	23644	30009	5980.3	8068.8	5670.9	0	0	0	0	0	0	20207.3	6573.33	0	0	#DIV/0!	#DIV/0!	0.0423216	0.000948914
P98095;P98095-2	Fibulin-2	FBLN2	sp|P98095|FBLN2_HUMAN Fibulin-2 OS=Homo sapiens OX=9606 GN=FBLN2 PE=1 SV=2;sp|P98095-2|FBLN2_HUMAN Isoform 2 of Fibulin-2 OS=Homo sapiens OX=9606 GN=FBLN2	7804.1	17137	10125	10187	0	9873.4	0	0	0	0	0	0	11688.7	6686.8	0	0	#DIV/0!	#DIV/0!	0.0140698	0.116214
P98160	Basement membrane-specific heparan sulfate proteoglycan core protein;Endorepellin;LG3 peptide	HSPG2	sp|P98160|PGBM_HUMAN Basement membrane-specific heparan sulfate proteoglycan core protein OS=Homo sapiens OX=9606 GN=HSPG2 PE=1 SV=4	258380	851240	589540	250940	136750	235620	6026.4	2649.3	12288	13922	6729.3	17540	566387	207770	6987.9	12730.4	81.0525	16.3207	0.0310605	0.00558335
Q00325-2;Q00325	Phosphate carrier protein, mitochondrial	SLC25A3	sp|Q00325-2|MPCP_HUMAN Isoform B of Phosphate carrier protein, mitochondrial OS=Homo sapiens OX=9606 GN=SLC25A3;sp|Q00325|MPCP_HUMAN Phosphate carrier protein, mitochondrial OS=Homo sapiens OX=9606 GN=SLC25A3 PE=1 SV=2	0	5233.3	0	95769	23366	76383	0	0	0	0	0	0	1744.43	65172.7	0	0	#DIV/0!	#DIV/0!	0.373901	0.0394824
Q00610-2;Q00610;P53675-2;P53675	Clathrin heavy chain 1	CLTC	sp|Q00610-2|CLH1_HUMAN Isoform 2 of Clathrin heavy chain 1 OS=Homo sapiens OX=9606 GN=CLTC;sp|Q00610|CLH1_HUMAN Clathrin heavy chain 1 OS=Homo sapiens OX=9606 GN=CLTC PE=1 SV=5	697.89	706.33	433.46	254900	87696	267110	0	0	0	721.49	0	146.41	612.56	203235	0	289.3	#DIV/0!	702.507	0.00239301	0.0247507
Q00796-2;Q00796	Sorbitol dehydrogenase	SORD	sp|Q00796-2|DHSO_HUMAN Isoform 2 of Sorbitol dehydrogenase OS=Homo sapiens OX=9606 GN=SORD;sp|Q00796|DHSO_HUMAN Sorbitol dehydrogenase OS=Homo sapiens OX=9606 GN=SORD PE=1 SV=4	6600.8	42237	38829	49219	4719.7	70809	0	0	0	0	0	0	29222.3	41582.6	0	0	#DIV/0!	#DIV/0!	0.0617258	0.0994013
Q00839-2;Q00839	Heterogeneous nuclear ribonucleoprotein U	HNRNPU	sp|Q00839-2|HNRPU_HUMAN Isoform 2 of Heterogeneous nuclear ribonucleoprotein U OS=Homo sapiens OX=9606 GN=HNRNPU;sp|Q00839|HNRPU_HUMAN Heterogeneous nuclear ribonucleoprotein U OS=Homo sapiens OX=9606 GN=HNRNPU PE=1 SV=6	0	0	0	29292	54241	40451	0	0	0	0	0	0	0	41328	0	0	#DIV/0!	#DIV/0!	#DIV/0!	0.00460005
Q01081-3;Q8WU68-3;Q8WU68-2;Q8WU68;Q01081-2;Q01081	Splicing factor U2AF 35 kDa subunit;Splicing factor U2AF 26 kDa subunit	U2AF1;U2AF1L4	sp|Q01081-3|U2AF1_HUMAN Isoform 3 of Splicing factor U2AF 35 kDa subunit OS=Homo sapiens OX=9606 GN=U2AF1;sp|Q8WU68-3|U2AF4_HUMAN Isoform 3 of Splicing factor U2AF 26 kDa subunit OS=Homo sapiens OX=9606 GN=U2AF1L4;sp|Q8WU68-2|U2AF4_HUMAN Isoform 2 of Splic	0	0	0	17067	0	28566	0	0	0	0	0	0	0	15211	0	0	#DIV/0!	#DIV/0!	#DIV/0!	0.140734
Q01082;Q01082-3;Q01082-2;P11277-3;P11277;P11277-2;O15020-2;O15020	Spectrin beta chain, non-erythrocytic 1	SPTBN1	sp|Q01082|SPTB2_HUMAN Spectrin beta chain, non-erythrocytic 1 OS=Homo sapiens OX=9606 GN=SPTBN1 PE=1 SV=2;sp|Q01082-3|SPTB2_HUMAN Isoform 2 of Spectrin beta chain, non-erythrocytic 1 OS=Homo sapiens OX=9606 GN=SPTBN1;sp|Q01082-2|SPTB2_HUMAN Isoform Short o	756.35	5775.1	2785.4	93949	2184.4	112460	0	1448.7	0	0	0	0	3105.62	69531.1	482.9	0	6.43118	#DIV/0!	0.162815	0.111025
Q01469	Fatty acid-binding protein, epidermal	FABP5	sp|Q01469|FABP5_HUMAN Fatty acid-binding protein 5 OS=Homo sapiens OX=9606 GN=FABP5 PE=1 SV=3	0	0	17764	11070	0	33074	0	0	0	0	0	0	5921.33	14714.7	0	0	#DIV/0!	#DIV/0!	0.373901	0.204623
Q01518-2;Q01518	Adenylyl cyclase-associated protein 1	CAP1	sp|Q01518-2|CAP1_HUMAN Isoform 2 of Adenylyl cyclase-associated protein 1 OS=Homo sapiens OX=9606 GN=CAP1;sp|Q01518|CAP1_HUMAN Adenylyl cyclase-associated protein 1 OS=Homo sapiens OX=9606 GN=CAP1 PE=1 SV=5	23555	39701	35165	45960	41755	52624	0	0	0	0	0	0	32807	46779.7	0	0	#DIV/0!	#DIV/0!	0.00241156	0.000121865
Q01813-2;Q01813	ATP-dependent 6-phosphofructokinase, platelet type	PFKP	sp|Q01813-2|PFKAP_HUMAN Isoform 2 of ATP-dependent 6-phosphofructokinase, platelet type OS=Homo sapiens OX=9606 GN=PFKP;sp|Q01813|PFKAP_HUMAN ATP-dependent 6-phosphofructokinase, platelet type OS=Homo sapiens OX=9606 GN=PFKP PE=1 SV=2	14691	6475.3	0	57558	37587	76169	0	0	0	0	0	0	7055.43	57104.7	0	0	#DIV/0!	#DIV/0!	0.172297	0.00685701
Q02218-2;Q02218	2-oxoglutarate dehydrogenase, mitochondrial	OGDH	sp|Q02218-2|ODO1_HUMAN Isoform 2 of 2-oxoglutarate dehydrogenase complex component E1 OS=Homo sapiens OX=9606 GN=OGDH;sp|Q02218|ODO1_HUMAN 2-oxoglutarate dehydrogenase complex component E1 OS=Homo sapiens OX=9606 GN=OGDH PE=1 SV=3	0	0	17911	24852	18438	37378	0	0	0	0	0	0	5970.33	26889.3	0	0	#DIV/0!	#DIV/0!	0.373901	0.00843168
Q02413;Q02413-2	Desmoglein-1	DSG1	sp|Q02413|DSG1_HUMAN Desmoglein-1 OS=Homo sapiens OX=9606 GN=DSG1 PE=1 SV=2	15506	0	0	0	0	0	111710	128380	36289	83596	0	11475	5168.67	0	92126.3	31690.3	0.0561041	0	0.0391797	0.292465
Q02543	60S ribosomal protein L18a	RPL18A	sp|Q02543|RL18A_HUMAN 60S ribosomal protein L18a OS=Homo sapiens OX=9606 GN=RPL18A PE=1 SV=2	0	0	0	907.79	60100	1385.3	0	0	0	0	0	0	0	20797.7	0	0	#DIV/0!	#DIV/0!	#DIV/0!	0.349587
Q02790	Peptidyl-prolyl cis-trans isomerase FKBP4;Peptidyl-prolyl cis-trans isomerase FKBP4, N-terminally processed	FKBP4	sp|Q02790|FKBP4_HUMAN Peptidyl-prolyl cis-trans isomerase FKBP4 OS=Homo sapiens OX=9606 GN=FKBP4 PE=1 SV=3	25466	21969	0	41944	31164	39962	0	0	0	0	0	0	15811.7	37690	0	0	#DIV/0!	#DIV/0!	0.118274	0.000340389
Q02818	Nucleobindin-1	NUCB1	sp|Q02818|NUCB1_HUMAN Nucleobindin-1 OS=Homo sapiens OX=9606 GN=NUCB1 PE=1 SV=4	5259.2	0	1899.9	4211.9	0	13290	0	0	0	0	0	0	2386.37	5833.97	0	0	#DIV/0!	#DIV/0!	0.195601	0.211028
Q02878	60S ribosomal protein L6	RPL6	sp|Q02878|RL6_HUMAN 60S ribosomal protein L6 OS=Homo sapiens OX=9606 GN=RPL6 PE=1 SV=3	7278.8	0	0	49724	12199	22913	0	5318.9	0	0	0	0	2426.27	28278.7	1772.97	0	1.36848	#DIV/0!	0.838534	0.064392
Q02978-2;Q02978	Mitochondrial 2-oxoglutarate/malate carrier protein	SLC25A11	sp|Q02978-2|M2OM_HUMAN Isoform 2 of Mitochondrial 2-oxoglutarate/malate carrier protein OS=Homo sapiens OX=9606 GN=SLC25A11;sp|Q02978|M2OM_HUMAN Mitochondrial 2-oxoglutarate/malate carrier protein OS=Homo sapiens OX=9606 GN=SLC25A11 PE=1 SV=3	0	0	0	34607	59935	47311	0	0	0	0	0	0	0	47284.3	0	0	#DIV/0!	#DIV/0!	#DIV/0!	0.002945
Q03252	Lamin-B2	LMNB2	sp|Q03252|LMNB2_HUMAN Lamin-B2 OS=Homo sapiens OX=9606 GN=LMNB2 PE=1 SV=4	0	0	0	19032	0	13515	0	0	0	0	0	0	0	10849	0	0	#DIV/0!	#DIV/0!	#DIV/0!	0.127418
Q04446	1,4-alpha-glucan-branching enzyme	GBE1	sp|Q04446|GLGB_HUMAN 1,4-alpha-glucan-branching enzyme OS=Homo sapiens OX=9606 GN=GBE1 PE=1 SV=3	0	1404.1	0	5975.8	1478.5	2590.6	0	0	0	0	0	0	468.033	3348.3	0	0	#DIV/0!	#DIV/0!	0.373901	0.0685183
Q04917	14-3-3 protein eta	YWHAH	sp|Q04917|1433F_HUMAN 14-3-3 protein eta OS=Homo sapiens OX=9606 GN=YWHAH PE=1 SV=4	45332	0	2915.6	65094	252280	7082.2	0	0	0	13372	0	0	16082.5	108152	0	4457.33	#DIV/0!	24.2638	0.333912	0.234366
Q06210-2;Q06210	Glutamine--fructose-6-phosphate aminotransferase [isomerizing] 1	GFPT1	sp|Q06210-2|GFPT1_HUMAN Isoform 2 of Glutamine--fructose-6-phosphate aminotransferase [isomerizing] 1 OS=Homo sapiens OX=9606 GN=GFPT1;sp|Q06210|GFPT1_HUMAN Glutamine--fructose-6-phosphate aminotransferase [isomerizing] 1 OS=Homo sapiens OX=9606 GN=GFPT1 P	0	3741	0	37097	12810	32963	0	0	0	0	0	0	1247	27623.3	0	0	#DIV/0!	#DIV/0!	0.373901	0.0211661
Q06481-5;Q06481-4;Q06481-2;Q06481-3;Q06481-6;Q06481	Amyloid-like protein 2	APLP2	sp|Q06481-5|APLP2_HUMAN Isoform 5 of Amyloid beta precursor like protein 2 OS=Homo sapiens OX=9606 GN=APLP2;sp|Q06481-4|APLP2_HUMAN Isoform 4 of Amyloid beta precursor like protein 2 OS=Homo sapiens OX=9606 GN=APLP2;sp|Q06481-2|APLP2_HUMAN Isoform 2 of Amy	0	7852.3	6925.6	9505.8	0	34065	0	0	0	0	0	0	4925.97	14523.6	0	0	#DIV/0!	#DIV/0!	0.117678	0.225656
Q06830;Q13162	Peroxiredoxin-1	PRDX1	sp|Q06830|PRDX1_HUMAN Peroxiredoxin-1 OS=Homo sapiens OX=9606 GN=PRDX1 PE=1 SV=1	162920	150510	167350	271890	201680	217210	91317	14849	0	29174	0	0	160260	230260	35388.7	9724.67	4.52857	23.6779	0.0122007	0.00070755
Q07020-2;Q07020	60S ribosomal protein L18	RPL18	sp|Q07020-2|RL18_HUMAN Isoform 2 of 60S ribosomal protein L18 OS=Homo sapiens OX=9606 GN=RPL18;sp|Q07020|RL18_HUMAN 60S ribosomal protein L18 OS=Homo sapiens OX=9606 GN=RPL18 PE=1 SV=2	0	6808.8	0	146560	52810	190530	0	0	0	0	0	0	2269.6	129967	0	0	#DIV/0!	#DIV/0!	0.373901	0.0328965
Q07021	Complement component 1 Q subcomponent-binding protein, mitochondrial	C1QBP	sp|Q07021|C1QBP_HUMAN Complement component 1 Q subcomponent-binding protein, mitochondrial OS=Homo sapiens OX=9606 GN=C1QBP PE=1 SV=1	43160	196090	217300	96520	0	135710	0	0	0	0	0	0	152183	77410	0	0	#DIV/0!	#DIV/0!	0.0501093	0.127319
Q07065	Cytoskeleton-associated protein 4	CKAP4	sp|Q07065|CKAP4_HUMAN Cytoskeleton-associated protein 4 OS=Homo sapiens OX=9606 GN=CKAP4 PE=1 SV=2	0	0	1749.3	49071	60127	38788	0	0	0	0	0	0	583.1	49328.7	0	0	#DIV/0!	#DIV/0!	0.373901	0.00132006
Q07666-3;Q07666-2;Q07666	KH domain-containing, RNA-binding, signal transduction-associated protein 1	KHDRBS1	sp|Q07666-3|KHDR1_HUMAN Isoform 3 of KH domain-containing, RNA-binding, signal transduction-associated protein 1 OS=Homo sapiens OX=9606 GN=KHDRBS1;sp|Q07666-2|KHDR1_HUMAN Isoform 2 of KH domain-containing, RNA-binding, signal transduction-associated prote	0	0	0	15760	0	28199	0	0	0	0	0	0	0	14653	0	0	#DIV/0!	#DIV/0!	#DIV/0!	0.146938
Q07960	Rho GTPase-activating protein 1	ARHGAP1	sp|Q07960|RHG01_HUMAN Rho GTPase-activating protein 1 OS=Homo sapiens OX=9606 GN=ARHGAP1 PE=1 SV=1	0	0	0	18423	0	26348	0	0	0	0	0	0	0	14923.7	0	0	#DIV/0!	#DIV/0!	#DIV/0!	0.128428
Q13247-3;Q13247;Q08170	Serine/arginine-rich splicing factor 6;Serine/arginine-rich splicing factor 4	SRSF6;SRSF4	sp|Q13247-3|SRSF6_HUMAN Isoform SRP55-3 of Serine/arginine-rich splicing factor 6 OS=Homo sapiens OX=9606 GN=SRSF6;sp|Q13247|SRSF6_HUMAN Serine/arginine-rich splicing factor 6 OS=Homo sapiens OX=9606 GN=SRSF6 PE=1 SV=2;sp|Q08170|SRSF4_HUMAN Serine/arginine	0	0	0	6786.9	3470.8	10282	0	0	0	0	0	0	0	6846.57	0	0	#DIV/0!	#DIV/0!	#DIV/0!	0.0253131
Q08380	Galectin-3-binding protein	LGALS3BP	sp|Q08380|LG3BP_HUMAN Galectin-3-binding protein OS=Homo sapiens OX=9606 GN=LGALS3BP PE=1 SV=1	645380	4204900	1046000	2052000	167360	406690	0	18028	0	30963	0	16978	1.96543e+06	875350	6009.33	15980.3	327.062	54.7767	0.156727	0.220514
Q08431-3;Q08431-4;Q08431;Q08431-2	Lactadherin;Lactadherin short form;Medin	MFGE8	sp|Q08431-3|MFGM_HUMAN Isoform 3 of Lactadherin OS=Homo sapiens OX=9606 GN=MFGE8;sp|Q08431-4|MFGM_HUMAN Isoform 4 of Lactadherin OS=Homo sapiens OX=9606 GN=MFGE8;sp|Q08431|MFGM_HUMAN Lactadherin OS=Homo sapiens OX=9606 GN=MFGE8 PE=1 SV=3;sp|Q08431-2|MFGM_H	69410	20944	9294.9	6754.8	13888	6837.7	0	0	0	23830	0	0	33216.3	9160.17	0	7943.33	#DIV/0!	1.15319	0.145461	0.890373
Q08554-2;Q08554	Desmocollin-1	DSC1	sp|Q08554-2|DSC1_HUMAN Isoform 1B of Desmocollin-1 OS=Homo sapiens OX=9606 GN=DSC1;sp|Q08554|DSC1_HUMAN Desmocollin-1 OS=Homo sapiens OX=9606 GN=DSC1 PE=1 SV=2	0	0	0	0	0	0	29786	57512	17723	29273	0	0	0	0	35007	9757.67	0	0	0.0410636	0.373901
Q09666	Neuroblast differentiation-associated protein AHNAK	AHNAK	sp|Q09666|AHNK_HUMAN Neuroblast differentiation-associated protein AHNAK OS=Homo sapiens OX=9606 GN=AHNAK PE=1 SV=2	0	0	0	11388	25269	11870	0	0	0	0	0	0	0	16175.7	0	0	#DIV/0!	#DIV/0!	#DIV/0!	0.0236701
Q10472;Q10472-2	Polypeptide N-acetylgalactosaminyltransferase 1;Polypeptide N-acetylgalactosaminyltransferase 1 soluble form	GALNT1	sp|Q10472|GALT1_HUMAN Polypeptide N-acetylgalactosaminyltransferase 1 OS=Homo sapiens OX=9606 GN=GALNT1 PE=1 SV=1	58834	100980	133830	40595	0	46662	0	4923.3	0	31670	0	0	97881.3	29085.7	1641.1	10556.7	59.6437	2.75519	0.0114982	0.362791
Q12792-4;Q12792;Q12792-3	Twinfilin-1	TWF1	sp|Q12792-4|TWF1_HUMAN Isoform 4 of Twinfilin-1 OS=Homo sapiens OX=9606 GN=TWF1;sp|Q12792|TWF1_HUMAN Twinfilin-1 OS=Homo sapiens OX=9606 GN=TWF1 PE=1 SV=3;sp|Q12792-3|TWF1_HUMAN Isoform 3 of Twinfilin-1 OS=Homo sapiens OX=9606 GN=TWF1	0	14812	9426.4	8721.8	0	8104	0	0	0	0	0	0	8079.47	5608.6	0	0	#DIV/0!	#DIV/0!	0.135371	0.116652
Q12797-10;Q12797	Aspartyl/asparaginyl beta-hydroxylase	ASPH	sp|Q12797-10|ASPH_HUMAN Isoform 10 of Aspartyl/asparaginyl beta-hydroxylase OS=Homo sapiens OX=9606 GN=ASPH;sp|Q12797|ASPH_HUMAN Aspartyl/asparaginyl beta-hydroxylase OS=Homo sapiens OX=9606 GN=ASPH PE=1 SV=3	0	0	0	19959	0	22635	0	0	0	0	0	0	0	14198	0	0	#DIV/0!	#DIV/0!	#DIV/0!	0.117684
Q12805-5;Q12805-2;Q12805-4;Q12805-3;Q12805	EGF-containing fibulin-like extracellular matrix protein 1	EFEMP1	sp|Q12805-5|FBLN3_HUMAN Isoform 5 of EGF-containing fibulin-like extracellular matrix protein 1 OS=Homo sapiens OX=9606 GN=EFEMP1;sp|Q12805-2|FBLN3_HUMAN Isoform 2 of EGF-containing fibulin-like extracellular matrix protein 1 OS=Homo sapiens OX=9606 GN=EFE	0	0	0	0	0	0	0	0	0	0	0	0	0	0	0	0	#DIV/0!	#DIV/0!	#DIV/0!	#DIV/0!
Q12904;Q12904-2	Aminoacyl tRNA synthase complex-interacting multifunctional protein 1;Endothelial monocyte-activating polypeptide 2	AIMP1	sp|Q12904|AIMP1_HUMAN Aminoacyl tRNA synthase complex-interacting multifunctional protein 1 OS=Homo sapiens OX=9606 GN=AIMP1 PE=1 SV=2;sp|Q12904-2|AIMP1_HUMAN Isoform 2 of Aminoacyl tRNA synthase complex-interacting multifunctional protein 1 OS=Homo sapien	0	0	0	38522	16239	24664	0	0	0	0	0	0	0	26475	0	0	#DIV/0!	#DIV/0!	#DIV/0!	0.015153
Q12906-5;Q12906-4;Q12906-2;Q12906-6;Q12906-3;Q12906;Q12906-7;Q96SI9-2;Q96SI9	Interleukin enhancer-binding factor 3;Spermatid perinuclear RNA-binding protein	ILF3;STRBP	sp|Q12906-5|ILF3_HUMAN Isoform 5 of Interleukin enhancer-binding factor 3 OS=Homo sapiens OX=9606 GN=ILF3;sp|Q12906-4|ILF3_HUMAN Isoform 4 of Interleukin enhancer-binding factor 3 OS=Homo sapiens OX=9606 GN=ILF3;sp|Q12906-2|ILF3_HUMAN Isoform 2 of Interleu	34376	9181.4	0	7757.1	18589	8958.9	0	0	0	0	0	0	14519.1	11768.3	0	0	#DIV/0!	#DIV/0!	0.230557	0.0264611
Q12907	Vesicular integral-membrane protein VIP36	LMAN2	sp|Q12907|LMAN2_HUMAN Vesicular integral-membrane protein VIP36 OS=Homo sapiens OX=9606 GN=LMAN2 PE=1 SV=1	0	0	0	13972	0	36127	0	0	0	0	0	0	0	16699.7	0	0	#DIV/0!	#DIV/0!	#DIV/0!	0.187535
Q12913;Q12913-3	Receptor-type tyrosine-protein phosphatase eta	PTPRJ	sp|Q12913|PTPRJ_HUMAN Receptor-type tyrosine-protein phosphatase eta OS=Homo sapiens OX=9606 GN=PTPRJ PE=1 SV=3;sp|Q12913-3|PTPRJ_HUMAN Isoform 3 of Receptor-type tyrosine-protein phosphatase eta OS=Homo sapiens OX=9606 GN=PTPRJ	46883	64252	68298	19607	0	18564	0	0	0	25890	0	0	59811	12723.7	0	8630	#DIV/0!	1.47435	0.000806862	0.722116
Q12929;Q12929-2	Epidermal growth factor receptor kinase substrate 8	EPS8	sp|Q12929|EPS8_HUMAN Epidermal growth factor receptor kinase substrate 8 OS=Homo sapiens OX=9606 GN=EPS8 PE=1 SV=1;sp|Q12929-2|EPS8_HUMAN Isoform 2 of Epidermal growth factor receptor kinase substrate 8 OS=Homo sapiens OX=9606 GN=EPS8	102200	85166	95205	42325	25038	32501	0	0	0	0	0	0	94190.3	33288	0	0	#DIV/0!	#DIV/0!	4.46986e-05	0.00265526
Q12931-2;Q12931	Heat shock protein 75 kDa, mitochondrial	TRAP1	sp|Q12931-2|TRAP1_HUMAN Isoform 2 of Heat shock protein 75 kDa, mitochondrial OS=Homo sapiens OX=9606 GN=TRAP1;sp|Q12931|TRAP1_HUMAN Heat shock protein 75 kDa, mitochondrial OS=Homo sapiens OX=9606 GN=TRAP1 PE=1 SV=3	0	0	0	7786.8	30037	10105	0	0	0	0	0	0	0	15976.3	0	0	#DIV/0!	#DIV/0!	#DIV/0!	0.086466
Q13011	Delta(3,5)-Delta(2,4)-dienoyl-CoA isomerase, mitochondrial	ECH1	sp|Q13011|ECH1_HUMAN Delta(3,5)-Delta(2,4)-dienoyl-CoA isomerase, mitochondrial OS=Homo sapiens OX=9606 GN=ECH1 PE=1 SV=2	11263	11029	10484	18176	23645	35906	0	0	0	0	0	0	10925.3	25909	0	0	#DIV/0!	#DIV/0!	1.19089e-06	0.00780187
Q13126-7;Q13126-4;Q13126;Q13126-6;Q13126-5;Q13126-3;Q13126-2	S-methyl-5-thioadenosine phosphorylase	MTAP	sp|Q13126-7|MTAP_HUMAN Isoform 7 of S-methyl-5-thioadenosine phosphorylase OS=Homo sapiens OX=9606 GN=MTAP;sp|Q13126-4|MTAP_HUMAN Isoform 4 of S-methyl-5-thioadenosine phosphorylase OS=Homo sapiens OX=9606 GN=MTAP;sp|Q13126|MTAP_HUMAN S-methyl-5-thioade	80614	21769	17916	28609	0	39131	0	0	0	0	0	0	40099.7	22580	0	0	#DIV/0!	#DIV/0!	0.119271	0.125624
Q13151	Heterogeneous nuclear ribonucleoprotein A0	HNRNPA0	sp|Q13151|ROA0_HUMAN Heterogeneous nuclear ribonucleoprotein A0 OS=Homo sapiens OX=9606 GN=HNRNPA0 PE=1 SV=1	0	0	0	26929	0	28356	0	0	0	0	0	0	0	18428.3	0	0	#DIV/0!	#DIV/0!	#DIV/0!	0.116381
Q13200;Q13200-3;Q13200-2	26S proteasome non-ATPase regulatory subunit 2	PSMD2	sp|Q13200|PSMD2_HUMAN 26S proteasome non-ATPase regulatory subunit 2 OS=Homo sapiens OX=9606 GN=PSMD2 PE=1 SV=3;sp|Q13200-3|PSMD2_HUMAN Isoform 3 of 26S proteasome non-ATPase regulatory subunit 2 OS=Homo sapiens OX=9606 GN=PSMD2	0	2412.3	0	44849	57173	49634	0	0	0	0	0	0	804.1	50552	0	0	#DIV/0!	#DIV/0!	0.373901	0.000147144
Q13217	DnaJ homolog subfamily C member 3	DNAJC3	sp|Q13217|DNJC3_HUMAN DnaJ homolog subfamily C member 3 OS=Homo sapiens OX=9606 GN=DNAJC3 PE=1 SV=1	0	0	0	8613.7	0	43753	0	0	0	0	0	0	0	17455.6	0	0	#DIV/0!	#DIV/0!	#DIV/0!	0.262079
Q13277-2;Q13277-3;Q13277	Syntaxin-3	STX3	sp|Q13277-2|STX3_HUMAN Isoform B of Syntaxin-3 OS=Homo sapiens OX=9606 GN=STX3;sp|Q13277-3|STX3_HUMAN Isoform 3 of Syntaxin-3 OS=Homo sapiens OX=9606 GN=STX3;sp|Q13277|STX3_HUMAN Syntaxin-3 OS=Homo sapiens OX=9606 GN=STX3 PE=1 SV=3	15468	32201	39735	16089	2911.2	9929.5	0	0	0	0	0	0	29134.7	9643.23	0	0	#DIV/0!	#DIV/0!	0.0153134	0.0644475
Q13421-4;Q13421-3;Q13421-2;Q13421	Mesothelin;Megakaryocyte-potentiating factor;Mesothelin, cleaved form	MSLN	sp|Q13421-4|MSLN_HUMAN Isoform 4 of Mesothelin OS=Homo sapiens OX=9606 GN=MSLN;sp|Q13421-3|MSLN_HUMAN Isoform 2 of Mesothelin OS=Homo sapiens OX=9606 GN=MSLN;sp|Q13421-2|MSLN_HUMAN Isoform 3 of Mesothelin OS=Homo sapiens OX=9606 GN=MSLN;sp|Q13421|MSLN_HUMA	154840	497270	522190	90175	102410	70370	0	7330.1	29256	0	0	0	391433	87651.7	12195.4	0	32.0969	#DIV/0!	0.0331799	0.000716781
Q13423	NAD(P) transhydrogenase, mitochondrial	NNT	sp|Q13423|NNTM_HUMAN NAD(P) transhydrogenase, mitochondrial OS=Homo sapiens OX=9606 GN=NNT PE=1 SV=3	0	0	0	17323	0	18010	0	0	0	0	0	0	0	11777.7	0	0	#DIV/0!	#DIV/0!	#DIV/0!	0.116267
Q13443;Q13443-2	Disintegrin and metalloproteinase domain-containing protein 9	ADAM9	sp|Q13443|ADAM9_HUMAN Disintegrin and metalloproteinase domain-containing protein 9 OS=Homo sapiens OX=9606 GN=ADAM9 PE=1 SV=1;sp|Q13443-2|ADAM9_HUMAN Isoform 2 of Disintegrin and metalloproteinase domain-containing protein 9 OS=Homo sapiens OX=9606 GN=ADA	37957	16658	9915.6	0	6585.4	0	0	0	0	0	0	0	21510.2	2195.13	0	0	#DIV/0!	#DIV/0!	0.0636148	0.373901
Q13557-8;Q13557-12;Q13557-9;Q13557-10;Q13557-5;Q13557;Q13557-3;Q13557-6;Q13557-4;Q13557-11	Calcium/calmodulin-dependent protein kinase type II subunit delta	CAMK2D	sp|Q13557-8|KCC2D_HUMAN Isoform Delta 6 of Calcium/calmodulin-dependent protein kinase type II subunit delta OS=Homo sapiens OX=9606 GN=CAMK2D;sp|Q13557-12|KCC2D_HUMAN Isoform Delta 12 of Calcium/calmodulin-dependent protein kinase type II subunit delta OS	0	0	0	5949.7	0	14914	0	0	0	0	0	0	0	6954.57	0	0	#DIV/0!	#DIV/0!	#DIV/0!	0.18388
Q13740;Q13740-2;Q13740-4	CD166 antigen	ALCAM	sp|Q13740|CD166_HUMAN CD166 antigen OS=Homo sapiens OX=9606 GN=ALCAM PE=1 SV=2;sp|Q13740-2|CD166_HUMAN Isoform 2 of CD166 antigen OS=Homo sapiens OX=9606 GN=ALCAM;sp|Q13740-4|CD166_HUMAN Isoform 4 of CD166 antigen OS=Homo sapiens OX=9606 GN=ALCAM	77136	53591	53070	49158	40696	49496	0	0	0	0	0	0	61265.7	46450	0	0	#DIV/0!	#DIV/0!	0.0015161	8.62834e-05
Q13751	Laminin subunit beta-3	LAMB3	sp|Q13751|LAMB3_HUMAN Laminin subunit beta-3 OS=Homo sapiens OX=9606 GN=LAMB3 PE=1 SV=1	141690	64408	51248	23602	18802	23737	6396.5	8252.4	9727.3	18046	0	16843	85782	22047	8125.4	11629.7	10.5573	1.89576	0.0513161	0.160041
Q13753-2;Q13753	Laminin subunit gamma-2	LAMC2	sp|Q13753-2|LAMC2_HUMAN Isoform Short of Laminin subunit gamma-2 OS=Homo sapiens OX=9606 GN=LAMC2;sp|Q13753|LAMC2_HUMAN Laminin subunit gamma-2 OS=Homo sapiens OX=9606 GN=LAMC2 PE=1 SV=2	121250	189220	45743	75598	144730	69181	137930	2799.2	135530	0	126530	0	118738	96503	92086.4	42176.7	1.28942	2.28807	0.684321	0.326406
Q13813-3;Q13813;Q13813-2	Spectrin alpha chain, non-erythrocytic 1	SPTAN1	sp|Q13813-3|SPTN1_HUMAN Isoform 3 of Spectrin alpha chain, non-erythrocytic 1 OS=Homo sapiens OX=9606 GN=SPTAN1;sp|Q13813|SPTN1_HUMAN Spectrin alpha chain, non-erythrocytic 1 OS=Homo sapiens OX=9606 GN=SPTAN1 PE=1 SV=3;sp|Q13813-2|SPTN1_HUMAN Isoform 2 of	11940	9752.5	14891	77715	26684	98221	0	0	0	6814.2	0	0	12194.5	67540	0	2271.4	#DIV/0!	29.735	0.00121026	0.0379742
Q13838;Q13838-2;O00148-2;O00148;O00148-3	Spliceosome RNA helicase DDX39B;ATP-dependent RNA helicase DDX39A	DDX39B;DDX39A	sp|Q13838|DX39B_HUMAN Spliceosome RNA helicase DDX39B OS=Homo sapiens OX=9606 GN=DDX39B PE=1 SV=1;sp|Q13838-2|DX39B_HUMAN Isoform 2 of Spliceosome RNA helicase DDX39B OS=Homo sapiens OX=9606 GN=DDX39B;sp|O00148-2|DX39A_HUMAN Isoform 2 of ATP-dependent RNA	0	3082.8	1257.2	28334	0	67665	0	0	0	0	0	0	1446.67	31999.7	0	0	#DIV/0!	#DIV/0!	0.181299	0.178214
Q13938-4;Q13938-3;Q13938	Calcyphosin	CAPS	sp|Q13938-4|CAYP1_HUMAN Isoform 3 of Calcyphosin OS=Homo sapiens OX=9606 GN=CAPS;sp|Q13938-3|CAYP1_HUMAN Isoform 2 of Calcyphosin OS=Homo sapiens OX=9606 GN=CAPS;sp|Q13938|CAYP1_HUMAN Calcyphosin OS=Homo sapiens OX=9606 GN=CAPS PE=1 SV=2	0	0	0	76678	0	52369	0	0	0	0	0	0	0	43015.7	0	0	#DIV/0!	#DIV/0!	#DIV/0!	0.130035
Q14002	Carcinoembryonic antigen-related cell adhesion molecule 7	CEACAM7	sp|Q14002|CEAM7_HUMAN Carcinoembryonic antigen-related cell adhesion molecule 7 OS=Homo sapiens OX=9606 GN=CEACAM7 PE=1 SV=2	0	68386	28885	34050	0	21107	0	0	0	0	0	0	32423.7	18385.7	0	0	#DIV/0!	#DIV/0!	0.177208	0.137541
Q14019	Coactosin-like protein	COTL1	sp|Q14019|COTL1_HUMAN Coactosin-like protein OS=Homo sapiens OX=9606 GN=COTL1 PE=1 SV=3	36575	7455.1	6989.9	0	27332	0	0	0	0	0	0	0	17006.7	9110.67	0	0	#DIV/0!	#DIV/0!	0.157202	0.373901
Q14103-3;Q14103;Q14103-4;Q14103-2	Heterogeneous nuclear ribonucleoprotein D0	HNRNPD	sp|Q14103-3|HNRPD_HUMAN Isoform 3 of Heterogeneous nuclear ribonucleoprotein D0 OS=Homo sapiens OX=9606 GN=HNRNPD;sp|Q14103|HNRPD_HUMAN Heterogeneous nuclear ribonucleoprotein D0 OS=Homo sapiens OX=9606 GN=HNRNPD PE=1 SV=1;sp|Q14103-4|HNRPD_HUMAN Isoform 4	2158.5	4035.4	3130.5	36207	17232	28931	0	0	0	0	0	0	3108.13	27456.7	0	0	#DIV/0!	#DIV/0!	0.00457783	0.00766378
Q14108-2;Q14108	Lysosome membrane protein 2	SCARB2	sp|Q14108-2|SCRB2_HUMAN Isoform 2 of Lysosome membrane protein 2 OS=Homo sapiens OX=9606 GN=SCARB2;sp|Q14108|SCRB2_HUMAN Lysosome membrane protein 2 OS=Homo sapiens OX=9606 GN=SCARB2 PE=1 SV=2	15022	4423.8	0	55026	7830.3	82321	0	0	0	0	0	0	6481.93	48392.4	0	0	#DIV/0!	#DIV/0!	0.219529	0.0901971
Q14118	Dystroglycan;Alpha-dystroglycan;Beta-dystroglycan	DAG1	sp|Q14118|DAG1_HUMAN Dystroglycan 1 OS=Homo sapiens OX=9606 GN=DAG1 PE=1 SV=2	16566	15244	14554	9157.5	0	9353.6	0	0	0	0	0	0	15454.7	6170.37	0	0	#DIV/0!	#DIV/0!	1.26461e-05	0.116161
Q14152-2;Q14152	Eukaryotic translation initiation factor 3 subunit A	EIF3A	sp|Q14152-2|EIF3A_HUMAN Isoform 2 of Eukaryotic translation initiation factor 3 subunit A OS=Homo sapiens OX=9606 GN=EIF3A;sp|Q14152|EIF3A_HUMAN Eukaryotic translation initiation factor 3 subunit A OS=Homo sapiens OX=9606 GN=EIF3A PE=1 SV=1	0	0	0	6972.7	12345	12998	0	0	0	0	0	0	0	10771.9	0	0	#DIV/0!	#DIV/0!	#DIV/0!	0.00485599
Q14166	Tubulin--tyrosine ligase-like protein 12	TTLL12	sp|Q14166|TTL12_HUMAN Tubulin--tyrosine ligase-like protein 12 OS=Homo sapiens OX=9606 GN=TTLL12 PE=1 SV=2	0	3484.2	3081.9	28124	26446	24477	0	0	0	0	0	0	2188.7	26349	0	0	#DIV/0!	#DIV/0!	0.117608	1.51949e-05
Q14204	Cytoplasmic dynein 1 heavy chain 1	DYNC1H1	sp|Q14204|DYHC1_HUMAN Cytoplasmic dynein 1 heavy chain 1 OS=Homo sapiens OX=9606 GN=DYNC1H1 PE=1 SV=5	663.15	0	125	43050	6783	49877	0	0	0	0	0	0	262.717	33236.7	0	0	#DIV/0!	#DIV/0!	0.266151	0.0678188
Q14232-2;Q14232	Translation initiation factor eIF-2B subunit alpha	EIF2B1	sp|Q14232-2|EI2BA_HUMAN Isoform 2 of Translation initiation factor eIF-2B subunit alpha OS=Homo sapiens OX=9606 GN=EIF2B1;sp|Q14232|EI2BA_HUMAN Translation initiation factor eIF-2B subunit alpha OS=Homo sapiens OX=9606 GN=EIF2B1 PE=1 SV=1	0	0	2904.4	6374.4	0	7069.1	0	0	0	0	0	0	968.133	4481.17	0	0	#DIV/0!	#DIV/0!	0.373901	0.117178
Q14240;Q14240-2	Eukaryotic initiation factor 4A-II;Eukaryotic initiation factor 4A-II, N-terminally processed	EIF4A2	sp|Q14240|IF4A2_HUMAN Eukaryotic initiation factor 4A-II OS=Homo sapiens OX=9606 GN=EIF4A2 PE=1 SV=2;sp|Q14240-2|IF4A2_HUMAN Isoform 2 of Eukaryotic initiation factor 4A-II OS=Homo sapiens OX=9606 GN=EIF4A2	0	0	0	9516.8	0	11343	0	0	0	0	0	0	0	6953.27	0	0	#DIV/0!	#DIV/0!	#DIV/0!	0.119156
Q14247-2;Q14247-3;Q14247	Src substrate cortactin	CTTN	sp|Q14247-2|SRC8_HUMAN Isoform 2 of Src substrate cortactin OS=Homo sapiens OX=9606 GN=CTTN;sp|Q14247-3|SRC8_HUMAN Isoform 3 of Src substrate cortactin OS=Homo sapiens OX=9606 GN=CTTN;sp|Q14247|SRC8_HUMAN Src substrate cortactin OS=Homo sapiens OX=9606 GN=	19630	61826	82703	90877	156810	44337	0	0	0	0	0	0	54719.7	97341.3	0	0	#DIV/0!	#DIV/0!	0.0419828	0.0406057
Q14254	Flotillin-2	FLOT2	sp|Q14254|FLOT2_HUMAN Flotillin-2 OS=Homo sapiens OX=9606 GN=FLOT2 PE=1 SV=2	0	7837.4	9877.6	25919	0	14077	0	0	0	0	0	0	5905	13332	0	0	#DIV/0!	#DIV/0!	0.121365	0.149749
Q14508;Q14508-2;Q14508-3	WAP four-disulfide core domain protein 2	WFDC2	sp|Q14508|WFDC2_HUMAN WAP four-disulfide core domain protein 2 OS=Homo sapiens OX=9606 GN=WFDC2 PE=1 SV=2;sp|Q14508-2|WFDC2_HUMAN Isoform 2 of WAP four-disulfide core domain protein 2 OS=Homo sapiens OX=9606 GN=WFDC2;sp|Q14508-3|WFDC2_HUMAN Isoform 3 of WA	340500	304560	285440	93242	162080	178570	0	0	0	0	0	0	310167	144631	0	0	#DIV/0!	#DIV/0!	4.32077e-05	0.00520846
Q14573	Inositol 1,4,5-trisphosphate receptor type 3	ITPR3	sp|Q14573|ITPR3_HUMAN Inositol 1,4,5-trisphosphate receptor type 3 OS=Homo sapiens OX=9606 GN=ITPR3 PE=1 SV=2	0	0	0	10008	3592	10067	0	0	0	0	0	0	0	7889	0	0	#DIV/0!	#DIV/0!	#DIV/0!	0.0213583
Q14624-3;Q14624-2;Q14624;Q14624-4	Inter-alpha-trypsin inhibitor heavy chain H4;70 kDa inter-alpha-trypsin inhibitor heavy chain H4;35 kDa inter-alpha-trypsin inhibitor heavy chain H4	ITIH4	sp|Q14624-3|ITIH4_HUMAN Isoform 3 of Inter-alpha-trypsin inhibitor heavy chain H4 OS=Homo sapiens OX=9606 GN=ITIH4;sp|Q14624-2|ITIH4_HUMAN Isoform 2 of Inter-alpha-trypsin inhibitor heavy chain H4 OS=Homo sapiens OX=9606 GN=ITIH4;sp|Q14624|ITIH4_HUMAN Inte	34634	20082	34616	92540	95781	76652	0	0	0	0	0	0	29777.3	88324.3	0	0	#DIV/0!	#DIV/0!	0.00356167	0.000116822
Q14651	Plastin-1	PLS1	sp|Q14651|PLSI_HUMAN Plastin-1 OS=Homo sapiens OX=9606 GN=PLS1 PE=1 SV=2	68098	112430	109820	56675	25591	61887	0	0	371150	0	0	0	96782.7	48051	123717	0	0.782293	#DIV/0!	0.83937	0.0132539
Q14697;Q14697-2	Neutral alpha-glucosidase AB	GANAB	sp|Q14697|GANAB_HUMAN Neutral alpha-glucosidase AB OS=Homo sapiens OX=9606 GN=GANAB PE=1 SV=3;sp|Q14697-2|GANAB_HUMAN Isoform 2 of Neutral alpha-glucosidase AB OS=Homo sapiens OX=9606 GN=GANAB	12008	6664.8	10995	84732	15583	188530	38586	161530	157930	90199	131120	100880	9889.27	96281.7	119349	107400	0.0828603	0.89648	0.0536748	0.840342
Q14764	Major vault protein	MVP	sp|Q14764|MVP_HUMAN Major vault protein OS=Homo sapiens OX=9606 GN=MVP PE=1 SV=4	40584	70820	48745	293050	180200	257760	0	11723	0	0	0	62224	53383	243670	3907.67	20741.3	13.6611	11.748	0.00734482	0.00474574
Q14894	Ketimine reductase mu-crystallin	CRYM	sp|Q14894|CRYM_HUMAN Ketimine reductase mu-crystallin OS=Homo sapiens OX=9606 GN=CRYM PE=1 SV=1	0	26358	19353	36016	0	45490	0	0	0	0	0	0	15237	27168.7	0	0	#DIV/0!	#DIV/0!	0.125373	0.121463
Q14974;Q14974-2	Importin subunit beta-1	KPNB1	sp|Q14974|IMB1_HUMAN Importin subunit beta-1 OS=Homo sapiens OX=9606 GN=KPNB1 PE=1 SV=2;sp|Q14974-2|IMB1_HUMAN Isoform 2 of Importin subunit beta-1 OS=Homo sapiens OX=9606 GN=KPNB1	11063	7444.5	8290.1	43048	21736	52923	0	0	0	0	0	0	8932.53	39235.7	0	0	#DIV/0!	#DIV/0!	0.00121996	0.0130163
Q14CN2;Q14CN2-2	Calcium-activated chloride channel regulator 4;Calcium-activated chloride channel regulator 4, 110 kDa form;Calcium-activated chloride channel regulator 4, 30 kDa form	CLCA4	sp|Q14CN2|CLCA4_HUMAN Calcium-activated chloride channel regulator 4 OS=Homo sapiens OX=9606 GN=CLCA4 PE=1 SV=2	0	104580	118850	21072	0	29596	0	0	0	0	0	0	74476.7	16889.3	0	0	#DIV/0!	#DIV/0!	0.117736	0.12725
Q15008-3;Q15008-2;Q15008;Q15008-4	26S proteasome non-ATPase regulatory subunit 6	PSMD6	sp|Q15008-3|PSMD6_HUMAN Isoform 3 of 26S proteasome non-ATPase regulatory subunit 6 OS=Homo sapiens OX=9606 GN=PSMD6;sp|Q15008-2|PSMD6_HUMAN Isoform 2 of 26S proteasome non-ATPase regulatory subunit 6 OS=Homo sapiens OX=9606 GN=PSMD6;sp|Q15008|PSMD6_HUMAN	4058.6	2137.8	0	37541	0	42328	0	0	0	0	0	0	2065.47	26623	0	0	#DIV/0!	#DIV/0!	0.152845	0.117543
Q15019;Q15019-3;Q15019-2	Septin-2	2002-09-01	sp|Q15019|SEPT2_HUMAN Septin-2 OS=Homo sapiens OX=9606 GN=SEPTIN2 PE=1 SV=1;sp|Q15019-3|SEPT2_HUMAN Isoform 3 of Septin-2 OS=Homo sapiens OX=9606 GN=SEPTIN2;sp|Q15019-2|SEPT2_HUMAN Isoform 2 of Septin-2 OS=Homo sapiens OX=9606 GN=SEPTIN2	2805.4	0	2603.5	30014	1766	40154	0	0	0	0	0	0	1802.97	23978	0	0	#DIV/0!	#DIV/0!	0.11667	0.105102
Q15046;Q15046-2	Lysine--tRNA ligase	KARS	sp|Q15046|SYK_HUMAN Lysine--tRNA ligase OS=Homo sapiens OX=9606 GN=KARS1 PE=1 SV=3;sp|Q15046-2|SYK_HUMAN Isoform Mitochondrial of Lysine--tRNA ligase OS=Homo sapiens OX=9606 GN=KARS1	0	14106	12442	31604	9288.1	3483.3	0	0	0	0	0	0	8849.33	14791.8	0	0	#DIV/0!	#DIV/0!	0.117677	0.159483
Q15084-3;Q15084;Q15084-4;Q15084-5;Q15084-2	Protein disulfide-isomerase A6	PDIA6	sp|Q15084-3|PDIA6_HUMAN Isoform 3 of Protein disulfide-isomerase A6 OS=Homo sapiens OX=9606 GN=PDIA6;sp|Q15084|PDIA6_HUMAN Protein disulfide-isomerase A6 OS=Homo sapiens OX=9606 GN=PDIA6 PE=1 SV=1;sp|Q15084-4|PDIA6_HUMAN Isoform 4 of Protein disulfide-isom	9472.7	0	0	0	82850	0	0	0	0	0	0	0	3157.57	27616.7	0	0	#DIV/0!	#DIV/0!	0.373901	0.373901
Q15121;Q15121-2	Astrocytic phosphoprotein PEA-15	PEA15	sp|Q15121|PEA15_HUMAN Astrocytic phosphoprotein PEA-15 OS=Homo sapiens OX=9606 GN=PEA15 PE=1 SV=2;sp|Q15121-2|PEA15_HUMAN Isoform 2 of Astrocytic phosphoprotein PEA-15 OS=Homo sapiens OX=9606 GN=PEA15	0	0	0	13515	0	12260	0	0	0	0	0	0	0	8591.67	0	0	#DIV/0!	#DIV/0!	#DIV/0!	0.117059
Q15149-7;Q15149-8;Q15149-9;Q15149-5;Q15149-4;Q15149-6;Q15149-3;Q15149-2;Q15149	Plectin	PLEC	sp|Q15149-7|PLEC_HUMAN Isoform 7 of Plectin OS=Homo sapiens OX=9606 GN=PLEC;sp|Q15149-8|PLEC_HUMAN Isoform 8 of Plectin OS=Homo sapiens OX=9606 GN=PLEC;sp|Q15149-9|PLEC_HUMAN Isoform 9 of Plectin OS=Homo sapiens OX=9606 GN=PLEC;sp|Q15149-5|PLEC_HUMAN Isofo	0	2470.7	1651.2	87855	18010	114790	0	0	0	4005.1	0	0	1373.97	73551.7	0	1335.03	#DIV/0!	55.0935	0.131596	0.0666619
Q15165-3;Q15165-1;Q15165	Serum paraoxonase/arylesterase 2	PON2	sp|Q15165-3|PON2_HUMAN Isoform 3 of Serum paraoxonase/arylesterase 2 OS=Homo sapiens OX=9606 GN=PON2;sp|Q15165-1|PON2_HUMAN Isoform 1 of Serum paraoxonase/arylesterase 2 OS=Homo sapiens OX=9606 GN=PON2;sp|Q15165|PON2_HUMAN Serum paraoxonase/arylesterase 2	5709.9	0	0	58157	0	83896	0	0	0	0	0	0	1903.3	47351	0	0	#DIV/0!	#DIV/0!	0.373901	0.129008
Q15181	Inorganic pyrophosphatase	PPA1	sp|Q15181|IPYR_HUMAN Inorganic pyrophosphatase OS=Homo sapiens OX=9606 GN=PPA1 PE=1 SV=2	0	0	0	0	0	0	0	0	0	0	0	0	0	0	0	0	#DIV/0!	#DIV/0!	#DIV/0!	#DIV/0!
Q15233-2;Q15233	Non-POU domain-containing octamer-binding protein	NONO	sp|Q15233-2|NONO_HUMAN Isoform 2 of Non-POU domain-containing octamer-binding protein OS=Homo sapiens OX=9606 GN=NONO;sp|Q15233|NONO_HUMAN Non-POU domain-containing octamer-binding protein OS=Homo sapiens OX=9606 GN=NONO PE=1 SV=4	0	0	0	16872	0	32369	0	0	1327.5	0	0	0	0	16413.7	442.5	0	0	#DIV/0!	0.373901	0.153925
Q15286;Q15286-2	Ras-related protein Rab-35	RAB35	sp|Q15286|RAB35_HUMAN Ras-related protein Rab-35 OS=Homo sapiens OX=9606 GN=RAB35 PE=1 SV=1;sp|Q15286-2|RAB35_HUMAN Isoform 2 of Ras-related protein Rab-35 OS=Homo sapiens OX=9606 GN=RAB35	11161	22616	21637	21771	16073	23920	0	0	0	0	0	0	18471.3	20588	0	0	#DIV/0!	#DIV/0!	0.00729002	0.000922352
Q15293-2;Q15293	Reticulocalbin-1	RCN1	sp|Q15293-2|RCN1_HUMAN Isoform 2 of Reticulocalbin-1 OS=Homo sapiens OX=9606 GN=RCN1;sp|Q15293|RCN1_HUMAN Reticulocalbin-1 OS=Homo sapiens OX=9606 GN=RCN1 PE=1 SV=1	1074.8	2134.8	2459.3	19544	2742.3	24773	0	0	0	0	0	0	1889.63	15686.4	0	0	#DIV/0!	#DIV/0!	0.0106571	0.077632
Q15363	Transmembrane emp24 domain-containing protein 2	TMED2	sp|Q15363|TMED2_HUMAN Transmembrane emp24 domain-containing protein 2 OS=Homo sapiens OX=9606 GN=TMED2 PE=1 SV=1	0	0	0	48966	46329	66019	0	0	21192	0	0	0	0	53771.3	7064	0	0	#DIV/0!	0.373901	0.000955341
Q15369-2;Q15369	Transcription elongation factor B polypeptide 1	TCEB1	sp|Q15369-2|ELOC_HUMAN Isoform 2 of Elongin-C OS=Homo sapiens OX=9606 GN=ELOC;sp|Q15369|ELOC_HUMAN Elongin-C OS=Homo sapiens OX=9606 GN=ELOC PE=1 SV=1	0	8548.6	7266.9	20349	50323	54776	0	0	0	0	0	0	5271.83	41816	0	0	#DIV/0!	#DIV/0!	0.118722	0.0180211
Q15392-2;Q15392	Delta(24)-sterol reductase	DHCR24	sp|Q15392-2|DHC24_HUMAN Isoform 2 of Delta(24)-sterol reductase OS=Homo sapiens OX=9606 GN=DHCR24;sp|Q15392|DHC24_HUMAN Delta(24)-sterol reductase OS=Homo sapiens OX=9606 GN=DHCR24 PE=1 SV=2	0	0	0	35572	16693	41362	69059	157940	185980	180130	0	0	0	31209	137660	60043.3	0	0.519775	0.0174517	0.658532
Q15435-5;Q15435-4;Q15435-3;Q15435-2;Q15435	Protein phosphatase 1 regulatory subunit 7	PPP1R7	sp|Q15435-5|PP1R7_HUMAN Isoform 5 of Protein phosphatase 1 regulatory subunit 7 OS=Homo sapiens OX=9606 GN=PPP1R7;sp|Q15435-4|PP1R7_HUMAN Isoform 4 of Protein phosphatase 1 regulatory subunit 7 OS=Homo sapiens OX=9606 GN=PPP1R7;sp|Q15435-3|PP1R7_HUMAN Isof	0	0	0	16825	0	22872	0	0	0	0	0	0	0	13232.3	0	0	#DIV/0!	#DIV/0!	#DIV/0!	0.125263
Q15436-2;Q15436;Q15437	Protein transport protein Sec23A;Protein transport protein Sec23B	SEC23A;SEC23B	sp|Q15436-2|SC23A_HUMAN Isoform 2 of Protein transport protein Sec23A OS=Homo sapiens OX=9606 GN=SEC23A;sp|Q15436|SC23A_HUMAN Protein transport protein Sec23A OS=Homo sapiens OX=9606 GN=SEC23A PE=1 SV=2;sp|Q15437|SC23B_HUMAN Protein transport protein Sec23	0	0	0	4550.4	0	6202.2	0	0	0	0	0	0	0	3584.2	0	0	#DIV/0!	#DIV/0!	#DIV/0!	0.125418
Q15468;Q15468-2	SCL-interrupting locus protein	STIL	sp|Q15468|STIL_HUMAN SCL-interrupting locus protein OS=Homo sapiens OX=9606 GN=STIL PE=1 SV=2;sp|Q15468-2|STIL_HUMAN Isoform 2 of SCL-interrupting locus protein OS=Homo sapiens OX=9606 GN=STIL	8447700	3876900	1163500	3728100	1843900	1204600	0	0	0	41200	0	15918	4.49603e+06	2.25887e+06	0	19039.3	#DIV/0!	118.642	0.101874	0.0416901
Q15582	Transforming growth factor-beta-induced protein ig-h3	TGFBI	sp|Q15582|BGH3_HUMAN Transforming growth factor-beta-induced protein ig-h3 OS=Homo sapiens OX=9606 GN=TGFBI PE=1 SV=1	166980	61696	66707	0	24373	10186	0	0	0	0	0	0	98461	11519.7	0	0	#DIV/0!	#DIV/0!	0.0454037	0.178441
Q15599-2;Q15599	Na(+)/H(+) exchange regulatory cofactor NHE-RF2	SLC9A3R2	sp|Q15599-2|NHRF2_HUMAN Isoform 2 of Na(+)/H(+) exchange regulatory cofactor NHE-RF2 OS=Homo sapiens OX=9606 GN=SLC9A3R2;sp|Q15599|NHRF2_HUMAN Na(+)/H(+) exchange regulatory cofactor NHE-RF2 OS=Homo sapiens OX=9606 GN=SLC9A3R2 PE=1 SV=2	15902	62876	67423	8438.3	7700.1	13706	0	0	0	0	0	0	48733.7	9948.13	0	0	#DIV/0!	#DIV/0!	0.0415852	0.00625094
Q15631	Translin	TSN	sp|Q15631|TSN_HUMAN Translin OS=Homo sapiens OX=9606 GN=TSN PE=1 SV=1	0	33503	39357	61500	0	74654	0	0	0	0	0	0	24286.7	45384.7	0	0	#DIV/0!	#DIV/0!	0.118678	0.119816
Q15797	Mothers against decapentaplegic homolog 1	SMAD1	sp|Q15797|SMAD1_HUMAN Mothers against decapentaplegic homolog 1 OS=Homo sapiens OX=9606 GN=SMAD1 PE=1 SV=1	0	0	0	0	0	0	0	0	0	0	0	0	0	0	0	0	#DIV/0!	#DIV/0!	#DIV/0!	#DIV/0!
Q15833;Q15833-2;Q15833-3	Syntaxin-binding protein 2	STXBP2	sp|Q15833|STXB2_HUMAN Syntaxin-binding protein 2 OS=Homo sapiens OX=9606 GN=STXBP2 PE=1 SV=2;sp|Q15833-2|STXB2_HUMAN Isoform 2 of Syntaxin-binding protein 2 OS=Homo sapiens OX=9606 GN=STXBP2;sp|Q15833-3|STXB2_HUMAN Isoform 3 of Syntaxin-binding protein 2 O	35701	62514	50843	33712	26185	44813	0	0	0	5498.5	0	0	49686	34903.3	0	1832.83	#DIV/0!	19.0434	0.00305861	0.00442434
Q16270-2;Q16270	Insulin-like growth factor-binding protein 7	IGFBP7	sp|Q16270-2|IBP7_HUMAN Isoform 2 of Insulin-like growth factor-binding protein 7 OS=Homo sapiens OX=9606 GN=IGFBP7;sp|Q16270|IBP7_HUMAN Insulin-like growth factor-binding protein 7 OS=Homo sapiens OX=9606 GN=IGFBP7 PE=1 SV=1	0	20915	19875	10700	0	9027.6	0	0	0	0	0	0	13596.7	6575.87	0	0	#DIV/0!	#DIV/0!	0.116375	0.118967
Q16348-2;Q16348	Solute carrier family 15 member 2	SLC15A2	sp|Q16348-2|S15A2_HUMAN Isoform 2 of Solute carrier family 15 member 2 OS=Homo sapiens OX=9606 GN=SLC15A2;sp|Q16348|S15A2_HUMAN Solute carrier family 15 member 2 OS=Homo sapiens OX=9606 GN=SLC15A2 PE=1 SV=2	92261	197390	125060	100150	43027	83858	0	0	0	21336	0	0	138237	75678.3	0	7112	#DIV/0!	10.6409	0.011235	0.0204252
Q16401-2;Q16401	26S proteasome non-ATPase regulatory subunit 5	PSMD5	sp|Q16401-2|PSMD5_HUMAN Isoform 2 of 26S proteasome non-ATPase regulatory subunit 5 OS=Homo sapiens OX=9606 GN=PSMD5;sp|Q16401|PSMD5_HUMAN 26S proteasome non-ATPase regulatory subunit 5 OS=Homo sapiens OX=9606 GN=PSMD5 PE=1 SV=3	0	0	0	24417	0	24232	0	0	0	0	0	0	0	16216.3	0	0	#DIV/0!	#DIV/0!	#DIV/0!	0.116122
Q16610-2;Q16610;Q16610-4;Q16610-3	Extracellular matrix protein 1	ECM1	sp|Q16610-2|ECM1_HUMAN Isoform 2 of Extracellular matrix protein 1 OS=Homo sapiens OX=9606 GN=ECM1;sp|Q16610|ECM1_HUMAN Extracellular matrix protein 1 OS=Homo sapiens OX=9606 GN=ECM1 PE=1 SV=2;sp|Q16610-4|ECM1_HUMAN Isoform 4 of Extracellular matrix protei	153490	16349	8268.8	901.35	46238	1024.1	17520	11146	16073	0	0	5830.8	59369.3	16054.5	14913	1943.6	3.98104	8.26018	0.399204	0.406237
Q16651	Prostasin;Prostasin light chain;Prostasin heavy chain	PRSS8	sp|Q16651|PRSS8_HUMAN Prostasin OS=Homo sapiens OX=9606 GN=PRSS8 PE=1 SV=1	0	0	0	0	0	0	0	0	0	0	0	0	0	0	0	0	#DIV/0!	#DIV/0!	#DIV/0!	#DIV/0!
Q16658	Fascin	FSCN1	sp|Q16658|FSCN1_HUMAN Fascin OS=Homo sapiens OX=9606 GN=FSCN1 PE=1 SV=3	20359	20865	26113	29495	32807	18621	0	0	0	0	0	12791	22445.7	26974.3	0	4263.67	#DIV/0!	6.32656	0.000258939	0.0198235
Q16666-3;Q16666-6;Q16666-2;Q16666	Gamma-interferon-inducible protein 16	IFI16	sp|Q16666-3|IF16_HUMAN Isoform 3 of Gamma-interferon-inducible protein 16 OS=Homo sapiens OX=9606 GN=IFI16;sp|Q16666-6|IF16_HUMAN Isoform 4 of Gamma-interferon-inducible protein 16 OS=Homo sapiens OX=9606 GN=IFI16;sp|Q16666-2|IF16_HUMAN Isoform 2 of Gamma-	99351	116000	0	42699	763240	46043	0	0	0	0	0	0	71783.7	283994	0	0	#DIV/0!	#DIV/0!	0.118488	0.301554
Q16698-2;Q16698	2,4-dienoyl-CoA reductase, mitochondrial	DECR1	sp|Q16698-2|DECR_HUMAN Isoform 2 of 2,4-dienoyl-CoA reductase [(3E)-enoyl-CoA-producing], mitochondrial OS=Homo sapiens OX=9606 GN=DECR1;sp|Q16698|DECR_HUMAN 2,4-dienoyl-CoA reductase [(3E)-enoyl-CoA-producing], mitochondrial OS=Homo sapiens OX=9606 GN=DEC	0	7935.2	6837.6	44684	10621	37183	0	0	0	0	0	28434	4924.27	30829.3	0	9478	#DIV/0!	3.25273	0.118308	0.202495
Q16706	Alpha-mannosidase 2	MAN2A1	sp|Q16706|MA2A1_HUMAN Alpha-mannosidase 2 OS=Homo sapiens OX=9606 GN=MAN2A1 PE=1 SV=2	14344	19506	20810	6757.1	0	5625.8	0	0	0	0	0	0	18220	4127.63	0	0	#DIV/0!	#DIV/0!	0.000766107	0.119426
Q16718	NADH dehydrogenase [ubiquinone] 1 alpha subcomplex subunit 5	NDUFA5	sp|Q16718|NDUA5_HUMAN NADH dehydrogenase [ubiquinone] 1 alpha subcomplex subunit 5 OS=Homo sapiens OX=9606 GN=NDUFA5 PE=1 SV=3	0	0	0	8237.6	10017	9970.5	0	0	0	0	0	0	0	9408.37	0	0	#DIV/0!	#DIV/0!	#DIV/0!	8.77365e-05
Q16719	Kynureninase	KYNU	sp|Q16719|KYNU_HUMAN Kynureninase OS=Homo sapiens OX=9606 GN=KYNU PE=1 SV=1	9622	36538	29202	68867	10775	70908	0	0	0	0	0	0	25120.7	50183.3	0	0	#DIV/0!	#DIV/0!	0.0352875	0.0635948
Q16762	Thiosulfate sulfurtransferase	TST	sp|Q16762|THTR_HUMAN Thiosulfate sulfurtransferase OS=Homo sapiens OX=9606 GN=TST PE=1 SV=4	0	0	0	24203	50456	15121	0	0	0	11172	0	0	0	29926.7	0	3724	#DIV/0!	8.03616	#DIV/0!	0.0799585
Q16778;P33778;P23527;Q8N257	Histone H2B type 2-E;Histone H2B type 1-B;Histone H2B type 1-O;Histone H2B type 3-B	HIST2H2BE;HIST1H2BB;HIST1H2BO;HIST3H2BB	sp|Q16778|H2B2E_HUMAN Histone H2B type 2-E OS=Homo sapiens OX=9606 GN=H2BC21 PE=1 SV=3;sp|P33778|H2B1B_HUMAN Histone H2B type 1-B OS=Homo sapiens OX=9606 GN=H2BC3 PE=1 SV=2;sp|P23527|H2B1O_HUMAN Histone H2B type 1-O OS=Homo sapiens OX=9606 GN=H2BC17 PE=1 S	10438	14252	14596	30637	0	22788	0	0	0	0	0	0	13095.3	17808.3	0	0	#DIV/0!	#DIV/0!	0.00060089	0.12463
Q16787-4;Q16787-1;Q16787-3;Q16787	Laminin subunit alpha-3	LAMA3	sp|Q16787-4|LAMA3_HUMAN Isoform 4 of Laminin subunit alpha-3 OS=Homo sapiens OX=9606 GN=LAMA3;sp|Q16787-1|LAMA3_HUMAN Isoform 1 of Laminin subunit alpha-3 OS=Homo sapiens OX=9606 GN=LAMA3;sp|Q16787-3|LAMA3_HUMAN Isoform 3 of Laminin subunit alpha-3 OS=Homo	182420	162230	111180	20422	28118	24754	0	0	0	0	0	0	151943	24431.3	0	0	#DIV/0!	#DIV/0!	0.00200586	0.000392588
Q16836;Q16836-3;Q16836-2	Hydroxyacyl-coenzyme A dehydrogenase, mitochondrial	HADH	sp|Q16836|HCDH_HUMAN Hydroxyacyl-coenzyme A dehydrogenase, mitochondrial OS=Homo sapiens OX=9606 GN=HADH PE=1 SV=3;sp|Q16836-3|HCDH_HUMAN Isoform 3 of Hydroxyacyl-coenzyme A dehydrogenase, mitochondrial OS=Homo sapiens OX=9606 GN=HADH;sp|Q16836-2|HCDH_HUMA	24161	9885.4	9367.4	22350	36162	28787	34343	42523	39779	26202	0	0	14471.3	29099.7	38881.7	8734	0.372187	3.33177	0.0107257	0.101238
Q16851-2;Q16851	UTP--glucose-1-phosphate uridylyltransferase	UGP2	sp|Q16851-2|UGPA_HUMAN Isoform 2 of UTP--glucose-1-phosphate uridylyltransferase OS=Homo sapiens OX=9606 GN=UGP2;sp|Q16851|UGPA_HUMAN UTP--glucose-1-phosphate uridylyltransferase OS=Homo sapiens OX=9606 GN=UGP2 PE=1 SV=5	279530	155160	129890	452550	79179	531360	0	80889	249210	6331.9	12799	13602	188193	354363	110033	10911	1.71034	32.4777	0.41857	0.0695127
Q16891-3;Q16891-2;Q16891-4;Q16891	MICOS complex subunit MIC60	IMMT	sp|Q16891-3|MIC60_HUMAN Isoform 3 of MICOS complex subunit MIC60 OS=Homo sapiens OX=9606 GN=IMMT;sp|Q16891-2|MIC60_HUMAN Isoform 2 of MICOS complex subunit MIC60 OS=Homo sapiens OX=9606 GN=IMMT;sp|Q16891-4|MIC60_HUMAN Isoform 4 of MICOS complex subunit MIC	0	0	0	38932	47314	49395	0	0	0	0	0	0	0	45213.7	0	0	#DIV/0!	#DIV/0!	#DIV/0!	0.000145249
Q17RC7	Exocyst complex component 3-like protein 4	EXOC3L4	sp|Q17RC7|EX3L4_HUMAN Exocyst complex component 3-like protein 4 OS=Homo sapiens OX=9606 GN=EXOC3L4 PE=1 SV=2	0	0	0	0	0	0	83879	67246	86927	76476	47081	86299	0	0	79350.7	69952	0	0	0.00020361	0.00403486
Q3LI77	Keratin-associated protein 13-4	KRTAP13-4	sp|Q3LI77|KR134_HUMAN Keratin-associated protein 13-4 OS=Homo sapiens OX=9606 GN=KRTAP13-4 PE=1 SV=1	1368.6	0	0	0	0	0	0	100560	0	0	0	0	456.2	0	33520	0	0.0136098	#DIV/0!	0.379824	#DIV/0!
Q3ZCM7	Tubulin beta-8 chain	TUBB8	sp|Q3ZCM7|TBB8_HUMAN Tubulin beta-8 chain OS=Homo sapiens OX=9606 GN=TUBB8 PE=1 SV=2	0	4307.8	6946	271360	0	327620	0	0	0	0	0	0	3751.27	199660	0	0	#DIV/0!	#DIV/0!	0.1375	0.119614
Q53FA7-2;Q53FA7	Quinone oxidoreductase PIG3	TP53I3	sp|Q53FA7-2|QORX_HUMAN Isoform 2 of Quinone oxidoreductase PIG3 OS=Homo sapiens OX=9606 GN=TP53I3;sp|Q53FA7|QORX_HUMAN Quinone oxidoreductase PIG3 OS=Homo sapiens OX=9606 GN=TP53I3 PE=1 SV=2	29420	58387	40648	41230	43808	49520	0	0	0	0	0	0	42818.3	44852.7	0	0	#DIV/0!	#DIV/0!	0.00709077	5.23229e-05
Q53GD3-4;Q53GD3	Choline transporter-like protein 4	SLC44A4	sp|Q53GD3-4|CTL4_HUMAN Isoform 4 of Choline transporter-like protein 4 OS=Homo sapiens OX=9606 GN=SLC44A4;sp|Q53GD3|CTL4_HUMAN Choline transporter-like protein 4 OS=Homo sapiens OX=9606 GN=SLC44A4 PE=1 SV=2	71112	109270	101350	29844	20109	32587	0	0	0	0	0	0	93910.7	27513.3	0	0	#DIV/0!	#DIV/0!	0.00127627	0.00190428
Q53GQ0	Very-long-chain 3-oxoacyl-CoA reductase	HSD17B12	sp|Q53GQ0|DHB12_HUMAN Very-long-chain 3-oxoacyl-CoA reductase OS=Homo sapiens OX=9606 GN=HSD17B12 PE=1 SV=2	0	0	0	37083	40004	88309	0	0	0	0	0	0	0	55132	0	0	#DIV/0!	#DIV/0!	#DIV/0!	0.0293999
Q562R1	Beta-actin-like protein 2	ACTBL2	sp|Q562R1|ACTBL_HUMAN Beta-actin-like protein 2 OS=Homo sapiens OX=9606 GN=ACTBL2 PE=1 SV=2	0	0	0	0	0	0	202920	99635	174340	0	440020	281240	0	0	158965	240420	0	0	0.00668544	0.135025
Q56VL3	OCIA domain-containing protein 2	OCIAD2	sp|Q56VL3|OCAD2_HUMAN OCIA domain-containing protein 2 OS=Homo sapiens OX=9606 GN=OCIAD2 PE=1 SV=1	0	0	0	21534	2729.2	7131.3	0	0	0	0	0	0	0	10464.8	0	0	#DIV/0!	#DIV/0!	#DIV/0!	0.139137
Q58FF8	Putative heat shock protein HSP 90-beta 2	HSP90AB2P	sp|Q58FF8|H90B2_HUMAN Putative heat shock protein HSP 90-beta 2 OS=Homo sapiens OX=9606 GN=HSP90AB2P PE=1 SV=2	4894	5371.1	5549.6	121260	0	120290	0	0	0	0	0	0	5271.57	80516.7	0	0	#DIV/0!	#DIV/0!	1.12897e-05	0.116123
Q5SXH7-4;Q5SXH7-3;Q5SXH7-2;Q5SXH7-1;Q5SXH7	Pleckstrin homology domain-containing family S member 1	PLEKHS1	sp|Q5SXH7-4|PKHS1_HUMAN Isoform 4 of Pleckstrin homology domain-containing family S member 1 OS=Homo sapiens OX=9606 GN=PLEKHS1;sp|Q5SXH7-3|PKHS1_HUMAN Isoform 3 of Pleckstrin homology domain-containing family S member 1 OS=Homo sapiens OX=9606 GN=PLEKHS1;	3608.1	13769	4881.4	2366.5	2472	3493	0	0	0	0	0	0	7419.5	2777.17	0	0	#DIV/0!	#DIV/0!	0.081001	0.00150726
Q5T601;Q5T601-2	Probable G-protein coupled receptor 110	GPR110	sp|Q5T601|AGRF1_HUMAN Adhesion G-protein coupled receptor F1 OS=Homo sapiens OX=9606 GN=ADGRF1 PE=1 SV=2;sp|Q5T601-2|AGRF1_HUMAN Isoform 2 of Adhesion G-protein coupled receptor F1 OS=Homo sapiens OX=9606 GN=ADGRF1	14497	9951.3	17518	31520	0	0	0	0	0	0	0	0	13988.8	10506.7	0	0	#DIV/0!	#DIV/0!	0.00313047	0.373901
Q5TEC6	Histone H3	HIST2H3PS2	sp|Q5TEC6|H37_HUMAN Histone H3-7 OS=Homo sapiens OX=9606 GN=H3-7 PE=1 SV=1	53039	73011	91787	82393	0	79793	0	0	0	0	0	0	72612.3	54062	0	0	#DIV/0!	#DIV/0!	0.00290562	0.116219
Q687X5;Q687X5-2	Metalloreductase STEAP4	STEAP4	sp|Q687X5|STEA4_HUMAN Metalloreductase STEAP4 OS=Homo sapiens OX=9606 GN=STEAP4 PE=1 SV=1;sp|Q687X5-2|STEA4_HUMAN Isoform 2 of Metalloreductase STEAP4 OS=Homo sapiens OX=9606 GN=STEAP4	32726	273100	133030	65944	17600	62395	4896.7	0	0	27216	0	0	146285	48646.3	1632.23	9072	89.6228	5.36225	0.10667	0.0929123
Q6DD88	Atlastin-3	ATL3	sp|Q6DD88|ATLA3_HUMAN Atlastin-3 OS=Homo sapiens OX=9606 GN=ATL3 PE=1 SV=1	10169	10682	10627	4030.8	0	76563	0	0	0	0	0	0	10492.7	26864.6	0	0	#DIV/0!	#DIV/0!	3.45545e-07	0.340944
Q6IBS0	Twinfilin-2	TWF2	sp|Q6IBS0|TWF2_HUMAN Twinfilin-2 OS=Homo sapiens OX=9606 GN=TWF2 PE=1 SV=2	0	6399.9	6124.4	14577	0	0	0	0	0	0	0	0	4174.77	4859	0	0	#DIV/0!	#DIV/0!	0.116309	0.373901
Q6N022	Teneurin-4	TENM4	sp|Q6N022|TEN4_HUMAN Teneurin-4 OS=Homo sapiens OX=9606 GN=TENM4 PE=1 SV=2	24647	9095.5	9883.8	0	0	4410.8	0	0	0	0	0	0	14542.1	1470.27	0	0	#DIV/0!	#DIV/0!	0.045226	0.373901
Q6NUK1-2;Q6NUK1	Calcium-binding mitochondrial carrier protein SCaMC-1	SLC25A24	sp|Q6NUK1-2|SCMC1_HUMAN Isoform 2 of Calcium-binding mitochondrial carrier protein SCaMC-1 OS=Homo sapiens OX=9606 GN=SLC25A24;sp|Q6NUK1|SCMC1_HUMAN Calcium-binding mitochondrial carrier protein SCaMC-1 OS=Homo sapiens OX=9606 GN=SLC25A24 PE=1 SV=2	13271	0	0	63143	44354	97047	18852	0	0	21898	0	0	4423.67	68181.3	6284	7299.33	0.703957	9.34076	0.820625	0.0233981
Q6P2Q9	Pre-mRNA-processing-splicing factor 8	PRPF8	sp|Q6P2Q9|PRP8_HUMAN Pre-mRNA-processing-splicing factor 8 OS=Homo sapiens OX=9606 GN=PRPF8 PE=1 SV=2	665240	26303	19985	26107	31221	63081	0	0	23093	16480	0	0	237176	40136.3	7697.67	5493.33	30.8114	7.30637	0.344316	0.0537923
Q6P996-2;Q6P474;Q6P996-3;Q6P996-4;Q6P996-5;Q6P996	Pyridoxal-dependent decarboxylase domain-containing protein 1;Putative pyridoxal-dependent decarboxylase domain-containing protein 2	PDXDC1;PDXDC2P	sp|Q6P996-2|PDXD1_HUMAN Isoform 2 of Pyridoxal-dependent decarboxylase domain-containing protein 1 OS=Homo sapiens OX=9606 GN=PDXDC1;sp|Q6P474|PDXD2_HUMAN Putative pyridoxal-dependent decarboxylase domain-containing protein 2 OS=Homo sapiens OX=9606 GN=PDX	0	0	0	19365	0	21832	0	0	0	0	0	0	0	13732.3	0	0	#DIV/0!	#DIV/0!	#DIV/0!	0.117541
Q6UX06	Olfactomedin-4	OLFM4	sp|Q6UX06|OLFM4_HUMAN Olfactomedin-4 OS=Homo sapiens OX=9606 GN=OLFM4 PE=1 SV=1	41596	40611	81537	12314	21670	13105	22872	0	28954	110990	35950	81105	54581.3	15696.3	17275.3	76015	3.1595	0.20649	0.0814772	0.0519175
Q6UXB2	VEGF coregulated chemokine 1	CXCL17	sp|Q6UXB2|CXL17_HUMAN C-X-C motif chemokine 17 OS=Homo sapiens OX=9606 GN=CXCL17 PE=1 SV=1	0	12567	5035.9	3611.7	0	2828.7	0	0	0	0	0	0	5867.63	2146.8	0	0	#DIV/0!	#DIV/0!	0.183354	0.121962
Q6UXB3	Ly6/PLAUR domain-containing protein 2	LYPD2	sp|Q6UXB3|LYPD2_HUMAN Ly6/PLAUR domain-containing protein 2 OS=Homo sapiens OX=9606 GN=LYPD2 PE=1 SV=1	0	383570	333490	105420	0	47296	0	0	0	0	0	0	239020	50905.3	0	0	#DIV/0!	#DIV/0!	0.118053	0.170278
Q6UXY8-2;Q6UXY8;Q6UXY8-3;Q6UXY8-4	Transmembrane channel-like protein 5	TMC5	sp|Q6UXY8-2|TMC5_HUMAN Isoform 2 of Transmembrane channel-like protein 5 OS=Homo sapiens OX=9606 GN=TMC5;sp|Q6UXY8|TMC5_HUMAN Transmembrane channel-like protein 5 OS=Homo sapiens OX=9606 GN=TMC5 PE=2 SV=3;sp|Q6UXY8-3|TMC5_HUMAN Isoform 3 of Transmembrane c	67713	59584	57200	21511	25297	24965	0	0	0	0	0	0	61499	23924.3	0	0	#DIV/0!	#DIV/0!	4.22604e-05	3.8657e-05
Q6YHK3-4;Q6YHK3;Q6YHK3-3;Q6YHK3-2	CD109 antigen	CD109	sp|Q6YHK3-4|CD109_HUMAN Isoform 4 of CD109 antigen OS=Homo sapiens OX=9606 GN=CD109;sp|Q6YHK3|CD109_HUMAN CD109 antigen OS=Homo sapiens OX=9606 GN=CD109 PE=1 SV=2;sp|Q6YHK3-3|CD109_HUMAN Isoform 3 of CD109 antigen OS=Homo sapiens OX=9606 GN=CD109;sp|Q6YHK3	0	13337	24975	0	0	0	0	0	0	0	0	0	12770.7	0	0	0	#DIV/0!	#DIV/0!	0.151446	#DIV/0!
Q6ZMB0-2;Q6ZMB0;Q6ZMB0-3	UDP-GlcNAc:betaGal beta-1,3-N-acetylglucosaminyltransferase 6	B3GNT6	sp|Q6ZMB0-2|B3GN6_HUMAN Isoform 2 of Acetylgalactosaminyl-O-glycosyl-glycoprotein beta-1,3-N-acetylglucosaminyltransferase OS=Homo sapiens OX=9606 GN=B3GNT6;sp|Q6ZMB0|B3GN6_HUMAN Acetylgalactosaminyl-O-glycosyl-glycoprotein beta-1,3-N-acetylglucosaminyltra	0	0	0	0	0	0	0	0	0	0	0	0	0	0	0	0	#DIV/0!	#DIV/0!	#DIV/0!	#DIV/0!
Q6ZQQ6;Q6ZQQ6-2	WD repeat-containing protein 87	WDR87	sp|Q6ZQQ6|WDR87_HUMAN WD repeat-containing protein 87 OS=Homo sapiens OX=9606 GN=WDR87 PE=1 SV=3;sp|Q6ZQQ6-2|WDR87_HUMAN Isoform 2 of WD repeat-containing protein 87 OS=Homo sapiens OX=9606 GN=WDR87	0	0	0	0	0	0	0	38841	0	74468	0	0	0	0	12947	24822.7	0	0	0.373901	0.373901
Q709C8-4;Q709C8-2;Q709C8-3;Q709C8	Vacuolar protein sorting-associated protein 13C	VPS13C	sp|Q709C8-4|VP13C_HUMAN Isoform 4 of Intermembrane lipid transfer protein VPS13C OS=Homo sapiens OX=9606 GN=VPS13C;sp|Q709C8-2|VP13C_HUMAN Isoform 2 of Intermembrane lipid transfer protein VPS13C OS=Homo sapiens OX=9606 GN=VPS13C;sp|Q709C8-3|VP13C_HUMAN Is	0	0	0	12105	3948.1	18743	0	0	0	0	0	0	0	11598.7	0	0	#DIV/0!	#DIV/0!	#DIV/0!	0.053483
Q7KZF4	Staphylococcal nuclease domain-containing protein 1	SND1	sp|Q7KZF4|SND1_HUMAN Staphylococcal nuclease domain-containing protein 1 OS=Homo sapiens OX=9606 GN=SND1 PE=1 SV=1	0	0	0	17010	0	43070	0	0	0	8529.6	0	0	0	20026.7	0	2843.2	#DIV/0!	7.04371	#DIV/0!	0.251909
Q7L2H7;Q7L2H7-2	Eukaryotic translation initiation factor 3 subunit M	EIF3M	sp|Q7L2H7|EIF3M_HUMAN Eukaryotic translation initiation factor 3 subunit M OS=Homo sapiens OX=9606 GN=EIF3M PE=1 SV=1;sp|Q7L2H7-2|EIF3M_HUMAN Isoform 2 of Eukaryotic translation initiation factor 3 subunit M OS=Homo sapiens OX=9606 GN=EIF3M	0	0	0	18917	0	25291	0	0	0	0	0	0	0	14736	0	0	#DIV/0!	#DIV/0!	#DIV/0!	0.124319
Q7L576;Q7L576-3;Q7L576-2	Cytoplasmic FMR1-interacting protein 1	CYFIP1	sp|Q7L576|CYFP1_HUMAN Cytoplasmic FMR1-interacting protein 1 OS=Homo sapiens OX=9606 GN=CYFIP1 PE=1 SV=1;sp|Q7L576-3|CYFP1_HUMAN Isoform 3 of Cytoplasmic FMR1-interacting protein 1 OS=Homo sapiens OX=9606 GN=CYFIP1;sp|Q7L576-2|CYFP1_HUMAN Isoform 2 of Cyto	0	8695.3	7337.4	13923	4703.4	31700	0	0	0	0	0	0	5344.23	16775.5	0	0	#DIV/0!	#DIV/0!	0.118962	0.101639
Q7L7X3	Serine/threonine-protein kinase TAO1	TAOK1	sp|Q7L7X3|TAOK1_HUMAN Serine/threonine-protein kinase TAO1 OS=Homo sapiens OX=9606 GN=TAOK1 PE=1 SV=1	26069	3720.2	3284.2	0	5046.8	0	0	0	0	0	0	0	11024.5	1682.27	0	0	#DIV/0!	#DIV/0!	0.216689	0.373901
Q7Z404-1;Q7Z404	Transmembrane channel-like protein 4	TMC4	sp|Q7Z404-1|TMC4_HUMAN Isoform 2 of Transmembrane channel-like protein 4 OS=Homo sapiens OX=9606 GN=TMC4;sp|Q7Z404|TMC4_HUMAN Transmembrane channel-like protein 4 OS=Homo sapiens OX=9606 GN=TMC4 PE=1 SV=3	69220	81745	114330	41011	13850	31024	0	11573	0	28453	0	0	88431.7	28628.3	3857.67	9484.33	22.9236	3.01849	0.00377386	0.196448
Q7Z406;Q7Z406-6;Q7Z406-2;Q7Z406-4;Q7Z406-5	Myosin-14	MYH14	sp|Q7Z406|MYH14_HUMAN Myosin-14 OS=Homo sapiens OX=9606 GN=MYH14 PE=1 SV=2;sp|Q7Z406-6|MYH14_HUMAN Isoform 6 of Myosin-14 OS=Homo sapiens OX=9606 GN=MYH14;sp|Q7Z406-2|MYH14_HUMAN Isoform 2 of Myosin-14 OS=Homo sapiens OX=9606 GN=MYH14;sp|Q7Z406-4|MYH14_HUM	48667	0	0	22310	36362	22008	0	0	0	0	0	0	16222.3	26893.3	0	0	#DIV/0!	#DIV/0!	0.373901	0.00474332
Q7Z4W1	L-xylulose reductase	DCXR	sp|Q7Z4W1|DCXR_HUMAN L-xylulose reductase OS=Homo sapiens OX=9606 GN=DCXR PE=1 SV=2	0	0	0	19316	20877	2311.3	0	1903.2	0	0	0	0	0	14168.1	634.4	0	0	#DIV/0!	0.373901	0.0757422
Q7Z5L0	Vitelline membrane outer layer protein 1 homolog	VMO1	sp|Q7Z5L0|VMO1_HUMAN Vitelline membrane outer layer protein 1 homolog OS=Homo sapiens OX=9606 GN=VMO1 PE=1 SV=1	0	54593	74412	20065	0	23406	0	0	0	0	0	0	43001.7	14490.3	0	0	#DIV/0!	#DIV/0!	0.125419	0.118461
Q7Z7D3;Q7Z7D3-4;Q7Z7D3-2	V-set domain-containing T-cell activation inhibitor 1	VTCN1	sp|Q7Z7D3|VTCN1_HUMAN V-set domain-containing T-cell activation inhibitor 1 OS=Homo sapiens OX=9606 GN=VTCN1 PE=1 SV=1;sp|Q7Z7D3-4|VTCN1_HUMAN Isoform 4 of V-set domain-containing T-cell activation inhibitor 1 OS=Homo sapiens OX=9606 GN=VTCN1;sp|Q7Z7D3-2|V	45521	0	0	0	9225.8	0	0	0	0	0	0	0	15173.7	3075.27	0	0	#DIV/0!	#DIV/0!	0.373901	0.373901
Q7Z7H5-3;Q7Z7H5-2;Q7Z7H5;Q9BVK6	Transmembrane emp24 domain-containing protein 4;Transmembrane emp24 domain-containing protein 9	TMED4;TMED9	sp|Q7Z7H5-3|TMED4_HUMAN Isoform 3 of Transmembrane emp24 domain-containing protein 4 OS=Homo sapiens OX=9606 GN=TMED4;sp|Q7Z7H5-2|TMED4_HUMAN Isoform 2 of Transmembrane emp24 domain-containing protein 4 OS=Homo sapiens OX=9606 GN=TMED4;sp|Q7Z7H5|TMED4_HUMA	177.25	209.75	0	26503	0	34652	0	0	0	0	0	0	129	20385	0	0	#DIV/0!	#DIV/0!	0.118914	0.123131
Q86SF2	N-acetylgalactosaminyltransferase 7	GALNT7	sp|Q86SF2|GALT7_HUMAN N-acetylgalactosaminyltransferase 7 OS=Homo sapiens OX=9606 GN=GALNT7 PE=1 SV=1	0	63745	57057	34984	0	42691	0	0	0	0	0	0	40267.3	25891.7	0	0	#DIV/0!	#DIV/0!	0.117334	0.120018
Q86UQ4-4;Q86UQ4;Q86UQ4-2	ATP-binding cassette sub-family A member 13	ABCA13	sp|Q86UQ4-4|ABCAD_HUMAN Isoform 4 of ATP-binding cassette sub-family A member 13 OS=Homo sapiens OX=9606 GN=ABCA13;sp|Q86UQ4|ABCAD_HUMAN ATP-binding cassette sub-family A member 13 OS=Homo sapiens OX=9606 GN=ABCA13 PE=2 SV=3	31908	63108	86306	21039	8101.1	18211	0	0	0	0	0	0	60440.7	15783.7	0	0	#DIV/0!	#DIV/0!	0.0185371	0.0158752
Q86VP6-2;Q86VP6	Cullin-associated NEDD8-dissociated protein 1	CAND1	sp|Q86VP6-2|CAND1_HUMAN Isoform 2 of Cullin-associated NEDD8-dissociated protein 1 OS=Homo sapiens OX=9606 GN=CAND1;sp|Q86VP6|CAND1_HUMAN Cullin-associated NEDD8-dissociated protein 1 OS=Homo sapiens OX=9606 GN=CAND1 PE=1 SV=2	36519	41469	32911	57618	42269	61583	0	0	0	0	0	0	36966.3	53823.3	0	0	#DIV/0!	#DIV/0!	0.000118091	0.000795567
Q86XR7-2;Q9Y3B3-2;Q9Y3B3	Transmembrane emp24 domain-containing protein 7	TMED7	sp|Q86XR7-2|TCAM2_HUMAN Isoform 2 of TIR domain-containing adapter molecule 2 OS=Homo sapiens OX=9606 GN=TICAM2;sp|Q9Y3B3-2|TMED7_HUMAN Isoform 2 of Transmembrane emp24 domain-containing protein 7 OS=Homo sapiens OX=9606 GN=TMED7;sp|Q9Y3B3|TMED7_HUMAN Tran	0	0	0	32069	0	28816	0	0	0	0	0	0	0	20295	0	0	#DIV/0!	#DIV/0!	#DIV/0!	0.117251
Q8IWA5-2;Q8IWA5;Q8IWA5-3	Choline transporter-like protein 2	SLC44A2	sp|Q8IWA5-2|CTL2_HUMAN Isoform 2 of Choline transporter-like protein 2 OS=Homo sapiens OX=9606 GN=SLC44A2;sp|Q8IWA5|CTL2_HUMAN Choline transporter-like protein 2 OS=Homo sapiens OX=9606 GN=SLC44A2 PE=1 SV=3;sp|Q8IWA5-3|CTL2_HUMAN Isoform 3 of Choline trans	71532	126070	116040	59113	18942	26007	0	0	4649.5	93727	0	0	104547	34687.3	1549.83	31242.3	67.4571	1.11027	0.0036115	0.923285
Q8IWL1;Q8IWL2;Q8IWL2-2	Pulmonary surfactant-associated protein A2;Pulmonary surfactant-associated protein A1	SFTPA2;SFTPA1	sp|Q8IWL1|SFPA2_HUMAN Pulmonary surfactant-associated protein A2 OS=Homo sapiens OX=9606 GN=SFTPA2 PE=1 SV=2;sp|Q8IWL2|SFTA1_HUMAN Pulmonary surfactant-associated protein A1 OS=Homo sapiens OX=9606 GN=SFTPA1 PE=1 SV=2;sp|Q8IWL2-2|SFTA1_HUMAN Isoform 2 of P	71681	0	0	0	0	0	97690	158430	134380	0	0	0	23893.7	0	130167	0	0.183562	#DIV/0!	0.0232341	#DIV/0!
Q8IWZ3-5;Q8IWZ3-3;Q8IWZ3-2;Q8IWZ3;Q8IWZ3-4;Q8IWZ3-6	Ankyrin repeat and KH domain-containing protein 1	ANKHD1	sp|Q8IWZ3-5|ANKH1_HUMAN Isoform 5 of Ankyrin repeat and KH domain-containing protein 1 OS=Homo sapiens OX=9606 GN=ANKHD1;sp|Q8IWZ3-3|ANKH1_HUMAN Isoform 3 of Ankyrin repeat and KH domain-containing protein 1 OS=Homo sapiens OX=9606 GN=ANKHD1;sp|Q8IWZ3-2|AN	25726	0	0	0	29006	0	278360	402540	130990	90717	37298	29385	8575.33	9668.67	270630	52466.7	0.0316866	0.184282	0.0294015	0.118011
Q8IZP0-11;Q8IZP0-10;Q8IZP0-8;Q8IZP0-7;Q8IZP0-2;Q8IZP0-4;Q8IZP0-3;Q8IZP0-5;Q8IZP0-6;Q8IZP0-9;Q8IZP0-12;Q8IZP0	Abl interactor 1	ABI1	sp|Q8IZP0-11|ABI1_HUMAN Isoform 11 of Abl interactor 1 OS=Homo sapiens OX=9606 GN=ABI1;sp|Q8IZP0-10|ABI1_HUMAN Isoform 10 of Abl interactor 1 OS=Homo sapiens OX=9606 GN=ABI1;sp|Q8IZP0-8|ABI1_HUMAN Isoform 8 of Abl interactor 1 OS=Homo sapiens OX=9606 GN=AB	23374	0	0	10547	0	0	0	0	0	0	0	0	7791.33	3515.67	0	0	#DIV/0!	#DIV/0!	0.373901	0.373901
Q8IZV5	Retinol dehydrogenase 10	RDH10	sp|Q8IZV5|RDH10_HUMAN Retinol dehydrogenase 10 OS=Homo sapiens OX=9606 GN=RDH10 PE=1 SV=1	2677.7	0	0	16912	19420	19622	0	0	0	0	0	0	892.567	18651.3	0	0	#DIV/0!	#DIV/0!	0.373901	2.82048e-05
Q8N271;Q8N271-2;Q8N271-3	Prominin-2	PROM2	sp|Q8N271|PROM2_HUMAN Prominin-2 OS=Homo sapiens OX=9606 GN=PROM2 PE=1 SV=1;sp|Q8N271-2|PROM2_HUMAN Isoform 2 of Prominin-2 OS=Homo sapiens OX=9606 GN=PROM2	68698	83338	80935	13612	5193.2	12956	0	0	0	0	0	0	77657	10587.1	0	0	#DIV/0!	#DIV/0!	6.80973e-05	0.0173067
Q8NDC0	MAPK-interacting and spindle-stabilizing protein-like	MAPK1IP1L	sp|Q8NDC0|MISSL_HUMAN MAPK-interacting and spindle-stabilizing protein-like OS=Homo sapiens OX=9606 GN=MAPK1IP1L PE=1 SV=4	0	44699	32425	25677	0	26685	0	0	0	0	0	0	25708	17454	0	0	#DIV/0!	#DIV/0!	0.126092	0.116264
Q8NE86-3;Q8NE86-2;Q8NE86	Calcium uniporter protein, mitochondrial	MCU	sp|Q8NE86-3|MCU_HUMAN Isoform 3 of Calcium uniporter protein, mitochondrial OS=Homo sapiens OX=9606 GN=MCU;sp|Q8NE86-2|MCU_HUMAN Isoform 2 of Calcium uniporter protein, mitochondrial OS=Homo sapiens OX=9606 GN=MCU;sp|Q8NE86|MCU_HUMAN Calcium uniporter prot	0	0	0	20648	4851.6	30835	0	0	0	0	0	0	0	18778.2	0	0	#DIV/0!	#DIV/0!	#DIV/0!	0.0678988
Q8NFJ5	Retinoic acid-induced protein 3	GPRC5A	sp|Q8NFJ5|RAI3_HUMAN Retinoic acid-induced protein 3 OS=Homo sapiens OX=9606 GN=GPRC5A PE=1 SV=2	214720	324450	275570	147870	113600	124830	0	0	0	0	0	0	271580	128767	0	0	#DIV/0!	#DIV/0!	0.00102422	0.000216966
Q8NFL0	UDP-GlcNAc:betaGal beta-1,3-N-acetylglucosaminyltransferase 7	B3GNT7	sp|Q8NFL0|B3GN7_HUMAN UDP-GlcNAc:betaGal beta-1,3-N-acetylglucosaminyltransferase 7 OS=Homo sapiens OX=9606 GN=B3GNT7 PE=1 SV=1	48544	25060	30550	0	21393	0	0	0	0	0	0	0	34718	7131	0	0	#DIV/0!	#DIV/0!	0.00807213	0.373901
Q8TAX7	Mucin-7	MUC7	sp|Q8TAX7|MUC7_HUMAN Mucin-7 OS=Homo sapiens OX=9606 GN=MUC7 PE=1 SV=2	0	0	0	0	0	0	0	0	0	0	0	0	0	0	0	0	#DIV/0!	#DIV/0!	#DIV/0!	#DIV/0!
Q8TB96	T-cell immunomodulatory protein	ITFG1	sp|Q8TB96|TIP_HUMAN T-cell immunomodulatory protein OS=Homo sapiens OX=9606 GN=ITFG1 PE=1 SV=1	19500	3639.8	3864.7	0	0	0	0	0	0	0	0	0	9001.5	0	0	0	#DIV/0!	#DIV/0!	0.161552	#DIV/0!
Q8TCJ2	Dolichyl-diphosphooligosaccharide--protein glycosyltransferase subunit STT3B	STT3B	sp|Q8TCJ2|STT3B_HUMAN Dolichyl-diphosphooligosaccharide--protein glycosyltransferase subunit STT3B OS=Homo sapiens OX=9606 GN=STT3B PE=1 SV=1	0	0	0	81335	25156	56357	0	0	0	0	0	0	0	54282.7	0	0	#DIV/0!	#DIV/0!	#DIV/0!	0.0288265
Q8TDL5;Q8TDL5-2	BPI fold-containing family B member 1	BPIFB1	sp|Q8TDL5|BPIB1_HUMAN BPI fold-containing family B member 1 OS=Homo sapiens OX=9606 GN=BPIFB1 PE=1 SV=1	1875800	1226600	1304800	140380	162880	1053600	0	8054.6	3925.9	8230.6	0	2994.6	1.46907e+06	452287	3993.5	3741.73	367.864	120.876	0.00201424	0.210103
Q8TE68;Q8TE68-2;Q8TE68-4;Q8TE68-3	Epidermal growth factor receptor kinase substrate 8-like protein 1	EPS8L1	sp|Q8TE68|ES8L1_HUMAN Epidermal growth factor receptor kinase substrate 8-like protein 1 OS=Homo sapiens OX=9606 GN=EPS8L1 PE=1 SV=3;sp|Q8TE68-2|ES8L1_HUMAN Isoform 2 of Epidermal growth factor receptor kinase substrate 8-like protein 1 OS=Homo sapiens OX=	73684	80621	123530	35466	23526	32521	0	5433.1	9091.1	46995	0	21219	92611.7	30504.3	4841.4	22738	19.1291	1.34156	0.00515208	0.609961
Q8TF71	Monocarboxylate transporter 10	SLC16A10	sp|Q8TF71|MOT10_HUMAN Monocarboxylate transporter 10 OS=Homo sapiens OX=9606 GN=SLC16A10 PE=1 SV=1	59595	124820	266800	133960	0	99430	0	0	116930	0	0	0	150405	77796.7	38976.7	0	3.85885	#DIV/0!	0.199271	0.12475
Q8TF72	Protein Shroom3	SHROOM3	sp|Q8TF72|SHRM3_HUMAN Protein Shroom3 OS=Homo sapiens OX=9606 GN=SHROOM3 PE=1 SV=2	0	0	0	0	10433	0	3865600	484560	7156200	0	119240	58343	0	3477.67	3.83545e+06	59194.3	0	0.05875	0.117261	0.182613
Q8WUM4-2;Q8WUM4;Q8WUM4-3	Programmed cell death 6-interacting protein	PDCD6IP	sp|Q8WUM4-2|PDC6I_HUMAN Isoform 2 of Programmed cell death 6-interacting protein OS=Homo sapiens OX=9606 GN=PDCD6IP;sp|Q8WUM4|PDC6I_HUMAN Programmed cell death 6-interacting protein OS=Homo sapiens OX=9606 GN=PDCD6IP PE=1 SV=1	70455	67967	128780	40465	17481	77628	0	16670	0	1594.3	0	0	89067.3	45191.3	5556.67	531.433	16.0289	85.0367	0.0155052	0.0634755
Q8WV44-4;Q8WV44-2;Q8WV44	E3 ubiquitin-protein ligase TRIM41	TRIM41	sp|Q8WV44-4|TRI41_HUMAN Isoform 4 of E3 ubiquitin-protein ligase TRIM41 OS=Homo sapiens OX=9606 GN=TRIM41;sp|Q8WV44-2|TRI41_HUMAN Isoform 2 of E3 ubiquitin-protein ligase TRIM41 OS=Homo sapiens OX=9606 GN=TRIM41;sp|Q8WV44|TRI41_HUMAN E3 ubiquitin-protein l	715.89	955.59	0	0	0	0	137600	0	0	0	4358.9	6168.8	557.16	0	45866.7	3509.23	0.0121474	0	0.379156	0.127738
Q8WVM8-2;Q8WVM8-3;Q8WVM8	Sec1 family domain-containing protein 1	SCFD1	sp|Q8WVM8-2|SCFD1_HUMAN Isoform 2 of Sec1 family domain-containing protein 1 OS=Homo sapiens OX=9606 GN=SCFD1;sp|Q8WVM8-3|SCFD1_HUMAN Isoform 3 of Sec1 family domain-containing protein 1 OS=Homo sapiens OX=9606 GN=SCFD1;sp|Q8WVM8|SCFD1_HUMAN Sec1 family do	0	0	0	2450.9	0	4165.5	0	0	0	0	0	0	0	2205.47	0	0	#DIV/0!	#DIV/0!	#DIV/0!	0.142111
Q8WXI7	Mucin-16	MUC16	sp|Q8WXI7|MUC16_HUMAN Mucin-16 OS=Homo sapiens OX=9606 GN=MUC16 PE=1 SV=3	610640	752070	819710	222010	14146	276910	764.49	2791.5	0	1482.1	0	430.28	727473	171022	1185.33	637.46	613.731	268.287	0.000296123	0.100302
Q92485-2;Q92485	Acid sphingomyelinase-like phosphodiesterase 3b	SMPDL3B	sp|Q92485-2|ASM3B_HUMAN Isoform 2 of Acid sphingomyelinase-like phosphodiesterase 3b OS=Homo sapiens OX=9606 GN=SMPDL3B;sp|Q92485|ASM3B_HUMAN Acid sphingomyelinase-like phosphodiesterase 3b OS=Homo sapiens OX=9606 GN=SMPDL3B PE=1 SV=2	46522	50650	45425	15117	11235	17118	0	0	0	0	0	0	47532.3	14490	0	0	#DIV/0!	#DIV/0!	7.46938e-06	0.001104
Q92499-3;Q92499-2;Q92499	ATP-dependent RNA helicase DDX1	DDX1	sp|Q92499-3|DDX1_HUMAN Isoform 3 of ATP-dependent RNA helicase DDX1 OS=Homo sapiens OX=9606 GN=DDX1;sp|Q92499-2|DDX1_HUMAN Isoform 2 of ATP-dependent RNA helicase DDX1 OS=Homo sapiens OX=9606 GN=DDX1;sp|Q92499|DDX1_HUMAN ATP-dependent RNA helicase DDX1 OS=	0	0	6858.7	4744.3	0	0	0	0	0	0	0	0	2286.23	1581.43	0	0	#DIV/0!	#DIV/0!	0.373901	0.373901
Q92504	Zinc transporter SLC39A7	SLC39A7	sp|Q92504|S39A7_HUMAN Zinc transporter SLC39A7 OS=Homo sapiens OX=9606 GN=SLC39A7 PE=1 SV=2	0	0	4039	6000.8	3058.4	11513	0	0	0	0	0	0	1346.33	6857.4	0	0	#DIV/0!	#DIV/0!	0.373901	0.0504657
Q92520	Protein FAM3C	FAM3C	sp|Q92520|FAM3C_HUMAN Protein FAM3C OS=Homo sapiens OX=9606 GN=FAM3C PE=1 SV=1	14494	5562.5	5008.3	11151	58083	13827	0	13620	0	0	0	0	8354.93	27687	4540	0	1.84029	#DIV/0!	0.524851	0.142976
Q92597	Protein NDRG1	NDRG1	sp|Q92597|NDRG1_HUMAN Protein NDRG1 OS=Homo sapiens OX=9606 GN=NDRG1 PE=1 SV=1	0	2751.1	3040.8	21933	5138.1	15221	0	0	0	0	0	0	1930.63	14097.4	0	0	#DIV/0!	#DIV/0!	0.117111	0.0446354
Q92598-2;Q92598-3;Q92598;Q92598-4	Heat shock protein 105 kDa	HSPH1	sp|Q92598-2|HS105_HUMAN Isoform Beta of Heat shock protein 105 kDa OS=Homo sapiens OX=9606 GN=HSPH1;sp|Q92598-3|HS105_HUMAN Isoform 3 of Heat shock protein 105 kDa OS=Homo sapiens OX=9606 GN=HSPH1;sp|Q92598|HS105_HUMAN Heat shock protein 105 kDa OS=Homo sa	0	0	0	35116	3869.5	40098	0	0	0	0	0	0	0	26361.2	0	0	#DIV/0!	#DIV/0!	#DIV/0!	0.0806801
Q92626	Peroxidasin homolog	PXDN	sp|Q92626|PXDN_HUMAN Peroxidasin homolog OS=Homo sapiens OX=9606 GN=PXDN PE=1 SV=2	15184	12732	16795	4266.4	0	0	0	0	0	0	0	0	14903.7	1422.13	0	0	#DIV/0!	#DIV/0!	0.000227169	0.373901
Q92747;Q92747-2	Actin-related protein 2/3 complex subunit 1A	ARPC1A	sp|Q92747|ARC1A_HUMAN Actin-related protein 2/3 complex subunit 1A OS=Homo sapiens OX=9606 GN=ARPC1A PE=1 SV=2;sp|Q92747-2|ARC1A_HUMAN Isoform 2 of Actin-related protein 2/3 complex subunit 1A OS=Homo sapiens OX=9606 GN=ARPC1A	23672	52562	44745	60133	30268	55088	0	0	0	0	0	0	40326.3	48496.3	0	0	#DIV/0!	#DIV/0!	0.00948887	0.00627868
Q92817	Envoplakin	EVPL	sp|Q92817|EVPL_HUMAN Envoplakin OS=Homo sapiens OX=9606 GN=EVPL PE=1 SV=3	9310.2	8297.8	13481	11370	0	14192	0	0	0	0	0	0	10363	8520.67	0	0	#DIV/0!	#DIV/0!	0.00283554	0.120942
Q92896;Q92896-3;Q92896-2	Golgi apparatus protein 1	GLG1	sp|Q92896|GSLG1_HUMAN Golgi apparatus protein 1 OS=Homo sapiens OX=9606 GN=GLG1 PE=1 SV=2;sp|Q92896-3|GSLG1_HUMAN Isoform 3 of Golgi apparatus protein 1 OS=Homo sapiens OX=9606 GN=GLG1;sp|Q92896-2|GSLG1_HUMAN Isoform 2 of Golgi apparatus protein 1 OS=Homo	196630	205850	198080	57628	34918	118540	0	0	0	0	0	0	200187	70362	0	0	#DIV/0!	#DIV/0!	2.50474e-07	0.0479055
Q969X5-2;Q969X5	Endoplasmic reticulum-Golgi intermediate compartment protein 1	ERGIC1	sp|Q969X5-2|ERGI1_HUMAN Isoform 2 of Endoplasmic reticulum-Golgi intermediate compartment protein 1 OS=Homo sapiens OX=9606 GN=ERGIC1;sp|Q969X5|ERGI1_HUMAN Endoplasmic reticulum-Golgi intermediate compartment protein 1 OS=Homo sapiens OX=9606 GN=ERGIC1 PE=	0	4916.9	0	15805	0	12729	14778	0	0	0	0	0	1638.97	9511.33	4926	0	0.332718	#DIV/0!	0.561024	0.120718
Q96A59;Q96A59-2	MARVEL domain-containing protein 3	MARVELD3	sp|Q96A59|MALD3_HUMAN MARVEL domain-containing protein 3 OS=Homo sapiens OX=9606 GN=MARVELD3 PE=2 SV=3;sp|Q96A59-2|MALD3_HUMAN Isoform 2 of MARVEL domain-containing protein 3 OS=Homo sapiens OX=9606 GN=MARVELD3	25401	25501	22722	4071.8	3064.3	3511.3	0	0	0	4146.3	0	0	24541.3	3549.13	0	1382.1	#DIV/0!	2.56793	1.12458e-05	0.199769
Q96AG4	Leucine-rich repeat-containing protein 59	LRRC59	sp|Q96AG4|LRC59_HUMAN Leucine-rich repeat-containing protein 59 OS=Homo sapiens OX=9606 GN=LRRC59 PE=1 SV=1	0	0	0	32021	15206	34067	0	0	0	0	0	0	0	27098	0	0	#DIV/0!	#DIV/0!	#DIV/0!	0.0105369
Q96BQ1	Protein FAM3D	FAM3D	sp|Q96BQ1|FAM3D_HUMAN Protein FAM3D OS=Homo sapiens OX=9606 GN=FAM3D PE=1 SV=1	81603	16541	49084	10497	8671.3	15928	0	0	0	0	0	0	49076	11698.8	0	0	#DIV/0!	#DIV/0!	0.0592357	0.00581463
Q96CS3	FAS-associated factor 2	FAF2	sp|Q96CS3|FAF2_HUMAN FAS-associated factor 2 OS=Homo sapiens OX=9606 GN=FAF2 PE=1 SV=2	0	0	0	5736.9	0	11136	0	0	0	0	0	0	0	5624.3	0	0	#DIV/0!	#DIV/0!	#DIV/0!	0.155144
Q96CW1-2;Q96CW1	AP-2 complex subunit mu	AP2M1	sp|Q96CW1-2|AP2M1_HUMAN Isoform 2 of AP-2 complex subunit mu OS=Homo sapiens OX=9606 GN=AP2M1;sp|Q96CW1|AP2M1_HUMAN AP-2 complex subunit mu OS=Homo sapiens OX=9606 GN=AP2M1 PE=1 SV=2	0	5146.9	3619.7	21223	2455.9	17270	0	0	0	0	0	0	2922.2	13649.6	0	0	#DIV/0!	#DIV/0!	0.128045	0.0751975
Q96DA0	Zymogen granule protein 16 homolog B	ZG16B	sp|Q96DA0|ZG16B_HUMAN Zymogen granule protein 16 homolog B OS=Homo sapiens OX=9606 GN=ZG16B PE=1 SV=3	121360	138120	79134	29291	32695	71693	0	0	0	2177.4	0	0	112871	44559.7	0	725.8	#DIV/0!	61.3939	0.00300517	0.0323426
Q96EP5-2;Q96EP5	DAZ-associated protein 1	DAZAP1	sp|Q96EP5-2|DAZP1_HUMAN Isoform 2 of DAZ-associated protein 1 OS=Homo sapiens OX=9606 GN=DAZAP1;sp|Q96EP5|DAZP1_HUMAN DAZ-associated protein 1 OS=Homo sapiens OX=9606 GN=DAZAP1 PE=1 SV=1	2911.7	0	0	22651	0	37673	0	0	12904	0	0	0	970.567	20108	4301.33	0	0.225643	#DIV/0!	0.49207	0.140173
Q96EY5;Q96EY5-3;Q96EY5-2	Multivesicular body subunit 12A	MVB12A	sp|Q96EY5|MB12A_HUMAN Multivesicular body subunit 12A OS=Homo sapiens OX=9606 GN=MVB12A PE=1 SV=1;sp|Q96EY5-3|MB12A_HUMAN Isoform 3 of Multivesicular body subunit 12A OS=Homo sapiens OX=9606 GN=MVB12A;sp|Q96EY5-2|MB12A_HUMAN Isoform 2 of Multivesicular bod	173210	22202	28576	9171.6	21330	28237	0	0	0	0	0	0	74662.7	19579.5	0	0	#DIV/0!	#DIV/0!	0.204537	0.0245969
Q96FQ6	Protein S100-A16	S100A16	sp|Q96FQ6|S10AG_HUMAN Protein S100-A16 OS=Homo sapiens OX=9606 GN=S100A16 PE=1 SV=1	19043	89277	84091	99020	0	108170	0	0	0	0	0	0	64137	69063.3	0	0	#DIV/0!	#DIV/0!	0.0469464	0.116892
Q96FW1	Ubiquitin thioesterase OTUB1	OTUB1	sp|Q96FW1|OTUB1_HUMAN Ubiquitin thioesterase OTUB1 OS=Homo sapiens OX=9606 GN=OTUB1 PE=1 SV=2	39363	0	0	49918	75567	24432	0	0	0	0	0	0	13121	49972.3	0	0	#DIV/0!	#DIV/0!	0.373901	0.0276489
Q96G03;Q96G03-2	Phosphoglucomutase-2	PGM2	sp|Q96G03|PGM2_HUMAN Phosphopentomutase OS=Homo sapiens OX=9606 GN=PGM2 PE=1 SV=4;sp|Q96G03-2|PGM2_HUMAN Isoform 2 of Phosphopentomutase OS=Homo sapiens OX=9606 GN=PGM2	21129	12881	13566	16008	6006.7	15459	0	0	0	0	0	0	15858.7	12491.2	0	0	#DIV/0!	#DIV/0!	0.00387965	0.0183334
Q96HE7	ERO1-like protein alpha	ERO1L	sp|Q96HE7|ERO1A_HUMAN ERO1-like protein alpha OS=Homo sapiens OX=9606 GN=ERO1A PE=1 SV=2	12656	33555	28615	90237	75602	88289	0	0	0	0	0	0	24942	84709.3	0	0	#DIV/0!	#DIV/0!	0.0167468	5.06489e-05
Q96I99	Succinyl-CoA ligase [GDP-forming] subunit beta, mitochondrial	SUCLG2	sp|Q96I99|SUCB2_HUMAN Succinate--CoA ligase [GDP-forming] subunit beta, mitochondrial OS=Homo sapiens OX=9606 GN=SUCLG2 PE=1 SV=2	0	0	0	20618	0	33362	0	0	0	0	0	0	0	17993.3	0	0	#DIV/0!	#DIV/0!	#DIV/0!	0.137797
Q96IX5	Up-regulated during skeletal muscle growth protein 5	USMG5	sp|Q96IX5|ATPMK_HUMAN ATP synthase membrane subunit K, mitochondrial OS=Homo sapiens OX=9606 GN=ATP5MK PE=1 SV=1	7679.4	0	27431	17650	0	29656	0	0	0	0	0	0	11703.5	15768.7	0	0	#DIV/0!	#DIV/0!	0.22529	0.141078
Q96JB6	Lysyl oxidase homolog 4	LOXL4	sp|Q96JB6|LOXL4_HUMAN Lysyl oxidase homolog 4 OS=Homo sapiens OX=9606 GN=LOXL4 PE=1 SV=1	16272	45958	18437	10180	11234	12939	0	0	0	24846	0	0	26889	11451	0	8282	#DIV/0!	1.38264	0.0481139	0.722679
Q96JC1-2;Q96JC1	Vam6/Vps39-like protein	VPS39	sp|Q96JC1-2|VPS39_HUMAN Isoform 2 of Vam6/Vps39-like protein OS=Homo sapiens OX=9606 GN=VPS39;sp|Q96JC1|VPS39_HUMAN Vam6/Vps39-like protein OS=Homo sapiens OX=9606 GN=VPS39 PE=1 SV=2	0	0	20539	9573.3	125760	0	0	0	0	0	0	0	6846.33	45111.1	0	0	#DIV/0!	#DIV/0!	0.373901	0.326905
Q96KP4;Q96KP4-2	Cytosolic non-specific dipeptidase	CNDP2	sp|Q96KP4|CNDP2_HUMAN Cytosolic non-specific dipeptidase OS=Homo sapiens OX=9606 GN=CNDP2 PE=1 SV=2;sp|Q96KP4-2|CNDP2_HUMAN Isoform 2 of Cytosolic non-specific dipeptidase OS=Homo sapiens OX=9606 GN=CNDP2	17889	40516	38321	77169	21297	105900	0	0	0	0	0	0	32242	68122	0	0	#DIV/0!	#DIV/0!	0.0110295	0.051765
Q96NG3-2;Q96NG3	Tetratricopeptide repeat protein 25	TTC25	sp|Q96NG3-2|ODAD4_HUMAN Isoform 2 of Outer dynein arm-docking complex subunit 4 OS=Homo sapiens OX=9606 GN=ODAD4;sp|Q96NG3|ODAD4_HUMAN Outer dynein arm-docking complex subunit 4 OS=Homo sapiens OX=9606 GN=ODAD4 PE=1 SV=2	0	0	0	0	0	0	371190	656920	453270	805110	353090	942540	0	0	493793	700247	0	0	0.00435687	0.0170632
Q96NY7-2;Q96NY7;Q9NZA1-3;Q9NZA1-2;Q9NZA1	Chloride intracellular channel protein 6	CLIC6	sp|Q96NY7-2|CLIC6_HUMAN Isoform A of Chloride intracellular channel protein 6 OS=Homo sapiens OX=9606 GN=CLIC6;sp|Q96NY7|CLIC6_HUMAN Chloride intracellular channel protein 6 OS=Homo sapiens OX=9606 GN=CLIC6 PE=2 SV=3	106430	179660	137050	87338	40262	87008	0	0	0	7194.7	0	0	141047	71536	0	2398.23	#DIV/0!	29.8286	0.00266621	0.0119658
Q96QK1	Vacuolar protein sorting-associated protein 35	VPS35	sp|Q96QK1|VPS35_HUMAN Vacuolar protein sorting-associated protein 35 OS=Homo sapiens OX=9606 GN=VPS35 PE=1 SV=2	0	10734	11105	59200	0	72582	0	0	0	0	0	0	7279.67	43927.3	0	0	#DIV/0!	#DIV/0!	0.116231	0.120202
Q96RF0-3;Q96RF0-2;Q96RF0	Sorting nexin-18	SNX18	sp|Q96RF0-3|SNX18_HUMAN Isoform 3 of Sorting nexin-18 OS=Homo sapiens OX=9606 GN=SNX18;sp|Q96RF0-2|SNX18_HUMAN Isoform 2 of Sorting nexin-18 OS=Homo sapiens OX=9606 GN=SNX18;sp|Q96RF0|SNX18_HUMAN Sorting nexin-18 OS=Homo sapiens OX=9606 GN=SNX18 PE=1 SV=2	34370	0	0	0	0	7979.4	0	0	0	0	0	0	11456.7	2659.8	0	0	#DIV/0!	#DIV/0!	0.373901	0.373901
Q96TA1-2;Q96TA1	Niban-like protein 1	FAM129B	sp|Q96TA1-2|NIBA2_HUMAN Isoform 2 of Protein Niban 2 OS=Homo sapiens OX=9606 GN=NIBAN2;sp|Q96TA1|NIBA2_HUMAN Protein Niban 2 OS=Homo sapiens OX=9606 GN=NIBAN2 PE=1 SV=3	48453	64670	65438	73569	20805	83578	0	0	0	9371.8	0	0	59520.3	59317.3	0	3123.93	#DIV/0!	18.988	0.000424889	0.0464212
Q99102-13;Q99102;Q99102-12;Q99102-10;Q99102-3;Q99102-17;Q99102-16;Q99102-5;Q99102-2;Q99102-8;Q99102-7	Mucin-4;Mucin-4 alpha chain;Mucin-4 beta chain	MUC4	sp|Q99102-13|MUC4_HUMAN Isoform 13 of Mucin-4 OS=Homo sapiens OX=9606 GN=MUC4;sp|Q99102|MUC4_HUMAN Mucin-4 OS=Homo sapiens OX=9606 GN=MUC4 PE=1 SV=5;sp|Q99102-12|MUC4_HUMAN Isoform 12 of Mucin-4 OS=Homo sapiens OX=9606 GN=MUC4;sp|Q99102-10|MUC4_HUMAN Isofo	1388500	1526100	2802400	1268100	66985	1702600	15580	0	2088	295.97	0	0	1.90567e+06	1.01256e+06	5889.33	98.6567	323.579	10263.5	0.013474	0.107246
Q99436;Q99436-2	Proteasome subunit beta type-7	PSMB7	sp|Q99436|PSB7_HUMAN Proteasome subunit beta type-7 OS=Homo sapiens OX=9606 GN=PSMB7 PE=1 SV=1	138820	90809	106910	52765	73726	58290	0	0	0	0	0	0	112180	61593.7	0	0	#DIV/0!	#DIV/0!	0.0013548	0.000602948
Q99439-2;Q99439	Calponin-2	CNN2	sp|Q99439-2|CNN2_HUMAN Isoform 2 of Calponin-2 OS=Homo sapiens OX=9606 GN=CNN2;sp|Q99439|CNN2_HUMAN Calponin-2 OS=Homo sapiens OX=9606 GN=CNN2 PE=1 SV=4	2152.3	32994	43377	42505	0	42813	0	788.56	0	0	0	0	26174.4	28439.3	262.853	0	99.5781	#DIV/0!	0.104517	0.116122
Q99460-2;Q99460	26S proteasome non-ATPase regulatory subunit 1	PSMD1	sp|Q99460-2|PSMD1_HUMAN Isoform 2 of 26S proteasome non-ATPase regulatory subunit 1 OS=Homo sapiens OX=9606 GN=PSMD1;sp|Q99460|PSMD1_HUMAN 26S proteasome non-ATPase regulatory subunit 1 OS=Homo sapiens OX=9606 GN=PSMD1 PE=1 SV=2	5357.6	9837.9	0	316520	0	211100	0	0	0	0	0	0	5065.17	175873	0	0	#DIV/0!	#DIV/0!	0.149479	0.131747
Q99470	Stromal cell-derived factor 2	SDF2	sp|Q99470|SDF2_HUMAN Stromal cell-derived factor 2 OS=Homo sapiens OX=9606 GN=SDF2 PE=1 SV=2	0	0	0	11150	0	21266	0	0	0	0	0	0	0	10805.3	0	0	#DIV/0!	#DIV/0!	#DIV/0!	0.153319
Q99497	Protein deglycase DJ-1	PARK7	sp|Q99497|PARK7_HUMAN Parkinson disease protein 7 OS=Homo sapiens OX=9606 GN=PARK7 PE=1 SV=2	86236	67937	62642	59908	46728	66966	0	0	0	0	0	0	72271.7	57867.3	0	0	#DIV/0!	#DIV/0!	0.000538394	0.000618028
Q99623;Q99623-2	Prohibitin-2	PHB2	sp|Q99623|PHB2_HUMAN Prohibitin-2 OS=Homo sapiens OX=9606 GN=PHB2 PE=1 SV=2	2935.5	2482	0	67360	98394	95513	0	0	0	0	0	0	1805.83	87089	0	0	#DIV/0!	#DIV/0!	0.118896	0.000920951
Q99714-2;Q99714	3-hydroxyacyl-CoA dehydrogenase type-2	HSD17B10	sp|Q99714-2|HCD2_HUMAN Isoform 2 of 3-hydroxyacyl-CoA dehydrogenase type-2 OS=Homo sapiens OX=9606 GN=HSD17B10;sp|Q99714|HCD2_HUMAN 3-hydroxyacyl-CoA dehydrogenase type-2 OS=Homo sapiens OX=9606 GN=HSD17B10 PE=1 SV=3	0	0	0	46400	41029	42785	0	0	0	32888	0	0	0	43404.7	0	10962.7	#DIV/0!	3.95932	#DIV/0!	0.0428562
Q99798	Aconitate hydratase, mitochondrial	ACO2	sp|Q99798|ACON_HUMAN Aconitate hydratase, mitochondrial OS=Homo sapiens OX=9606 GN=ACO2 PE=1 SV=2	935.98	471.44	0	88320	8428.5	119770	0	2160.3	0	986.58	1928.9	0	469.14	72172.8	720.1	971.827	0.651493	74.2651	0.76056	0.0981811
Q99805	Transmembrane 9 superfamily member 2	TM9SF2	sp|Q99805|TM9S2_HUMAN Transmembrane 9 superfamily member 2 OS=Homo sapiens OX=9606 GN=TM9SF2 PE=1 SV=1	0	0	0	21957	8513.7	34047	0	0	0	0	0	0	0	21505.9	0	0	#DIV/0!	#DIV/0!	#DIV/0!	0.043402
Q99816-2;Q99816	Tumor susceptibility gene 101 protein	TSG101	sp|Q99816-2|TS101_HUMAN Isoform 2 of Tumor susceptibility gene 101 protein OS=Homo sapiens OX=9606 GN=TSG101;sp|Q99816|TS101_HUMAN Tumor susceptibility gene 101 protein OS=Homo sapiens OX=9606 GN=TSG101 PE=1 SV=2	117160	113530	108460	52415	37291	67579	0	0	0	0	0	0	113050	52428.3	0	0	#DIV/0!	#DIV/0!	1.48333e-06	0.00389124
Q99828;Q99828-2	Calcium and integrin-binding protein 1	CIB1	sp|Q99828|CIB1_HUMAN Calcium and integrin-binding protein 1 OS=Homo sapiens OX=9606 GN=CIB1 PE=1 SV=4;sp|Q99828-2|CIB1_HUMAN Isoform 2 of Calcium and integrin-binding protein 1 OS=Homo sapiens OX=9606 GN=CIB1	295850	162540	204500	84707	40010	82137	0	0	0	1885.1	0	0	220963	68951.3	0	628.367	#DIV/0!	109.731	0.00494469	0.00923381
Q99832-3;Q99832;Q99832-2;Q99832-4	T-complex protein 1 subunit eta	CCT7	sp|Q99832-3|TCPH_HUMAN Isoform 3 of T-complex protein 1 subunit eta OS=Homo sapiens OX=9606 GN=CCT7;sp|Q99832|TCPH_HUMAN T-complex protein 1 subunit eta OS=Homo sapiens OX=9606 GN=CCT7 PE=1 SV=2;sp|Q99832-2|TCPH_HUMAN Isoform 2 of T-complex protein 1 subun	0	33685	13724	93323	106530	73192	0	0	0	0	0	0	15803	91015	0	0	#DIV/0!	#DIV/0!	0.181411	0.000716723
Q9BPW9;Q9BPW9-4;Q9BPW9-3;Q9BPW9-2	Dehydrogenase/reductase SDR family member 9	DHRS9	sp|Q9BPW9|DHRS9_HUMAN Dehydrogenase/reductase SDR family member 9 OS=Homo sapiens OX=9606 GN=DHRS9 PE=1 SV=1;sp|Q9BPW9-4|DHRS9_HUMAN Isoform 4 of Dehydrogenase/reductase SDR family member 9 OS=Homo sapiens OX=9606 GN=DHRS9;sp|Q9BPW9-3|DHRS9_HUMAN Isoform 3	7735.4	0	0	22485	130930	17491	4472.4	14181	9857.9	9759.5	0	12363	2578.47	56968.7	9503.77	7374.17	0.27131	7.72544	0.143458	0.253328
Q9BPX5	Actin-related protein 2/3 complex subunit 5-like protein	ARPC5L	sp|Q9BPX5|ARP5L_HUMAN Actin-related protein 2/3 complex subunit 5-like protein OS=Homo sapiens OX=9606 GN=ARPC5L PE=1 SV=1	25310	30134	35862	50294	114530	36763	0	0	0	0	0	0	30435.3	67195.7	0	0	#DIV/0!	#DIV/0!	0.000566514	0.048747
Q9BQA1	Methylosome protein 50	WDR77	sp|Q9BQA1|MEP50_HUMAN Methylosome protein 50 OS=Homo sapiens OX=9606 GN=WDR77 PE=1 SV=1	0	0	0	0	0	12802	6151	0	0	0	0	0	0	4267.33	2050.33	0	0	#DIV/0!	0.373901	0.373901
Q9BQE3	Tubulin alpha-1C chain	TUBA1C	sp|Q9BQE3|TBA1C_HUMAN Tubulin alpha-1C chain OS=Homo sapiens OX=9606 GN=TUBA1C PE=1 SV=1	0	0	0	0	0	0	0	0	0	0	0	0	0	0	0	0	#DIV/0!	#DIV/0!	#DIV/0!	#DIV/0!
Q9BR76	Coronin-1B	CORO1B	sp|Q9BR76|COR1B_HUMAN Coronin-1B OS=Homo sapiens OX=9606 GN=CORO1B PE=1 SV=1	12075	36532	18214	12328	16811	37351	0	4615.9	0	0	0	0	22273.7	22163.3	1538.63	0	14.4763	#DIV/0!	0.0507125	0.0451439
Q9BRA2	Thioredoxin domain-containing protein 17	TXNDC17	sp|Q9BRA2|TXD17_HUMAN Thioredoxin domain-containing protein 17 OS=Homo sapiens OX=9606 GN=TXNDC17 PE=1 SV=1	12778	14931	14077	45953	12511	57811	0	0	0	0	0	0	13928.7	38758.3	0	0	#DIV/0!	#DIV/0!	2.41426e-05	0.0460361
Q9BRY0-2			sp|Q9BRY0-2|S39A3_HUMAN Isoform 2 of Zinc transporter ZIP3 OS=Homo sapiens OX=9606 GN=SLC39A3	7324.6	0	0	0	46167	0	656200	0	206070	130220	138230	0	2441.53	15389	287423	89483.3	0.00849456	0.171976	0.215308	0.192831
Q9BT78-2;Q9BT78	COP9 signalosome complex subunit 4	COPS4	sp|Q9BT78-2|CSN4_HUMAN Isoform 2 of COP9 signalosome complex subunit 4 OS=Homo sapiens OX=9606 GN=COPS4;sp|Q9BT78|CSN4_HUMAN COP9 signalosome complex subunit 4 OS=Homo sapiens OX=9606 GN=COPS4 PE=1 SV=1	0	3845.3	0	18002	5117.7	11116	0	0	0	0	0	0	1281.77	11411.9	0	0	#DIV/0!	#DIV/0!	0.373901	0.0374458
Q9BUF5	Tubulin beta-6 chain	TUBB6	sp|Q9BUF5|TBB6_HUMAN Tubulin beta-6 chain OS=Homo sapiens OX=9606 GN=TUBB6 PE=1 SV=1	0	0	0	0	0	0	0	0	0	0	0	0	0	0	0	0	#DIV/0!	#DIV/0!	#DIV/0!	#DIV/0!
Q9BUL8	Programmed cell death protein 10	PDCD10	sp|Q9BUL8|PDC10_HUMAN Programmed cell death protein 10 OS=Homo sapiens OX=9606 GN=PDCD10 PE=1 SV=1	69051	46060	51141	14965	62346	13819	0	0	0	0	0	0	55417.3	30376.7	0	0	#DIV/0!	#DIV/0!	0.0013574	0.130245
Q9BW30	Tubulin polymerization-promoting protein family member 3	TPPP3	sp|Q9BW30|TPPP3_HUMAN Tubulin polymerization-promoting protein family member 3 OS=Homo sapiens OX=9606 GN=TPPP3 PE=1 SV=1	95049	80131	76891	84625	56190	97410	0	0	0	0	0	0	84023.7	79408.3	0	0	#DIV/0!	#DIV/0!	0.000114269	0.00285944
Q9BWJ5	Splicing factor 3B subunit 5	SF3B5	sp|Q9BWJ5|SF3B5_HUMAN Splicing factor 3B subunit 5 OS=Homo sapiens OX=9606 GN=SF3B5 PE=1 SV=1	0	0	0	15827	0	19655	0	0	0	0	0	0	0	11827.3	0	0	#DIV/0!	#DIV/0!	#DIV/0!	0.120726
Q9BX68	Histidine triad nucleotide-binding protein 2, mitochondrial	HINT2	sp|Q9BX68|HINT2_HUMAN Adenosine 5-monophosphoramidase HINT2 OS=Homo sapiens OX=9606 GN=HINT2 PE=1 SV=1	0	0	0	5592.7	31614	7093.1	0	0	0	0	0	0	0	14766.6	0	0	#DIV/0!	#DIV/0!	#DIV/0!	0.154895
Q9GZM7;Q9GZM7-3;Q9GZM7-2	Tubulointerstitial nephritis antigen-like	TINAGL1	sp|Q9GZM7|TINAL_HUMAN Tubulointerstitial nephritis antigen-like OS=Homo sapiens OX=9606 GN=TINAGL1 PE=1 SV=1;sp|Q9GZM7-3|TINAL_HUMAN Isoform 3 of Tubulointerstitial nephritis antigen-like OS=Homo sapiens OX=9606 GN=TINAGL1;sp|Q9GZM7-2|TINAL_HUMAN Isoform 2	73043	162590	122270	12579	45173	15350	0	0	0	0	0	0	119301	24367.3	0	0	#DIV/0!	#DIV/0!	0.00997413	0.0797719
Q9H0E2	Toll-interacting protein	TOLLIP	sp|Q9H0E2|TOLIP_HUMAN Toll-interacting protein OS=Homo sapiens OX=9606 GN=TOLLIP PE=1 SV=1	0	32863	23336	24933	0	10702	0	0	0	0	0	4159.6	18733	11878.3	0	1386.53	#DIV/0!	8.56693	0.12742	0.226802
Q9H0U4;P62820-3;Q92928;P62820	Ras-related protein Rab-1B	RAB1B	sp|Q9H0U4|RAB1B_HUMAN Ras-related protein Rab-1B OS=Homo sapiens OX=9606 GN=RAB1B PE=1 SV=1	0	0	1222.3	76858	12571	73356	0	0	12930	0	0	0	407.433	54261.7	4310	0	0.0945321	#DIV/0!	0.418321	0.0600478
Q9H223	EH domain-containing protein 4	EHD4	sp|Q9H223|EHD4_HUMAN EH domain-containing protein 4 OS=Homo sapiens OX=9606 GN=EHD4 PE=1 SV=1	9451.2	46881	44673	16439	3456.1	16756	0	0	13490	0	0	0	33668.4	12217	4496.67	0	7.48741	#DIV/0!	0.0870913	0.0493941
Q9H2A7	C-X-C motif chemokine 16	CXCL16	sp|Q9H2A7|CXL16_HUMAN C-X-C motif chemokine 16 OS=Homo sapiens OX=9606 GN=CXCL16 PE=2 SV=4	0	13657	12088	0	0	0	0	0	0	0	0	0	8581.67	0	0	0	#DIV/0!	#DIV/0!	0.117592	#DIV/0!
Q9H2G2;Q9H2G2-2;O94804	STE20-like serine/threonine-protein kinase	SLK	sp|Q9H2G2|SLK_HUMAN STE20-like serine/threonine-protein kinase OS=Homo sapiens OX=9606 GN=SLK PE=1 SV=1;sp|Q9H2G2-2|SLK_HUMAN Isoform 2 of STE20-like serine/threonine-protein kinase OS=Homo sapiens OX=9606 GN=SLK	23947	20831	14891	10361	4465.2	16093	0	0	0	0	0	0	19889.7	10306.4	0	0	#DIV/0!	#DIV/0!	0.0017013	0.0372808
Q9H2U2;Q9H2U2-2;Q9H2U2-6;Q9H2U2-3	Inorganic pyrophosphatase 2, mitochondrial	PPA2	sp|Q9H2U2|IPYR2_HUMAN Inorganic pyrophosphatase 2, mitochondrial OS=Homo sapiens OX=9606 GN=PPA2 PE=1 SV=2;sp|Q9H2U2-2|IPYR2_HUMAN Isoform 2 of Inorganic pyrophosphatase 2, mitochondrial OS=Homo sapiens OX=9606 GN=PPA2;sp|Q9H2U2-6|IPYR2_HUMAN Isoform 5 of	0	0	0	36031	0	53854	0	0	0	0	0	0	0	29961.7	0	0	#DIV/0!	#DIV/0!	#DIV/0!	0.131515
Q9H3R2	Mucin-13	MUC13	sp|Q9H3R2|MUC13_HUMAN Mucin-13 OS=Homo sapiens OX=9606 GN=MUC13 PE=1 SV=3	290620	152540	179780	106450	46424	168270	0	0	0	0	0	0	207647	107048	0	0	#DIV/0!	#DIV/0!	0.00794312	0.038279
Q9H444	Charged multivesicular body protein 4b	CHMP4B	sp|Q9H444|CHM4B_HUMAN Charged multivesicular body protein 4b OS=Homo sapiens OX=9606 GN=CHMP4B PE=1 SV=1	51225	28317	25377	19329	50688	30139	133610	64227	185530	126410	81652	89350	34973	33385.3	127789	99137.3	0.273678	0.336758	0.0617928	0.0166553
Q9H4G0-4;Q9H4G0-3;Q9H4G0-2;Q9H4G0	Band 4.1-like protein 1	EPB41L1	sp|Q9H4G0-4|E41L1_HUMAN Isoform 4 of Band 4.1-like protein 1 OS=Homo sapiens OX=9606 GN=EPB41L1;sp|Q9H4G0-3|E41L1_HUMAN Isoform 3 of Band 4.1-like protein 1 OS=Homo sapiens OX=9606 GN=EPB41L1;sp|Q9H4G0-2|E41L1_HUMAN Isoform 2 of Band 4.1-like protein 1 OS=	0	0	0	0	0	0	0	0	0	0	0	0	0	0	0	0	#DIV/0!	#DIV/0!	#DIV/0!	#DIV/0!
Q9H4G4	Golgi-associated plant pathogenesis-related protein 1	GLIPR2	sp|Q9H4G4|GAPR1_HUMAN Golgi-associated plant pathogenesis-related protein 1 OS=Homo sapiens OX=9606 GN=GLIPR2 PE=1 SV=3	27587	0	0	0	9971.9	0	0	0	0	0	0	0	9195.67	3323.97	0	0	#DIV/0!	#DIV/0!	0.373901	0.373901
Q9H4M9	EH domain-containing protein 1	EHD1	sp|Q9H4M9|EHD1_HUMAN EH domain-containing protein 1 OS=Homo sapiens OX=9606 GN=EHD1 PE=1 SV=2	166560	310480	342730	142560	69545	317340	0	0	0	0	954020	0	273257	176482	0	318007	#DIV/0!	0.554962	0.00725211	0.686938
Q9H6S3;Q9H6S3-3;Q9H6S3-2	Epidermal growth factor receptor kinase substrate 8-like protein 2	EPS8L2	sp|Q9H6S3|ES8L2_HUMAN Epidermal growth factor receptor kinase substrate 8-like protein 2 OS=Homo sapiens OX=9606 GN=EPS8L2 PE=1 SV=2;sp|Q9H6S3-3|ES8L2_HUMAN Isoform 3 of Epidermal growth factor receptor kinase substrate 8-like protein 2 OS=Homo sapiens OX=	753930	205970	476490	76089	60364	113000	31535	34527	0	5076.4	0	17547	478797	83151	22020.7	7541.13	21.7431	11.0263	0.0449876	0.0100535
Q9H845	Acyl-CoA dehydrogenase family member 9, mitochondrial	ACAD9	sp|Q9H845|ACAD9_HUMAN Complex I assembly factor ACAD9, mitochondrial OS=Homo sapiens OX=9606 GN=ACAD9 PE=1 SV=1	0	0	2791.1	8573.2	0	14923	0	0	0	0	0	0	930.367	7832.07	0	0	#DIV/0!	#DIV/0!	0.373901	0.144315
Q9H9H4	Vacuolar protein sorting-associated protein 37B	VPS37B	sp|Q9H9H4|VP37B_HUMAN Vacuolar protein sorting-associated protein 37B OS=Homo sapiens OX=9606 GN=VPS37B PE=1 SV=1	0	20317	25663	0	0	0	0	0	0	0	0	0	15326.7	0	0	0	#DIV/0!	#DIV/0!	0.121466	#DIV/0!
Q9HB71-2;Q9HB71	Calcyclin-binding protein	CACYBP	sp|Q9HB71-2|CYBP_HUMAN Isoform 2 of Calcyclin-binding protein OS=Homo sapiens OX=9606 GN=CACYBP;sp|Q9HB71|CYBP_HUMAN Calcyclin-binding protein OS=Homo sapiens OX=9606 GN=CACYBP PE=1 SV=2	0	6130.4	6876.5	25872	0	11960	0	0	0	0	0	0	4335.63	12610.7	0	0	#DIV/0!	#DIV/0!	0.117424	0.1669
Q9HBH5	Retinol dehydrogenase 14	RDH14	sp|Q9HBH5|RDH14_HUMAN Retinol dehydrogenase 14 OS=Homo sapiens OX=9606 GN=RDH14 PE=1 SV=1	0	0	0	8620.2	0	9706.1	0	0	0	0	0	0	0	6108.77	0	0	#DIV/0!	#DIV/0!	#DIV/0!	0.117511
Q9HC84;P98088	Mucin-5B	MUC5B	sp|Q9HC84|MUC5B_HUMAN Mucin-5B OS=Homo sapiens OX=9606 GN=MUC5B PE=1 SV=3	277960	293990	373150	118360	32171	106330	0	0	0	0	0	0	315033	85620.3	0	0	#DIV/0!	#DIV/0!	0.000431237	0.0336289
Q9HCP0-2;Q9HCP0	Casein kinase I isoform gamma-1	CSNK1G1	sp|Q9HCP0-2|KC1G1_HUMAN Isoform 1S of Casein kinase I isoform gamma-1 OS=Homo sapiens OX=9606 GN=CSNK1G1;sp|Q9HCP0|KC1G1_HUMAN Casein kinase I isoform gamma-1 OS=Homo sapiens OX=9606 GN=CSNK1G1 PE=1 SV=1	9349.9	24383	28701	14998	5333	13689	0	0	0	0	0	0	20811.3	11340	0	0	#DIV/0!	#DIV/0!	0.0238291	0.0200153
Q9HCY8	Protein S100-A14	S100A14	sp|Q9HCY8|S10AE_HUMAN Protein S100-A14 OS=Homo sapiens OX=9606 GN=S100A14 PE=1 SV=1	207800	156490	150770	36582	176730	74013	0	0	0	0	0	0	171687	95775	0	0	#DIV/0!	#DIV/0!	0.000694011	0.0842204
Q9HDC9	Adipocyte plasma membrane-associated protein	APMAP	sp|Q9HDC9|APMAP_HUMAN Adipocyte plasma membrane-associated protein OS=Homo sapiens OX=9606 GN=APMAP PE=1 SV=2	0	0	0	3504.7	0	12975	0	0	0	0	0	0	0	5493.23	0	0	#DIV/0!	#DIV/0!	#DIV/0!	0.229305
Q9NP55-2;Q9NP55	BPI fold-containing family A member 1	BPIFA1	sp|Q9NP55-2|BPIA1_HUMAN Isoform 2 of BPI fold-containing family A member 1 OS=Homo sapiens OX=9606 GN=BPIFA1;sp|Q9NP55|BPIA1_HUMAN BPI fold-containing family A member 1 OS=Homo sapiens OX=9606 GN=BPIFA1 PE=1 SV=1	118460	461580	328090	253070	20165	100980	0	0	0	7967.1	0	0	302710	124738	0	2655.7	#DIV/0!	46.97	0.0387292	0.148513
Q9NP72-3;Q9NP72;Q9NP72-2	Ras-related protein Rab-18	RAB18	sp|Q9NP72-3|RAB18_HUMAN Isoform 3 of Ras-related protein Rab-18 OS=Homo sapiens OX=9606 GN=RAB18;sp|Q9NP72|RAB18_HUMAN Ras-related protein Rab-18 OS=Homo sapiens OX=9606 GN=RAB18 PE=1 SV=1;sp|Q9NP72-2|RAB18_HUMAN Isoform 2 of Ras-related protein Rab-18 OS=	0	0	15350	55317	0	18495	0	14572	25589	4378.8	0	0	5116.67	24604	13387	1459.6	0.382212	16.8567	0.41039	0.229211
Q9NP79-2;Q9NP79	Vacuolar protein sorting-associated protein VTA1 homolog	VTA1	sp|Q9NP79-2|VTA1_HUMAN Isoform 2 of Vacuolar protein sorting-associated protein VTA1 homolog OS=Homo sapiens OX=9606 GN=VTA1;sp|Q9NP79|VTA1_HUMAN Vacuolar protein sorting-associated protein VTA1 homolog OS=Homo sapiens OX=9606 GN=VTA1 PE=1 SV=1	0	18091	17768	18866	0	0	0	0	0	0	0	0	11953	6288.67	0	0	#DIV/0!	#DIV/0!	0.116149	0.373901
Q9NQ84;Q9NQ84-2	G-protein coupled receptor family C group 5 member C	GPRC5C	sp|Q9NQ84|GPC5C_HUMAN G-protein coupled receptor family C group 5 member C OS=Homo sapiens OX=9606 GN=GPRC5C PE=1 SV=2;sp|Q9NQ84-2|GPC5C_HUMAN Isoform 2 of G-protein coupled receptor family C group 5 member C OS=Homo sapiens OX=9606 GN=GPRC5C	2080.5	37821	37234	5343.5	0	2755.1	0	0	0	0	0	0	25711.8	2699.53	0	0	#DIV/0!	#DIV/0!	0.0951845	0.155056
Q9NQC3-3;Q9NQC3-2;Q9NQC3-5;Q9NQC3-4;Q9NQC3-6;Q9NQC3	Reticulon-4	RTN4	sp|Q9NQC3-3|RTN4_HUMAN Isoform C of Reticulon-4 OS=Homo sapiens OX=9606 GN=RTN4;sp|Q9NQC3-2|RTN4_HUMAN Isoform B of Reticulon-4 OS=Homo sapiens OX=9606 GN=RTN4;sp|Q9NQC3-5|RTN4_HUMAN Isoform B2 of Reticulon-4 OS=Homo sapiens OX=9606 GN=RTN4;sp|Q9NQC3-4|RTN	14080	0	11204	82556	44265	59424	0	0	0	47053	0	0	8428	62081.7	0	15684.3	#DIV/0!	3.9582	0.121237	0.0733755
Q9NQX4	Unconventional myosin-Vc	MYO5C	sp|Q9NQX4|MYO5C_HUMAN Unconventional myosin-Vc OS=Homo sapiens OX=9606 GN=MYO5C PE=1 SV=2	21129	0	0	0	8996.4	6086.8	0	0	0	0	0	0	7043	5027.73	0	0	#DIV/0!	#DIV/0!	0.373901	0.130703
Q9NR45	Sialic acid synthase	NANS	sp|Q9NR45|SIAS_HUMAN Sialic acid synthase OS=Homo sapiens OX=9606 GN=NANS PE=1 SV=2	8205.4	19987	3352.7	115430	19200	68888	0	0	0	0	0	0	10515	67839.3	0	0	#DIV/0!	#DIV/0!	0.100314	0.0710814
Q9NS69	Mitochondrial import receptor subunit TOM22 homolog	TOMM22	sp|Q9NS69|TOM22_HUMAN Mitochondrial import receptor subunit TOM22 homolog OS=Homo sapiens OX=9606 GN=TOMM22 PE=1 SV=3	0	0	0	64646	1531.9	60913	0	0	0	0	0	0	0	42363.6	0	0	#DIV/0!	#DIV/0!	#DIV/0!	0.106969
Q9NSC7	Alpha-N-acetylgalactosaminide alpha-2,6-sialyltransferase 1	ST6GALNAC1	sp|Q9NSC7|SIA7A_HUMAN Alpha-N-acetylgalactosaminide alpha-2,6-sialyltransferase 1 OS=Homo sapiens OX=9606 GN=ST6GALNAC1 PE=1 SV=1	280570	598180	251150	53310	19564	43489	17457	0	0	0	0	0	376633	38787.7	5819	0	64.7248	#DIV/0!	0.0290206	0.0179851
Q9NTK5-2;Q9NTK5;Q9NTK5-3	Obg-like ATPase 1	OLA1	sp|Q9NTK5-2|OLA1_HUMAN Isoform 2 of Obg-like ATPase 1 OS=Homo sapiens OX=9606 GN=OLA1;sp|Q9NTK5|OLA1_HUMAN Obg-like ATPase 1 OS=Homo sapiens OX=9606 GN=OLA1 PE=1 SV=2;sp|Q9NTK5-3|OLA1_HUMAN Isoform 3 of Obg-like ATPase 1 OS=Homo sapiens OX=9606 GN=OLA1	6124.8	5619.8	6191.7	30105	0	22997	0	0	0	0	0	0	5978.77	17700.7	0	0	#DIV/0!	#DIV/0!	4.95638e-06	0.123194
Q9NU22	Midasin	MDN1	sp|Q9NU22|MDN1_HUMAN Midasin OS=Homo sapiens OX=9606 GN=MDN1 PE=1 SV=2	36736	0	0	0	22652	0	0	0	0	0	0	0	12245.3	7550.67	0	0	#DIV/0!	#DIV/0!	0.373901	0.373901
Q9NUP9;O14910	Protein lin-7 homolog C;Protein lin-7 homolog A	LIN7C;LIN7A	sp|Q9NUP9|LIN7C_HUMAN Protein lin-7 homolog C OS=Homo sapiens OX=9606 GN=LIN7C PE=1 SV=1;sp|O14910|LIN7A_HUMAN Protein lin-7 homolog A OS=Homo sapiens OX=9606 GN=LIN7A PE=1 SV=2	19098	12836	17947	18021	44171	17346	0	0	0	0	0	0	16627	26512.7	0	0	#DIV/0!	#DIV/0!	0.000986861	0.0398586
Q9NVJ2;Q96BM9;Q9NVJ2-2	ADP-ribosylation factor-like protein 8B;ADP-ribosylation factor-like protein 8A	ARL8B;ARL8A	sp|Q9NVJ2|ARL8B_HUMAN ADP-ribosylation factor-like protein 8B OS=Homo sapiens OX=9606 GN=ARL8B PE=1 SV=1;sp|Q96BM9|ARL8A_HUMAN ADP-ribosylation factor-like protein 8A OS=Homo sapiens OX=9606 GN=ARL8A PE=1 SV=1	0	0	0	33086	0	44596	0	0	0	0	0	0	0	25894	0	0	#DIV/0!	#DIV/0!	#DIV/0!	0.124775
Q9NX63	MICOS complex subunit MIC19	CHCHD3	sp|Q9NX63|MIC19_HUMAN MICOS complex subunit MIC19 OS=Homo sapiens OX=9606 GN=CHCHD3 PE=1 SV=1	0	0	0	9844.7	13142	11936	0	0	0	0	0	0	0	11640.9	0	0	#DIV/0!	#DIV/0!	#DIV/0!	0.000268865
Q9NY33-2;Q9NY33-4;Q9NY33	Dipeptidyl peptidase 3	DPP3	sp|Q9NY33-2|DPP3_HUMAN Isoform 2 of Dipeptidyl peptidase 3 OS=Homo sapiens OX=9606 GN=DPP3;sp|Q9NY33-4|DPP3_HUMAN Isoform 4 of Dipeptidyl peptidase 3 OS=Homo sapiens OX=9606 GN=DPP3;sp|Q9NY33|DPP3_HUMAN Dipeptidyl peptidase 3 OS=Homo sapiens OX=9606 GN=DPP	30797	55048	30596	20048	0	29300	0	0	0	10897	0	0	38813.7	16449.3	0	3632.33	#DIV/0!	4.52859	0.00876555	0.243553
Q9NZ01	Very-long-chain enoyl-CoA reductase	TECR	sp|Q9NZ01|TECR_HUMAN Very-long-chain enoyl-CoA reductase OS=Homo sapiens OX=9606 GN=TECR PE=1 SV=1	0	0	0	37347	28449	42369	0	0	0	0	0	0	0	36055	0	0	#DIV/0!	#DIV/0!	#DIV/0!	0.000896656
Q9NZD2	Glycolipid transfer protein	GLTP	sp|Q9NZD2|GLTP_HUMAN Glycolipid transfer protein OS=Homo sapiens OX=9606 GN=GLTP PE=1 SV=3	0	0	20142	15548	0	16350	0	0	0	0	0	0	6714	10632.7	0	0	#DIV/0!	#DIV/0!	0.373901	0.116368
Q9NZM1-6;Q9NZM1-3;Q9NZM1;Q9NZM1-2;Q9NZM1-5;Q9NZM1-7;Q9NZM1-4;Q9NZM1-8	Myoferlin	MYOF	sp|Q9NZM1-6|MYOF_HUMAN Isoform 6 of Myoferlin OS=Homo sapiens OX=9606 GN=MYOF;sp|Q9NZM1-3|MYOF_HUMAN Isoform 3 of Myoferlin OS=Homo sapiens OX=9606 GN=MYOF;sp|Q9NZM1|MYOF_HUMAN Myoferlin OS=Homo sapiens OX=9606 GN=MYOF PE=1 SV=1;sp|Q9NZM1-2|MYOF_HUMAN Isof	60598	121640	132640	258340	101720	349110	12388	98232	70899	0	0	21125	104959	236390	60506.3	7041.67	1.73468	33.5702	0.258903	0.034209
Q9NZT1	Calmodulin-like protein 5	CALML5	sp|Q9NZT1|CALL5_HUMAN Calmodulin-like protein 5 OS=Homo sapiens OX=9606 GN=CALML5 PE=1 SV=2	0	0	0	0	0	0	59200	315070	82948	215450	0	141180	0	0	152406	118877	0	0	0.13526	0.133073
Q9P0L0;Q9P0L0-2	Vesicle-associated membrane protein-associated protein A	VAPA	sp|Q9P0L0|VAPA_HUMAN Vesicle-associated membrane protein-associated protein A OS=Homo sapiens OX=9606 GN=VAPA PE=1 SV=3;sp|Q9P0L0-2|VAPA_HUMAN Isoform 2 of Vesicle-associated membrane protein-associated protein A OS=Homo sapiens OX=9606 GN=VAPA	0	0	0	16724	0	26323	0	0	0	0	0	0	0	14349	0	0	#DIV/0!	#DIV/0!	#DIV/0!	0.135506
Q9P1F3	Costars family protein ABRACL	ABRACL	sp|Q9P1F3|ABRAL_HUMAN Costars family protein ABRACL OS=Homo sapiens OX=9606 GN=ABRACL PE=1 SV=1	62000	22461	36096	46838	0	42228	0	0	0	0	0	0	40185.7	29688.7	0	0	#DIV/0!	#DIV/0!	0.0256868	0.117181
Q9P258	Protein RCC2	RCC2	sp|Q9P258|RCC2_HUMAN Protein RCC2 OS=Homo sapiens OX=9606 GN=RCC2 PE=1 SV=2	7225.5	2386.4	1940.4	14481	5768.4	7552.5	0	0	0	0	0	0	3850.77	9267.3	0	0	#DIV/0!	#DIV/0!	0.0852084	0.0251784
Q9P2B2	Prostaglandin F2 receptor negative regulator	PTGFRN	sp|Q9P2B2|FPRP_HUMAN Prostaglandin F2 receptor negative regulator OS=Homo sapiens OX=9606 GN=PTGFRN PE=1 SV=2	32661	38722	27151	40801	29413	42152	0	0	0	0	0	0	32844.7	37455.3	0	0	#DIV/0!	#DIV/0!	0.000600732	0.000752803
Q9P2B7-2;Q9P2B7	Cilia- and flagella-associated protein 97	CFAP97	sp|Q9P2B7-2|CFA97_HUMAN Isoform 2 of Cilia- and flagella-associated protein 97 OS=Homo sapiens OX=9606 GN=CFAP97;sp|Q9P2B7|CFA97_HUMAN Cilia- and flagella-associated protein 97 OS=Homo sapiens OX=9606 GN=CFAP97 PE=1 SV=2	985280	1757900	3353000	4256200	72659	2068600	281890	2515800	998550	10962000	86136	4306100	2032060	2.13249e+06	1.26541e+06	5.11808e+06	1.60585	0.416658	0.468815	0.428016
Q9P2E9-3;Q9P2E9	Ribosome-binding protein 1	RRBP1	sp|Q9P2E9-3|RRBP1_HUMAN Isoform 2 of Ribosome-binding protein 1 OS=Homo sapiens OX=9606 GN=RRBP1;sp|Q9P2E9|RRBP1_HUMAN Ribosome-binding protein 1 OS=Homo sapiens OX=9606 GN=RRBP1 PE=1 SV=5	0	2448.1	0	4211.9	0	9530.7	0	0	0	0	0	7056.1	816.033	4580.87	0	2352.03	#DIV/0!	1.94762	0.373901	0.571838
Q9UBG0	C-type mannose receptor 2	MRC2	sp|Q9UBG0|MRC2_HUMAN C-type mannose receptor 2 OS=Homo sapiens OX=9606 GN=MRC2 PE=1 SV=2	161200	27274	26916	0	452660	30248	0	0	0	0	0	0	71796.7	160969	0	0	#DIV/0!	#DIV/0!	0.18352	0.332416
Q9UBI6	Guanine nucleotide-binding protein G(I)/G(S)/G(O) subunit gamma-12	GNG12	sp|Q9UBI6|GBG12_HUMAN Guanine nucleotide-binding protein G(I)/G(S)/G(O) subunit gamma-12 OS=Homo sapiens OX=9606 GN=GNG12 PE=1 SV=3	84893	106690	144950	132570	76182	49589	49130	0	61088	0	0	0	112178	86113.7	36739.3	0	3.05334	#DIV/0!	0.0423006	0.0244492
Q9UBS4	DnaJ homolog subfamily B member 11	DNAJB11	sp|Q9UBS4|DJB11_HUMAN DnaJ homolog subfamily B member 11 OS=Homo sapiens OX=9606 GN=DNAJB11 PE=1 SV=1	7491.8	10164	11929	29442	15038	11279	0	0	0	0	0	0	9861.6	18586.3	0	0	#DIV/0!	#DIV/0!	0.00157211	0.0283622
Q9UBX7-1;Q9UBX7-4;Q9UBX7;Q9UBX7-3	Kallikrein-11;Kallikrein-11 inactive chain 1;Kallikrein-11 inactive chain 2	KLK11	sp|Q9UBX7-1|KLK11_HUMAN Isoform 1 of Kallikrein-11 OS=Homo sapiens OX=9606 GN=KLK11;sp|Q9UBX7-4|KLK11_HUMAN Isoform 4 of Kallikrein-11 OS=Homo sapiens OX=9606 GN=KLK11;sp|Q9UBX7|KLK11_HUMAN Kallikrein-11 OS=Homo sapiens OX=9606 GN=KLK11 PE=1 SV=2;sp|Q9UBX7	1574.4	19556	16951	3864.3	0	5030.4	0	0	0	0	0	0	12693.8	2964.9	0	0	#DIV/0!	#DIV/0!	0.0864337	0.122908
Q9UHB6-3;Q9UHB6-2;Q9UHB6-5;Q9UHB6;Q9UHB6-4	LIM domain and actin-binding protein 1	LIMA1	sp|Q9UHB6-3|LIMA1_HUMAN Isoform 3 of LIM domain and actin-binding protein 1 OS=Homo sapiens OX=9606 GN=LIMA1;sp|Q9UHB6-2|LIMA1_HUMAN Isoform Alpha of LIM domain and actin-binding protein 1 OS=Homo sapiens OX=9606 GN=LIMA1;sp|Q9UHB6-5|LIMA1_HUMAN Isoform 5	20682	8550.7	12133	23660	17613	19079	0	0	0	0	0	0	13788.6	20117.3	0	0	#DIV/0!	#DIV/0!	0.0185903	0.000381877
Q9UHB9-4;Q9UHB9-2;Q9UHB9;Q9UHB9-3	Signal recognition particle subunit SRP68	SRP68	sp|Q9UHB9-4|SRP68_HUMAN Isoform 4 of Signal recognition particle subunit SRP68 OS=Homo sapiens OX=9606 GN=SRP68;sp|Q9UHB9-2|SRP68_HUMAN Isoform 2 of Signal recognition particle subunit SRP68 OS=Homo sapiens OX=9606 GN=SRP68;sp|Q9UHB9|SRP68_HUMAN Signal rec	0	5402.5	5592.9	16135	9642.5	10354	0	0	0	0	0	0	3665.13	12043.8	0	0	#DIV/0!	#DIV/0!	0.116236	0.00423732
Q9UHG3-2;Q9UHG3	Prenylcysteine oxidase 1	PCYOX1	sp|Q9UHG3-2|PCYOX_HUMAN Isoform 2 of Prenylcysteine oxidase 1 OS=Homo sapiens OX=9606 GN=PCYOX1;sp|Q9UHG3|PCYOX_HUMAN Prenylcysteine oxidase 1 OS=Homo sapiens OX=9606 GN=PCYOX1 PE=1 SV=3	0	0	0	15668	3253.1	0	0	0	0	0	0	0	0	6307.03	0	0	#DIV/0!	#DIV/0!	#DIV/0!	0.256947
Q9UHQ9	NADH-cytochrome b5 reductase 1	CYB5R1	sp|Q9UHQ9|NB5R1_HUMAN NADH-cytochrome b5 reductase 1 OS=Homo sapiens OX=9606 GN=CYB5R1 PE=1 SV=1	0	0	15304	14785	26159	13355	0	0	0	0	0	0	5101.33	18099.7	0	0	#DIV/0!	#DIV/0!	0.373901	0.0110899
Q9UJ70;Q9UJ70-2	N-acetyl-D-glucosamine kinase	NAGK	sp|Q9UJ70|NAGK_HUMAN N-acetyl-D-glucosamine kinase OS=Homo sapiens OX=9606 GN=NAGK PE=1 SV=4;sp|Q9UJ70-2|NAGK_HUMAN Isoform 2 of N-acetyl-D-glucosamine kinase OS=Homo sapiens OX=9606 GN=NAGK	11845	0	0	16378	8234.5	21564	0	0	0	0	0	0	3948.33	15392.2	0	0	#DIV/0!	#DIV/0!	0.373901	0.0165701
Q9UJU6-6;Q9UJU6;Q9UJU6-2;Q9UJU6-3	Drebrin-like protein	DBNL	sp|Q9UJU6-6|DBNL_HUMAN Isoform 6 of Drebrin-like protein OS=Homo sapiens OX=9606 GN=DBNL;sp|Q9UJU6|DBNL_HUMAN Drebrin-like protein OS=Homo sapiens OX=9606 GN=DBNL PE=1 SV=1;sp|Q9UJU6-2|DBNL_HUMAN Isoform 2 of Drebrin-like protein OS=Homo sapiens OX=9606 GN	93923	54075	54794	51856	0	21273	0	0	0	0	0	0	67597.3	24376.3	0	0	#DIV/0!	#DIV/0!	0.00681564	0.180607
Q9UJZ1-2;Q9UJZ1	Stomatin-like protein 2, mitochondrial	STOML2	sp|Q9UJZ1-2|STML2_HUMAN Isoform 2 of Stomatin-like protein 2, mitochondrial OS=Homo sapiens OX=9606 GN=STOML2;sp|Q9UJZ1|STML2_HUMAN Stomatin-like protein 2, mitochondrial OS=Homo sapiens OX=9606 GN=STOML2 PE=1 SV=1	0	0	0	27454	26394	15091	0	0	10157	0	0	9313.6	0	22979.7	3385.67	3104.53	0	7.40197	0.373901	0.0167869
Q9UK41;Q9UK41-2	Vacuolar protein sorting-associated protein 28 homolog	VPS28	sp|Q9UK41|VPS28_HUMAN Vacuolar protein sorting-associated protein 28 homolog OS=Homo sapiens OX=9606 GN=VPS28 PE=1 SV=1;sp|Q9UK41-2|VPS28_HUMAN Isoform 2 of Vacuolar protein sorting-associated protein 28 homolog OS=Homo sapiens OX=9606 GN=VPS28	0	91979	0	0	0	59380	0	0	0	0	0	0	30659.7	19793.3	0	0	#DIV/0!	#DIV/0!	0.373901	0.373901
Q9UKQ2	Disintegrin and metalloproteinase domain-containing protein 28	ADAM28	sp|Q9UKQ2|ADA28_HUMAN Disintegrin and metalloproteinase domain-containing protein 28 OS=Homo sapiens OX=9606 GN=ADAM28 PE=1 SV=3	0	23584	24547	0	0	0	0	0	0	0	0	0	16043.7	0	0	0	#DIV/0!	#DIV/0!	0.116276	#DIV/0!
Q9UL25	Ras-related protein Rab-21	RAB21	sp|Q9UL25|RAB21_HUMAN Ras-related protein Rab-21 OS=Homo sapiens OX=9606 GN=RAB21 PE=1 SV=3	3922.6	7186.5	7046.4	37531	2678	34220	0	0	0	0	0	0	6051.83	24809.7	0	0	#DIV/0!	#DIV/0!	0.00474061	0.0892446
Q9UL46	Proteasome activator complex subunit 2	PSME2	sp|Q9UL46|PSME2_HUMAN Proteasome activator complex subunit 2 OS=Homo sapiens OX=9606 GN=PSME2 PE=1 SV=4	29426	0	15883	6541.5	21420	16898	0	0	0	0	0	0	15103	14953.2	0	0	#DIV/0!	#DIV/0!	0.150368	0.0273895
Q9ULA0-2;Q9ULA0	Aspartyl aminopeptidase	DNPEP	sp|Q9ULA0-2|DNPEP_HUMAN Isoform 2 of Aspartyl aminopeptidase OS=Homo sapiens OX=9606 GN=DNPEP;sp|Q9ULA0|DNPEP_HUMAN Aspartyl aminopeptidase OS=Homo sapiens OX=9606 GN=DNPEP PE=1 SV=2	0	5672	5312	7397.5	0	16352	0	0	0	0	0	0	3661.33	7916.5	0	0	#DIV/0!	#DIV/0!	0.116544	0.169335
Q9UM54-5;Q9UM54-2;Q9UM54-6;Q9UM54-4;Q9UM54-1;Q9UM54	Unconventional myosin-VI	MYO6	sp|Q9UM54-5|MYO6_HUMAN Isoform 5 of Unconventional myosin-VI OS=Homo sapiens OX=9606 GN=MYO6;sp|Q9UM54-2|MYO6_HUMAN Isoform 2 of Unconventional myosin-VI OS=Homo sapiens OX=9606 GN=MYO6;sp|Q9UM54-6|MYO6_HUMAN Isoform 6 of Unconventional myosin-VI OS=Homo s	50974	79439	90743	77834	25767	56171	0	0	0	5438.7	0	4649.2	73718.7	53257.3	0	3362.63	#DIV/0!	15.838	0.00337939	0.0304025
Q9UMS4	Pre-mRNA-processing factor 19	PRPF19	sp|Q9UMS4|PRP19_HUMAN Pre-mRNA-processing factor 19 OS=Homo sapiens OX=9606 GN=PRPF19 PE=1 SV=1	0	0	0	10050	6404.2	16655	0	0	0	0	0	0	0	11036.4	0	0	#DIV/0!	#DIV/0!	#DIV/0!	0.0212256
Q9UN76	Sodium- and chloride-dependent neutral and basic amino acid transporter B(0+)	SLC6A14	sp|Q9UN76|S6A14_HUMAN Sodium- and chloride-dependent neutral and basic amino acid transporter B(0+) OS=Homo sapiens OX=9606 GN=SLC6A14 PE=1 SV=1	802040	527020	539890	333080	101940	803790	18160	39870	0	0	98003	0	622983	412937	19343.3	32667.7	32.2066	12.6405	0.00260858	0.143069
Q9UNM6;Q9UNM6-2	26S proteasome non-ATPase regulatory subunit 13	PSMD13	sp|Q9UNM6|PSD13_HUMAN 26S proteasome non-ATPase regulatory subunit 13 OS=Homo sapiens OX=9606 GN=PSMD13 PE=1 SV=2;sp|Q9UNM6-2|PSD13_HUMAN Isoform 2 of 26S proteasome non-ATPase regulatory subunit 13 OS=Homo sapiens OX=9606 GN=PSMD13	6453.1	4360.8	0	24790	9060.9	46600	0	0	0	0	0	0	3604.63	26817	0	0	#DIV/0!	#DIV/0!	0.130789	0.069399
Q9UPN3-4;Q9UPN3-3;Q9UPN3-2;Q9UPN3	Microtubule-actin cross-linking factor 1, isoforms 1/2/3/5	MACF1	sp|Q9UPN3-4|MACF1_HUMAN Isoform 5 of Microtubule-actin cross-linking factor 1, isoforms 1/2/3/4/5 OS=Homo sapiens OX=9606 GN=MACF1;sp|Q9UPN3-3|MACF1_HUMAN Isoform 3 of Microtubule-actin cross-linking factor 1, isoforms 1/2/3/4/5 OS=Homo sapiens OX=9606 GN=	0	0	0	0	0	0	133850	101210	163710	251200	210890	227510	0	0	132923	229867	0	0	0.00181092	3.9531e-05
Q9UQ80-2;Q9UQ80	Proliferation-associated protein 2G4	PA2G4	sp|Q9UQ80-2|PA2G4_HUMAN Isoform 2 of Proliferation-associated protein 2G4 OS=Homo sapiens OX=9606 GN=PA2G4;sp|Q9UQ80|PA2G4_HUMAN Proliferation-associated protein 2G4 OS=Homo sapiens OX=9606 GN=PA2G4 PE=1 SV=3	0	7239.2	2723.2	42525	0	24424	0	0	0	0	0	0	3320.8	22316.3	0	0	#DIV/0!	#DIV/0!	0.19081	0.14434
Q9UQB8-3;Q9UQB8-5;Q9UQB8-4;Q9UQB8-6;Q9UQB8-2;Q9UQB8	Brain-specific angiogenesis inhibitor 1-associated protein 2	BAIAP2	sp|Q9UQB8-3|BAIP2_HUMAN Isoform 3 of Brain-specific angiogenesis inhibitor 1-associated protein 2 OS=Homo sapiens OX=9606 GN=BAIAP2;sp|Q9UQB8-5|BAIP2_HUMAN Isoform 5 of Brain-specific angiogenesis inhibitor 1-associated protein 2 OS=Homo sapiens OX=9606 GN	156070	105200	113740	68672	51274	55427	0	2777.1	0	0	0	42136	125003	58457.7	925.7	14045.3	135.037	4.16207	0.00140524	0.0414641
Q9Y230-2;Q9Y230	RuvB-like 2	RUVBL2	sp|Q9Y230-2|RUVB2_HUMAN Isoform 2 of RuvB-like 2 OS=Homo sapiens OX=9606 GN=RUVBL2;sp|Q9Y230|RUVB2_HUMAN RuvB-like 2 OS=Homo sapiens OX=9606 GN=RUVBL2 PE=1 SV=3	0	0	0	17251	45916	37085	0	0	517700	0	0	0	0	33417.3	172567	0	0	#DIV/0!	0.373901	0.0169206
Q9Y265;Q9Y265-2	RuvB-like 1	RUVBL1	sp|Q9Y265|RUVB1_HUMAN RuvB-like 1 OS=Homo sapiens OX=9606 GN=RUVBL1 PE=1 SV=1;sp|Q9Y265-2|RUVB1_HUMAN Isoform 2 of RuvB-like 1 OS=Homo sapiens OX=9606 GN=RUVBL1	0	13749	10502	120360	47187	145520	0	51309	0	0	0	0	8083.67	104356	17103	0	0.472646	#DIV/0!	0.63531	0.0240488
Q9Y266	Nuclear migration protein nudC	NUDC	sp|Q9Y266|NUDC_HUMAN Nuclear migration protein nudC OS=Homo sapiens OX=9606 GN=NUDC PE=1 SV=1	0	851.42	570.44	13957	2302.7	19104	0	0	0	0	0	0	473.953	11787.9	0	0	#DIV/0!	#DIV/0!	0.131412	0.0766655
Q9Y285-2;Q9Y285	Phenylalanine--tRNA ligase alpha subunit	FARSA	sp|Q9Y285-2|SYFA_HUMAN Isoform 2 of Phenylalanine--tRNA ligase alpha subunit OS=Homo sapiens OX=9606 GN=FARSA;sp|Q9Y285|SYFA_HUMAN Phenylalanine--tRNA ligase alpha subunit OS=Homo sapiens OX=9606 GN=FARSA PE=1 SV=3	0	0	0	27152	0	41650	0	0	0	0	0	0	0	22934	0	0	#DIV/0!	#DIV/0!	#DIV/0!	0.13347
Q9Y2A7;Q9Y2A7-2	Nck-associated protein 1	NCKAP1	sp|Q9Y2A7|NCKP1_HUMAN Nck-associated protein 1 OS=Homo sapiens OX=9606 GN=NCKAP1 PE=1 SV=1;sp|Q9Y2A7-2|NCKP1_HUMAN Isoform 2 of Nck-associated protein 1 OS=Homo sapiens OX=9606 GN=NCKAP1	10490	23001	15512	38782	12711	14852	0	0	0	0	0	0	16334.3	22115	0	0	#DIV/0!	#DIV/0!	0.0108749	0.0571918
Q9Y2A9	N-acetyllactosaminide beta-1,3-N-acetylglucosaminyltransferase 3	B3GNT3	sp|Q9Y2A9|B3GN3_HUMAN N-acetyllactosaminide beta-1,3-N-acetylglucosaminyltransferase 3 OS=Homo sapiens OX=9606 GN=B3GNT3 PE=1 SV=2	14609	43024	56712	8857.1	1321.5	8601.5	0	0	0	0	0	0	38115	6260.03	0	0	#DIV/0!	#DIV/0!	0.0371506	0.0643869
Q9Y2Q3-4;Q9Y2Q3-3;Q9Y2Q3;Q9Y2Q3-2	Glutathione S-transferase kappa 1	GSTK1	sp|Q9Y2Q3-4|GSTK1_HUMAN Isoform 4 of Glutathione S-transferase kappa 1 OS=Homo sapiens OX=9606 GN=GSTK1;sp|Q9Y2Q3-3|GSTK1_HUMAN Isoform 3 of Glutathione S-transferase kappa 1 OS=Homo sapiens OX=9606 GN=GSTK1;sp|Q9Y2Q3|GSTK1_HUMAN Glutathione S-transferase	0	0	0	34390	5870	35680	0	0	0	0	0	0	0	25313.3	0	0	#DIV/0!	#DIV/0!	#DIV/0!	0.0599283
Q9Y2V2	Calcium-regulated heat stable protein 1	CARHSP1	sp|Q9Y2V2|CHSP1_HUMAN Calcium-regulated heat-stable protein 1 OS=Homo sapiens OX=9606 GN=CARHSP1 PE=1 SV=2	746.7	1276.8	1633.3	13723	2902.5	12841	0	0	0	0	0	0	1218.93	9822.17	0	0	#DIV/0!	#DIV/0!	0.0090877	0.0472847
Q9Y2W1	Thyroid hormone receptor-associated protein 3	THRAP3	sp|Q9Y2W1|TR150_HUMAN Thyroid hormone receptor-associated protein 3 OS=Homo sapiens OX=9606 GN=THRAP3 PE=1 SV=2	0	0	0	12103	0	15424	0	0	0	0	0	0	0	9175.67	0	0	#DIV/0!	#DIV/0!	#DIV/0!	0.121874
Q9Y305-3;Q9Y305-2;Q9Y305;Q9Y305-4	Acyl-coenzyme A thioesterase 9, mitochondrial	ACOT9	sp|Q9Y305-3|ACOT9_HUMAN Isoform 3 of Acyl-coenzyme A thioesterase 9, mitochondrial OS=Homo sapiens OX=9606 GN=ACOT9;sp|Q9Y305-2|ACOT9_HUMAN Isoform 2 of Acyl-coenzyme A thioesterase 9, mitochondrial OS=Homo sapiens OX=9606 GN=ACOT9;sp|Q9Y305|ACOT9_HUMAN Ac	0	0	0	22659	0	20892	0	0	0	0	0	0	0	14517	0	0	#DIV/0!	#DIV/0!	#DIV/0!	0.116771
Q9Y376;Q9H9S4	Calcium-binding protein 39	CAB39	sp|Q9Y376|CAB39_HUMAN Calcium-binding protein 39 OS=Homo sapiens OX=9606 GN=CAB39 PE=1 SV=1	61523	73966	81352	55740	12489	54841	0	0	0	0	0	0	72280.3	41023.3	0	0	#DIV/0!	#DIV/0!	0.000236164	0.0452452
Q9Y394-2;Q9Y394	Dehydrogenase/reductase SDR family member 7	DHRS7	sp|Q9Y394-2|DHRS7_HUMAN Isoform 2 of Dehydrogenase/reductase SDR family member 7 OS=Homo sapiens OX=9606 GN=DHRS7;sp|Q9Y394|DHRS7_HUMAN Dehydrogenase/reductase SDR family member 7 OS=Homo sapiens OX=9606 GN=DHRS7 PE=1 SV=1	0	0	0	42374	4318.7	41668	0	0	0	0	0	0	0	29453.6	0	0	#DIV/0!	#DIV/0!	#DIV/0!	0.0790894
Q9Y3I0	tRNA-splicing ligase RtcB homolog	RTCB	sp|Q9Y3I0|RTCB_HUMAN RNA-splicing ligase RtcB homolog OS=Homo sapiens OX=9606 GN=RTCB PE=1 SV=1	0	0	0	17212	0	25129	0	0	0	0	0	0	0	14113.7	0	0	#DIV/0!	#DIV/0!	#DIV/0!	0.129833
Q9Y490	Talin-1	TLN1	sp|Q9Y490|TLN1_HUMAN Talin-1 OS=Homo sapiens OX=9606 GN=TLN1 PE=1 SV=3	4834.8	7521.1	5404.2	35684	21280	24370	0	0	0	5821.8	0	0	5920.03	27111.3	0	1940.6	#DIV/0!	13.9706	0.00192746	0.00627163
Q9Y4L1;Q9Y4L1-2	Hypoxia up-regulated protein 1	HYOU1	sp|Q9Y4L1|HYOU1_HUMAN Hypoxia up-regulated protein 1 OS=Homo sapiens OX=9606 GN=HYOU1 PE=1 SV=1;sp|Q9Y4L1-2|HYOU1_HUMAN Isoform 2 of Hypoxia up-regulated protein 1 OS=Homo sapiens OX=9606 GN=HYOU1	0	0	2116.4	77973	7958.1	20202	0	0	0	0	0	0	705.467	35377.7	0	0	#DIV/0!	#DIV/0!	0.373901	0.176619
Q9Y4Y9	U6 snRNA-associated Sm-like protein LSm5	LSM5	sp|Q9Y4Y9|LSM5_HUMAN U6 snRNA-associated Sm-like protein LSm5 OS=Homo sapiens OX=9606 GN=LSM5 PE=1 SV=3	0	3476	5669.4	9834.1	0	10275	0	0	0	0	0	0	3048.47	6703.03	0	0	#DIV/0!	#DIV/0!	0.138474	0.116308
Q9Y617-2;Q9Y617	Phosphoserine aminotransferase	PSAT1	sp|Q9Y617-2|SERC_HUMAN Isoform 2 of Phosphoserine aminotransferase OS=Homo sapiens OX=9606 GN=PSAT1;sp|Q9Y617|SERC_HUMAN Phosphoserine aminotransferase OS=Homo sapiens OX=9606 GN=PSAT1 PE=1 SV=2	6052.3	0	6110	7848	0	11579	0	0	0	0	0	0	4054.1	6475.67	0	0	#DIV/0!	#DIV/0!	0.116125	0.130576
Q9Y678;Q9UBF2-2;Q9UBF2	Coatomer subunit gamma-1	COPG1	sp|Q9Y678|COPG1_HUMAN Coatomer subunit gamma-1 OS=Homo sapiens OX=9606 GN=COPG1 PE=1 SV=1	0	0	0	52550	20299	41136	0	0	0	0	0	0	0	37995	0	0	#DIV/0!	#DIV/0!	#DIV/0!	0.0158091
Q9Y696	Chloride intracellular channel protein 4	CLIC4	sp|Q9Y696|CLIC4_HUMAN Chloride intracellular channel protein 4 OS=Homo sapiens OX=9606 GN=CLIC4 PE=1 SV=4	157250	283980	344430	141180	35652	68970	0	0	0	0	0	0	261887	81934	0	0	#DIV/0!	#DIV/0!	0.00898103	0.0581434
Q9Y6C9	Mitochondrial carrier homolog 2	MTCH2	sp|Q9Y6C9|MTCH2_HUMAN Mitochondrial carrier homolog 2 OS=Homo sapiens OX=9606 GN=MTCH2 PE=1 SV=1	0	0	0	37795	0	18967	0	0	0	0	0	0	0	18920.7	0	0	#DIV/0!	#DIV/0!	#DIV/0!	0.157911
Q9Y6E0-2;Q9Y6E0;O00506-3;O00506-2;O00506;Q9P289-2;Q9P289-3;Q9P289	Serine/threonine-protein kinase 24;Serine/threonine-protein kinase 24 36 kDa subunit;Serine/threonine-protein kinase 24 12 kDa subunit	STK24	sp|Q9Y6E0-2|STK24_HUMAN Isoform A of Serine/threonine-protein kinase 24 OS=Homo sapiens OX=9606 GN=STK24;sp|Q9Y6E0|STK24_HUMAN Serine/threonine-protein kinase 24 OS=Homo sapiens OX=9606 GN=STK24 PE=1 SV=1	80521	217010	119650	31763	21704	25834	7062	0	12490	0	0	0	139060	26433.7	6517.33	0	21.337	#DIV/0!	0.0312741	0.000824288
Q9Y6M9	NADH dehydrogenase [ubiquinone] 1 beta subcomplex subunit 9	NDUFB9	sp|Q9Y6M9|NDUB9_HUMAN NADH dehydrogenase [ubiquinone] 1 beta subcomplex subunit 9 OS=Homo sapiens OX=9606 GN=NDUFB9 PE=1 SV=3	0	0	0	40316	6158	40041	0	0	0	0	0	0	0	28838.3	0	0	#DIV/0!	#DIV/0!	#DIV/0!	0.0637799
Q9Y6N5	Sulfide:quinone oxidoreductase, mitochondrial	SQRDL	sp|Q9Y6N5|SQOR_HUMAN Sulfide:quinone oxidoreductase, mitochondrial OS=Homo sapiens OX=9606 GN=SQOR PE=1 SV=1	4958.3	0	0	109230	17647	156910	49308	33268	16408	44661	0	0	1652.77	94595.7	32994.7	14887	0.0500919	6.35425	0.0313503	0.140766
Q9Y6R7	IgGFc-binding protein	FCGBP	sp|Q9Y6R7|FCGBP_HUMAN IgGFc-binding protein OS=Homo sapiens OX=9606 GN=FCGBP PE=1 SV=3	1794300	1558000	1510000	579170	227810	330560	0	1178.3	479.12	5922.4	0	61025	1.62077e+06	379180	552.473	22315.8	2933.66	16.9915	5.08971e-05	0.0282104
																#DIV/0!	#DIV/0!	#DIV/0!	#DIV/0!	#DIV/0!	#DIV/0!	#DIV/0!	#DIV/0!
																#DIV/0!	#DIV/0!	#DIV/0!	#DIV/0!	#DIV/0!	#DIV/0!	#DIV/0!	#DIV/0!
																#DIV/0!	#DIV/0!	#DIV/0!	#DIV/0!	#DIV/0!	#DIV/0!	#DIV/0!	#DIV/0!
																#DIV/0!	#DIV/0!	#DIV/0!	#DIV/0!	#DIV/0!	#DIV/0!	#DIV/0!	#DIV/0!
																#DIV/0!	#DIV/0!	#DIV/0!	#DIV/0!	#DIV/0!	#DIV/0!	#DIV/0!	#DIV/0!
																#DIV/0!	#DIV/0!	#DIV/0!	#DIV/0!	#DIV/0!	#DIV/0!	#DIV/0!	#DIV/0!
																#DIV/0!	#DIV/0!	#DIV/0!	#DIV/0!	#DIV/0!	#DIV/0!	#DIV/0!	#DIV/0!
																#DIV/0!	#DIV/0!	#DIV/0!	#DIV/0!	#DIV/0!	#DIV/0!	#DIV/0!	#DIV/0!
																#DIV/0!	#DIV/0!	#DIV/0!	#DIV/0!	#DIV/0!	#DIV/0!	#DIV/0!	#DIV/0!
																#DIV/0!	#DIV/0!	#DIV/0!	#DIV/0!	#DIV/0!	#DIV/0!	#DIV/0!	#DIV/0!
																#DIV/0!	#DIV/0!	#DIV/0!	#DIV/0!	#DIV/0!	#DIV/0!	#DIV/0!	#DIV/0!
																#DIV/0!	#DIV/0!	#DIV/0!	#DIV/0!	#DIV/0!	#DIV/0!	#DIV/0!	#DIV/0!
																#DIV/0!	#DIV/0!	#DIV/0!	#DIV/0!	#DIV/0!	#DIV/0!	#DIV/0!	#DIV/0!
																#DIV/0!	#DIV/0!	#DIV/0!	#DIV/0!	#DIV/0!	#DIV/0!	#DIV/0!	#DIV/0!
																#DIV/0!	#DIV/0!	#DIV/0!	#DIV/0!	#DIV/0!	#DIV/0!	#DIV/0!	#DIV/0!
																#DIV/0!	#DIV/0!	#DIV/0!	#DIV/0!	#DIV/0!	#DIV/0!	#DIV/0!	#DIV/0!
																#DIV/0!	#DIV/0!	#DIV/0!	#DIV/0!	#DIV/0!	#DIV/0!	#DIV/0!	#DIV/0!
																#DIV/0!	#DIV/0!	#DIV/0!	#DIV/0!	#DIV/0!	#DIV/0!	#DIV/0!	#DIV/0!
																#DIV/0!	#DIV/0!	#DIV/0!	#DIV/0!	#DIV/0!	#DIV/0!	#DIV/0!	#DIV/0!
																#DIV/0!	#DIV/0!	#DIV/0!	#DIV/0!	#DIV/0!	#DIV/0!	#DIV/0!	#DIV/0!
																#DIV/0!	#DIV/0!	#DIV/0!	#DIV/0!	#DIV/0!	#DIV/0!	#DIV/0!	#DIV/0!
																#DIV/0!	#DIV/0!	#DIV/0!	#DIV/0!	#DIV/0!	#DIV/0!	#DIV/0!	#DIV/0!
																#DIV/0!	#DIV/0!	#DIV/0!	#DIV/0!	#DIV/0!	#DIV/0!	#DIV/0!	#DIV/0!
																#DIV/0!	#DIV/0!	#DIV/0!	#DIV/0!	#DIV/0!	#DIV/0!	#DIV/0!	#DIV/0!
																#DIV/0!	#DIV/0!	#DIV/0!	#DIV/0!	#DIV/0!	#DIV/0!	#DIV/0!	#DIV/0!
																#DIV/0!	#DIV/0!	#DIV/0!	#DIV/0!	#DIV/0!	#DIV/0!	#DIV/0!	#DIV/0!
																#DIV/0!	#DIV/0!	#DIV/0!	#DIV/0!	#DIV/0!	#DIV/0!	#DIV/0!	#DIV/0!
																#DIV/0!	#DIV/0!	#DIV/0!	#DIV/0!	#DIV/0!	#DIV/0!	#DIV/0!	#DIV/0!
																#DIV/0!	#DIV/0!	#DIV/0!	#DIV/0!	#DIV/0!	#DIV/0!	#DIV/0!	#DIV/0!
																#DIV/0!	#DIV/0!	#DIV/0!	#DIV/0!	#DIV/0!	#DIV/0!	#DIV/0!	#DIV/0!
																#DIV/0!	#DIV/0!	#DIV/0!	#DIV/0!	#DIV/0!	#DIV/0!	#DIV/0!	#DIV/0!
																#DIV/0!	#DIV/0!	#DIV/0!	#DIV/0!	#DIV/0!	#DIV/0!	#DIV/0!	#DIV/0!
																#DIV/0!	#DIV/0!	#DIV/0!	#DIV/0!	#DIV/0!	#DIV/0!	#DIV/0!	#DIV/0!
																#DIV/0!	#DIV/0!	#DIV/0!	#DIV/0!	#DIV/0!	#DIV/0!	#DIV/0!	#DIV/0!
																#DIV/0!	#DIV/0!	#DIV/0!	#DIV/0!	#DIV/0!	#DIV/0!	#DIV/0!	#DIV/0!
																#DIV/0!	#DIV/0!	#DIV/0!	#DIV/0!	#DIV/0!	#DIV/0!	#DIV/0!	#DIV/0!
																#DIV/0!	#DIV/0!	#DIV/0!	#DIV/0!	#DIV/0!	#DIV/0!	#DIV/0!	#DIV/0!
																#DIV/0!	#DIV/0!	#DIV/0!	#DIV/0!	#DIV/0!	#DIV/0!	#DIV/0!	#DIV/0!
																#DIV/0!	#DIV/0!	#DIV/0!	#DIV/0!	#DIV/0!	#DIV/0!	#DIV/0!	#DIV/0!
																#DIV/0!	#DIV/0!	#DIV/0!	#DIV/0!	#DIV/0!	#DIV/0!	#DIV/0!	#DIV/0!
																#DIV/0!	#DIV/0!	#DIV/0!	#DIV/0!	#DIV/0!	#DIV/0!	#DIV/0!	#DIV/0!
																#DIV/0!	#DIV/0!	#DIV/0!	#DIV/0!	#DIV/0!	#DIV/0!	#DIV/0!	#DIV/0!
																#DIV/0!	#DIV/0!	#DIV/0!	#DIV/0!	#DIV/0!	#DIV/0!	#DIV/0!	#DIV/0!
																#DIV/0!	#DIV/0!	#DIV/0!	#DIV/0!	#DIV/0!	#DIV/0!	#DIV/0!	#DIV/0!
																#DIV/0!	#DIV/0!	#DIV/0!	#DIV/0!	#DIV/0!	#DIV/0!	#DIV/0!	#DIV/0!
																#DIV/0!	#DIV/0!	#DIV/0!	#DIV/0!	#DIV/0!	#DIV/0!	#DIV/0!	#DIV/0!
																#DIV/0!	#DIV/0!	#DIV/0!	#DIV/0!	#DIV/0!	#DIV/0!	#DIV/0!	#DIV/0!
																#DIV/0!	#DIV/0!	#DIV/0!	#DIV/0!	#DIV/0!	#DIV/0!	#DIV/0!	#DIV/0!
																#DIV/0!	#DIV/0!	#DIV/0!	#DIV/0!	#DIV/0!	#DIV/0!	#DIV/0!	#DIV/0!
																#DIV/0!	#DIV/0!	#DIV/0!	#DIV/0!	#DIV/0!	#DIV/0!	#DIV/0!	#DIV/0!
																#DIV/0!	#DIV/0!	#DIV/0!	#DIV/0!	#DIV/0!	#DIV/0!	#DIV/0!	#DIV/0!
																#DIV/0!	#DIV/0!	#DIV/0!	#DIV/0!	#DIV/0!	#DIV/0!	#DIV/0!	#DIV/0!
																#DIV/0!	#DIV/0!	#DIV/0!	#DIV/0!	#DIV/0!	#DIV/0!	#DIV/0!	#DIV/0!
																#DIV/0!	#DIV/0!	#DIV/0!	#DIV/0!	#DIV/0!	#DIV/0!	#DIV/0!	#DIV/0!
																#DIV/0!	#DIV/0!	#DIV/0!	#DIV/0!	#DIV/0!	#DIV/0!	#DIV/0!	#DIV/0!
																#DIV/0!	#DIV/0!	#DIV/0!	#DIV/0!	#DIV/0!	#DIV/0!	#DIV/0!	#DIV/0!
																#DIV/0!	#DIV/0!	#DIV/0!	#DIV/0!	#DIV/0!	#DIV/0!	#DIV/0!	#DIV/0!
																#DIV/0!	#DIV/0!	#DIV/0!	#DIV/0!	#DIV/0!	#DIV/0!	#DIV/0!	#DIV/0!
																#DIV/0!	#DIV/0!	#DIV/0!	#DIV/0!	#DIV/0!	#DIV/0!	#DIV/0!	#DIV/0!
																#DIV/0!	#DIV/0!	#DIV/0!	#DIV/0!	#DIV/0!	#DIV/0!	#DIV/0!	#DIV/0!
																#DIV/0!	#DIV/0!	#DIV/0!	#DIV/0!	#DIV/0!	#DIV/0!	#DIV/0!	#DIV/0!
																#DIV/0!	#DIV/0!	#DIV/0!	#DIV/0!	#DIV/0!	#DIV/0!	#DIV/0!	#DIV/0!
																#DIV/0!	#DIV/0!	#DIV/0!	#DIV/0!	#DIV/0!	#DIV/0!	#DIV/0!	#DIV/0!
																#DIV/0!	#DIV/0!	#DIV/0!	#DIV/0!	#DIV/0!	#DIV/0!	#DIV/0!	#DIV/0!
																#DIV/0!	#DIV/0!	#DIV/0!	#DIV/0!	#DIV/0!	#DIV/0!	#DIV/0!	#DIV/0!
																#DIV/0!	#DIV/0!	#DIV/0!	#DIV/0!	#DIV/0!	#DIV/0!	#DIV/0!	#DIV/0!
																#DIV/0!	#DIV/0!	#DIV/0!	#DIV/0!	#DIV/0!	#DIV/0!	#DIV/0!	#DIV/0!
																#DIV/0!	#DIV/0!	#DIV/0!	#DIV/0!	#DIV/0!	#DIV/0!	#DIV/0!	#DIV/0!
																#DIV/0!	#DIV/0!	#DIV/0!	#DIV/0!	#DIV/0!	#DIV/0!	#DIV/0!	#DIV/0!
																#DIV/0!	#DIV/0!	#DIV/0!	#DIV/0!	#DIV/0!	#DIV/0!	#DIV/0!	#DIV/0!
																#DIV/0!	#DIV/0!	#DIV/0!	#DIV/0!	#DIV/0!	#DIV/0!	#DIV/0!	#DIV/0!
																#DIV/0!	#DIV/0!	#DIV/0!	#DIV/0!	#DIV/0!	#DIV/0!	#DIV/0!	#DIV/0!
																#DIV/0!	#DIV/0!	#DIV/0!	#DIV/0!	#DIV/0!	#DIV/0!	#DIV/0!	#DIV/0!
																#DIV/0!	#DIV/0!	#DIV/0!	#DIV/0!	#DIV/0!	#DIV/0!	#DIV/0!	#DIV/0!
																#DIV/0!	#DIV/0!	#DIV/0!	#DIV/0!	#DIV/0!	#DIV/0!	#DIV/0!	#DIV/0!
																#DIV/0!	#DIV/0!	#DIV/0!	#DIV/0!	#DIV/0!	#DIV/0!	#DIV/0!	#DIV/0!
																#DIV/0!	#DIV/0!	#DIV/0!	#DIV/0!	#DIV/0!	#DIV/0!	#DIV/0!	#DIV/0!
																#DIV/0!	#DIV/0!	#DIV/0!	#DIV/0!	#DIV/0!	#DIV/0!	#DIV/0!	#DIV/0!
																#DIV/0!	#DIV/0!	#DIV/0!	#DIV/0!	#DIV/0!	#DIV/0!	#DIV/0!	#DIV/0!
																#DIV/0!	#DIV/0!	#DIV/0!	#DIV/0!	#DIV/0!	#DIV/0!	#DIV/0!	#DIV/0!
																#DIV/0!	#DIV/0!	#DIV/0!	#DIV/0!	#DIV/0!	#DIV/0!	#DIV/0!	#DIV/0!
																#DIV/0!	#DIV/0!	#DIV/0!	#DIV/0!	#DIV/0!	#DIV/0!	#DIV/0!	#DIV/0!
																#DIV/0!	#DIV/0!	#DIV/0!	#DIV/0!	#DIV/0!	#DIV/0!	#DIV/0!	#DIV/0!
																#DIV/0!	#DIV/0!	#DIV/0!	#DIV/0!	#DIV/0!	#DIV/0!	#DIV/0!	#DIV/0!
																#DIV/0!	#DIV/0!	#DIV/0!	#DIV/0!	#DIV/0!	#DIV/0!	#DIV/0!	#DIV/0!
																#DIV/0!	#DIV/0!	#DIV/0!	#DIV/0!	#DIV/0!	#DIV/0!	#DIV/0!	#DIV/0!
																#DIV/0!	#DIV/0!	#DIV/0!	#DIV/0!	#DIV/0!	#DIV/0!	#DIV/0!	#DIV/0!
																#DIV/0!	#DIV/0!	#DIV/0!	#DIV/0!	#DIV/0!	#DIV/0!	#DIV/0!	#DIV/0!
																#DIV/0!	#DIV/0!	#DIV/0!	#DIV/0!	#DIV/0!	#DIV/0!	#DIV/0!	#DIV/0!
																#DIV/0!	#DIV/0!	#DIV/0!	#DIV/0!	#DIV/0!	#DIV/0!	#DIV/0!	#DIV/0!
																#DIV/0!	#DIV/0!	#DIV/0!	#DIV/0!	#DIV/0!	#DIV/0!	#DIV/0!	#DIV/0!
																#DIV/0!	#DIV/0!	#DIV/0!	#DIV/0!	#DIV/0!	#DIV/0!	#DIV/0!	#DIV/0!
																#DIV/0!	#DIV/0!	#DIV/0!	#DIV/0!	#DIV/0!	#DIV/0!	#DIV/0!	#DIV/0!
																#DIV/0!	#DIV/0!	#DIV/0!	#DIV/0!	#DIV/0!	#DIV/0!	#DIV/0!	#DIV/0!
																#DIV/0!	#DIV/0!	#DIV/0!	#DIV/0!	#DIV/0!	#DIV/0!	#DIV/0!	#DIV/0!
																#DIV/0!	#DIV/0!	#DIV/0!	#DIV/0!	#DIV/0!	#DIV/0!	#DIV/0!	#DIV/0!
																#DIV/0!	#DIV/0!	#DIV/0!	#DIV/0!	#DIV/0!	#DIV/0!	#DIV/0!	#DIV/0!
																#DIV/0!	#DIV/0!	#DIV/0!	#DIV/0!	#DIV/0!	#DIV/0!	#DIV/0!	#DIV/0!
																#DIV/0!	#DIV/0!	#DIV/0!	#DIV/0!	#DIV/0!	#DIV/0!	#DIV/0!	#DIV/0!
																#DIV/0!	#DIV/0!	#DIV/0!	#DIV/0!	#DIV/0!	#DIV/0!	#DIV/0!	#DIV/0!
																#DIV/0!	#DIV/0!	#DIV/0!	#DIV/0!	#DIV/0!	#DIV/0!	#DIV/0!	#DIV/0!
																#DIV/0!	#DIV/0!	#DIV/0!	#DIV/0!	#DIV/0!	#DIV/0!	#DIV/0!	#DIV/0!
																#DIV/0!	#DIV/0!	#DIV/0!	#DIV/0!	#DIV/0!	#DIV/0!	#DIV/0!	#DIV/0!
																#DIV/0!	#DIV/0!	#DIV/0!	#DIV/0!	#DIV/0!	#DIV/0!	#DIV/0!	#DIV/0!
																#DIV/0!	#DIV/0!	#DIV/0!	#DIV/0!	#DIV/0!	#DIV/0!	#DIV/0!	#DIV/0!
																#DIV/0!	#DIV/0!	#DIV/0!	#DIV/0!	#DIV/0!	#DIV/0!	#DIV/0!	#DIV/0!
																#DIV/0!	#DIV/0!	#DIV/0!	#DIV/0!	#DIV/0!	#DIV/0!	#DIV/0!	#DIV/0!
																#DIV/0!	#DIV/0!	#DIV/0!	#DIV/0!	#DIV/0!	#DIV/0!	#DIV/0!	#DIV/0!
																#DIV/0!	#DIV/0!	#DIV/0!	#DIV/0!	#DIV/0!	#DIV/0!	#DIV/0!	#DIV/0!
																#DIV/0!	#DIV/0!	#DIV/0!	#DIV/0!	#DIV/0!	#DIV/0!	#DIV/0!	#DIV/0!
																#DIV/0!	#DIV/0!	#DIV/0!	#DIV/0!	#DIV/0!	#DIV/0!	#DIV/0!	#DIV/0!
																#DIV/0!	#DIV/0!	#DIV/0!	#DIV/0!	#DIV/0!	#DIV/0!	#DIV/0!	#DIV/0!
																#DIV/0!	#DIV/0!	#DIV/0!	#DIV/0!	#DIV/0!	#DIV/0!	#DIV/0!	#DIV/0!
																#DIV/0!	#DIV/0!	#DIV/0!	#DIV/0!	#DIV/0!	#DIV/0!	#DIV/0!	#DIV/0!
																#DIV/0!	#DIV/0!	#DIV/0!	#DIV/0!	#DIV/0!	#DIV/0!	#DIV/0!	#DIV/0!
																#DIV/0!	#DIV/0!	#DIV/0!	#DIV/0!	#DIV/0!	#DIV/0!	#DIV/0!	#DIV/0!
																#DIV/0!	#DIV/0!	#DIV/0!	#DIV/0!	#DIV/0!	#DIV/0!	#DIV/0!	#DIV/0!
																#DIV/0!	#DIV/0!	#DIV/0!	#DIV/0!	#DIV/0!	#DIV/0!	#DIV/0!	#DIV/0!
																#DIV/0!	#DIV/0!	#DIV/0!	#DIV/0!	#DIV/0!	#DIV/0!	#DIV/0!	#DIV/0!
																#DIV/0!	#DIV/0!	#DIV/0!	#DIV/0!	#DIV/0!	#DIV/0!	#DIV/0!	#DIV/0!
																#DIV/0!	#DIV/0!	#DIV/0!	#DIV/0!	#DIV/0!	#DIV/0!	#DIV/0!	#DIV/0!
																#DIV/0!	#DIV/0!	#DIV/0!	#DIV/0!	#DIV/0!	#DIV/0!	#DIV/0!	#DIV/0!
																#DIV/0!	#DIV/0!	#DIV/0!	#DIV/0!	#DIV/0!	#DIV/0!	#DIV/0!	#DIV/0!
																#DIV/0!	#DIV/0!	#DIV/0!	#DIV/0!	#DIV/0!	#DIV/0!	#DIV/0!	#DIV/0!
																#DIV/0!	#DIV/0!	#DIV/0!	#DIV/0!	#DIV/0!	#DIV/0!	#DIV/0!	#DIV/0!
																#DIV/0!	#DIV/0!	#DIV/0!	#DIV/0!	#DIV/0!	#DIV/0!	#DIV/0!	#DIV/0!
																#DIV/0!	#DIV/0!	#DIV/0!	#DIV/0!	#DIV/0!	#DIV/0!	#DIV/0!	#DIV/0!
																#DIV/0!	#DIV/0!	#DIV/0!	#DIV/0!	#DIV/0!	#DIV/0!	#DIV/0!	#DIV/0!
																#DIV/0!	#DIV/0!	#DIV/0!	#DIV/0!	#DIV/0!	#DIV/0!	#DIV/0!	#DIV/0!
																#DIV/0!	#DIV/0!	#DIV/0!	#DIV/0!	#DIV/0!	#DIV/0!	#DIV/0!	#DIV/0!
																#DIV/0!	#DIV/0!	#DIV/0!	#DIV/0!	#DIV/0!	#DIV/0!	#DIV/0!	#DIV/0!
																#DIV/0!	#DIV/0!	#DIV/0!	#DIV/0!	#DIV/0!	#DIV/0!	#DIV/0!	#DIV/0!
																#DIV/0!	#DIV/0!	#DIV/0!	#DIV/0!	#DIV/0!	#DIV/0!	#DIV/0!	#DIV/0!
																#DIV/0!	#DIV/0!	#DIV/0!	#DIV/0!	#DIV/0!	#DIV/0!	#DIV/0!	#DIV/0!
																#DIV/0!	#DIV/0!	#DIV/0!	#DIV/0!	#DIV/0!	#DIV/0!	#DIV/0!	#DIV/0!
																#DIV/0!	#DIV/0!	#DIV/0!	#DIV/0!	#DIV/0!	#DIV/0!	#DIV/0!	#DIV/0!
																#DIV/0!	#DIV/0!	#DIV/0!	#DIV/0!	#DIV/0!	#DIV/0!	#DIV/0!	#DIV/0!
																#DIV/0!	#DIV/0!	#DIV/0!	#DIV/0!	#DIV/0!	#DIV/0!	#DIV/0!	#DIV/0!
																#DIV/0!	#DIV/0!	#DIV/0!	#DIV/0!	#DIV/0!	#DIV/0!	#DIV/0!	#DIV/0!
																#DIV/0!	#DIV/0!	#DIV/0!	#DIV/0!	#DIV/0!	#DIV/0!	#DIV/0!	#DIV/0!
																#DIV/0!	#DIV/0!	#DIV/0!	#DIV/0!	#DIV/0!	#DIV/0!	#DIV/0!	#DIV/0!
																#DIV/0!	#DIV/0!	#DIV/0!	#DIV/0!	#DIV/0!	#DIV/0!	#DIV/0!	#DIV/0!
																#DIV/0!	#DIV/0!	#DIV/0!	#DIV/0!	#DIV/0!	#DIV/0!	#DIV/0!	#DIV/0!
																#DIV/0!	#DIV/0!	#DIV/0!	#DIV/0!	#DIV/0!	#DIV/0!	#DIV/0!	#DIV/0!
																#DIV/0!	#DIV/0!	#DIV/0!	#DIV/0!	#DIV/0!	#DIV/0!	#DIV/0!	#DIV/0!
																#DIV/0!	#DIV/0!	#DIV/0!	#DIV/0!	#DIV/0!	#DIV/0!	#DIV/0!	#DIV/0!
																#DIV/0!	#DIV/0!	#DIV/0!	#DIV/0!	#DIV/0!	#DIV/0!	#DIV/0!	#DIV/0!
																#DIV/0!	#DIV/0!	#DIV/0!	#DIV/0!	#DIV/0!	#DIV/0!	#DIV/0!	#DIV/0!
																#DIV/0!	#DIV/0!	#DIV/0!	#DIV/0!	#DIV/0!	#DIV/0!	#DIV/0!	#DIV/0!
																#DIV/0!	#DIV/0!	#DIV/0!	#DIV/0!	#DIV/0!	#DIV/0!	#DIV/0!	#DIV/0!
																#DIV/0!	#DIV/0!	#DIV/0!	#DIV/0!	#DIV/0!	#DIV/0!	#DIV/0!	#DIV/0!
																#DIV/0!	#DIV/0!	#DIV/0!	#DIV/0!	#DIV/0!	#DIV/0!	#DIV/0!	#DIV/0!
																#DIV/0!	#DIV/0!	#DIV/0!	#DIV/0!	#DIV/0!	#DIV/0!	#DIV/0!	#DIV/0!
																#DIV/0!	#DIV/0!	#DIV/0!	#DIV/0!	#DIV/0!	#DIV/0!	#DIV/0!	#DIV/0!
																#DIV/0!	#DIV/0!	#DIV/0!	#DIV/0!	#DIV/0!	#DIV/0!	#DIV/0!	#DIV/0!
																#DIV/0!	#DIV/0!	#DIV/0!	#DIV/0!	#DIV/0!	#DIV/0!	#DIV/0!	#DIV/0!
																#DIV/0!	#DIV/0!	#DIV/0!	#DIV/0!	#DIV/0!	#DIV/0!	#DIV/0!	#DIV/0!
																#DIV/0!	#DIV/0!	#DIV/0!	#DIV/0!	#DIV/0!	#DIV/0!	#DIV/0!	#DIV/0!
																#DIV/0!	#DIV/0!	#DIV/0!	#DIV/0!	#DIV/0!	#DIV/0!	#DIV/0!	#DIV/0!
																#DIV/0!	#DIV/0!	#DIV/0!	#DIV/0!	#DIV/0!	#DIV/0!	#DIV/0!	#DIV/0!
																#DIV/0!	#DIV/0!	#DIV/0!	#DIV/0!	#DIV/0!	#DIV/0!	#DIV/0!	#DIV/0!
																#DIV/0!	#DIV/0!	#DIV/0!	#DIV/0!	#DIV/0!	#DIV/0!	#DIV/0!	#DIV/0!
																#DIV/0!	#DIV/0!	#DIV/0!	#DIV/0!	#DIV/0!	#DIV/0!	#DIV/0!	#DIV/0!
																#DIV/0!	#DIV/0!	#DIV/0!	#DIV/0!	#DIV/0!	#DIV/0!	#DIV/0!	#DIV/0!
																#DIV/0!	#DIV/0!	#DIV/0!	#DIV/0!	#DIV/0!	#DIV/0!	#DIV/0!	#DIV/0!
																#DIV/0!	#DIV/0!	#DIV/0!	#DIV/0!	#DIV/0!	#DIV/0!	#DIV/0!	#DIV/0!
																#DIV/0!	#DIV/0!	#DIV/0!	#DIV/0!	#DIV/0!	#DIV/0!	#DIV/0!	#DIV/0!
																#DIV/0!	#DIV/0!	#DIV/0!	#DIV/0!	#DIV/0!	#DIV/0!	#DIV/0!	#DIV/0!
																#DIV/0!	#DIV/0!	#DIV/0!	#DIV/0!	#DIV/0!	#DIV/0!	#DIV/0!	#DIV/0!
																#DIV/0!	#DIV/0!	#DIV/0!	#DIV/0!	#DIV/0!	#DIV/0!	#DIV/0!	#DIV/0!
																#DIV/0!	#DIV/0!	#DIV/0!	#DIV/0!	#DIV/0!	#DIV/0!	#DIV/0!	#DIV/0!
																#DIV/0!	#DIV/0!	#DIV/0!	#DIV/0!	#DIV/0!	#DIV/0!	#DIV/0!	#DIV/0!
																#DIV/0!	#DIV/0!	#DIV/0!	#DIV/0!	#DIV/0!	#DIV/0!	#DIV/0!	#DIV/0!
																#DIV/0!	#DIV/0!	#DIV/0!	#DIV/0!	#DIV/0!	#DIV/0!	#DIV/0!	#DIV/0!
																#DIV/0!	#DIV/0!	#DIV/0!	#DIV/0!	#DIV/0!	#DIV/0!	#DIV/0!	#DIV/0!
																#DIV/0!	#DIV/0!	#DIV/0!	#DIV/0!	#DIV/0!	#DIV/0!	#DIV/0!	#DIV/0!
																#DIV/0!	#DIV/0!	#DIV/0!	#DIV/0!	#DIV/0!	#DIV/0!	#DIV/0!	#DIV/0!
																#DIV/0!	#DIV/0!	#DIV/0!	#DIV/0!	#DIV/0!	#DIV/0!	#DIV/0!	#DIV/0!
																#DIV/0!	#DIV/0!	#DIV/0!	#DIV/0!	#DIV/0!	#DIV/0!	#DIV/0!	#DIV/0!
																#DIV/0!	#DIV/0!	#DIV/0!	#DIV/0!	#DIV/0!	#DIV/0!	#DIV/0!	#DIV/0!
																#DIV/0!	#DIV/0!	#DIV/0!	#DIV/0!	#DIV/0!	#DIV/0!	#DIV/0!	#DIV/0!
																#DIV/0!	#DIV/0!	#DIV/0!	#DIV/0!	#DIV/0!	#DIV/0!	#DIV/0!	#DIV/0!
																#DIV/0!	#DIV/0!	#DIV/0!	#DIV/0!	#DIV/0!	#DIV/0!	#DIV/0!	#DIV/0!
																#DIV/0!	#DIV/0!	#DIV/0!	#DIV/0!	#DIV/0!	#DIV/0!	#DIV/0!	#DIV/0!
																#DIV/0!	#DIV/0!	#DIV/0!	#DIV/0!	#DIV/0!	#DIV/0!	#DIV/0!	#DIV/0!
																#DIV/0!	#DIV/0!	#DIV/0!	#DIV/0!	#DIV/0!	#DIV/0!	#DIV/0!	#DIV/0!
																#DIV/0!	#DIV/0!	#DIV/0!	#DIV/0!	#DIV/0!	#DIV/0!	#DIV/0!	#DIV/0!
																#DIV/0!	#DIV/0!	#DIV/0!	#DIV/0!	#DIV/0!	#DIV/0!	#DIV/0!	#DIV/0!
																#DIV/0!	#DIV/0!	#DIV/0!	#DIV/0!	#DIV/0!	#DIV/0!	#DIV/0!	#DIV/0!
																#DIV/0!	#DIV/0!	#DIV/0!	#DIV/0!	#DIV/0!	#DIV/0!	#DIV/0!	#DIV/0!
																#DIV/0!	#DIV/0!	#DIV/0!	#DIV/0!	#DIV/0!	#DIV/0!	#DIV/0!	#DIV/0!
																#DIV/0!	#DIV/0!	#DIV/0!	#DIV/0!	#DIV/0!	#DIV/0!	#DIV/0!	#DIV/0!
																#DIV/0!	#DIV/0!	#DIV/0!	#DIV/0!	#DIV/0!	#DIV/0!	#DIV/0!	#DIV/0!
																#DIV/0!	#DIV/0!	#DIV/0!	#DIV/0!	#DIV/0!	#DIV/0!	#DIV/0!	#DIV/0!
																#DIV/0!	#DIV/0!	#DIV/0!	#DIV/0!	#DIV/0!	#DIV/0!	#DIV/0!	#DIV/0!
																#DIV/0!	#DIV/0!	#DIV/0!	#DIV/0!	#DIV/0!	#DIV/0!	#DIV/0!	#DIV/0!
																#DIV/0!	#DIV/0!	#DIV/0!	#DIV/0!	#DIV/0!	#DIV/0!	#DIV/0!	#DIV/0!
																#DIV/0!	#DIV/0!	#DIV/0!	#DIV/0!	#DIV/0!	#DIV/0!	#DIV/0!	#DIV/0!
																#DIV/0!	#DIV/0!	#DIV/0!	#DIV/0!	#DIV/0!	#DIV/0!	#DIV/0!	#DIV/0!
																#DIV/0!	#DIV/0!	#DIV/0!	#DIV/0!	#DIV/0!	#DIV/0!	#DIV/0!	#DIV/0!
																#DIV/0!	#DIV/0!	#DIV/0!	#DIV/0!	#DIV/0!	#DIV/0!	#DIV/0!	#DIV/0!
																#DIV/0!	#DIV/0!	#DIV/0!	#DIV/0!	#DIV/0!	#DIV/0!	#DIV/0!	#DIV/0!
																#DIV/0!	#DIV/0!	#DIV/0!	#DIV/0!	#DIV/0!	#DIV/0!	#DIV/0!	#DIV/0!
																#DIV/0!	#DIV/0!	#DIV/0!	#DIV/0!	#DIV/0!	#DIV/0!	#DIV/0!	#DIV/0!
																#DIV/0!	#DIV/0!	#DIV/0!	#DIV/0!	#DIV/0!	#DIV/0!	#DIV/0!	#DIV/0!
																#DIV/0!	#DIV/0!	#DIV/0!	#DIV/0!	#DIV/0!	#DIV/0!	#DIV/0!	#DIV/0!
																#DIV/0!	#DIV/0!	#DIV/0!	#DIV/0!	#DIV/0!	#DIV/0!	#DIV/0!	#DIV/0!
																#DIV/0!	#DIV/0!	#DIV/0!	#DIV/0!	#DIV/0!	#DIV/0!	#DIV/0!	#DIV/0!
																#DIV/0!	#DIV/0!	#DIV/0!	#DIV/0!	#DIV/0!	#DIV/0!	#DIV/0!	#DIV/0!
																#DIV/0!	#DIV/0!	#DIV/0!	#DIV/0!	#DIV/0!	#DIV/0!	#DIV/0!	#DIV/0!
																#DIV/0!	#DIV/0!	#DIV/0!	#DIV/0!	#DIV/0!	#DIV/0!	#DIV/0!	#DIV/0!
																#DIV/0!	#DIV/0!	#DIV/0!	#DIV/0!	#DIV/0!	#DIV/0!	#DIV/0!	#DIV/0!
																#DIV/0!	#DIV/0!	#DIV/0!	#DIV/0!	#DIV/0!	#DIV/0!	#DIV/0!	#DIV/0!
																#DIV/0!	#DIV/0!	#DIV/0!	#DIV/0!	#DIV/0!	#DIV/0!	#DIV/0!	#DIV/0!
																#DIV/0!	#DIV/0!	#DIV/0!	#DIV/0!	#DIV/0!	#DIV/0!	#DIV/0!	#DIV/0!
																#DIV/0!	#DIV/0!	#DIV/0!	#DIV/0!	#DIV/0!	#DIV/0!	#DIV/0!	#DIV/0!
																#DIV/0!	#DIV/0!	#DIV/0!	#DIV/0!	#DIV/0!	#DIV/0!	#DIV/0!	#DIV/0!
																#DIV/0!	#DIV/0!	#DIV/0!	#DIV/0!	#DIV/0!	#DIV/0!	#DIV/0!	#DIV/0!
																#DIV/0!	#DIV/0!	#DIV/0!	#DIV/0!	#DIV/0!	#DIV/0!	#DIV/0!	#DIV/0!
																#DIV/0!	#DIV/0!	#DIV/0!	#DIV/0!	#DIV/0!	#DIV/0!	#DIV/0!	#DIV/0!
																#DIV/0!	#DIV/0!	#DIV/0!	#DIV/0!	#DIV/0!	#DIV/0!	#DIV/0!	#DIV/0!
																#DIV/0!	#DIV/0!	#DIV/0!	#DIV/0!	#DIV/0!	#DIV/0!	#DIV/0!	#DIV/0!
																#DIV/0!	#DIV/0!	#DIV/0!	#DIV/0!	#DIV/0!	#DIV/0!	#DIV/0!	#DIV/0!
																#DIV/0!	#DIV/0!	#DIV/0!	#DIV/0!	#DIV/0!	#DIV/0!	#DIV/0!	#DIV/0!
																#DIV/0!	#DIV/0!	#DIV/0!	#DIV/0!	#DIV/0!	#DIV/0!	#DIV/0!	#DIV/0!
																#DIV/0!	#DIV/0!	#DIV/0!	#DIV/0!	#DIV/0!	#DIV/0!	#DIV/0!	#DIV/0!
																#DIV/0!	#DIV/0!	#DIV/0!	#DIV/0!	#DIV/0!	#DIV/0!	#DIV/0!	#DIV/0!
																#DIV/0!	#DIV/0!	#DIV/0!	#DIV/0!	#DIV/0!	#DIV/0!	#DIV/0!	#DIV/0!
																#DIV/0!	#DIV/0!	#DIV/0!	#DIV/0!	#DIV/0!	#DIV/0!	#DIV/0!	#DIV/0!
																#DIV/0!	#DIV/0!	#DIV/0!	#DIV/0!	#DIV/0!	#DIV/0!	#DIV/0!	#DIV/0!
																#DIV/0!	#DIV/0!	#DIV/0!	#DIV/0!	#DIV/0!	#DIV/0!	#DIV/0!	#DIV/0!
																#DIV/0!	#DIV/0!	#DIV/0!	#DIV/0!	#DIV/0!	#DIV/0!	#DIV/0!	#DIV/0!
																#DIV/0!	#DIV/0!	#DIV/0!	#DIV/0!	#DIV/0!	#DIV/0!	#DIV/0!	#DIV/0!
																#DIV/0!	#DIV/0!	#DIV/0!	#DIV/0!	#DIV/0!	#DIV/0!	#DIV/0!	#DIV/0!
																#DIV/0!	#DIV/0!	#DIV/0!	#DIV/0!	#DIV/0!	#DIV/0!	#DIV/0!	#DIV/0!
																#DIV/0!	#DIV/0!	#DIV/0!	#DIV/0!	#DIV/0!	#DIV/0!	#DIV/0!	#DIV/0!
																#DIV/0!	#DIV/0!	#DIV/0!	#DIV/0!	#DIV/0!	#DIV/0!	#DIV/0!	#DIV/0!
																#DIV/0!	#DIV/0!	#DIV/0!	#DIV/0!	#DIV/0!	#DIV/0!	#DIV/0!	#DIV/0!
																#DIV/0!	#DIV/0!	#DIV/0!	#DIV/0!	#DIV/0!	#DIV/0!	#DIV/0!	#DIV/0!
																#DIV/0!	#DIV/0!	#DIV/0!	#DIV/0!	#DIV/0!	#DIV/0!	#DIV/0!	#DIV/0!
																#DIV/0!	#DIV/0!	#DIV/0!	#DIV/0!	#DIV/0!	#DIV/0!	#DIV/0!	#DIV/0!
																#DIV/0!	#DIV/0!	#DIV/0!	#DIV/0!	#DIV/0!	#DIV/0!	#DIV/0!	#DIV/0!
																#DIV/0!	#DIV/0!	#DIV/0!	#DIV/0!	#DIV/0!	#DIV/0!	#DIV/0!	#DIV/0!
																#DIV/0!	#DIV/0!	#DIV/0!	#DIV/0!	#DIV/0!	#DIV/0!	#DIV/0!	#DIV/0!
																#DIV/0!	#DIV/0!	#DIV/0!	#DIV/0!	#DIV/0!	#DIV/0!	#DIV/0!	#DIV/0!
																#DIV/0!	#DIV/0!	#DIV/0!	#DIV/0!	#DIV/0!	#DIV/0!	#DIV/0!	#DIV/0!
																#DIV/0!	#DIV/0!	#DIV/0!	#DIV/0!	#DIV/0!	#DIV/0!	#DIV/0!	#DIV/0!
																#DIV/0!	#DIV/0!	#DIV/0!	#DIV/0!	#DIV/0!	#DIV/0!	#DIV/0!	#DIV/0!
																#DIV/0!	#DIV/0!	#DIV/0!	#DIV/0!	#DIV/0!	#DIV/0!	#DIV/0!	#DIV/0!
																#DIV/0!	#DIV/0!	#DIV/0!	#DIV/0!	#DIV/0!	#DIV/0!	#DIV/0!	#DIV/0!
																#DIV/0!	#DIV/0!	#DIV/0!	#DIV/0!	#DIV/0!	#DIV/0!	#DIV/0!	#DIV/0!
																#DIV/0!	#DIV/0!	#DIV/0!	#DIV/0!	#DIV/0!	#DIV/0!	#DIV/0!	#DIV/0!
																#DIV/0!	#DIV/0!	#DIV/0!	#DIV/0!	#DIV/0!	#DIV/0!	#DIV/0!	#DIV/0!
																#DIV/0!	#DIV/0!	#DIV/0!	#DIV/0!	#DIV/0!	#DIV/0!	#DIV/0!	#DIV/0!
																#DIV/0!	#DIV/0!	#DIV/0!	#DIV/0!	#DIV/0!	#DIV/0!	#DIV/0!	#DIV/0!
																#DIV/0!	#DIV/0!	#DIV/0!	#DIV/0!	#DIV/0!	#DIV/0!	#DIV/0!	#DIV/0!
																#DIV/0!	#DIV/0!	#DIV/0!	#DIV/0!	#DIV/0!	#DIV/0!	#DIV/0!	#DIV/0!
																#DIV/0!	#DIV/0!	#DIV/0!	#DIV/0!	#DIV/0!	#DIV/0!	#DIV/0!	#DIV/0!
																#DIV/0!	#DIV/0!	#DIV/0!	#DIV/0!	#DIV/0!	#DIV/0!	#DIV/0!	#DIV/0!
																#DIV/0!	#DIV/0!	#DIV/0!	#DIV/0!	#DIV/0!	#DIV/0!	#DIV/0!	#DIV/0!
																#DIV/0!	#DIV/0!	#DIV/0!	#DIV/0!	#DIV/0!	#DIV/0!	#DIV/0!	#DIV/0!
																#DIV/0!	#DIV/0!	#DIV/0!	#DIV/0!	#DIV/0!	#DIV/0!	#DIV/0!	#DIV/0!
																#DIV/0!	#DIV/0!	#DIV/0!	#DIV/0!	#DIV/0!	#DIV/0!	#DIV/0!	#DIV/0!
																#DIV/0!	#DIV/0!	#DIV/0!	#DIV/0!	#DIV/0!	#DIV/0!	#DIV/0!	#DIV/0!
																#DIV/0!	#DIV/0!	#DIV/0!	#DIV/0!	#DIV/0!	#DIV/0!	#DIV/0!	#DIV/0!
																#DIV/0!	#DIV/0!	#DIV/0!	#DIV/0!	#DIV/0!	#DIV/0!	#DIV/0!	#DIV/0!
																#DIV/0!	#DIV/0!	#DIV/0!	#DIV/0!	#DIV/0!	#DIV/0!	#DIV/0!	#DIV/0!
																#DIV/0!	#DIV/0!	#DIV/0!	#DIV/0!	#DIV/0!	#DIV/0!	#DIV/0!	#DIV/0!
																#DIV/0!	#DIV/0!	#DIV/0!	#DIV/0!	#DIV/0!	#DIV/0!	#DIV/0!	#DIV/0!
																#DIV/0!	#DIV/0!	#DIV/0!	#DIV/0!	#DIV/0!	#DIV/0!	#DIV/0!	#DIV/0!
																#DIV/0!	#DIV/0!	#DIV/0!	#DIV/0!	#DIV/0!	#DIV/0!	#DIV/0!	#DIV/0!
																#DIV/0!	#DIV/0!	#DIV/0!	#DIV/0!	#DIV/0!	#DIV/0!	#DIV/0!	#DIV/0!
																#DIV/0!	#DIV/0!	#DIV/0!	#DIV/0!	#DIV/0!	#DIV/0!	#DIV/0!	#DIV/0!
																#DIV/0!	#DIV/0!	#DIV/0!	#DIV/0!	#DIV/0!	#DIV/0!	#DIV/0!	#DIV/0!
																#DIV/0!	#DIV/0!	#DIV/0!	#DIV/0!	#DIV/0!	#DIV/0!	#DIV/0!	#DIV/0!
																#DIV/0!	#DIV/0!	#DIV/0!	#DIV/0!	#DIV/0!	#DIV/0!	#DIV/0!	#DIV/0!
																#DIV/0!	#DIV/0!	#DIV/0!	#DIV/0!	#DIV/0!	#DIV/0!	#DIV/0!	#DIV/0!
																#DIV/0!	#DIV/0!	#DIV/0!	#DIV/0!	#DIV/0!	#DIV/0!	#DIV/0!	#DIV/0!
																#DIV/0!	#DIV/0!	#DIV/0!	#DIV/0!	#DIV/0!	#DIV/0!	#DIV/0!	#DIV/0!
																#DIV/0!	#DIV/0!	#DIV/0!	#DIV/0!	#DIV/0!	#DIV/0!	#DIV/0!	#DIV/0!
																#DIV/0!	#DIV/0!	#DIV/0!	#DIV/0!	#DIV/0!	#DIV/0!	#DIV/0!	#DIV/0!
																#DIV/0!	#DIV/0!	#DIV/0!	#DIV/0!	#DIV/0!	#DIV/0!	#DIV/0!	#DIV/0!
																#DIV/0!	#DIV/0!	#DIV/0!	#DIV/0!	#DIV/0!	#DIV/0!	#DIV/0!	#DIV/0!
																#DIV/0!	#DIV/0!	#DIV/0!	#DIV/0!	#DIV/0!	#DIV/0!	#DIV/0!	#DIV/0!
																#DIV/0!	#DIV/0!	#DIV/0!	#DIV/0!	#DIV/0!	#DIV/0!	#DIV/0!	#DIV/0!
																#DIV/0!	#DIV/0!	#DIV/0!	#DIV/0!	#DIV/0!	#DIV/0!	#DIV/0!	#DIV/0!
																#DIV/0!	#DIV/0!	#DIV/0!	#DIV/0!	#DIV/0!	#DIV/0!	#DIV/0!	#DIV/0!
																#DIV/0!	#DIV/0!	#DIV/0!	#DIV/0!	#DIV/0!	#DIV/0!	#DIV/0!	#DIV/0!
																#DIV/0!	#DIV/0!	#DIV/0!	#DIV/0!	#DIV/0!	#DIV/0!	#DIV/0!	#DIV/0!
																#DIV/0!	#DIV/0!	#DIV/0!	#DIV/0!	#DIV/0!	#DIV/0!	#DIV/0!	#DIV/0!
																#DIV/0!	#DIV/0!	#DIV/0!	#DIV/0!	#DIV/0!	#DIV/0!	#DIV/0!	#DIV/0!
																#DIV/0!	#DIV/0!	#DIV/0!	#DIV/0!	#DIV/0!	#DIV/0!	#DIV/0!	#DIV/0!
																#DIV/0!	#DIV/0!	#DIV/0!	#DIV/0!	#DIV/0!	#DIV/0!	#DIV/0!	#DIV/0!
																#DIV/0!	#DIV/0!	#DIV/0!	#DIV/0!	#DIV/0!	#DIV/0!	#DIV/0!	#DIV/0!
																#DIV/0!	#DIV/0!	#DIV/0!	#DIV/0!	#DIV/0!	#DIV/0!	#DIV/0!	#DIV/0!
																#DIV/0!	#DIV/0!	#DIV/0!	#DIV/0!	#DIV/0!	#DIV/0!	#DIV/0!	#DIV/0!
																#DIV/0!	#DIV/0!	#DIV/0!	#DIV/0!	#DIV/0!	#DIV/0!	#DIV/0!	#DIV/0!
																#DIV/0!	#DIV/0!	#DIV/0!	#DIV/0!	#DIV/0!	#DIV/0!	#DIV/0!	#DIV/0!
																#DIV/0!	#DIV/0!	#DIV/0!	#DIV/0!	#DIV/0!	#DIV/0!	#DIV/0!	#DIV/0!
																#DIV/0!	#DIV/0!	#DIV/0!	#DIV/0!	#DIV/0!	#DIV/0!	#DIV/0!	#DIV/0!
																#DIV/0!	#DIV/0!	#DIV/0!	#DIV/0!	#DIV/0!	#DIV/0!	#DIV/0!	#DIV/0!
																#DIV/0!	#DIV/0!	#DIV/0!	#DIV/0!	#DIV/0!	#DIV/0!	#DIV/0!	#DIV/0!
																#DIV/0!	#DIV/0!	#DIV/0!	#DIV/0!	#DIV/0!	#DIV/0!	#DIV/0!	#DIV/0!
																#DIV/0!	#DIV/0!	#DIV/0!	#DIV/0!	#DIV/0!	#DIV/0!	#DIV/0!	#DIV/0!
																#DIV/0!	#DIV/0!	#DIV/0!	#DIV/0!	#DIV/0!	#DIV/0!	#DIV/0!	#DIV/0!
																#DIV/0!	#DIV/0!	#DIV/0!	#DIV/0!	#DIV/0!	#DIV/0!	#DIV/0!	#DIV/0!
																#DIV/0!	#DIV/0!	#DIV/0!	#DIV/0!	#DIV/0!	#DIV/0!	#DIV/0!	#DIV/0!
																#DIV/0!	#DIV/0!	#DIV/0!	#DIV/0!	#DIV/0!	#DIV/0!	#DIV/0!	#DIV/0!
																#DIV/0!	#DIV/0!	#DIV/0!	#DIV/0!	#DIV/0!	#DIV/0!	#DIV/0!	#DIV/0!
																#DIV/0!	#DIV/0!	#DIV/0!	#DIV/0!	#DIV/0!	#DIV/0!	#DIV/0!	#DIV/0!
																#DIV/0!	#DIV/0!	#DIV/0!	#DIV/0!	#DIV/0!	#DIV/0!	#DIV/0!	#DIV/0!
																#DIV/0!	#DIV/0!	#DIV/0!	#DIV/0!	#DIV/0!	#DIV/0!	#DIV/0!	#DIV/0!
																#DIV/0!	#DIV/0!	#DIV/0!	#DIV/0!	#DIV/0!	#DIV/0!	#DIV/0!	#DIV/0!
																#DIV/0!	#DIV/0!	#DIV/0!	#DIV/0!	#DIV/0!	#DIV/0!	#DIV/0!	#DIV/0!
																#DIV/0!	#DIV/0!	#DIV/0!	#DIV/0!	#DIV/0!	#DIV/0!	#DIV/0!	#DIV/0!
																#DIV/0!	#DIV/0!	#DIV/0!	#DIV/0!	#DIV/0!	#DIV/0!	#DIV/0!	#DIV/0!
																#DIV/0!	#DIV/0!	#DIV/0!	#DIV/0!	#DIV/0!	#DIV/0!	#DIV/0!	#DIV/0!
																#DIV/0!	#DIV/0!	#DIV/0!	#DIV/0!	#DIV/0!	#DIV/0!	#DIV/0!	#DIV/0!
																#DIV/0!	#DIV/0!	#DIV/0!	#DIV/0!	#DIV/0!	#DIV/0!	#DIV/0!	#DIV/0!
																#DIV/0!	#DIV/0!	#DIV/0!	#DIV/0!	#DIV/0!	#DIV/0!	#DIV/0!	#DIV/0!
																#DIV/0!	#DIV/0!	#DIV/0!	#DIV/0!	#DIV/0!	#DIV/0!	#DIV/0!	#DIV/0!
																#DIV/0!	#DIV/0!	#DIV/0!	#DIV/0!	#DIV/0!	#DIV/0!	#DIV/0!	#DIV/0!
																#DIV/0!	#DIV/0!	#DIV/0!	#DIV/0!	#DIV/0!	#DIV/0!	#DIV/0!	#DIV/0!
																#DIV/0!	#DIV/0!	#DIV/0!	#DIV/0!	#DIV/0!	#DIV/0!	#DIV/0!	#DIV/0!
																#DIV/0!	#DIV/0!	#DIV/0!	#DIV/0!	#DIV/0!	#DIV/0!	#DIV/0!	#DIV/0!
																#DIV/0!	#DIV/0!	#DIV/0!	#DIV/0!	#DIV/0!	#DIV/0!	#DIV/0!	#DIV/0!
																#DIV/0!	#DIV/0!	#DIV/0!	#DIV/0!	#DIV/0!	#DIV/0!	#DIV/0!	#DIV/0!
																#DIV/0!	#DIV/0!	#DIV/0!	#DIV/0!	#DIV/0!	#DIV/0!	#DIV/0!	#DIV/0!
																#DIV/0!	#DIV/0!	#DIV/0!	#DIV/0!	#DIV/0!	#DIV/0!	#DIV/0!	#DIV/0!
																#DIV/0!	#DIV/0!	#DIV/0!	#DIV/0!	#DIV/0!	#DIV/0!	#DIV/0!	#DIV/0!
																#DIV/0!	#DIV/0!	#DIV/0!	#DIV/0!	#DIV/0!	#DIV/0!	#DIV/0!	#DIV/0!
																#DIV/0!	#DIV/0!	#DIV/0!	#DIV/0!	#DIV/0!	#DIV/0!	#DIV/0!	#DIV/0!
																#DIV/0!	#DIV/0!	#DIV/0!	#DIV/0!	#DIV/0!	#DIV/0!	#DIV/0!	#DIV/0!
																#DIV/0!	#DIV/0!	#DIV/0!	#DIV/0!	#DIV/0!	#DIV/0!	#DIV/0!	#DIV/0!
																#DIV/0!	#DIV/0!	#DIV/0!	#DIV/0!	#DIV/0!	#DIV/0!	#DIV/0!	#DIV/0!
																#DIV/0!	#DIV/0!	#DIV/0!	#DIV/0!	#DIV/0!	#DIV/0!	#DIV/0!	#DIV/0!
																#DIV/0!	#DIV/0!	#DIV/0!	#DIV/0!	#DIV/0!	#DIV/0!	#DIV/0!	#DIV/0!
																#DIV/0!	#DIV/0!	#DIV/0!	#DIV/0!	#DIV/0!	#DIV/0!	#DIV/0!	#DIV/0!
																#DIV/0!	#DIV/0!	#DIV/0!	#DIV/0!	#DIV/0!	#DIV/0!	#DIV/0!	#DIV/0!
																#DIV/0!	#DIV/0!	#DIV/0!	#DIV/0!	#DIV/0!	#DIV/0!	#DIV/0!	#DIV/0!
																#DIV/0!	#DIV/0!	#DIV/0!	#DIV/0!	#DIV/0!	#DIV/0!	#DIV/0!	#DIV/0!
																#DIV/0!	#DIV/0!	#DIV/0!	#DIV/0!	#DIV/0!	#DIV/0!	#DIV/0!	#DIV/0!
																#DIV/0!	#DIV/0!	#DIV/0!	#DIV/0!	#DIV/0!	#DIV/0!	#DIV/0!	#DIV/0!
																#DIV/0!	#DIV/0!	#DIV/0!	#DIV/0!	#DIV/0!	#DIV/0!	#DIV/0!	#DIV/0!
																#DIV/0!	#DIV/0!	#DIV/0!	#DIV/0!	#DIV/0!	#DIV/0!	#DIV/0!	#DIV/0!
																#DIV/0!	#DIV/0!	#DIV/0!	#DIV/0!	#DIV/0!	#DIV/0!	#DIV/0!	#DIV/0!
																#DIV/0!	#DIV/0!	#DIV/0!	#DIV/0!	#DIV/0!	#DIV/0!	#DIV/0!	#DIV/0!
																#DIV/0!	#DIV/0!	#DIV/0!	#DIV/0!	#DIV/0!	#DIV/0!	#DIV/0!	#DIV/0!
																#DIV/0!	#DIV/0!	#DIV/0!	#DIV/0!	#DIV/0!	#DIV/0!	#DIV/0!	#DIV/0!
																#DIV/0!	#DIV/0!	#DIV/0!	#DIV/0!	#DIV/0!	#DIV/0!	#DIV/0!	#DIV/0!
																#DIV/0!	#DIV/0!	#DIV/0!	#DIV/0!	#DIV/0!	#DIV/0!	#DIV/0!	#DIV/0!
																#DIV/0!	#DIV/0!	#DIV/0!	#DIV/0!	#DIV/0!	#DIV/0!	#DIV/0!	#DIV/0!
																#DIV/0!	#DIV/0!	#DIV/0!	#DIV/0!	#DIV/0!	#DIV/0!	#DIV/0!	#DIV/0!
																#DIV/0!	#DIV/0!	#DIV/0!	#DIV/0!	#DIV/0!	#DIV/0!	#DIV/0!	#DIV/0!
																#DIV/0!	#DIV/0!	#DIV/0!	#DIV/0!	#DIV/0!	#DIV/0!	#DIV/0!	#DIV/0!
																#DIV/0!	#DIV/0!	#DIV/0!	#DIV/0!	#DIV/0!	#DIV/0!	#DIV/0!	#DIV/0!
																#DIV/0!	#DIV/0!	#DIV/0!	#DIV/0!	#DIV/0!	#DIV/0!	#DIV/0!	#DIV/0!
																#DIV/0!	#DIV/0!	#DIV/0!	#DIV/0!	#DIV/0!	#DIV/0!	#DIV/0!	#DIV/0!
																#DIV/0!	#DIV/0!	#DIV/0!	#DIV/0!	#DIV/0!	#DIV/0!	#DIV/0!	#DIV/0!
																#DIV/0!	#DIV/0!	#DIV/0!	#DIV/0!	#DIV/0!	#DIV/0!	#DIV/0!	#DIV/0!
																#DIV/0!	#DIV/0!	#DIV/0!	#DIV/0!	#DIV/0!	#DIV/0!	#DIV/0!	#DIV/0!
																#DIV/0!	#DIV/0!	#DIV/0!	#DIV/0!	#DIV/0!	#DIV/0!	#DIV/0!	#DIV/0!
																#DIV/0!	#DIV/0!	#DIV/0!	#DIV/0!	#DIV/0!	#DIV/0!	#DIV/0!	#DIV/0!
																#DIV/0!	#DIV/0!	#DIV/0!	#DIV/0!	#DIV/0!	#DIV/0!	#DIV/0!	#DIV/0!
																#DIV/0!	#DIV/0!	#DIV/0!	#DIV/0!	#DIV/0!	#DIV/0!	#DIV/0!	#DIV/0!
																#DIV/0!	#DIV/0!	#DIV/0!	#DIV/0!	#DIV/0!	#DIV/0!	#DIV/0!	#DIV/0!
																#DIV/0!	#DIV/0!	#DIV/0!	#DIV/0!	#DIV/0!	#DIV/0!	#DIV/0!	#DIV/0!
																#DIV/0!	#DIV/0!	#DIV/0!	#DIV/0!	#DIV/0!	#DIV/0!	#DIV/0!	#DIV/0!
																#DIV/0!	#DIV/0!	#DIV/0!	#DIV/0!	#DIV/0!	#DIV/0!	#DIV/0!	#DIV/0!
																#DIV/0!	#DIV/0!	#DIV/0!	#DIV/0!	#DIV/0!	#DIV/0!	#DIV/0!	#DIV/0!
																#DIV/0!	#DIV/0!	#DIV/0!	#DIV/0!	#DIV/0!	#DIV/0!	#DIV/0!	#DIV/0!
																#DIV/0!	#DIV/0!	#DIV/0!	#DIV/0!	#DIV/0!	#DIV/0!	#DIV/0!	#DIV/0!
																#DIV/0!	#DIV/0!	#DIV/0!	#DIV/0!	#DIV/0!	#DIV/0!	#DIV/0!	#DIV/0!
																#DIV/0!	#DIV/0!	#DIV/0!	#DIV/0!	#DIV/0!	#DIV/0!	#DIV/0!	#DIV/0!
																#DIV/0!	#DIV/0!	#DIV/0!	#DIV/0!	#DIV/0!	#DIV/0!	#DIV/0!	#DIV/0!
																#DIV/0!	#DIV/0!	#DIV/0!	#DIV/0!	#DIV/0!	#DIV/0!	#DIV/0!	#DIV/0!
																#DIV/0!	#DIV/0!	#DIV/0!	#DIV/0!	#DIV/0!	#DIV/0!	#DIV/0!	#DIV/0!
																#DIV/0!	#DIV/0!	#DIV/0!	#DIV/0!	#DIV/0!	#DIV/0!	#DIV/0!	#DIV/0!
																#DIV/0!	#DIV/0!	#DIV/0!	#DIV/0!	#DIV/0!	#DIV/0!	#DIV/0!	#DIV/0!
																#DIV/0!	#DIV/0!	#DIV/0!	#DIV/0!	#DIV/0!	#DIV/0!	#DIV/0!	#DIV/0!
																#DIV/0!	#DIV/0!	#DIV/0!	#DIV/0!	#DIV/0!	#DIV/0!	#DIV/0!	#DIV/0!
																#DIV/0!	#DIV/0!	#DIV/0!	#DIV/0!	#DIV/0!	#DIV/0!	#DIV/0!	#DIV/0!
																#DIV/0!	#DIV/0!	#DIV/0!	#DIV/0!	#DIV/0!	#DIV/0!	#DIV/0!	#DIV/0!
																#DIV/0!	#DIV/0!	#DIV/0!	#DIV/0!	#DIV/0!	#DIV/0!	#DIV/0!	#DIV/0!
																#DIV/0!	#DIV/0!	#DIV/0!	#DIV/0!	#DIV/0!	#DIV/0!	#DIV/0!	#DIV/0!
																#DIV/0!	#DIV/0!	#DIV/0!	#DIV/0!	#DIV/0!	#DIV/0!	#DIV/0!	#DIV/0!
																#DIV/0!	#DIV/0!	#DIV/0!	#DIV/0!	#DIV/0!	#DIV/0!	#DIV/0!	#DIV/0!
																#DIV/0!	#DIV/0!	#DIV/0!	#DIV/0!	#DIV/0!	#DIV/0!	#DIV/0!	#DIV/0!
																#DIV/0!	#DIV/0!	#DIV/0!	#DIV/0!	#DIV/0!	#DIV/0!	#DIV/0!	#DIV/0!
																#DIV/0!	#DIV/0!	#DIV/0!	#DIV/0!	#DIV/0!	#DIV/0!	#DIV/0!	#DIV/0!
																#DIV/0!	#DIV/0!	#DIV/0!	#DIV/0!	#DIV/0!	#DIV/0!	#DIV/0!	#DIV/0!
																#DIV/0!	#DIV/0!	#DIV/0!	#DIV/0!	#DIV/0!	#DIV/0!	#DIV/0!	#DIV/0!
																#DIV/0!	#DIV/0!	#DIV/0!	#DIV/0!	#DIV/0!	#DIV/0!	#DIV/0!	#DIV/0!
																#DIV/0!	#DIV/0!	#DIV/0!	#DIV/0!	#DIV/0!	#DIV/0!	#DIV/0!	#DIV/0!
																#DIV/0!	#DIV/0!	#DIV/0!	#DIV/0!	#DIV/0!	#DIV/0!	#DIV/0!	#DIV/0!
																#DIV/0!	#DIV/0!	#DIV/0!	#DIV/0!	#DIV/0!	#DIV/0!	#DIV/0!	#DIV/0!
																#DIV/0!	#DIV/0!	#DIV/0!	#DIV/0!	#DIV/0!	#DIV/0!	#DIV/0!	#DIV/0!
																#DIV/0!	#DIV/0!	#DIV/0!	#DIV/0!	#DIV/0!	#DIV/0!	#DIV/0!	#DIV/0!
																#DIV/0!	#DIV/0!	#DIV/0!	#DIV/0!	#DIV/0!	#DIV/0!	#DIV/0!	#DIV/0!
																#DIV/0!	#DIV/0!	#DIV/0!	#DIV/0!	#DIV/0!	#DIV/0!	#DIV/0!	#DIV/0!
																#DIV/0!	#DIV/0!	#DIV/0!	#DIV/0!	#DIV/0!	#DIV/0!	#DIV/0!	#DIV/0!
																#DIV/0!	#DIV/0!	#DIV/0!	#DIV/0!	#DIV/0!	#DIV/0!	#DIV/0!	#DIV/0!
																#DIV/0!	#DIV/0!	#DIV/0!	#DIV/0!	#DIV/0!	#DIV/0!	#DIV/0!	#DIV/0!
																#DIV/0!	#DIV/0!	#DIV/0!	#DIV/0!	#DIV/0!	#DIV/0!	#DIV/0!	#DIV/0!
																#DIV/0!	#DIV/0!	#DIV/0!	#DIV/0!	#DIV/0!	#DIV/0!	#DIV/0!	#DIV/0!
																#DIV/0!	#DIV/0!	#DIV/0!	#DIV/0!	#DIV/0!	#DIV/0!	#DIV/0!	#DIV/0!
																#DIV/0!	#DIV/0!	#DIV/0!	#DIV/0!	#DIV/0!	#DIV/0!	#DIV/0!	#DIV/0!
																#DIV/0!	#DIV/0!	#DIV/0!	#DIV/0!	#DIV/0!	#DIV/0!	#DIV/0!	#DIV/0!
																#DIV/0!	#DIV/0!	#DIV/0!	#DIV/0!	#DIV/0!	#DIV/0!	#DIV/0!	#DIV/0!
																#DIV/0!	#DIV/0!	#DIV/0!	#DIV/0!	#DIV/0!	#DIV/0!	#DIV/0!	#DIV/0!
																#DIV/0!	#DIV/0!	#DIV/0!	#DIV/0!	#DIV/0!	#DIV/0!	#DIV/0!	#DIV/0!
																#DIV/0!	#DIV/0!	#DIV/0!	#DIV/0!	#DIV/0!	#DIV/0!	#DIV/0!	#DIV/0!
																#DIV/0!	#DIV/0!	#DIV/0!	#DIV/0!	#DIV/0!	#DIV/0!	#DIV/0!	#DIV/0!
																#DIV/0!	#DIV/0!	#DIV/0!	#DIV/0!	#DIV/0!	#DIV/0!	#DIV/0!	#DIV/0!
																#DIV/0!	#DIV/0!	#DIV/0!	#DIV/0!	#DIV/0!	#DIV/0!	#DIV/0!	#DIV/0!
																#DIV/0!	#DIV/0!	#DIV/0!	#DIV/0!	#DIV/0!	#DIV/0!	#DIV/0!	#DIV/0!
																#DIV/0!	#DIV/0!	#DIV/0!	#DIV/0!	#DIV/0!	#DIV/0!	#DIV/0!	#DIV/0!
																#DIV/0!	#DIV/0!	#DIV/0!	#DIV/0!	#DIV/0!	#DIV/0!	#DIV/0!	#DIV/0!
																#DIV/0!	#DIV/0!	#DIV/0!	#DIV/0!	#DIV/0!	#DIV/0!	#DIV/0!	#DIV/0!
																#DIV/0!	#DIV/0!	#DIV/0!	#DIV/0!	#DIV/0!	#DIV/0!	#DIV/0!	#DIV/0!
																#DIV/0!	#DIV/0!	#DIV/0!	#DIV/0!	#DIV/0!	#DIV/0!	#DIV/0!	#DIV/0!
																#DIV/0!	#DIV/0!	#DIV/0!	#DIV/0!	#DIV/0!	#DIV/0!	#DIV/0!	#DIV/0!
																#DIV/0!	#DIV/0!	#DIV/0!	#DIV/0!	#DIV/0!	#DIV/0!	#DIV/0!	#DIV/0!
																#DIV/0!	#DIV/0!	#DIV/0!	#DIV/0!	#DIV/0!	#DIV/0!	#DIV/0!	#DIV/0!
																#DIV/0!	#DIV/0!	#DIV/0!	#DIV/0!	#DIV/0!	#DIV/0!	#DIV/0!	#DIV/0!
																#DIV/0!	#DIV/0!	#DIV/0!	#DIV/0!	#DIV/0!	#DIV/0!	#DIV/0!	#DIV/0!
																#DIV/0!	#DIV/0!	#DIV/0!	#DIV/0!	#DIV/0!	#DIV/0!	#DIV/0!	#DIV/0!
																#DIV/0!	#DIV/0!	#DIV/0!	#DIV/0!	#DIV/0!	#DIV/0!	#DIV/0!	#DIV/0!
																#DIV/0!	#DIV/0!	#DIV/0!	#DIV/0!	#DIV/0!	#DIV/0!	#DIV/0!	#DIV/0!
																#DIV/0!	#DIV/0!	#DIV/0!	#DIV/0!	#DIV/0!	#DIV/0!	#DIV/0!	#DIV/0!
																#DIV/0!	#DIV/0!	#DIV/0!	#DIV/0!	#DIV/0!	#DIV/0!	#DIV/0!	#DIV/0!
																#DIV/0!	#DIV/0!	#DIV/0!	#DIV/0!	#DIV/0!	#DIV/0!	#DIV/0!	#DIV/0!
																#DIV/0!	#DIV/0!	#DIV/0!	#DIV/0!	#DIV/0!	#DIV/0!	#DIV/0!	#DIV/0!
																#DIV/0!	#DIV/0!	#DIV/0!	#DIV/0!	#DIV/0!	#DIV/0!	#DIV/0!	#DIV/0!
																#DIV/0!	#DIV/0!	#DIV/0!	#DIV/0!	#DIV/0!	#DIV/0!	#DIV/0!	#DIV/0!
																#DIV/0!	#DIV/0!	#DIV/0!	#DIV/0!	#DIV/0!	#DIV/0!	#DIV/0!	#DIV/0!
																#DIV/0!	#DIV/0!	#DIV/0!	#DIV/0!	#DIV/0!	#DIV/0!	#DIV/0!	#DIV/0!
																#DIV/0!	#DIV/0!	#DIV/0!	#DIV/0!	#DIV/0!	#DIV/0!	#DIV/0!	#DIV/0!
																#DIV/0!	#DIV/0!	#DIV/0!	#DIV/0!	#DIV/0!	#DIV/0!	#DIV/0!	#DIV/0!
																#DIV/0!	#DIV/0!	#DIV/0!	#DIV/0!	#DIV/0!	#DIV/0!	#DIV/0!	#DIV/0!
																#DIV/0!	#DIV/0!	#DIV/0!	#DIV/0!	#DIV/0!	#DIV/0!	#DIV/0!	#DIV/0!
																#DIV/0!	#DIV/0!	#DIV/0!	#DIV/0!	#DIV/0!	#DIV/0!	#DIV/0!	#DIV/0!
																#DIV/0!	#DIV/0!	#DIV/0!	#DIV/0!	#DIV/0!	#DIV/0!	#DIV/0!	#DIV/0!
																#DIV/0!	#DIV/0!	#DIV/0!	#DIV/0!	#DIV/0!	#DIV/0!	#DIV/0!	#DIV/0!
																#DIV/0!	#DIV/0!	#DIV/0!	#DIV/0!	#DIV/0!	#DIV/0!	#DIV/0!	#DIV/0!
																#DIV/0!	#DIV/0!	#DIV/0!	#DIV/0!	#DIV/0!	#DIV/0!	#DIV/0!	#DIV/0!
																#DIV/0!	#DIV/0!	#DIV/0!	#DIV/0!	#DIV/0!	#DIV/0!	#DIV/0!	#DIV/0!
																#DIV/0!	#DIV/0!	#DIV/0!	#DIV/0!	#DIV/0!	#DIV/0!	#DIV/0!	#DIV/0!
																#DIV/0!	#DIV/0!	#DIV/0!	#DIV/0!	#DIV/0!	#DIV/0!	#DIV/0!	#DIV/0!
																#DIV/0!	#DIV/0!	#DIV/0!	#DIV/0!	#DIV/0!	#DIV/0!	#DIV/0!	#DIV/0!
																#DIV/0!	#DIV/0!	#DIV/0!	#DIV/0!	#DIV/0!	#DIV/0!	#DIV/0!	#DIV/0!
																#DIV/0!	#DIV/0!	#DIV/0!	#DIV/0!	#DIV/0!	#DIV/0!	#DIV/0!	#DIV/0!
																#DIV/0!	#DIV/0!	#DIV/0!	#DIV/0!	#DIV/0!	#DIV/0!	#DIV/0!	#DIV/0!
																#DIV/0!	#DIV/0!	#DIV/0!	#DIV/0!	#DIV/0!	#DIV/0!	#DIV/0!	#DIV/0!
																#DIV/0!	#DIV/0!	#DIV/0!	#DIV/0!	#DIV/0!	#DIV/0!	#DIV/0!	#DIV/0!
																#DIV/0!	#DIV/0!	#DIV/0!	#DIV/0!	#DIV/0!	#DIV/0!	#DIV/0!	#DIV/0!
																#DIV/0!	#DIV/0!	#DIV/0!	#DIV/0!	#DIV/0!	#DIV/0!	#DIV/0!	#DIV/0!
																#DIV/0!	#DIV/0!	#DIV/0!	#DIV/0!	#DIV/0!	#DIV/0!	#DIV/0!	#DIV/0!
																#DIV/0!	#DIV/0!	#DIV/0!	#DIV/0!	#DIV/0!	#DIV/0!	#DIV/0!	#DIV/0!
																#DIV/0!	#DIV/0!	#DIV/0!	#DIV/0!	#DIV/0!	#DIV/0!	#DIV/0!	#DIV/0!
																#DIV/0!	#DIV/0!	#DIV/0!	#DIV/0!	#DIV/0!	#DIV/0!	#DIV/0!	#DIV/0!
																#DIV/0!	#DIV/0!	#DIV/0!	#DIV/0!	#DIV/0!	#DIV/0!	#DIV/0!	#DIV/0!
																#DIV/0!	#DIV/0!	#DIV/0!	#DIV/0!	#DIV/0!	#DIV/0!	#DIV/0!	#DIV/0!
																#DIV/0!	#DIV/0!	#DIV/0!	#DIV/0!	#DIV/0!	#DIV/0!	#DIV/0!	#DIV/0!
																#DIV/0!	#DIV/0!	#DIV/0!	#DIV/0!	#DIV/0!	#DIV/0!	#DIV/0!	#DIV/0!
																#DIV/0!	#DIV/0!	#DIV/0!	#DIV/0!	#DIV/0!	#DIV/0!	#DIV/0!	#DIV/0!
																#DIV/0!	#DIV/0!	#DIV/0!	#DIV/0!	#DIV/0!	#DIV/0!	#DIV/0!	#DIV/0!
																#DIV/0!	#DIV/0!	#DIV/0!	#DIV/0!	#DIV/0!	#DIV/0!	#DIV/0!	#DIV/0!
																#DIV/0!	#DIV/0!	#DIV/0!	#DIV/0!	#DIV/0!	#DIV/0!	#DIV/0!	#DIV/0!
																#DIV/0!	#DIV/0!	#DIV/0!	#DIV/0!	#DIV/0!	#DIV/0!	#DIV/0!	#DIV/0!
																#DIV/0!	#DIV/0!	#DIV/0!	#DIV/0!	#DIV/0!	#DIV/0!	#DIV/0!	#DIV/0!
																#DIV/0!	#DIV/0!	#DIV/0!	#DIV/0!	#DIV/0!	#DIV/0!	#DIV/0!	#DIV/0!
																#DIV/0!	#DIV/0!	#DIV/0!	#DIV/0!	#DIV/0!	#DIV/0!	#DIV/0!	#DIV/0!
																#DIV/0!	#DIV/0!	#DIV/0!	#DIV/0!	#DIV/0!	#DIV/0!	#DIV/0!	#DIV/0!
																#DIV/0!	#DIV/0!	#DIV/0!	#DIV/0!	#DIV/0!	#DIV/0!	#DIV/0!	#DIV/0!
																#DIV/0!	#DIV/0!	#DIV/0!	#DIV/0!	#DIV/0!	#DIV/0!	#DIV/0!	#DIV/0!
																#DIV/0!	#DIV/0!	#DIV/0!	#DIV/0!	#DIV/0!	#DIV/0!	#DIV/0!	#DIV/0!
																#DIV/0!	#DIV/0!	#DIV/0!	#DIV/0!	#DIV/0!	#DIV/0!	#DIV/0!	#DIV/0!
																#DIV/0!	#DIV/0!	#DIV/0!	#DIV/0!	#DIV/0!	#DIV/0!	#DIV/0!	#DIV/0!
																#DIV/0!	#DIV/0!	#DIV/0!	#DIV/0!	#DIV/0!	#DIV/0!	#DIV/0!	#DIV/0!
																#DIV/0!	#DIV/0!	#DIV/0!	#DIV/0!	#DIV/0!	#DIV/0!	#DIV/0!	#DIV/0!
																#DIV/0!	#DIV/0!	#DIV/0!	#DIV/0!	#DIV/0!	#DIV/0!	#DIV/0!	#DIV/0!
																#DIV/0!	#DIV/0!	#DIV/0!	#DIV/0!	#DIV/0!	#DIV/0!	#DIV/0!	#DIV/0!
																#DIV/0!	#DIV/0!	#DIV/0!	#DIV/0!	#DIV/0!	#DIV/0!	#DIV/0!	#DIV/0!
																#DIV/0!	#DIV/0!	#DIV/0!	#DIV/0!	#DIV/0!	#DIV/0!	#DIV/0!	#DIV/0!
																#DIV/0!	#DIV/0!	#DIV/0!	#DIV/0!	#DIV/0!	#DIV/0!	#DIV/0!	#DIV/0!
																#DIV/0!	#DIV/0!	#DIV/0!	#DIV/0!	#DIV/0!	#DIV/0!	#DIV/0!	#DIV/0!
																#DIV/0!	#DIV/0!	#DIV/0!	#DIV/0!	#DIV/0!	#DIV/0!	#DIV/0!	#DIV/0!
																#DIV/0!	#DIV/0!	#DIV/0!	#DIV/0!	#DIV/0!	#DIV/0!	#DIV/0!	#DIV/0!
																#DIV/0!	#DIV/0!	#DIV/0!	#DIV/0!	#DIV/0!	#DIV/0!	#DIV/0!	#DIV/0!
																#DIV/0!	#DIV/0!	#DIV/0!	#DIV/0!	#DIV/0!	#DIV/0!	#DIV/0!	#DIV/0!
																#DIV/0!	#DIV/0!	#DIV/0!	#DIV/0!	#DIV/0!	#DIV/0!	#DIV/0!	#DIV/0!
																#DIV/0!	#DIV/0!	#DIV/0!	#DIV/0!	#DIV/0!	#DIV/0!	#DIV/0!	#DIV/0!
																#DIV/0!	#DIV/0!	#DIV/0!	#DIV/0!	#DIV/0!	#DIV/0!	#DIV/0!	#DIV/0!
																#DIV/0!	#DIV/0!	#DIV/0!	#DIV/0!	#DIV/0!	#DIV/0!	#DIV/0!	#DIV/0!
																#DIV/0!	#DIV/0!	#DIV/0!	#DIV/0!	#DIV/0!	#DIV/0!	#DIV/0!	#DIV/0!
																#DIV/0!	#DIV/0!	#DIV/0!	#DIV/0!	#DIV/0!	#DIV/0!	#DIV/0!	#DIV/0!
																#DIV/0!	#DIV/0!	#DIV/0!	#DIV/0!	#DIV/0!	#DIV/0!	#DIV/0!	#DIV/0!
																#DIV/0!	#DIV/0!	#DIV/0!	#DIV/0!	#DIV/0!	#DIV/0!	#DIV/0!	#DIV/0!
																#DIV/0!	#DIV/0!	#DIV/0!	#DIV/0!	#DIV/0!	#DIV/0!	#DIV/0!	#DIV/0!
																#DIV/0!	#DIV/0!	#DIV/0!	#DIV/0!	#DIV/0!	#DIV/0!	#DIV/0!	#DIV/0!
																#DIV/0!	#DIV/0!	#DIV/0!	#DIV/0!	#DIV/0!	#DIV/0!	#DIV/0!	#DIV/0!
																#DIV/0!	#DIV/0!	#DIV/0!	#DIV/0!	#DIV/0!	#DIV/0!	#DIV/0!	#DIV/0!
																#DIV/0!	#DIV/0!	#DIV/0!	#DIV/0!	#DIV/0!	#DIV/0!	#DIV/0!	#DIV/0!
																#DIV/0!	#DIV/0!	#DIV/0!	#DIV/0!	#DIV/0!	#DIV/0!	#DIV/0!	#DIV/0!
																#DIV/0!	#DIV/0!	#DIV/0!	#DIV/0!	#DIV/0!	#DIV/0!	#DIV/0!	#DIV/0!
																#DIV/0!	#DIV/0!	#DIV/0!	#DIV/0!	#DIV/0!	#DIV/0!	#DIV/0!	#DIV/0!
																#DIV/0!	#DIV/0!	#DIV/0!	#DIV/0!	#DIV/0!	#DIV/0!	#DIV/0!	#DIV/0!
																#DIV/0!	#DIV/0!	#DIV/0!	#DIV/0!	#DIV/0!	#DIV/0!	#DIV/0!	#DIV/0!
																#DIV/0!	#DIV/0!	#DIV/0!	#DIV/0!	#DIV/0!	#DIV/0!	#DIV/0!	#DIV/0!
																#DIV/0!	#DIV/0!	#DIV/0!	#DIV/0!	#DIV/0!	#DIV/0!	#DIV/0!	#DIV/0!
																#DIV/0!	#DIV/0!	#DIV/0!	#DIV/0!	#DIV/0!	#DIV/0!	#DIV/0!	#DIV/0!
																#DIV/0!	#DIV/0!	#DIV/0!	#DIV/0!	#DIV/0!	#DIV/0!	#DIV/0!	#DIV/0!
																#DIV/0!	#DIV/0!	#DIV/0!	#DIV/0!	#DIV/0!	#DIV/0!	#DIV/0!	#DIV/0!
																#DIV/0!	#DIV/0!	#DIV/0!	#DIV/0!	#DIV/0!	#DIV/0!	#DIV/0!	#DIV/0!
																#DIV/0!	#DIV/0!	#DIV/0!	#DIV/0!	#DIV/0!	#DIV/0!	#DIV/0!	#DIV/0!
																#DIV/0!	#DIV/0!	#DIV/0!	#DIV/0!	#DIV/0!	#DIV/0!	#DIV/0!	#DIV/0!
																#DIV/0!	#DIV/0!	#DIV/0!	#DIV/0!	#DIV/0!	#DIV/0!	#DIV/0!	#DIV/0!
																#DIV/0!	#DIV/0!	#DIV/0!	#DIV/0!	#DIV/0!	#DIV/0!	#DIV/0!	#DIV/0!
																#DIV/0!	#DIV/0!	#DIV/0!	#DIV/0!	#DIV/0!	#DIV/0!	#DIV/0!	#DIV/0!
																#DIV/0!	#DIV/0!	#DIV/0!	#DIV/0!	#DIV/0!	#DIV/0!	#DIV/0!	#DIV/0!
																#DIV/0!	#DIV/0!	#DIV/0!	#DIV/0!	#DIV/0!	#DIV/0!	#DIV/0!	#DIV/0!
																#DIV/0!	#DIV/0!	#DIV/0!	#DIV/0!	#DIV/0!	#DIV/0!	#DIV/0!	#DIV/0!
																#DIV/0!	#DIV/0!	#DIV/0!	#DIV/0!	#DIV/0!	#DIV/0!	#DIV/0!	#DIV/0!
																#DIV/0!	#DIV/0!	#DIV/0!	#DIV/0!	#DIV/0!	#DIV/0!	#DIV/0!	#DIV/0!
																#DIV/0!	#DIV/0!	#DIV/0!	#DIV/0!	#DIV/0!	#DIV/0!	#DIV/0!	#DIV/0!
																#DIV/0!	#DIV/0!	#DIV/0!	#DIV/0!	#DIV/0!	#DIV/0!	#DIV/0!	#DIV/0!
																#DIV/0!	#DIV/0!	#DIV/0!	#DIV/0!	#DIV/0!	#DIV/0!	#DIV/0!	#DIV/0!
																#DIV/0!	#DIV/0!	#DIV/0!	#DIV/0!	#DIV/0!	#DIV/0!	#DIV/0!	#DIV/0!
																#DIV/0!	#DIV/0!	#DIV/0!	#DIV/0!	#DIV/0!	#DIV/0!	#DIV/0!	#DIV/0!
																#DIV/0!	#DIV/0!	#DIV/0!	#DIV/0!	#DIV/0!	#DIV/0!	#DIV/0!	#DIV/0!
																#DIV/0!	#DIV/0!	#DIV/0!	#DIV/0!	#DIV/0!	#DIV/0!	#DIV/0!	#DIV/0!
																#DIV/0!	#DIV/0!	#DIV/0!	#DIV/0!	#DIV/0!	#DIV/0!	#DIV/0!	#DIV/0!
																#DIV/0!	#DIV/0!	#DIV/0!	#DIV/0!	#DIV/0!	#DIV/0!	#DIV/0!	#DIV/0!
																#DIV/0!	#DIV/0!	#DIV/0!	#DIV/0!	#DIV/0!	#DIV/0!	#DIV/0!	#DIV/0!
																#DIV/0!	#DIV/0!	#DIV/0!	#DIV/0!	#DIV/0!	#DIV/0!	#DIV/0!	#DIV/0!
																#DIV/0!	#DIV/0!	#DIV/0!	#DIV/0!	#DIV/0!	#DIV/0!	#DIV/0!	#DIV/0!
																#DIV/0!	#DIV/0!	#DIV/0!	#DIV/0!	#DIV/0!	#DIV/0!	#DIV/0!	#DIV/0!
																#DIV/0!	#DIV/0!	#DIV/0!	#DIV/0!	#DIV/0!	#DIV/0!	#DIV/0!	#DIV/0!
																#DIV/0!	#DIV/0!	#DIV/0!	#DIV/0!	#DIV/0!	#DIV/0!	#DIV/0!	#DIV/0!
																#DIV/0!	#DIV/0!	#DIV/0!	#DIV/0!	#DIV/0!	#DIV/0!	#DIV/0!	#DIV/0!
																#DIV/0!	#DIV/0!	#DIV/0!	#DIV/0!	#DIV/0!	#DIV/0!	#DIV/0!	#DIV/0!
																#DIV/0!	#DIV/0!	#DIV/0!	#DIV/0!	#DIV/0!	#DIV/0!	#DIV/0!	#DIV/0!
																#DIV/0!	#DIV/0!	#DIV/0!	#DIV/0!	#DIV/0!	#DIV/0!	#DIV/0!	#DIV/0!
																#DIV/0!	#DIV/0!	#DIV/0!	#DIV/0!	#DIV/0!	#DIV/0!	#DIV/0!	#DIV/0!
																#DIV/0!	#DIV/0!	#DIV/0!	#DIV/0!	#DIV/0!	#DIV/0!	#DIV/0!	#DIV/0!
																#DIV/0!	#DIV/0!	#DIV/0!	#DIV/0!	#DIV/0!	#DIV/0!	#DIV/0!	#DIV/0!
																#DIV/0!	#DIV/0!	#DIV/0!	#DIV/0!	#DIV/0!	#DIV/0!	#DIV/0!	#DIV/0!
																#DIV/0!	#DIV/0!	#DIV/0!	#DIV/0!	#DIV/0!	#DIV/0!	#DIV/0!	#DIV/0!
																#DIV/0!	#DIV/0!	#DIV/0!	#DIV/0!	#DIV/0!	#DIV/0!	#DIV/0!	#DIV/0!
																#DIV/0!	#DIV/0!	#DIV/0!	#DIV/0!	#DIV/0!	#DIV/0!	#DIV/0!	#DIV/0!
																#DIV/0!	#DIV/0!	#DIV/0!	#DIV/0!	#DIV/0!	#DIV/0!	#DIV/0!	#DIV/0!
																#DIV/0!	#DIV/0!	#DIV/0!	#DIV/0!	#DIV/0!	#DIV/0!	#DIV/0!	#DIV/0!
																#DIV/0!	#DIV/0!	#DIV/0!	#DIV/0!	#DIV/0!	#DIV/0!	#DIV/0!	#DIV/0!
																#DIV/0!	#DIV/0!	#DIV/0!	#DIV/0!	#DIV/0!	#DIV/0!	#DIV/0!	#DIV/0!
																#DIV/0!	#DIV/0!	#DIV/0!	#DIV/0!	#DIV/0!	#DIV/0!	#DIV/0!	#DIV/0!
																#DIV/0!	#DIV/0!	#DIV/0!	#DIV/0!	#DIV/0!	#DIV/0!	#DIV/0!	#DIV/0!
																#DIV/0!	#DIV/0!	#DIV/0!	#DIV/0!	#DIV/0!	#DIV/0!	#DIV/0!	#DIV/0!
																#DIV/0!	#DIV/0!	#DIV/0!	#DIV/0!	#DIV/0!	#DIV/0!	#DIV/0!	#DIV/0!
																#DIV/0!	#DIV/0!	#DIV/0!	#DIV/0!	#DIV/0!	#DIV/0!	#DIV/0!	#DIV/0!
																#DIV/0!	#DIV/0!	#DIV/0!	#DIV/0!	#DIV/0!	#DIV/0!	#DIV/0!	#DIV/0!
																#DIV/0!	#DIV/0!	#DIV/0!	#DIV/0!	#DIV/0!	#DIV/0!	#DIV/0!	#DIV/0!
																#DIV/0!	#DIV/0!	#DIV/0!	#DIV/0!	#DIV/0!	#DIV/0!	#DIV/0!	#DIV/0!
																#DIV/0!	#DIV/0!	#DIV/0!	#DIV/0!	#DIV/0!	#DIV/0!	#DIV/0!	#DIV/0!
																#DIV/0!	#DIV/0!	#DIV/0!	#DIV/0!	#DIV/0!	#DIV/0!	#DIV/0!	#DIV/0!
																#DIV/0!	#DIV/0!	#DIV/0!	#DIV/0!	#DIV/0!	#DIV/0!	#DIV/0!	#DIV/0!
																#DIV/0!	#DIV/0!	#DIV/0!	#DIV/0!	#DIV/0!	#DIV/0!	#DIV/0!	#DIV/0!
																#DIV/0!	#DIV/0!	#DIV/0!	#DIV/0!	#DIV/0!	#DIV/0!	#DIV/0!	#DIV/0!
																#DIV/0!	#DIV/0!	#DIV/0!	#DIV/0!	#DIV/0!	#DIV/0!	#DIV/0!	#DIV/0!
																#DIV/0!	#DIV/0!	#DIV/0!	#DIV/0!	#DIV/0!	#DIV/0!	#DIV/0!	#DIV/0!
																#DIV/0!	#DIV/0!	#DIV/0!	#DIV/0!	#DIV/0!	#DIV/0!	#DIV/0!	#DIV/0!
																#DIV/0!	#DIV/0!	#DIV/0!	#DIV/0!	#DIV/0!	#DIV/0!	#DIV/0!	#DIV/0!
																#DIV/0!	#DIV/0!	#DIV/0!	#DIV/0!	#DIV/0!	#DIV/0!	#DIV/0!	#DIV/0!
																#DIV/0!	#DIV/0!	#DIV/0!	#DIV/0!	#DIV/0!	#DIV/0!	#DIV/0!	#DIV/0!
																#DIV/0!	#DIV/0!	#DIV/0!	#DIV/0!	#DIV/0!	#DIV/0!	#DIV/0!	#DIV/0!
																#DIV/0!	#DIV/0!	#DIV/0!	#DIV/0!	#DIV/0!	#DIV/0!	#DIV/0!	#DIV/0!
																#DIV/0!	#DIV/0!	#DIV/0!	#DIV/0!	#DIV/0!	#DIV/0!	#DIV/0!	#DIV/0!
																#DIV/0!	#DIV/0!	#DIV/0!	#DIV/0!	#DIV/0!	#DIV/0!	#DIV/0!	#DIV/0!
																#DIV/0!	#DIV/0!	#DIV/0!	#DIV/0!	#DIV/0!	#DIV/0!	#DIV/0!	#DIV/0!
																#DIV/0!	#DIV/0!	#DIV/0!	#DIV/0!	#DIV/0!	#DIV/0!	#DIV/0!	#DIV/0!
																#DIV/0!	#DIV/0!	#DIV/0!	#DIV/0!	#DIV/0!	#DIV/0!	#DIV/0!	#DIV/0!
																#DIV/0!	#DIV/0!	#DIV/0!	#DIV/0!	#DIV/0!	#DIV/0!	#DIV/0!	#DIV/0!
																#DIV/0!	#DIV/0!	#DIV/0!	#DIV/0!	#DIV/0!	#DIV/0!	#DIV/0!	#DIV/0!
																#DIV/0!	#DIV/0!	#DIV/0!	#DIV/0!	#DIV/0!	#DIV/0!	#DIV/0!	#DIV/0!
																#DIV/0!	#DIV/0!	#DIV/0!	#DIV/0!	#DIV/0!	#DIV/0!	#DIV/0!	#DIV/0!
																#DIV/0!	#DIV/0!	#DIV/0!	#DIV/0!	#DIV/0!	#DIV/0!	#DIV/0!	#DIV/0!
																#DIV/0!	#DIV/0!	#DIV/0!	#DIV/0!	#DIV/0!	#DIV/0!	#DIV/0!	#DIV/0!
																#DIV/0!	#DIV/0!	#DIV/0!	#DIV/0!	#DIV/0!	#DIV/0!	#DIV/0!	#DIV/0!
																#DIV/0!	#DIV/0!	#DIV/0!	#DIV/0!	#DIV/0!	#DIV/0!	#DIV/0!	#DIV/0!
																#DIV/0!	#DIV/0!	#DIV/0!	#DIV/0!	#DIV/0!	#DIV/0!	#DIV/0!	#DIV/0!
																#DIV/0!	#DIV/0!	#DIV/0!	#DIV/0!	#DIV/0!	#DIV/0!	#DIV/0!	#DIV/0!
																#DIV/0!	#DIV/0!	#DIV/0!	#DIV/0!	#DIV/0!	#DIV/0!	#DIV/0!	#DIV/0!
																#DIV/0!	#DIV/0!	#DIV/0!	#DIV/0!	#DIV/0!	#DIV/0!	#DIV/0!	#DIV/0!
																#DIV/0!	#DIV/0!	#DIV/0!	#DIV/0!	#DIV/0!	#DIV/0!	#DIV/0!	#DIV/0!
																#DIV/0!	#DIV/0!	#DIV/0!	#DIV/0!	#DIV/0!	#DIV/0!	#DIV/0!	#DIV/0!
																#DIV/0!	#DIV/0!	#DIV/0!	#DIV/0!	#DIV/0!	#DIV/0!	#DIV/0!	#DIV/0!
																#DIV/0!	#DIV/0!	#DIV/0!	#DIV/0!	#DIV/0!	#DIV/0!	#DIV/0!	#DIV/0!
																#DIV/0!	#DIV/0!	#DIV/0!	#DIV/0!	#DIV/0!	#DIV/0!	#DIV/0!	#DIV/0!
																#DIV/0!	#DIV/0!	#DIV/0!	#DIV/0!	#DIV/0!	#DIV/0!	#DIV/0!	#DIV/0!
																#DIV/0!	#DIV/0!	#DIV/0!	#DIV/0!	#DIV/0!	#DIV/0!	#DIV/0!	#DIV/0!
																#DIV/0!	#DIV/0!	#DIV/0!	#DIV/0!	#DIV/0!	#DIV/0!	#DIV/0!	#DIV/0!
																#DIV/0!	#DIV/0!	#DIV/0!	#DIV/0!	#DIV/0!	#DIV/0!	#DIV/0!	#DIV/0!
																#DIV/0!	#DIV/0!	#DIV/0!	#DIV/0!	#DIV/0!	#DIV/0!	#DIV/0!	#DIV/0!
																#DIV/0!	#DIV/0!	#DIV/0!	#DIV/0!	#DIV/0!	#DIV/0!	#DIV/0!	#DIV/0!
																#DIV/0!	#DIV/0!	#DIV/0!	#DIV/0!	#DIV/0!	#DIV/0!	#DIV/0!	#DIV/0!
																#DIV/0!	#DIV/0!	#DIV/0!	#DIV/0!	#DIV/0!	#DIV/0!	#DIV/0!	#DIV/0!
																#DIV/0!	#DIV/0!	#DIV/0!	#DIV/0!	#DIV/0!	#DIV/0!	#DIV/0!	#DIV/0!
																#DIV/0!	#DIV/0!	#DIV/0!	#DIV/0!	#DIV/0!	#DIV/0!	#DIV/0!	#DIV/0!
																#DIV/0!	#DIV/0!	#DIV/0!	#DIV/0!	#DIV/0!	#DIV/0!	#DIV/0!	#DIV/0!
																#DIV/0!	#DIV/0!	#DIV/0!	#DIV/0!	#DIV/0!	#DIV/0!	#DIV/0!	#DIV/0!
																#DIV/0!	#DIV/0!	#DIV/0!	#DIV/0!	#DIV/0!	#DIV/0!	#DIV/0!	#DIV/0!
																#DIV/0!	#DIV/0!	#DIV/0!	#DIV/0!	#DIV/0!	#DIV/0!	#DIV/0!	#DIV/0!
																#DIV/0!	#DIV/0!	#DIV/0!	#DIV/0!	#DIV/0!	#DIV/0!	#DIV/0!	#DIV/0!
																#DIV/0!	#DIV/0!	#DIV/0!	#DIV/0!	#DIV/0!	#DIV/0!	#DIV/0!	#DIV/0!
																#DIV/0!	#DIV/0!	#DIV/0!	#DIV/0!	#DIV/0!	#DIV/0!	#DIV/0!	#DIV/0!
																#DIV/0!	#DIV/0!	#DIV/0!	#DIV/0!	#DIV/0!	#DIV/0!	#DIV/0!	#DIV/0!
																#DIV/0!	#DIV/0!	#DIV/0!	#DIV/0!	#DIV/0!	#DIV/0!	#DIV/0!	#DIV/0!
																#DIV/0!	#DIV/0!	#DIV/0!	#DIV/0!	#DIV/0!	#DIV/0!	#DIV/0!	#DIV/0!
																#DIV/0!	#DIV/0!	#DIV/0!	#DIV/0!	#DIV/0!	#DIV/0!	#DIV/0!	#DIV/0!
																#DIV/0!	#DIV/0!	#DIV/0!	#DIV/0!	#DIV/0!	#DIV/0!	#DIV/0!	#DIV/0!
																#DIV/0!	#DIV/0!	#DIV/0!	#DIV/0!	#DIV/0!	#DIV/0!	#DIV/0!	#DIV/0!
																#DIV/0!	#DIV/0!	#DIV/0!	#DIV/0!	#DIV/0!	#DIV/0!	#DIV/0!	#DIV/0!
																#DIV/0!	#DIV/0!	#DIV/0!	#DIV/0!	#DIV/0!	#DIV/0!	#DIV/0!	#DIV/0!
																#DIV/0!	#DIV/0!	#DIV/0!	#DIV/0!	#DIV/0!	#DIV/0!	#DIV/0!	#DIV/0!
																#DIV/0!	#DIV/0!	#DIV/0!	#DIV/0!	#DIV/0!	#DIV/0!	#DIV/0!	#DIV/0!
																#DIV/0!	#DIV/0!	#DIV/0!	#DIV/0!	#DIV/0!	#DIV/0!	#DIV/0!	#DIV/0!
																#DIV/0!	#DIV/0!	#DIV/0!	#DIV/0!	#DIV/0!	#DIV/0!	#DIV/0!	#DIV/0!
																#DIV/0!	#DIV/0!	#DIV/0!	#DIV/0!	#DIV/0!	#DIV/0!	#DIV/0!	#DIV/0!
																#DIV/0!	#DIV/0!	#DIV/0!	#DIV/0!	#DIV/0!	#DIV/0!	#DIV/0!	#DIV/0!
																#DIV/0!	#DIV/0!	#DIV/0!	#DIV/0!	#DIV/0!	#DIV/0!	#DIV/0!	#DIV/0!
																#DIV/0!	#DIV/0!	#DIV/0!	#DIV/0!	#DIV/0!	#DIV/0!	#DIV/0!	#DIV/0!
																#DIV/0!	#DIV/0!	#DIV/0!	#DIV/0!	#DIV/0!	#DIV/0!	#DIV/0!	#DIV/0!
																#DIV/0!	#DIV/0!	#DIV/0!	#DIV/0!	#DIV/0!	#DIV/0!	#DIV/0!	#DIV/0!
																#DIV/0!	#DIV/0!	#DIV/0!	#DIV/0!	#DIV/0!	#DIV/0!	#DIV/0!	#DIV/0!
																#DIV/0!	#DIV/0!	#DIV/0!	#DIV/0!	#DIV/0!	#DIV/0!	#DIV/0!	#DIV/0!
																#DIV/0!	#DIV/0!	#DIV/0!	#DIV/0!	#DIV/0!	#DIV/0!	#DIV/0!	#DIV/0!
																#DIV/0!	#DIV/0!	#DIV/0!	#DIV/0!	#DIV/0!	#DIV/0!	#DIV/0!	#DIV/0!
																#DIV/0!	#DIV/0!	#DIV/0!	#DIV/0!	#DIV/0!	#DIV/0!	#DIV/0!	#DIV/0!
																#DIV/0!	#DIV/0!	#DIV/0!	#DIV/0!	#DIV/0!	#DIV/0!	#DIV/0!	#DIV/0!
																#DIV/0!	#DIV/0!	#DIV/0!	#DIV/0!	#DIV/0!	#DIV/0!	#DIV/0!	#DIV/0!
																#DIV/0!	#DIV/0!	#DIV/0!	#DIV/0!	#DIV/0!	#DIV/0!	#DIV/0!	#DIV/0!
																#DIV/0!	#DIV/0!	#DIV/0!	#DIV/0!	#DIV/0!	#DIV/0!	#DIV/0!	#DIV/0!
																#DIV/0!	#DIV/0!	#DIV/0!	#DIV/0!	#DIV/0!	#DIV/0!	#DIV/0!	#DIV/0!
																#DIV/0!	#DIV/0!	#DIV/0!	#DIV/0!	#DIV/0!	#DIV/0!	#DIV/0!	#DIV/0!
																#DIV/0!	#DIV/0!	#DIV/0!	#DIV/0!	#DIV/0!	#DIV/0!	#DIV/0!	#DIV/0!
																#DIV/0!	#DIV/0!	#DIV/0!	#DIV/0!	#DIV/0!	#DIV/0!	#DIV/0!	#DIV/0!
																#DIV/0!	#DIV/0!	#DIV/0!	#DIV/0!	#DIV/0!	#DIV/0!	#DIV/0!	#DIV/0!
																#DIV/0!	#DIV/0!	#DIV/0!	#DIV/0!	#DIV/0!	#DIV/0!	#DIV/0!	#DIV/0!
																#DIV/0!	#DIV/0!	#DIV/0!	#DIV/0!	#DIV/0!	#DIV/0!	#DIV/0!	#DIV/0!
																#DIV/0!	#DIV/0!	#DIV/0!	#DIV/0!	#DIV/0!	#DIV/0!	#DIV/0!	#DIV/0!
																#DIV/0!	#DIV/0!	#DIV/0!	#DIV/0!	#DIV/0!	#DIV/0!	#DIV/0!	#DIV/0!
																#DIV/0!	#DIV/0!	#DIV/0!	#DIV/0!	#DIV/0!	#DIV/0!	#DIV/0!	#DIV/0!
																#DIV/0!	#DIV/0!	#DIV/0!	#DIV/0!	#DIV/0!	#DIV/0!	#DIV/0!	#DIV/0!
																#DIV/0!	#DIV/0!	#DIV/0!	#DIV/0!	#DIV/0!	#DIV/0!	#DIV/0!	#DIV/0!
																#DIV/0!	#DIV/0!	#DIV/0!	#DIV/0!	#DIV/0!	#DIV/0!	#DIV/0!	#DIV/0!
																#DIV/0!	#DIV/0!	#DIV/0!	#DIV/0!	#DIV/0!	#DIV/0!	#DIV/0!	#DIV/0!
																#DIV/0!	#DIV/0!	#DIV/0!	#DIV/0!	#DIV/0!	#DIV/0!	#DIV/0!	#DIV/0!
																#DIV/0!	#DIV/0!	#DIV/0!	#DIV/0!	#DIV/0!	#DIV/0!	#DIV/0!	#DIV/0!
																#DIV/0!	#DIV/0!	#DIV/0!	#DIV/0!	#DIV/0!	#DIV/0!	#DIV/0!	#DIV/0!
																#DIV/0!	#DIV/0!	#DIV/0!	#DIV/0!	#DIV/0!	#DIV/0!	#DIV/0!	#DIV/0!
																#DIV/0!	#DIV/0!	#DIV/0!	#DIV/0!	#DIV/0!	#DIV/0!	#DIV/0!	#DIV/0!
																#DIV/0!	#DIV/0!	#DIV/0!	#DIV/0!	#DIV/0!	#DIV/0!	#DIV/0!	#DIV/0!
																#DIV/0!	#DIV/0!	#DIV/0!	#DIV/0!	#DIV/0!	#DIV/0!	#DIV/0!	#DIV/0!
																#DIV/0!	#DIV/0!	#DIV/0!	#DIV/0!	#DIV/0!	#DIV/0!	#DIV/0!	#DIV/0!
																#DIV/0!	#DIV/0!	#DIV/0!	#DIV/0!	#DIV/0!	#DIV/0!	#DIV/0!	#DIV/0!
																#DIV/0!	#DIV/0!	#DIV/0!	#DIV/0!	#DIV/0!	#DIV/0!	#DIV/0!	#DIV/0!
																#DIV/0!	#DIV/0!	#DIV/0!	#DIV/0!	#DIV/0!	#DIV/0!	#DIV/0!	#DIV/0!
																#DIV/0!	#DIV/0!	#DIV/0!	#DIV/0!	#DIV/0!	#DIV/0!	#DIV/0!	#DIV/0!
																#DIV/0!	#DIV/0!	#DIV/0!	#DIV/0!	#DIV/0!	#DIV/0!	#DIV/0!	#DIV/0!
																#DIV/0!	#DIV/0!	#DIV/0!	#DIV/0!	#DIV/0!	#DIV/0!	#DIV/0!	#DIV/0!
																#DIV/0!	#DIV/0!	#DIV/0!	#DIV/0!	#DIV/0!	#DIV/0!	#DIV/0!	#DIV/0!
																#DIV/0!	#DIV/0!	#DIV/0!	#DIV/0!	#DIV/0!	#DIV/0!	#DIV/0!	#DIV/0!
																#DIV/0!	#DIV/0!	#DIV/0!	#DIV/0!	#DIV/0!	#DIV/0!	#DIV/0!	#DIV/0!
																#DIV/0!	#DIV/0!	#DIV/0!	#DIV/0!	#DIV/0!	#DIV/0!	#DIV/0!	#DIV/0!
																#DIV/0!	#DIV/0!	#DIV/0!	#DIV/0!	#DIV/0!	#DIV/0!	#DIV/0!	#DIV/0!
																#DIV/0!	#DIV/0!	#DIV/0!	#DIV/0!	#DIV/0!	#DIV/0!	#DIV/0!	#DIV/0!
																#DIV/0!	#DIV/0!	#DIV/0!	#DIV/0!	#DIV/0!	#DIV/0!	#DIV/0!	#DIV/0!
																#DIV/0!	#DIV/0!	#DIV/0!	#DIV/0!	#DIV/0!	#DIV/0!	#DIV/0!	#DIV/0!
																#DIV/0!	#DIV/0!	#DIV/0!	#DIV/0!	#DIV/0!	#DIV/0!	#DIV/0!	#DIV/0!
																#DIV/0!	#DIV/0!	#DIV/0!	#DIV/0!	#DIV/0!	#DIV/0!	#DIV/0!	#DIV/0!
																#DIV/0!	#DIV/0!	#DIV/0!	#DIV/0!	#DIV/0!	#DIV/0!	#DIV/0!	#DIV/0!
																#DIV/0!	#DIV/0!	#DIV/0!	#DIV/0!	#DIV/0!	#DIV/0!	#DIV/0!	#DIV/0!
																#DIV/0!	#DIV/0!	#DIV/0!	#DIV/0!	#DIV/0!	#DIV/0!	#DIV/0!	#DIV/0!
																#DIV/0!	#DIV/0!	#DIV/0!	#DIV/0!	#DIV/0!	#DIV/0!	#DIV/0!	#DIV/0!
																#DIV/0!	#DIV/0!	#DIV/0!	#DIV/0!	#DIV/0!	#DIV/0!	#DIV/0!	#DIV/0!
																#DIV/0!	#DIV/0!	#DIV/0!	#DIV/0!	#DIV/0!	#DIV/0!	#DIV/0!	#DIV/0!
																#DIV/0!	#DIV/0!	#DIV/0!	#DIV/0!	#DIV/0!	#DIV/0!	#DIV/0!	#DIV/0!
																#DIV/0!	#DIV/0!	#DIV/0!	#DIV/0!	#DIV/0!	#DIV/0!	#DIV/0!	#DIV/0!
																#DIV/0!	#DIV/0!	#DIV/0!	#DIV/0!	#DIV/0!	#DIV/0!	#DIV/0!	#DIV/0!
																#DIV/0!	#DIV/0!	#DIV/0!	#DIV/0!	#DIV/0!	#DIV/0!	#DIV/0!	#DIV/0!
																#DIV/0!	#DIV/0!	#DIV/0!	#DIV/0!	#DIV/0!	#DIV/0!	#DIV/0!	#DIV/0!
																#DIV/0!	#DIV/0!	#DIV/0!	#DIV/0!	#DIV/0!	#DIV/0!	#DIV/0!	#DIV/0!
																#DIV/0!	#DIV/0!	#DIV/0!	#DIV/0!	#DIV/0!	#DIV/0!	#DIV/0!	#DIV/0!
																#DIV/0!	#DIV/0!	#DIV/0!	#DIV/0!	#DIV/0!	#DIV/0!	#DIV/0!	#DIV/0!
																#DIV/0!	#DIV/0!	#DIV/0!	#DIV/0!	#DIV/0!	#DIV/0!	#DIV/0!	#DIV/0!
																#DIV/0!	#DIV/0!	#DIV/0!	#DIV/0!	#DIV/0!	#DIV/0!	#DIV/0!	#DIV/0!
																#DIV/0!	#DIV/0!	#DIV/0!	#DIV/0!	#DIV/0!	#DIV/0!	#DIV/0!	#DIV/0!
																#DIV/0!	#DIV/0!	#DIV/0!	#DIV/0!	#DIV/0!	#DIV/0!	#DIV/0!	#DIV/0!
																#DIV/0!	#DIV/0!	#DIV/0!	#DIV/0!	#DIV/0!	#DIV/0!	#DIV/0!	#DIV/0!
																#DIV/0!	#DIV/0!	#DIV/0!	#DIV/0!	#DIV/0!	#DIV/0!	#DIV/0!	#DIV/0!
																#DIV/0!	#DIV/0!	#DIV/0!	#DIV/0!	#DIV/0!	#DIV/0!	#DIV/0!	#DIV/0!
																#DIV/0!	#DIV/0!	#DIV/0!	#DIV/0!	#DIV/0!	#DIV/0!	#DIV/0!	#DIV/0!
																#DIV/0!	#DIV/0!	#DIV/0!	#DIV/0!	#DIV/0!	#DIV/0!	#DIV/0!	#DIV/0!
																#DIV/0!	#DIV/0!	#DIV/0!	#DIV/0!	#DIV/0!	#DIV/0!	#DIV/0!	#DIV/0!
																#DIV/0!	#DIV/0!	#DIV/0!	#DIV/0!	#DIV/0!	#DIV/0!	#DIV/0!	#DIV/0!
																#DIV/0!	#DIV/0!	#DIV/0!	#DIV/0!	#DIV/0!	#DIV/0!	#DIV/0!	#DIV/0!
																#DIV/0!	#DIV/0!	#DIV/0!	#DIV/0!	#DIV/0!	#DIV/0!	#DIV/0!	#DIV/0!
																#DIV/0!	#DIV/0!	#DIV/0!	#DIV/0!	#DIV/0!	#DIV/0!	#DIV/0!	#DIV/0!
																#DIV/0!	#DIV/0!	#DIV/0!	#DIV/0!	#DIV/0!	#DIV/0!	#DIV/0!	#DIV/0!
																#DIV/0!	#DIV/0!	#DIV/0!	#DIV/0!	#DIV/0!	#DIV/0!	#DIV/0!	#DIV/0!
																#DIV/0!	#DIV/0!	#DIV/0!	#DIV/0!	#DIV/0!	#DIV/0!	#DIV/0!	#DIV/0!
																#DIV/0!	#DIV/0!	#DIV/0!	#DIV/0!	#DIV/0!	#DIV/0!	#DIV/0!	#DIV/0!
																#DIV/0!	#DIV/0!	#DIV/0!	#DIV/0!	#DIV/0!	#DIV/0!	#DIV/0!	#DIV/0!
																#DIV/0!	#DIV/0!	#DIV/0!	#DIV/0!	#DIV/0!	#DIV/0!	#DIV/0!	#DIV/0!
																#DIV/0!	#DIV/0!	#DIV/0!	#DIV/0!	#DIV/0!	#DIV/0!	#DIV/0!	#DIV/0!
																#DIV/0!	#DIV/0!	#DIV/0!	#DIV/0!	#DIV/0!	#DIV/0!	#DIV/0!	#DIV/0!
																#DIV/0!	#DIV/0!	#DIV/0!	#DIV/0!	#DIV/0!	#DIV/0!	#DIV/0!	#DIV/0!
																#DIV/0!	#DIV/0!	#DIV/0!	#DIV/0!	#DIV/0!	#DIV/0!	#DIV/0!	#DIV/0!
																#DIV/0!	#DIV/0!	#DIV/0!	#DIV/0!	#DIV/0!	#DIV/0!	#DIV/0!	#DIV/0!
																#DIV/0!	#DIV/0!	#DIV/0!	#DIV/0!	#DIV/0!	#DIV/0!	#DIV/0!	#DIV/0!
																#DIV/0!	#DIV/0!	#DIV/0!	#DIV/0!	#DIV/0!	#DIV/0!	#DIV/0!	#DIV/0!
																#DIV/0!	#DIV/0!	#DIV/0!	#DIV/0!	#DIV/0!	#DIV/0!	#DIV/0!	#DIV/0!
																#DIV/0!	#DIV/0!	#DIV/0!	#DIV/0!	#DIV/0!	#DIV/0!	#DIV/0!	#DIV/0!
																#DIV/0!	#DIV/0!	#DIV/0!	#DIV/0!	#DIV/0!	#DIV/0!	#DIV/0!	#DIV/0!
																#DIV/0!	#DIV/0!	#DIV/0!	#DIV/0!	#DIV/0!	#DIV/0!	#DIV/0!	#DIV/0!
																#DIV/0!	#DIV/0!	#DIV/0!	#DIV/0!	#DIV/0!	#DIV/0!	#DIV/0!	#DIV/0!
																#DIV/0!	#DIV/0!	#DIV/0!	#DIV/0!	#DIV/0!	#DIV/0!	#DIV/0!	#DIV/0!
																#DIV/0!	#DIV/0!	#DIV/0!	#DIV/0!	#DIV/0!	#DIV/0!	#DIV/0!	#DIV/0!
																#DIV/0!	#DIV/0!	#DIV/0!	#DIV/0!	#DIV/0!	#DIV/0!	#DIV/0!	#DIV/0!
																#DIV/0!	#DIV/0!	#DIV/0!	#DIV/0!	#DIV/0!	#DIV/0!	#DIV/0!	#DIV/0!
																#DIV/0!	#DIV/0!	#DIV/0!	#DIV/0!	#DIV/0!	#DIV/0!	#DIV/0!	#DIV/0!
																#DIV/0!	#DIV/0!	#DIV/0!	#DIV/0!	#DIV/0!	#DIV/0!	#DIV/0!	#DIV/0!
																#DIV/0!	#DIV/0!	#DIV/0!	#DIV/0!	#DIV/0!	#DIV/0!	#DIV/0!	#DIV/0!
																#DIV/0!	#DIV/0!	#DIV/0!	#DIV/0!	#DIV/0!	#DIV/0!	#DIV/0!	#DIV/0!
																#DIV/0!	#DIV/0!	#DIV/0!	#DIV/0!	#DIV/0!	#DIV/0!	#DIV/0!	#DIV/0!
																#DIV/0!	#DIV/0!	#DIV/0!	#DIV/0!	#DIV/0!	#DIV/0!	#DIV/0!	#DIV/0!
																#DIV/0!	#DIV/0!	#DIV/0!	#DIV/0!	#DIV/0!	#DIV/0!	#DIV/0!	#DIV/0!
																#DIV/0!	#DIV/0!	#DIV/0!	#DIV/0!	#DIV/0!	#DIV/0!	#DIV/0!	#DIV/0!
																#DIV/0!	#DIV/0!	#DIV/0!	#DIV/0!	#DIV/0!	#DIV/0!	#DIV/0!	#DIV/0!
																#DIV/0!	#DIV/0!	#DIV/0!	#DIV/0!	#DIV/0!	#DIV/0!	#DIV/0!	#DIV/0!
																#DIV/0!	#DIV/0!	#DIV/0!	#DIV/0!	#DIV/0!	#DIV/0!	#DIV/0!	#DIV/0!
																#DIV/0!	#DIV/0!	#DIV/0!	#DIV/0!	#DIV/0!	#DIV/0!	#DIV/0!	#DIV/0!
																#DIV/0!	#DIV/0!	#DIV/0!	#DIV/0!	#DIV/0!	#DIV/0!	#DIV/0!	#DIV/0!
																#DIV/0!	#DIV/0!	#DIV/0!	#DIV/0!	#DIV/0!	#DIV/0!	#DIV/0!	#DIV/0!
																#DIV/0!	#DIV/0!	#DIV/0!	#DIV/0!	#DIV/0!	#DIV/0!	#DIV/0!	#DIV/0!
																#DIV/0!	#DIV/0!	#DIV/0!	#DIV/0!	#DIV/0!	#DIV/0!	#DIV/0!	#DIV/0!
																#DIV/0!	#DIV/0!	#DIV/0!	#DIV/0!	#DIV/0!	#DIV/0!	#DIV/0!	#DIV/0!
																#DIV/0!	#DIV/0!	#DIV/0!	#DIV/0!	#DIV/0!	#DIV/0!	#DIV/0!	#DIV/0!
																#DIV/0!	#DIV/0!	#DIV/0!	#DIV/0!	#DIV/0!	#DIV/0!	#DIV/0!	#DIV/0!
																#DIV/0!	#DIV/0!	#DIV/0!	#DIV/0!	#DIV/0!	#DIV/0!	#DIV/0!	#DIV/0!
																#DIV/0!	#DIV/0!	#DIV/0!	#DIV/0!	#DIV/0!	#DIV/0!	#DIV/0!	#DIV/0!
																#DIV/0!	#DIV/0!	#DIV/0!	#DIV/0!	#DIV/0!	#DIV/0!	#DIV/0!	#DIV/0!
																#DIV/0!	#DIV/0!	#DIV/0!	#DIV/0!	#DIV/0!	#DIV/0!	#DIV/0!	#DIV/0!
																#DIV/0!	#DIV/0!	#DIV/0!	#DIV/0!	#DIV/0!	#DIV/0!	#DIV/0!	#DIV/0!
																#DIV/0!	#DIV/0!	#DIV/0!	#DIV/0!	#DIV/0!	#DIV/0!	#DIV/0!	#DIV/0!
																#DIV/0!	#DIV/0!	#DIV/0!	#DIV/0!	#DIV/0!	#DIV/0!	#DIV/0!	#DIV/0!
																#DIV/0!	#DIV/0!	#DIV/0!	#DIV/0!	#DIV/0!	#DIV/0!	#DIV/0!	#DIV/0!
																#DIV/0!	#DIV/0!	#DIV/0!	#DIV/0!	#DIV/0!	#DIV/0!	#DIV/0!	#DIV/0!
																#DIV/0!	#DIV/0!	#DIV/0!	#DIV/0!	#DIV/0!	#DIV/0!	#DIV/0!	#DIV/0!
																#DIV/0!	#DIV/0!	#DIV/0!	#DIV/0!	#DIV/0!	#DIV/0!	#DIV/0!	#DIV/0!
																#DIV/0!	#DIV/0!	#DIV/0!	#DIV/0!	#DIV/0!	#DIV/0!	#DIV/0!	#DIV/0!
																#DIV/0!	#DIV/0!	#DIV/0!	#DIV/0!	#DIV/0!	#DIV/0!	#DIV/0!	#DIV/0!
																#DIV/0!	#DIV/0!	#DIV/0!	#DIV/0!	#DIV/0!	#DIV/0!	#DIV/0!	#DIV/0!
																#DIV/0!	#DIV/0!	#DIV/0!	#DIV/0!	#DIV/0!	#DIV/0!	#DIV/0!	#DIV/0!
																#DIV/0!	#DIV/0!	#DIV/0!	#DIV/0!	#DIV/0!	#DIV/0!	#DIV/0!	#DIV/0!
																#DIV/0!	#DIV/0!	#DIV/0!	#DIV/0!	#DIV/0!	#DIV/0!	#DIV/0!	#DIV/0!
																#DIV/0!	#DIV/0!	#DIV/0!	#DIV/0!	#DIV/0!	#DIV/0!	#DIV/0!	#DIV/0!
																#DIV/0!	#DIV/0!	#DIV/0!	#DIV/0!	#DIV/0!	#DIV/0!	#DIV/0!	#DIV/0!
																#DIV/0!	#DIV/0!	#DIV/0!	#DIV/0!	#DIV/0!	#DIV/0!	#DIV/0!	#DIV/0!
																#DIV/0!	#DIV/0!	#DIV/0!	#DIV/0!	#DIV/0!	#DIV/0!	#DIV/0!	#DIV/0!
																#DIV/0!	#DIV/0!	#DIV/0!	#DIV/0!	#DIV/0!	#DIV/0!	#DIV/0!	#DIV/0!
																#DIV/0!	#DIV/0!	#DIV/0!	#DIV/0!	#DIV/0!	#DIV/0!	#DIV/0!	#DIV/0!
																#DIV/0!	#DIV/0!	#DIV/0!	#DIV/0!	#DIV/0!	#DIV/0!	#DIV/0!	#DIV/0!
																#DIV/0!	#DIV/0!	#DIV/0!	#DIV/0!	#DIV/0!	#DIV/0!	#DIV/0!	#DIV/0!
																#DIV/0!	#DIV/0!	#DIV/0!	#DIV/0!	#DIV/0!	#DIV/0!	#DIV/0!	#DIV/0!
																#DIV/0!	#DIV/0!	#DIV/0!	#DIV/0!	#DIV/0!	#DIV/0!	#DIV/0!	#DIV/0!
																#DIV/0!	#DIV/0!	#DIV/0!	#DIV/0!	#DIV/0!	#DIV/0!	#DIV/0!	#DIV/0!
																#DIV/0!	#DIV/0!	#DIV/0!	#DIV/0!	#DIV/0!	#DIV/0!	#DIV/0!	#DIV/0!
																#DIV/0!	#DIV/0!	#DIV/0!	#DIV/0!	#DIV/0!	#DIV/0!	#DIV/0!	#DIV/0!
																#DIV/0!	#DIV/0!	#DIV/0!	#DIV/0!	#DIV/0!	#DIV/0!	#DIV/0!	#DIV/0!
																#DIV/0!	#DIV/0!	#DIV/0!	#DIV/0!	#DIV/0!	#DIV/0!	#DIV/0!	#DIV/0!
																#DIV/0!	#DIV/0!	#DIV/0!	#DIV/0!	#DIV/0!	#DIV/0!	#DIV/0!	#DIV/0!
																#DIV/0!	#DIV/0!	#DIV/0!	#DIV/0!	#DIV/0!	#DIV/0!	#DIV/0!	#DIV/0!
																#DIV/0!	#DIV/0!	#DIV/0!	#DIV/0!	#DIV/0!	#DIV/0!	#DIV/0!	#DIV/0!
																#DIV/0!	#DIV/0!	#DIV/0!	#DIV/0!	#DIV/0!	#DIV/0!	#DIV/0!	#DIV/0!
																#DIV/0!	#DIV/0!	#DIV/0!	#DIV/0!	#DIV/0!	#DIV/0!	#DIV/0!	#DIV/0!
																#DIV/0!	#DIV/0!	#DIV/0!	#DIV/0!	#DIV/0!	#DIV/0!	#DIV/0!	#DIV/0!
																#DIV/0!	#DIV/0!	#DIV/0!	#DIV/0!	#DIV/0!	#DIV/0!	#DIV/0!	#DIV/0!
																#DIV/0!	#DIV/0!	#DIV/0!	#DIV/0!	#DIV/0!	#DIV/0!	#DIV/0!	#DIV/0!
																#DIV/0!	#DIV/0!	#DIV/0!	#DIV/0!	#DIV/0!	#DIV/0!	#DIV/0!	#DIV/0!
																#DIV/0!	#DIV/0!	#DIV/0!	#DIV/0!	#DIV/0!	#DIV/0!	#DIV/0!	#DIV/0!
[truncated: 63,740 more rows]

## Sheet: Reactomeoutput
Pathway identifier	Pathway name	#Entities found	#Entities total	Entities ratio	Entities pValue	Entities FDR	#Reactions found	#Reactions total	Reactions ratio	Species identifier	Species name	Submitted entities found	Mapped entities	Found reaction identifiers
[truncated: 1,287 more rows]

[truncated: 1 more sheets: ShinyGO]
