# Supplementary material for: Interkingdom signaling elicited by bacterial extracellular vesicles in human cystic fibrosis airway epithelium and neutrophils
Source: Front Cell Infect Microbiol. 2026 Mar 2;16:1695102. doi: 10.3389/fcimb.2026.1695102 (PMC12989543; doi:10.3389/fcimb.2026.1695102)
Supplement: Supplementary Table 4 — List S. aureus and P. aeruginosa EV proteins and top pathways in multi tab excel [file Table4.xlsx]

## Sheet: P aeruginosa EV proteins
Protein IDs	Fasta headers	Number of proteins	Peptides	Razor + unique peptides	Unique peptides	Peptides 230614kw_JCoppinger_PseudoOMV_CF_S1-B2_1_15064.d	Razor + unique peptides 230614kw_JCoppinger_PseudoOMV_CF_S1-B2_1_15064.d	Unique peptides 230614kw_JCoppinger_PseudoOMV_CF_S1-B2_1_15064.d	Sequence coverage [%]	Unique + razor sequence coverage [%]	Unique sequence coverage [%]	Mol. weight [kDa]	Sequence length	Sequence lengths	Q-value	Score	Sequence coverage 230614kw_JCoppinger_PseudoOMV_CF_S1-B2_1_15064.d [%]	Intensity	Intensity 230614kw_JCoppinger_PseudoOMV_CF_S1-B2_1_15064.d	MS/MS count	Only identified by site	Reverse	Potential contaminant	id	Peptide IDs	Peptide is razor	Mod. peptide IDs	Evidence IDs	MS/MS IDs	Best MS/MS	Oxidation (M) site IDs	Oxidation (M) site positions
Q9HZA6;A0A0H2ZC68	sp|Q9HZA6|FIMV_PSEAE Motility hub protein FimV OS=Pseudomonas aeruginosa (strain ATCC 15692 / DSM 22644 / CIP 104116 / JCM 14847 / LMG 12228 / 1C / PRS 101 / PAO1) OX=208964 GN=fimV PE=1 SV=1;sp|A0A0H2ZC68|FIMV_PSEAB Motility hub protein FimV OS=Pseudomona	2	10	10	10	10	10	10	19.7	19.7	19.7	96.928	919	919;924	0	260.64	19.7	2630600	2630600	10				0	655;767;874;1017;1123;1900;2685;3106;3562;3912	True;True;True;True;True;True;True;True;True;True	674;788;897;1040;1150;1950;2762;3190;3651;4012	975;1119;1256;1434;1601;2658;3733;4323;4948;5462	975;1119;1256;1434;1601;2658;3733;4323;4948;5462	975;1119;1256;1434;1601;2658;3733;4323;4948;5462
Q9HVS1;A0A0H2ZGN2	sp|Q9HVS1|DIPBP_PSEAE Dipeptide-binding protein OS=Pseudomonas aeruginosa (strain ATCC 15692 / DSM 22644 / CIP 104116 / JCM 14847 / LMG 12228 / 1C / PRS 101 / PAO1) OX=208964 GN=PA4500 PE=1 SV=1;sp|A0A0H2ZGN2|DPPA3_PSEAB Di/tripeptide-binding protein 3 OS=	2	1	1	1	1	1	1	5.1	5.1	5.1	59.674	533	533;533	0	11.576	5.1	80757	80757	1				1	3873	TRUE	3973	5413	5413	5413
P49988;A0A0H2ZGR9	sp|P49988|RP54_PSEAE RNA polymerase sigma-54 factor OS=Pseudomonas aeruginosa (strain ATCC 15692 / DSM 22644 / CIP 104116 / JCM 14847 / LMG 12228 / 1C / PRS 101 / PAO1) OX=208964 GN=rpoN PE=1 SV=2;sp|A0A0H2ZGR9|RP54_PSEAB RNA polymerase sigma-54 factor OS=	2	1	1	1	1	1	1	6.2	6.2	6.2	56.054	497	497;497	0.0014025	10.288	6.2	20367	20367	1				2	1280	TRUE	1307	1805	1805	1805
A0A0H2ZGV2	sp|A0A0H2ZGV2|DPPA1_PSEAB Di/tripeptide-binding protein 1 OS=Pseudomonas aeruginosa (strain UCBPP-PA14) OX=208963 GN=dppA1 PE=1 SV=1	1	1	1	1	1	1	1	3.4	3.4	3.4	60.108	537	537	0.0013405	7.7668	3.4	55671	55671	1				3	960	TRUE	983	1366	1366	1366
A0A0H2ZGW7	sp|A0A0H2ZGW7|DPPB_PSEAB Di/tripeptide transport system permease protein DppB OS=Pseudomonas aeruginosa (strain UCBPP-PA14) OX=208963 GN=dppB PE=1 SV=1	1	1	1	1	1	1	1	8.9	8.9	8.9	37.073	336	336	0	15.035	8.9	121220	121220	1				4	2272	TRUE	2326	3141	3141	3141
A0A0H2ZH52	sp|A0A0H2ZH52|DPPF_PSEAB Di/tripeptide transport ATP-binding protein DppF OS=Pseudomonas aeruginosa (strain UCBPP-PA14) OX=208963 GN=dppF PE=1 SV=1	1	1	1	1	1	1	1	5.3	5.3	5.3	36.362	323	323	0.0013514	7.9528	5.3	92035	92035	1				5	1789	TRUE	1836	2501	2501	2501
A0A0H2ZI72	sp|A0A0H2ZI72|DPPA5_PSEAB Probable di/tripeptide-binding protein 5 OS=Pseudomonas aeruginosa (strain UCBPP-PA14) OX=208963 GN=dppA5 PE=1 SV=1	1	2	2	2	2	2	2	5.9	5.9	5.9	57.892	526	526	0	19.731	5.9	215130	215130	2				6	1247;2926	True;True	1273;3009	1761;4084	1761;4084	1761;4084
A0A0H2ZJC1	sp|A0A0H2ZJC1|SUTA_PSEAB Transcriptional regulator SutA OS=Pseudomonas aeruginosa (strain UCBPP-PA14) OX=208963 GN=sutA PE=1 SV=1	1	2	2	2	2	2	2	31.4	31.4	31.4	11.198	105	105	0	14.581	31.4	581790	581790	2				7	49;3886	True;True	50;3986	71;5430	71;5430	71;5430
Q9HT84;A0A0H2ZJS2	sp|Q9HT84|DGCP_PSEAE Diguanylate cyclase DgcP OS=Pseudomonas aeruginosa (strain ATCC 15692 / DSM 22644 / CIP 104116 / JCM 14847 / LMG 12228 / 1C / PRS 101 / PAO1) OX=208964 GN=dgcP PE=1 SV=1;sp|A0A0H2ZJS2|DGCP_PSEAB Diguanylate cyclase DgcP OS=Pseudomonas	2	4	4	4	4	4	4	8.9	8.9	8.9	73.998	671	671;671	0	59.208	8.9	191630	191630	4				8	572;573;961;2214	True;True;True;True	588;589;984;2266	874;875;1367;3061	874;875;1367;3061	874;875;1367;3061
A4XPA4	sp|A4XPA4|PYRB_PSEMY Aspartate carbamoyltransferase OS=Pseudomonas mendocina (strain ymp) OX=399739 GN=pyrB PE=3 SV=1	1	2	2	2	2	2	2	4.8	4.8	4.8	36.609	335	335	0	23.989	4.8	422350	422350	3				9	2139;2839	True;True	2192;2922	2973;2974;3965	2973;2974;3965	2974;3965
Q9HUM0;Q02F74;B7V207;B3EWP0;A6VD57;A4XPY7	sp|Q9HUM0|HFQ_PSEAE RNA-binding protein Hfq OS=Pseudomonas aeruginosa (strain ATCC 15692 / DSM 22644 / CIP 104116 / JCM 14847 / LMG 12228 / 1C / PRS 101 / PAO1) OX=208964 GN=hfq PE=1 SV=1;sp|Q02F74|HFQ_PSEAB RNA-binding protein Hfq OS=Pseudomonas aeruginos	6	1	1	1	1	1	1	19.5	19.5	19.5	9.1034	82	82;82;82;82;82;86	0	16.235	19.5	69879	69879	2				11	3222	TRUE	3308	4498;4499	4498;4499	4498
Q9HVW8;Q02GZ2;B7UZY8;A6VBC2;A4XQN5	sp|Q9HVW8|HIS1_PSEAE ATP phosphoribosyltransferase OS=Pseudomonas aeruginosa (strain ATCC 15692 / DSM 22644 / CIP 104116 / JCM 14847 / LMG 12228 / 1C / PRS 101 / PAO1) OX=208964 GN=hisG PE=3 SV=1;sp|Q02GZ2|HIS1_PSEAB ATP phosphoribosyltransferase OS=Pseudo	5	3	3	3	3	3	3	24.6	24.6	24.6	22.844	211	211;211;211;211;211	0	24.944	24.6	217510	217510	3				13	323;399;2554	True;True;True	337;415;2618	544;653;3524	544;653;3524	544;653;3524
P13981	sp|P13981 |ARCA_PSEAE Arginine deiminase OS=Pseudomonas aerugonosa ( (strain ATCC 15692) OX=399739 GN=arcA PE=3 SV=1	1	5	3	3	5	3	3	13.2	4.6	4.6	45.964	416	416	0	33.588	13.2	3126000	3126000	5				15	29;962;1298;1299;1454	False;False;True;True;True	29;985;1325;1326;1327;1490	37;1368;1826;1827;1828;1829;2044	37;1368;1826;1827;1828;1829;2044	37;1368;1826;1827;2044	1	405
Q02NB1;P65116;A6V4G7;A4XUY2	sp|Q02NB1|IF1_PSEAB Translation initiation factor IF-1 OS=Pseudomonas aeruginosa (strain UCBPP-PA14) OX=208963 GN=infA PE=3 SV=1;sp|P65116|IF1_PSEAE Translation initiation factor IF-1 OS=Pseudomonas aeruginosa (strain ATCC 15692 / DSM 22644 / CIP 104116 /	4	2	2	2	2	2	2	52.8	52.8	52.8	8.3025	72	72;72;72;72	0	50.133	52.8	363180	363180	3				21	3221;3684	True;True	3307;3779	4497;5127;5128	4497;5127;5128	4497;5127
Q02I65;O69078;B7UY29;A4XWE0	sp|Q02I65|CSRA_PSEAB Translational regulator CsrA OS=Pseudomonas aeruginosa (strain UCBPP-PA14) OX=208963 GN=csrA PE=3 SV=1;sp|O69078|CSRA_PSEAE Translational regulator CsrA OS=Pseudomonas aeruginosa (strain ATCC 15692 / DSM 22644 / CIP 104116 / JCM 14847	4	2	2	2	2	2	2	31.1	31.1	31.1	6.9089	61	61;61;61;61	0	15.525	31.1	84809	84809	2				25	991;1806	True;True	1014;1853	1403;2523	1403;2523	1403;2523
Q9X6P4;Q02RB6;B7V7U4;A6V1E4;A4XWS9	sp|Q9X6P4|LPXA_PSEAE Acyl-[acyl-carrier-protein]--UDP-N-acetylglucosamine O-acyltransferase OS=Pseudomonas aeruginosa (strain ATCC 15692 / DSM 22644 / CIP 104116 / JCM 14847 / LMG 12228 / 1C / PRS 101 / PAO1) OX=208964 GN=lpxA PE=3 SV=1;sp|Q02RB6|LPXA_PSEA	5	1	1	1	1	1	1	5.8	5.8	5.8	28.009	258	258;258;258;258;258	0.0013333	7.7023	5.8	51289	51289	1				26	1964	TRUE	2016	2757	2757	2757
A4XWU3;Q9Z9H0;Q02RD0;B7V7F5;A6V1D0	sp|A4XWU3|GLND_PSEMY Bifunctional uridylyltransferase/uridylyl-removing enzyme OS=Pseudomonas mendocina (strain ymp) OX=399739 GN=glnD PE=3 SV=1;sp|Q9Z9H0|GLND_PSEAE Bifunctional uridylyltransferase/uridylyl-removing enzyme OS=Pseudomonas aeruginosa (strai	5	1	1	1	1	1	1	1.4	1.4	1.4	102.89	899	899;900;900;900;900	0.0025806	6.3613	1.4	34383	34383	1				27	600	TRUE	616	906	906	906
Q9HWX1;Q02SM4;B7V7Q1;A4XZ39	sp|Q9HWX1|NRDR_PSEAE Transcriptional repressor NrdR OS=Pseudomonas aeruginosa (strain ATCC 15692 / DSM 22644 / CIP 104116 / JCM 14847 / LMG 12228 / 1C / PRS 101 / PAO1) OX=208964 GN=nrdR PE=3 SV=1;sp|Q02SM4|NRDR_PSEAB Transcriptional repressor NrdR OS=Pseu	4	1	1	1	1	1	1	8.4	8.4	8.4	17.925	154	154;154;154;155	0.0062735	5.9337	8.4	153600	153600	1				29	1136	TRUE	1163	1617	1617	1617
Q9HWF0;Q02T65;B7V659;A6UZK3;A4XZ75	sp|Q9HWF0|RL6_PSEAE 50S ribosomal protein L6 OS=Pseudomonas aeruginosa (strain ATCC 15692 / DSM 22644 / CIP 104116 / JCM 14847 / LMG 12228 / 1C / PRS 101 / PAO1) OX=208964 GN=rplF PE=1 SV=1;sp|Q02T65|RL6_PSEAB 50S ribosomal protein L6 OS=Pseudomonas aerugi	5	1	1	1	1	1	1	6.2	6.2	6.2	19.099	177	177;177;177;177;177	0.0072816	5.5854	6.2	59115	59115	1				30	2983	TRUE	3066	4162	4162	4162
Q9HWE5;Q02T70;B7V654;A4XZ80;A6UZJ8	sp|Q9HWE5|RL14_PSEAE 50S ribosomal protein L14 OS=Pseudomonas aeruginosa (strain ATCC 15692 / DSM 22644 / CIP 104116 / JCM 14847 / LMG 12228 / 1C / PRS 101 / PAO1) OX=208964 GN=rplN PE=1 SV=1;sp|Q02T70|RL14_PSEAB 50S ribosomal protein L14 OS=Pseudomonas ae	5	3	3	3	3	3	3	23.8	23.8	23.8	13.412	122	122;122;122;122;122	0	125.06	23.8	3110900	3110900	6				31	1043;1912;2605	True;True;True	1068;1962;1963;2672;2673	1479;2676;2677;3607;3608;3609	1479;2676;2677;3607;3608;3609	1479;2676;3607	2	7
Q9HWE0;Q02T75;B7V649;A6UZJ3;A4XZ85	sp|Q9HWE0|RL22_PSEAE 50S ribosomal protein L22 OS=Pseudomonas aeruginosa (strain ATCC 15692 / DSM 22644 / CIP 104116 / JCM 14847 / LMG 12228 / 1C / PRS 101 / PAO1) OX=208964 GN=rplV PE=3 SV=1;sp|Q02T75|RL22_PSEAB 50S ribosomal protein L22 OS=Pseudomonas ae	5	5	5	5	5	5	5	41.8	41.8	41.8	11.911	110	110;110;110;110;110	0	138.87	41.8	2453200	2453200	6				32	1967;2094;3116;3788;3789	True;True;True;True;True	2019;2147;3202;3884;3885	2760;2916;2917;4342;5284;5285	2760;2916;2917;4342;5284;5285	2760;2916;4342;5284;5285
Q9HWD9;Q02T76;B7V648;A6UZJ2;A4XZ86	sp|Q9HWD9|RS19_PSEAE 30S ribosomal protein S19 OS=Pseudomonas aeruginosa (strain ATCC 15692 / DSM 22644 / CIP 104116 / JCM 14847 / LMG 12228 / 1C / PRS 101 / PAO1) OX=208964 GN=rpsS PE=1 SV=1;sp|Q02T76|RS19_PSEAB 30S ribosomal protein S19 OS=Pseudomonas ae	5	4	4	4	4	4	4	29.7	29.7	29.7	10.357	91	91;91;91;91;91	0	85.285	29.7	3313400	3313400	6				33	1421;1422;2012;2946	True;True;True;True	1455;1456;2064;3029	1995;1996;1997;1998;2817;4111	1995;1996;1997;1998;2817;4111	1995;1998;2817;4111
A4XZ92	sp|A4XZ92|EFTU_PSEMY Elongation factor Tu OS=Pseudomonas mendocina (strain ymp) OX=399739 GN=tuf PE=3 SV=1	1	13	2	2	13	2	2	37.5	6	6	43.588	397	397	0	12.961	37.5	1062400	1062400	6				34	88;861;1451;1452;1677;1696;2751;2772;2849;2857;2859;2860;3563	False;False;False;False;False;False;False;False;True;False;False;True;False	90;91;92;884;1487;1488;1720;1739;2829;2851;2932;2940;2942;2943;3652	129;130;131;132;133;134;135;136;137;138;1240;1241;2039;2040;2041;2342;2371;2372;2373;2374;2375;3830;3831;3832;3833;3834;3862;3863;3864;3865;3866;3867;3868;3869;3870;3871;3872;3873;3874;3875;3876;3877;3878;3977;3988;3989;3992;3993;3994;3995;3996;3997;3998;3999;4000;4001;4949;4950	129;130;131;132;133;134;135;136;137;138;1240;1241;2039;2040;2041;2342;2371;2372;2373;2374;2375;3830;3831;3832;3833;3834;3862;3863;3864;3865;3866;3867;3868;3869;3870;3871;3872;3873;3874;3875;3876;3877;3878;3977;3988;3989;3992;3993;3994;3995;3996;3997;3998;3999;4000;4001;4949;4950	132;1240;2039;2040;2342;2371;3834;3862;3977;3988;3996;3997;4950	3;4	140;152
Q9HWC7;Q02T89;B7V635;A6UZH9;A4XZ99	sp|Q9HWC7|RL10_PSEAE 50S ribosomal protein L10 OS=Pseudomonas aeruginosa (strain ATCC 15692 / DSM 22644 / CIP 104116 / JCM 14847 / LMG 12228 / 1C / PRS 101 / PAO1) OX=208964 GN=rplJ PE=1 SV=1;sp|Q02T89|RL10_PSEAB 50S ribosomal protein L10 OS=Pseudomonas ae	5	6	6	6	6	6	6	38.6	38.6	38.6	17.634	166	166;166;166;166;166	0	291.98	38.6	7665700	7665700	9				35	425;426;1432;1439;1522;1974	True;True;True;True;True;True	439;440;1468;1475;1560;2026	683;684;685;686;2015;2016;2026;2128;2771	683;684;685;686;2015;2016;2026;2128;2771	684;685;2016;2026;2128;2771
Q9I5V8;Q02TI4;B7V4G5;A6UZ82;A4XZK7	sp|Q9I5V8|RS21_PSEAE 30S ribosomal protein S21 OS=Pseudomonas aeruginosa (strain ATCC 15692 / DSM 22644 / CIP 104116 / JCM 14847 / LMG 12228 / 1C / PRS 101 / PAO1) OX=208964 GN=rpsU PE=1 SV=3;sp|Q02TI4|RS21_PSEAB 30S ribosomal protein S21 OS=Pseudomonas ae	5	4	4	4	4	4	4	35.2	35.2	35.2	8.4848	71	71;71;71;71;71	0	64.66	35.2	3192900	3192900	5				38	822;933;3304;3768	True;True;True;True	843;956;3390;3864	1185;1327;1328;4608;5253	1185;1327;1328;4608;5253	1185;1328;4608;5253
A4Y0M0;Q9HTM1;Q02E25;B7V5M8;A6VEE4	sp|A4Y0M0|RPOZ_PSEMY DNA-directed RNA polymerase subunit omega OS=Pseudomonas mendocina (strain ymp) OX=399739 GN=rpoZ PE=3 SV=1;sp|Q9HTM1|RPOZ_PSEAE DNA-directed RNA polymerase subunit omega OS=Pseudomonas aeruginosa (strain ATCC 15692 / DSM 22644 / CIP 1	5	3	3	3	3	3	3	41.4	41.4	41.4	9.7338	87	87;88;88;88;88	0	33.097	41.4	1360600	1360600	5				39	3638;3934;3935	True;True;True	3731;4034;4035	5055;5489;5490;5491;5492	5055;5489;5490;5491;5492	5055;5489;5490
A4Y186	sp|A4Y186|ATPE_PSEMY ATP synthase epsilon chain OS=Pseudomonas mendocina (strain ymp) OX=399739 GN=atpC PE=3 SV=1	1	1	1	1	1	1	1	9.7	9.7	9.7	15.322	144	144	0.0061728	5.6809	9.7	233310	233310	1				40	144	TRUE	151	228	228	228
A4Y189	sp|A4Y189|ATPA_PSEMY ATP synthase subunit alpha OS=Pseudomonas mendocina (strain ymp) OX=399739 GN=atpA PE=3 SV=1	1	12	2	2	12	2	2	22.4	3.1	3.1	55.349	514	514	0	15.658	22.4	384630	384630	2				41	703;782;894;895;1231;1844;1870;2084;2661;2721;3003;3349	False;False;False;False;True;False;True;False;False;False;False;False	724;803;917;918;1257;1892;1920;2137;2733;2734;2799;3087;3435	1035;1137;1278;1279;1740;2578;2619;2906;3689;3690;3793;4187;4660	1035;1137;1278;1279;1740;2578;2619;2906;3689;3690;3793;4187;4660	1035;1137;1278;1279;1740;2578;2619;2906;3689;3793;4187;4660	5	1
Q9HT07;Q02DE1;A6VF44;A4Y199	sp|Q9HT07|MNME_PSEAE tRNA modification GTPase MnmE OS=Pseudomonas aeruginosa (strain ATCC 15692 / DSM 22644 / CIP 104116 / JCM 14847 / LMG 12228 / 1C / PRS 101 / PAO1) OX=208964 GN=mnmE PE=3 SV=1;sp|Q02DE1|MNME_PSEAB tRNA modification GTPase MnmE OS=Pseudo	4	1	1	1	1	1	1	3.3	3.3	3.3	48.744	455	455;455;455;455	0.001368	8.5315	3.3	83180	83180	1				42	589	TRUE	605	892	892	892
Q02V57;P43898;B7V0Q9;A6UX86	sp|Q02V57|HEM6_PSEAB Oxygen-dependent coproporphyrinogen-III oxidase OS=Pseudomonas aeruginosa (strain UCBPP-PA14) OX=208963 GN=hemF PE=3 SV=1;sp|P43898|HEM6_PSEAE Oxygen-dependent coproporphyrinogen-III oxidase OS=Pseudomonas aeruginosa (strain ATCC 15692	4	1	1	1	1	1	1	5.2	5.2	5.2	34.806	305	305;305;305;305	0.0013495	7.9522	5.2	177450	177450	1				43	213	TRUE	223	350	350	350
Q9I6Y4;Q02UT0;B7V265;A6UXT7	sp|Q9I6Y4|ADE_PSEAE Adenine deaminase OS=Pseudomonas aeruginosa (strain ATCC 15692 / DSM 22644 / CIP 104116 / JCM 14847 / LMG 12228 / 1C / PRS 101 / PAO1) OX=208964 GN=PA0148 PE=1 SV=1;sp|Q02UT0|ADE_PSEAB Adenine deaminase OS=Pseudomonas aeruginosa (strain	4	3	3	3	3	3	3	21.8	21.8	21.8	36.163	316	316;316;316;316	0	19.966	21.8	256110	256110	3				44	2159;2301;3936	True;True;True	2212;2355;4036	2996;3179;5493	2996;3179;5493	2996;3179;5493
Q02U23;P57714;A6UYJ9;B7V3X6	sp|Q02U23|METXS_PSEAB Homoserine O-succinyltransferase OS=Pseudomonas aeruginosa (strain UCBPP-PA14) OX=208963 GN=metXS PE=3 SV=1;sp|P57714|METXS_PSEAE Homoserine O-succinyltransferase OS=Pseudomonas aeruginosa (strain ATCC 15692 / DSM 22644 / CIP 104116 /	4	5	5	5	5	5	5	27.7	27.7	27.7	41.834	379	379;379;379;379	0	58.089	27.7	461610	461610	6				45	254;2387;2882;2902;3982	True;True;True;True;True	266;2446;2965;2985;4083	418;3312;4031;4058;5550;5551	418;3312;4031;4058;5550;5551	418;3312;4031;4058;5550
Q59653;Q02U10;B7V3Y9;A6UYL2	sp|Q59653|PYRB_PSEAE Aspartate carbamoyltransferase OS=Pseudomonas aeruginosa (strain ATCC 15692 / DSM 22644 / CIP 104116 / JCM 14847 / LMG 12228 / 1C / PRS 101 / PAO1) OX=208964 GN=pyrB PE=3 SV=2;sp|Q02U10|PYRB_PSEAB Aspartate carbamoyltransferase OS=Pseu	4	1	1	1	1	1	1	5.4	5.4	5.4	36.629	334	334;334;334;334	0	31.327	5.4	271330	271330	1				46	1408	TRUE	1442	1978	1978	1978
Q9I5Z0;Q02TL9;B7V4D3;A6UZ09;A4XPF8	sp|Q9I5Z0|METK_PSEAE S-adenosylmethionine synthase OS=Pseudomonas aeruginosa (strain ATCC 15692 / DSM 22644 / CIP 104116 / JCM 14847 / LMG 12228 / 1C / PRS 101 / PAO1) OX=208964 GN=metK PE=3 SV=1;sp|Q02TL9|METK_PSEAB S-adenosylmethionine synthase OS=Pseudo	5	12	12	12	12	12	12	40.9	40.9	40.9	42.709	396	396;396;396;396;396	0	225.4	40.9	3995000	3995000	20				47	720;858;1584;1585;1705;2621;3023;3151;3152;3173;3954;3955	True;True;True;True;True;True;True;True;True;True;True;True	741;881;1625;1626;1748;2691;3107;3237;3238;3259;4055;4056	1053;1054;1235;2217;2218;2219;2397;2398;3632;3633;4209;4410;4411;4412;4438;4439;4440;5515;5516;5517	1053;1054;1235;2217;2218;2219;2397;2398;3632;3633;4209;4410;4411;4412;4438;4439;4440;5515;5516;5517	1053;1235;2217;2219;2398;3632;4209;4410;4412;4438;5515;5516
Q9I5V7;Q02TI3;B7V4G6;A6UZ83	sp|Q9I5V7|TSAD_PSEAE tRNA N6-adenosine threonylcarbamoyltransferase OS=Pseudomonas aeruginosa (strain ATCC 15692 / DSM 22644 / CIP 104116 / JCM 14847 / LMG 12228 / 1C / PRS 101 / PAO1) OX=208964 GN=tsaD PE=3 SV=1;sp|Q02TI3|TSAD_PSEAB tRNA N6-adenosine thre	4	1	1	1	1	1	1	5.9	5.9	5.9	36.561	341	341;341;341;341	0.0062657	5.9164	5.9	3075.6	3075.6	1				48	3795	TRUE	3891	5293	5293	5293
Q9I5U6;Q02TH2;B7V4H7;A6UZ95	sp|Q9I5U6|APAG_PSEAE Protein ApaG OS=Pseudomonas aeruginosa (strain ATCC 15692 / DSM 22644 / CIP 104116 / JCM 14847 / LMG 12228 / 1C / PRS 101 / PAO1) OX=208964 GN=apaG PE=3 SV=1;sp|Q02TH2|APAG_PSEAB Protein ApaG OS=Pseudomonas aeruginosa (strain UCBPP-PA1	4	2	2	2	2	2	2	31.7	31.7	31.7	13.622	126	126;126;126;126	0	25.399	31.7	183620	183620	2				49	1203;4115	True;True	1230;4217	1703;5723	1703;5723	1703;5723
Q02TB6;P20574;B7V608;A6UZF1	sp|Q02TB6|TRPD_PSEAB Anthranilate phosphoribosyltransferase OS=Pseudomonas aeruginosa (strain UCBPP-PA14) OX=208963 GN=trpD PE=3 SV=1;sp|P20574|TRPD_PSEAE Anthranilate phosphoribosyltransferase OS=Pseudomonas aeruginosa (strain ATCC 15692 / DSM 22644 / CIP	4	4	4	4	4	4	4	12.6	12.6	12.6	37.383	349	349;349;349;349	0	45.089	12.6	215390	215390	4				50	579;580;1663;1664	True;True;True;True	595;596;1704;1705	882;883;2319;2320	882;883;2319;2320	882;883;2319;2320
Q02TB5;P20577;B7V609;A6UZF2	sp|Q02TB5|TRPC_PSEAB Indole-3-glycerol phosphate synthase OS=Pseudomonas aeruginosa (strain UCBPP-PA14) OX=208963 GN=trpC PE=3 SV=1;sp|P20577|TRPC_PSEAE Indole-3-glycerol phosphate synthase OS=Pseudomonas aeruginosa (strain ATCC 15692 / DSM 22644 / CIP 104	4	1	1	1	1	1	1	4	4	4	30.319	278	278;278;278;278	0.0073439	5.6403	4	29753	29753	1				51	1992	TRUE	2044	2795	2795	2795
A6UZG3;A4XZB4	sp|A6UZG3|ARGC_PSEA7 N-acetyl-gamma-glutamyl-phosphate reductase OS=Pseudomonas aeruginosa (strain PA7) OX=381754 GN=argC PE=3 SV=1	2	6	1	1	6	1	1	34.6	5.5	5.5	36.769	344	344;344	0	32.594	34.6	336920	336920	1				52	389;1214;1727;2242;3348;3740	True;False;False;False;False;False	405;1240;1773;2295;3434;3836	641;1717;2425;2426;3097;3098;3099;4658;4659;5217	641;1717;2425;2426;3097;3098;3099;4658;4659;5217	641;1717;2426;3097;4659;5217	6	202
Q02T82;P09591;A6UZH4	sp|Q02T82|EFTU_PSEAB Elongation factor Tu OS=Pseudomonas aeruginosa (strain UCBPP-PA14) OX=208963 GN=tuf1 PE=1 SV=1;sp|P09591|EFTU_PSEAE Elongation factor Tu OS=Pseudomonas aeruginosa (strain ATCC 15692 / DSM 22644 / CIP 104116 / JCM 14847 / LMG 12228 / 1C	3	24	24	13	24	24	13	75.1	75.1	43.6	43.369	397	397;397;397	0	323.31	75.1	NaN	NaN	102				53	88;151;211;544;658;659;861;1050;1051;1354;1451;1452;1677;1696;2530;2680;2751;2772;2857;2859;3563;3565;3569;3885	True;True;True;True;True;True;True;True;True;True;True;True;True;True;True;True;True;True;True;True;True;True;True;True	90;91;92;158;220;221;559;677;678;884;1075;1076;1383;1487;1488;1720;1739;2594;2755;2756;2829;2851;2940;2942;3652;3654;3655;3656;3660;3985	129;130;131;132;133;134;135;136;137;138;246;247;248;249;250;251;252;253;254;255;345;346;347;348;838;839;979;980;981;1240;1241;1488;1489;1490;1902;1903;1904;1905;1906;1907;1908;2039;2040;2041;2342;2371;2372;2373;2374;2375;3499;3719;3720;3721;3722;3723;3724;3725;3830;3831;3832;3833;3834;3862;3863;3864;3865;3866;3867;3868;3869;3870;3871;3872;3873;3874;3875;3876;3877;3878;3988;3989;3992;3993;3994;399…	129;130;131;132;133;134;135;136;137;138;246;247;248;249;250;251;252;253;254;255;345;346;347;348;838;839;979;980;981;1240;1241;1488;1489;1490;1902;1903;1904;1905;1906;1907;1908;2039;2040;2041;2342;2371;2372;2373;2374;2375;3499;3719;3720;3721;3722;3723;3724;3725;3830;3831;3832;3833;3834;3862;3863;3864;3865;3866;3867;3868;3869;3870;3871;3872;3873;3874;3875;3876;3877;3878;3988;3989;3992;3993;3994;399…	132;252;347;838;980;981;1240;1488;1489;1904;2039;2040;2342;2371;3499;3720;3834;3862;3988;3996;4950;4956;4966;5429	3;4;7;8;9;10	140;152;216;353;355;362
Q9HWC5;Q02T91;B7V633;A6UZH7;A4XZA1	sp|Q9HWC5|RL11_PSEAE 50S ribosomal protein L11 OS=Pseudomonas aeruginosa (strain ATCC 15692 / DSM 22644 / CIP 104116 / JCM 14847 / LMG 12228 / 1C / PRS 101 / PAO1) OX=208964 GN=rplK PE=1 SV=1;sp|Q02T91|RL11_PSEAB 50S ribosomal protein L11 OS=Pseudomonas ae	5	4	4	4	4	4	4	39.9	39.9	39.9	14.907	143	143;143;143;143;143	0	120.27	39.9	4014500	4014500	5				54	16;368;2893;3541	True;True;True;True	16;382;2976;3629	21;612;4046;4919;4920	21;612;4046;4919;4920	21;612;4046;4920
Q9HWC6;Q02T90;B7V634;A6UZH8	sp|Q9HWC6|RL1_PSEAE 50S ribosomal protein L1 OS=Pseudomonas aeruginosa (strain ATCC 15692 / DSM 22644 / CIP 104116 / JCM 14847 / LMG 12228 / 1C / PRS 101 / PAO1) OX=208964 GN=rplA PE=3 SV=1;sp|Q02T90|RL1_PSEAB 50S ribosomal protein L1 OS=Pseudomonas aerugi	4	9	9	8	9	9	8	40.7	40.7	37.7	24.234	231	231;231;231;231	0	246.38	40.7	9326400	9326400	15				55	1291;2080;2451;2452;3417;3631;3632;3736;3956	True;True;True;True;True;True;True;True;True	1318;2133;2513;2514;3503;3723;3724;3725;3832;4057	1818;1819;2902;3391;3392;3393;3394;4749;4750;5045;5046;5047;5048;5212;5518	1818;1819;2902;3391;3392;3393;3394;4749;4750;5045;5046;5047;5048;5212;5518	1819;2902;3391;3394;4749;5045;5047;5212;5518	11	97
Q9HWC8;Q02T88;B7V636;A6UZI0	sp|Q9HWC8|RL7_PSEAE 50S ribosomal protein L7/L12 OS=Pseudomonas aeruginosa (strain ATCC 15692 / DSM 22644 / CIP 104116 / JCM 14847 / LMG 12228 / 1C / PRS 101 / PAO1) OX=208964 GN=rplL PE=3 SV=1;sp|Q02T88|RL7_PSEAB 50S ribosomal protein L7/L12 OS=Pseudomona	4	5	5	5	5	5	5	67.2	67.2	67.2	12.479	122	122;122;122;122	0	201.17	67.2	4792200	4792200	23				56	286;827;828;1082;1975	True;True;True;True;True	298;299;848;849;1108;2027	457;458;459;460;461;1190;1191;1192;1193;1532;1533;1534;1535;1536;1537;1538;1539;1540;1541;1542;1543;1544;2772	457;458;459;460;461;1190;1191;1192;1193;1532;1533;1534;1535;1536;1537;1538;1539;1540;1541;1542;1543;1544;2772	458;1190;1193;1538;2772	12;13	15;18
Q9HWD0;Q02T85;B7V639;A6UZI3;A4XZ95	sp|Q9HWD0|RS12_PSEAE 30S ribosomal protein S12 OS=Pseudomonas aeruginosa (strain ATCC 15692 / DSM 22644 / CIP 104116 / JCM 14847 / LMG 12228 / 1C / PRS 101 / PAO1) OX=208964 GN=rpsL PE=1 SV=1;sp|Q02T85|RS12_PSEAB 30S ribosomal protein S12 OS=Pseudomonas ae	5	4	4	4	4	4	4	43.9	43.9	43.9	13.799	123	123;123;123;123;123	0	50.276	43.9	1861300	1861300	12				57	1470;2509;2677;3128	True;True;True;True	1506;2572;2752;3214	2061;3465;3466;3467;3468;3469;3470;3471;3472;3473;3716;4360	2061;3465;3466;3467;3468;3469;3470;3471;3472;3473;3716;4360	2061;3472;3716;4360
Q9HWD1;Q02T84;B7V640;A6UZI4;A4XZ94	sp|Q9HWD1|RS7_PSEAE 30S ribosomal protein S7 OS=Pseudomonas aeruginosa (strain ATCC 15692 / DSM 22644 / CIP 104116 / JCM 14847 / LMG 12228 / 1C / PRS 101 / PAO1) OX=208964 GN=rpsG PE=1 SV=1;sp|Q02T84|RS7_PSEAB 30S ribosomal protein S7 OS=Pseudomonas aerugi	5	5	5	5	5	5	5	25	25	25	17.504	156	156;156;156;156;156	0	34.283	25	2850300	2850300	7				58	1119;1359;3726;3727;3728	True;True;True;True;True	1146;1388;3822;3823;3824	1595;1596;1914;5197;5198;5199;5200	1595;1596;1914;5197;5198;5199;5200	1596;1914;5197;5199;5200
Q9HWD4;Q02T81;B7V643;A6UZI7;A4XZ91	sp|Q9HWD4|RS10_PSEAE 30S ribosomal protein S10 OS=Pseudomonas aeruginosa (strain ATCC 15692 / DSM 22644 / CIP 104116 / JCM 14847 / LMG 12228 / 1C / PRS 101 / PAO1) OX=208964 GN=rpsJ PE=1 SV=1;sp|Q02T81|RS10_PSEAB 30S ribosomal protein S10 OS=Pseudomonas ae	5	4	4	4	4	4	4	34	34	34	11.766	103	103;103;103;103;103	0	157.25	34	2813300	2813300	4				59	1174;1424;2303;2304	True;True;True;True	1201;1458;2357;2358	1667;2000;3181;3182	1667;2000;3181;3182	1667;2000;3181;3182
Q9HWD5;Q02T80;B7V644;A6UZI8;A4XZ90	sp|Q9HWD5|RL3_PSEAE 50S ribosomal protein L3 OS=Pseudomonas aeruginosa (strain ATCC 15692 / DSM 22644 / CIP 104116 / JCM 14847 / LMG 12228 / 1C / PRS 101 / PAO1) OX=208964 GN=rplC PE=1 SV=1;sp|Q02T80|RL3_PSEAB 50S ribosomal protein L3 OS=Pseudomonas aerugi	5	3	3	3	3	3	3	24.2	24.2	24.2	22.591	211	211;211;211;211;209	0	44.646	24.2	4450900	4450900	4				60	1222;1440;1784	True;True;True	1248;1476;1831	1730;2027;2028;2496	1730;2027;2028;2496	1730;2028;2496
Q9HWD6;Q02T79;B7V645;A6UZI9	sp|Q9HWD6|RL4_PSEAE 50S ribosomal protein L4 OS=Pseudomonas aeruginosa (strain ATCC 15692 / DSM 22644 / CIP 104116 / JCM 14847 / LMG 12228 / 1C / PRS 101 / PAO1) OX=208964 GN=rplD PE=1 SV=1;sp|Q02T79|RL4_PSEAB 50S ribosomal protein L4 OS=Pseudomonas aerugi	4	4	4	4	4	4	4	31.5	31.5	31.5	21.64	200	200;200;200;200	0	93.163	31.5	1625100	1625100	7				61	732;1304;3208;3438	True;True;True;True	753;1332;3294;3525	1073;1074;1839;4482;4776;4777;4778	1073;1074;1839;4482;4776;4777;4778	1073;1839;4482;4778
Q9HWD7;Q02T78;B7V646;A6UZJ0;A4XZ88	sp|Q9HWD7|RL23_PSEAE 50S ribosomal protein L23 OS=Pseudomonas aeruginosa (strain ATCC 15692 / DSM 22644 / CIP 104116 / JCM 14847 / LMG 12228 / 1C / PRS 101 / PAO1) OX=208964 GN=rplW PE=1 SV=1;sp|Q02T78|RL23_PSEAB 50S ribosomal protein L23 OS=Pseudomonas ae	5	2	2	2	2	2	2	30.3	30.3	30.3	10.95	99	99;99;99;99;99	0	37.017	30.3	384100	384100	2				62	1984;3627	True;True	2036;3718	2782;5038	2782;5038	2782;5038
Q9HWD8;Q02T77;B7V647;A6UZJ1;A4XZ87	sp|Q9HWD8|RL2_PSEAE 50S ribosomal protein L2 OS=Pseudomonas aeruginosa (strain ATCC 15692 / DSM 22644 / CIP 104116 / JCM 14847 / LMG 12228 / 1C / PRS 101 / PAO1) OX=208964 GN=rplB PE=1 SV=1;sp|Q02T77|RL2_PSEAB 50S ribosomal protein L2 OS=Pseudomonas aerugi	5	5	5	5	5	5	5	24.2	24.2	24.2	29.579	273	273;273;273;273;274	0	228.24	24.2	11178000	11178000	7				63	406;1491;1657;2093;2746	True;True;True;True;True	421;1528;1529;1698;2146;2824	660;2084;2085;2086;2310;2915;3825	660;2084;2085;2086;2310;2915;3825	660;2085;2310;2915;3825	14	225
Q9HWE1;Q02T74;A6UZJ4;A4XZ84	sp|Q9HWE1|RS3_PSEAE 30S ribosomal protein S3 OS=Pseudomonas aeruginosa (strain ATCC 15692 / DSM 22644 / CIP 104116 / JCM 14847 / LMG 12228 / 1C / PRS 101 / PAO1) OX=208964 GN=rpsC PE=1 SV=1;sp|Q02T74|RS3_PSEAB 30S ribosomal protein S3 OS=Pseudomonas aerugi	4	14	14	14	14	14	14	52.6	52.6	52.6	25.838	228	228;228;228;228	0	256.37	52.6	7911300	7911300	21				64	77;865;866;1248;1268;1739;2056;2062;2826;2846;2922;2986;2987;3861	True;True;True;True;True;True;True;True;True;True;True;True;True;True	78;888;889;1274;1295;1786;2109;2115;2909;2929;3005;3069;3070;3071;3960	113;114;1246;1247;1248;1762;1785;2442;2870;2879;2880;2881;2882;3952;3974;4078;4166;4167;4168;4169;5397	113;114;1246;1247;1248;1762;1785;2442;2870;2879;2880;2881;2882;3952;3974;4078;4166;4167;4168;4169;5397	114;1246;1248;1762;1785;2442;2870;2881;3952;3974;4078;4166;4169;5397	15	95
Q9HWE2;Q02T73;B7V651;A6UZJ5	sp|Q9HWE2|RL16_PSEAE 50S ribosomal protein L16 OS=Pseudomonas aeruginosa (strain ATCC 15692 / DSM 22644 / CIP 104116 / JCM 14847 / LMG 12228 / 1C / PRS 101 / PAO1) OX=208964 GN=rplP PE=1 SV=1;sp|Q02T73|RL16_PSEAB 50S ribosomal protein L16 OS=Pseudomonas ae	4	3	3	1	3	3	1	28.5	28.5	6.6	15.401	137	137;137;137;137	0	22.125	28.5	800360	800360	3				65	1362;2419;3827	True;True;True	1391;2479;3924	1917;3354;5332	1917;3354;5332	1917;3354;5332
Q9HWE3;Q02T72;B7V652;A6UZJ6;A4XZ82	sp|Q9HWE3|RL29_PSEAE 50S ribosomal protein L29 OS=Pseudomonas aeruginosa (strain ATCC 15692 / DSM 22644 / CIP 104116 / JCM 14847 / LMG 12228 / 1C / PRS 101 / PAO1) OX=208964 GN=rpmC PE=1 SV=1;sp|Q02T72|RL29_PSEAB 50S ribosomal protein L29 OS=Pseudomonas ae	5	3	3	3	3	3	3	49.2	49.2	49.2	7.2013	63	63;63;63;63;63	0	230.01	49.2	2373400	2373400	6				66	401;892;3350	True;True;True	417;915;3436	656;1275;1276;4661;4662;4663	656;1275;1276;4661;4662;4663	656;1276;4663
Q9HWE4;Q02T71;B7V653;A6UZJ7	sp|Q9HWE4|RS17_PSEAE 30S ribosomal protein S17 OS=Pseudomonas aeruginosa (strain ATCC 15692 / DSM 22644 / CIP 104116 / JCM 14847 / LMG 12228 / 1C / PRS 101 / PAO1) OX=208964 GN=rpsQ PE=1 SV=1;sp|Q02T71|RS17_PSEAB 30S ribosomal protein S17 OS=Pseudomonas ae	4	1	1	1	1	1	1	12.5	12.5	12.5	10.086	88	88;88;88;88	0	14.29	12.5	18250	18250	1				67	2286	TRUE	2340	3159	3159	3159
Q9HWE6;Q02T69;B7V655;A6UZJ9	sp|Q9HWE6|RL24_PSEAE 50S ribosomal protein L24 OS=Pseudomonas aeruginosa (strain ATCC 15692 / DSM 22644 / CIP 104116 / JCM 14847 / LMG 12228 / 1C / PRS 101 / PAO1) OX=208964 GN=rplX PE=1 SV=1;sp|Q02T69|RL24_PSEAB 50S ribosomal protein L24 OS=Pseudomonas ae	4	7	7	7	7	7	7	71.2	71.2	71.2	11.47	104	104;104;104;104	0	237.63	71.2	8362400	8362400	9				68	773;1673;1917;2873;3040;3725;3773	True;True;True;True;True;True;True	794;1714;1715;1968;2956;3124;3821;3869	1125;2334;2335;2336;2682;4022;4233;5196;5259	1125;2334;2335;2336;2682;4022;4233;5196;5259	1125;2335;2682;4022;4233;5196;5259	16	50
Q9HWE9;Q02T66;B7V658;A6UZK2;A4XZ76	sp|Q9HWE9|RS8_PSEAE 30S ribosomal protein S8 OS=Pseudomonas aeruginosa (strain ATCC 15692 / DSM 22644 / CIP 104116 / JCM 14847 / LMG 12228 / 1C / PRS 101 / PAO1) OX=208964 GN=rpsH PE=1 SV=1;sp|Q02T66|RS8_PSEAB 30S ribosomal protein S8 OS=Pseudomonas aerugi	5	3	3	3	3	3	3	19.2	19.2	19.2	14.17	130	130;130;130;130;130	0	26.632	19.2	3903500	3903500	7				69	3259;4059;4060	True;True;True	3344;3345;4161;4162	4539;4540;5651;5652;5653;5654;5655	4539;4540;5651;5652;5653;5654;5655	4540;5651;5654	17	3
Q9HWF1;Q02T64;B7V660;A6UZK4	sp|Q9HWF1|RL18_PSEAE 50S ribosomal protein L18 OS=Pseudomonas aeruginosa (strain ATCC 15692 / DSM 22644 / CIP 104116 / JCM 14847 / LMG 12228 / 1C / PRS 101 / PAO1) OX=208964 GN=rplR PE=1 SV=1;sp|Q02T64|RL18_PSEAB 50S ribosomal protein L18 OS=Pseudomonas ae	4	2	2	2	2	2	2	25	25	25	12.661	116	116;116;116;116	0	61.998	25	2593100	2593100	2				70	3325;3777	True;True	3412;3873	4632;5270	4632;5270	4632;5270
Q9HWF2;Q02T63;B7V661;A6UZK5;A4XZ73	sp|Q9HWF2|RS5_PSEAE 30S ribosomal protein S5 OS=Pseudomonas aeruginosa (strain ATCC 15692 / DSM 22644 / CIP 104116 / JCM 14847 / LMG 12228 / 1C / PRS 101 / PAO1) OX=208964 GN=rpsE PE=1 SV=1;sp|Q02T63|RS5_PSEAB 30S ribosomal protein S5 OS=Pseudomonas aerugi	5	3	3	3	3	3	3	28.3	28.3	28.3	17.625	166	166;166;166;166;166	0	141.85	28.3	1889500	1889500	7				71	327;436;3984	True;True;True	341;450;4085;4086	548;697;5553;5554;5555;5556;5557	548;697;5553;5554;5555;5556;5557	548;697;5553	18;19	97;112
Q9HWF3;Q02T62;B7V662;A6UZK6	sp|Q9HWF3|RL30_PSEAE 50S ribosomal protein L30 OS=Pseudomonas aeruginosa (strain ATCC 15692 / DSM 22644 / CIP 104116 / JCM 14847 / LMG 12228 / 1C / PRS 101 / PAO1) OX=208964 GN=rpmD PE=1 SV=3;sp|Q02T62|RL30_PSEAB 50S ribosomal protein L30 OS=Pseudomonas ae	4	1	1	1	1	1	1	24.1	24.1	24.1	6.4775	58	58;58;58;58	0	110.91	24.1	1203000	1203000	1				72	1877	TRUE	1927	2631	2631	2631
Q9HWF4;Q02T61;B7V663;A6UZK7	sp|Q9HWF4|RL15_PSEAE 50S ribosomal protein L15 OS=Pseudomonas aeruginosa (strain ATCC 15692 / DSM 22644 / CIP 104116 / JCM 14847 / LMG 12228 / 1C / PRS 101 / PAO1) OX=208964 GN=rplO PE=1 SV=1;sp|Q02T61|RL15_PSEAB 50S ribosomal protein L15 OS=Pseudomonas ae	4	3	3	3	3	3	3	25.7	25.7	25.7	15.174	144	144;144;144;144	0	51.691	25.7	3440700	3440700	5				73	524;3621;3678	True;True;True	538;3712;3773	805;806;807;5032;5119	805;806;807;5032;5119	806;5032;5119
Q9HWF8;Q02T57;B7V666;A6UZL1;A4XZ67	sp|Q9HWF8|RS11_PSEAE 30S ribosomal protein S11 OS=Pseudomonas aeruginosa (strain ATCC 15692 / DSM 22644 / CIP 104116 / JCM 14847 / LMG 12228 / 1C / PRS 101 / PAO1) OX=208964 GN=rpsK PE=1 SV=1;sp|Q02T57|RS11_PSEAB 30S ribosomal protein S11 OS=Pseudomonas ae	5	3	3	3	3	3	3	40.3	40.3	40.3	13.629	129	129;129;129;129;129	0	43.737	40.3	702770	702770	4				74	2083;2939;3583	True;True;True	2136;3022;3674	2905;4101;4984;4985	2905;4101;4984;4985	2905;4101;4985
Q02T56;O52759;B7V667;A6UZL2;A4XZ66	sp|Q02T56|RS4_PSEAB 30S ribosomal protein S4 OS=Pseudomonas aeruginosa (strain UCBPP-PA14) OX=208963 GN=rpsD PE=3 SV=1;sp|O52759|RS4_PSEAE 30S ribosomal protein S4 OS=Pseudomonas aeruginosa (strain ATCC 15692 / DSM 22644 / CIP 104116 / JCM 14847 / LMG 1222	5	9	9	9	9	9	9	41.3	41.3	41.3	23.277	206	206;206;206;206;206	0	265.46	41.3	5419600	5419600	15				75	118;230;486;1461;1476;2014;3054;3121;3695	True;True;True;True;True;True;True;True;True	124;242;500;1497;1512;2066;3138;3208;3791	176;381;753;754;2051;2052;2068;2819;4249;4350;4351;4352;5140;5141;5142	176;381;753;754;2051;2052;2068;2819;4249;4350;4351;4352;5140;5141;5142	176;381;754;2052;2068;2819;4249;4352;5142
Q02T55;O52760;A6UZL3;A4XZ65	sp|Q02T55|RPOA_PSEAB DNA-directed RNA polymerase subunit alpha OS=Pseudomonas aeruginosa (strain UCBPP-PA14) OX=208963 GN=rpoA PE=3 SV=1;sp|O52760|RPOA_PSEAE DNA-directed RNA polymerase subunit alpha OS=Pseudomonas aeruginosa (strain ATCC 15692 / DSM 22644	4	9	9	9	9	9	9	33.6	33.6	33.6	36.649	333	333;333;333;333	0	129.58	33.6	1910700	1910700	9				76	45;117;1242;1275;1276;1612;3009;3254;3529	True;True;True;True;True;True;True;True;True	45;123;1268;1302;1303;1653;3093;3339;3617	66;175;1755;1799;1800;2250;4194;4534;4903	66;175;1755;1799;1800;2250;4194;4534;4903	66;175;1755;1799;1800;2250;4194;4534;4903
Q02T54;O52761;B7V669;A6UZL4;A4XZ64	sp|Q02T54|RL17_PSEAB 50S ribosomal protein L17 OS=Pseudomonas aeruginosa (strain UCBPP-PA14) OX=208963 GN=rplQ PE=3 SV=1;sp|O52761|RL17_PSEAE 50S ribosomal protein L17 OS=Pseudomonas aeruginosa (strain ATCC 15692 / DSM 22644 / CIP 104116 / JCM 14847 / LMG	5	4	4	4	4	4	4	40.3	40.3	40.3	14.504	129	129;129;129;129;128	0	115.02	40.3	4741100	4741100	5				77	147;298;791;1980	True;True;True;True	154;311;812;2032	231;477;478;1146;2777	231;477;478;1146;2777	231;478;1146;2777
Q9HWX5;Q02SM0;B7V7Q5;A6V049;A4XZ35	sp|Q9HWX5|RISB_PSEAE 6,7-dimethyl-8-ribityllumazine synthase OS=Pseudomonas aeruginosa (strain ATCC 15692 / DSM 22644 / CIP 104116 / JCM 14847 / LMG 12228 / 1C / PRS 101 / PAO1) OX=208964 GN=ribH PE=3 SV=1;sp|Q02SM0|RISB_PSEAB 6,7-dimethyl-8-ribityllumazin	5	12	12	12	12	12	12	93.7	93.7	93.7	16.413	158	158;158;158;158;158	0	262.89	93.7	3554900	3554900	18				78	177;344;1125;1200;1311;1365;1594;1595;3177;3493;3624;3625	True;True;True;True;True;True;True;True;True;True;True;True	185;358;1152;1227;1339;1394;1635;1636;3263;3581;3715;3716	292;570;1603;1604;1700;1846;1920;1921;1922;2228;2229;2230;4445;4446;4856;4857;5035;5036	292;570;1603;1604;1700;1846;1920;1921;1922;2228;2229;2230;4445;4446;4856;4857;5035;5036	292;570;1603;1700;1846;1921;2228;2230;4446;4857;5035;5036
Q9KGU7;Q02SL1;B7V7R4;A6V058;A4XZ25	sp|Q9KGU7|DXS_PSEAE 1-deoxy-D-xylulose-5-phosphate synthase OS=Pseudomonas aeruginosa (strain ATCC 15692 / DSM 22644 / CIP 104116 / JCM 14847 / LMG 12228 / 1C / PRS 101 / PAO1) OX=208964 GN=dxs PE=1 SV=1;sp|Q02SL1|DXS_PSEAB 1-deoxy-D-xylulose-5-phosphate s	5	6	6	6	6	6	6	18.8	18.8	18.8	68.049	627	627;627;627;627;631	0	111.63	18.8	814890	814890	6				79	173;455;485;1468;2255;4058	True;True;True;True;True;True	181;469;499;1504;2308;4160	288;717;752;2059;3115;5650	288;717;752;2059;3115;5650	288;717;752;2059;3115;5650
Q9HX20;Q02SH4;A6V0A3;B7V8A7;A4XYY4	sp|Q9HX20|PROA_PSEAE Gamma-glutamyl phosphate reductase OS=Pseudomonas aeruginosa (strain ATCC 15692 / DSM 22644 / CIP 104116 / JCM 14847 / LMG 12228 / 1C / PRS 101 / PAO1) OX=208964 GN=proA PE=3 SV=1;sp|Q02SH4|PROA_PSEAB Gamma-glutamyl phosphate reductase	5	3	3	3	3	3	3	9.7	9.7	9.7	45.044	421	421;421;421;421;421	0	39.769	9.7	514710	514710	3				80	114;1310;1434	True;True;True	120;1338;1470	172;1845;2018	172;1845;2018	172;1845;2018
Q9HX21;Q02SH3;B7V8A6;A6V0A4	sp|Q9HX21|NADD_PSEAE Probable nicotinate-nucleotide adenylyltransferase OS=Pseudomonas aeruginosa (strain ATCC 15692 / DSM 22644 / CIP 104116 / JCM 14847 / LMG 12228 / 1C / PRS 101 / PAO1) OX=208964 GN=nadD PE=1 SV=1;sp|Q02SH3|NADD_PSEAB Probable nicotinat	4	1	1	1	1	1	1	8.4	8.4	8.4	23.801	214	214;214;214;214	0	12.755	8.4	35231	35231	1				81	1114	TRUE	1140	1583	1583	1583
Q9HX23;Q02SH1;B7V8A9;A6V0A6	sp|Q9HX23|RLMH_PSEAE Ribosomal RNA large subunit methyltransferase H OS=Pseudomonas aeruginosa (strain ATCC 15692 / DSM 22644 / CIP 104116 / JCM 14847 / LMG 12228 / 1C / PRS 101 / PAO1) OX=208964 GN=rlmH PE=3 SV=1;sp|Q02SH1|RLMH_PSEAB Ribosomal RNA large s	4	1	1	1	1	1	1	11	11	11	17.79	155	155;155;155;155	0.0013569	8.0772	11	43520	43520	1				82	2389	TRUE	2448	3314	3314	3314
A6V0C2;A4XYW8	sp|A6V0C2|SYL_PSEA7 Leucine--tRNA ligase OS=Pseudomonas aeruginosa (strain PA7) OX=381754 GN=leuS PE=3 SV=1	2	8	1	1	8	1	1	15.6	2.3	2.3	97.755	873	873;870	0.0013793	8.996	15.6	123470	123470	1				83	1005;1313;2599;2764;2776;2779;2819;4039	False;False;False;False;False;False;False;True	1028;1341;2666;2842;2855;2859;2900;4141	1420;1848;3598;3850;3883;3887;3942;5627	1420;1848;3598;3850;3883;3887;3942;5627	1420;1848;3598;3850;3883;3887;3942;5627
Q9ZI86;Q02SF2;B7V9D2;A6V0C5	sp|Q9ZI86|LNT_PSEAE Apolipoprotein N-acyltransferase OS=Pseudomonas aeruginosa (strain ATCC 15692 / DSM 22644 / CIP 104116 / JCM 14847 / LMG 12228 / 1C / PRS 101 / PAO1) OX=208964 GN=lnt PE=1 SV=1;sp|Q02SF2|LNT_PSEAB Apolipoprotein N-acyltransferase OS=Pse	4	2	2	2	2	2	2	5.5	5.5	5.5	56.016	511	511;511;511;511	0	14.018	5.5	106040	106040	2				84	2541;3940	True;True	2605;4040	3511;5497	3511;5497	3511;5497
Q9HX95;Q02S84;B7VBJ0;A6V0J0	sp|Q9HX95|MOAC_PSEAE Cyclic pyranopterin monophosphate synthase OS=Pseudomonas aeruginosa (strain ATCC 15692 / DSM 22644 / CIP 104116 / JCM 14847 / LMG 12228 / 1C / PRS 101 / PAO1) OX=208964 GN=moaC PE=3 SV=1;sp|Q02S84|MOAC_PSEAB Cyclic pyranopterin monoph	4	1	1	1	1	1	1	10.6	10.6	10.6	17.338	160	160;160;160;160	0.0013423	7.7693	10.6	138650	138650	1				85	3464	TRUE	3552	4818	4818	4818
A6V0T2	sp|A6V0T2|AMPA_PSEA7 Probable cytosol aminopeptidase OS=Pseudomonas aeruginosa (strain PA7) OX=381754 GN=pepA PE=3 SV=1	1	5	1	1	5	1	1	12.9	3.4	3.4	52.394	495	495	0.001387	9.1363	12.9	74822	74822	1				86	689;1351;1364;1989;2362	False;False;True;False;False	710;1380;1393;2041;2417	1021;1899;1919;2788;2789;3267	1021;1899;1919;2788;2789;3267	1021;1899;1919;2788;3267
Q59636;Q02RW1;B7UWI4;A6V0V6;A4XY36	sp|Q59636|NDK_PSEAE Nucleoside diphosphate kinase OS=Pseudomonas aeruginosa (strain ATCC 15692 / DSM 22644 / CIP 104116 / JCM 14847 / LMG 12228 / 1C / PRS 101 / PAO1) OX=208964 GN=ndk PE=1 SV=2;sp|Q02RW1|NDK_PSEAB Nucleoside diphosphate kinase OS=Pseudomon	5	6	6	6	6	6	6	62.2	62.2	62.2	15.592	143	143;143;143;143;143	0	146.54	62.2	5980200	5980200	13				87	67;671;756;1969;2815;3502	True;True;True;True;True;True	68;690;691;777;2021;2896;3590	95;96;97;98;99;100;101;996;997;1106;2762;3938;4869	95;96;97;98;99;100;101;996;997;1106;2762;3938;4869	97;997;1106;2762;3938;4869	20	67
A6V0V7;Q51385;Q02RW0	sp|A6V0V7|RLMN_PSEA7 Dual-specificity RNA methyltransferase RlmN OS=Pseudomonas aeruginosa (strain PA7) OX=381754 GN=rlmN PE=3 SV=1;sp|Q51385|RLMN_PSEAE Dual-specificity RNA methyltransferase RlmN OS=Pseudomonas aeruginosa (strain ATCC 15692 / DSM 22644 /	3	1	1	1	1	1	1	4.2	4.2	4.2	41.699	378	378;379;379	0.0013661	8.3174	4.2	33889	33889	1				88	1419	TRUE	1453	1993	1993	1993
Q9HXJ4;Q02RV7;B7UWI8;A6V0W0;A4XY32	sp|Q9HXJ4|ISPG_PSEAE 4-hydroxy-3-methylbut-2-en-1-yl diphosphate synthase (flavodoxin) OS=Pseudomonas aeruginosa (strain ATCC 15692 / DSM 22644 / CIP 104116 / JCM 14847 / LMG 12228 / 1C / PRS 101 / PAO1) OX=208964 GN=ispG PE=3 SV=1;sp|Q02RV7|ISPG_PSEAB 4-h	5	9	9	9	9	9	9	39.4	39.4	39.4	40.056	371	371;371;371;371;370	0	115.3	39.4	1735700	1735700	15				89	761;1345;1686;1926;2193;2508;3005;3114;4065	True;True;True;True;True;True;True;True;True	782;1373;1729;1977;2245;2571;3089;3199;3200;4167	1111;1112;1891;2354;2355;2356;2693;3033;3464;4189;4337;4338;4339;4340;5660	1111;1112;1891;2354;2355;2356;2693;3033;3464;4189;4337;4338;4339;4340;5660	1112;1891;2356;2693;3033;3464;4189;4339;5660	21	228
Q9HXJ5;Q02RV6;B7UWI9;A6V0W1;A4XY31	sp|Q9HXJ5|SYH_PSEAE Histidine--tRNA ligase OS=Pseudomonas aeruginosa (strain ATCC 15692 / DSM 22644 / CIP 104116 / JCM 14847 / LMG 12228 / 1C / PRS 101 / PAO1) OX=208964 GN=hisS PE=3 SV=1;sp|Q02RV6|SYH_PSEAB Histidine--tRNA ligase OS=Pseudomonas aeruginosa	5	4	4	4	4	4	4	16.3	16.3	16.3	47.512	429	429;429;429;429;428	0	68.057	16.3	659420	659420	5				90	435;1342;2415;4044	True;True;True;True	449;1370;2475;4146	696;1884;3349;3350;5632	696;1884;3349;3350;5632	696;1884;3350;5632
Q9HXJ8;Q02RV3;A6V0W4;B7UWJ2;A4XY28	sp|Q9HXJ8|DER_PSEAE GTPase Der OS=Pseudomonas aeruginosa (strain ATCC 15692 / DSM 22644 / CIP 104116 / JCM 14847 / LMG 12228 / 1C / PRS 101 / PAO1) OX=208964 GN=der PE=3 SV=1;sp|Q02RV3|DER_PSEAB GTPase Der OS=Pseudomonas aeruginosa (strain UCBPP-PA14) OX=2	5	6	6	6	6	6	6	22.5	22.5	22.5	55.005	493	493;493;493;493;492	0	75.003	22.5	399750	399750	6				91	103;175;676;1346;3155;3587	True;True;True;True;True;True	108;183;697;1374;3241;3678	156;290;1005;1892;4417;4989	156;290;1005;1892;4417;4989	156;290;1005;1892;4417;4989
Q9HXP9;B7UYK6;A6V123;A4XXT7;Q02RL8	sp|Q9HXP9|RS16_PSEAE 30S ribosomal protein S16 OS=Pseudomonas aeruginosa (strain ATCC 15692 / DSM 22644 / CIP 104116 / JCM 14847 / LMG 12228 / 1C / PRS 101 / PAO1) OX=208964 GN=rpsP PE=1 SV=1;sp|B7UYK6|RS16_PSEA8 30S ribosomal protein S16 OS=Pseudomonas ae	5	2	2	2	2	2	2	33.7	33.7	33.7	9.2043	83	83;83;83;83;83	0	48.715	33.7	1568500	1568500	2				92	420;1792	True;True	434;1839	678;2505	678;2505	678;2505
Q9HXQ0;Q02RL7;B7UYK7;A6V124	sp|Q9HXQ0|RIMM_PSEAE Ribosome maturation factor RimM OS=Pseudomonas aeruginosa (strain ATCC 15692 / DSM 22644 / CIP 104116 / JCM 14847 / LMG 12228 / 1C / PRS 101 / PAO1) OX=208964 GN=rimM PE=1 SV=1;sp|Q02RL7|RIMM_PSEAB Ribosome maturation factor RimM OS=Ps	4	1	1	1	1	1	1	8.6	8.6	8.6	19.789	175	175;175;175;175	0	14.067	8.6	108460	108460	1				93	3986	TRUE	4088	5560	5560	5560
Q9HXQ2;Q02RL5;B7UZM0;A6V126	sp|Q9HXQ2|RL19_PSEAE 50S ribosomal protein L19 OS=Pseudomonas aeruginosa (strain ATCC 15692 / DSM 22644 / CIP 104116 / JCM 14847 / LMG 12228 / 1C / PRS 101 / PAO1) OX=208964 GN=rplS PE=1 SV=1;sp|Q02RL5|RL19_PSEAB 50S ribosomal protein L19 OS=Pseudomonas ae	4	2	2	2	2	2	2	24.1	24.1	24.1	13.032	116	116;116;116;116	0	26.22	24.1	414790	414790	2				94	882;1823	True;True	905;1870	1264;2547	1264;2547	1264;2547
Q9HXW7;B7V2U0;A6V1B5;Q02RE5	sp|Q9HXW7|PLSB_PSEAE Glycerol-3-phosphate acyltransferase OS=Pseudomonas aeruginosa (strain ATCC 15692 / DSM 22644 / CIP 104116 / JCM 14847 / LMG 12228 / 1C / PRS 101 / PAO1) OX=208964 GN=plsB PE=3 SV=1;sp|B7V2U0|PLSB_PSEA8 Glycerol-3-phosphate acyltransfe	4	4	4	4	4	4	4	7.7	7.7	7.7	94.815	834	834;834;834;834	0	35.943	7.7	160100	160100	4				95	1080;2493;2903;3884	True;True;True;True	1106;2555;2986;3984	1529;3446;4059;5426	1529;3446;4059;5426	1529;3446;4059;5426
A6V1C2;G3XD76	sp|A6V1C2|DAPD_PSEA7 2,3,4,5-tetrahydropyridine-2,6-dicarboxylate N-succinyltransferase OS=Pseudomonas aeruginosa (strain PA7) OX=381754 GN=dapD PE=3 SV=1;sp|G3XD76|DAPD_PSEAE 2,3,4,5-tetrahydropyridine-2,6-dicarboxylate N-succinyltransferase OS=Pseudomona	2	4	4	4	4	4	4	24.7	24.7	24.7	35.973	344	344;344	0	30.777	24.7	553620	553620	5				96	2123;2249;2349;3390	True;True;True;True	2176;2302;2404;3476	2954;3108;3249;3250;4712	2954;3108;3249;3250;4712	2954;3108;3250;4712
Q02RC7;O82851;A6V1D3;B7V7F8;A4XWU0	sp|Q02RC7|EFTS_PSEAB Elongation factor Ts OS=Pseudomonas aeruginosa (strain UCBPP-PA14) OX=208963 GN=tsf PE=3 SV=1;sp|O82851|EFTS_PSEAE Elongation factor Ts OS=Pseudomonas aeruginosa (strain ATCC 15692 / DSM 22644 / CIP 104116 / JCM 14847 / LMG 12228 / 1C	5	10	10	10	10	10	10	51.6	51.6	51.6	30.653	289	289;289;289;289;287	0	218.88	51.6	7206700	7206700	18				97	47;618;1098;1099;1713;1978;3445;3451;3677;4053	True;True;True;True;True;True;True;True;True;True	48;635;1124;1125;1756;1757;2030;3532;3538;3772;4155	69;926;927;1564;1565;1566;2406;2407;2408;2775;4790;4798;4799;5117;5118;5643;5644;5645	69;926;927;1564;1565;1566;2406;2407;2408;2775;4790;4798;4799;5117;5118;5643;5644;5645	69;927;1564;1566;2407;2775;4790;4799;5118;5644	22	219
Q02RC6;O82852;A6V1D4	sp|Q02RC6|PYRH_PSEAB Uridylate kinase OS=Pseudomonas aeruginosa (strain UCBPP-PA14) OX=208963 GN=pyrH PE=3 SV=1;sp|O82852|PYRH_PSEAE Uridylate kinase OS=Pseudomonas aeruginosa (strain ATCC 15692 / DSM 22644 / CIP 104116 / JCM 14847 / LMG 12228 / 1C / PRS 1	3	4	4	4	4	4	4	17.6	17.6	17.6	26.272	245	245;245;245	0	100.49	17.6	1173300	1173300	5				98	3261;3262;3655;3656	True;True;True;True	3347;3348;3749;3750	4542;4543;4544;5077;5078	4542;4543;4544;5077;5078	4543;4544;5077;5078
Q9HXY6;Q02RB8;B7V7U2;A6V1E2	sp|Q9HXY6|LPXD_PSEAE UDP-3-O-acylglucosamine N-acyltransferase OS=Pseudomonas aeruginosa (strain ATCC 15692 / DSM 22644 / CIP 104116 / JCM 14847 / LMG 12228 / 1C / PRS 101 / PAO1) OX=208964 GN=lpxD PE=1 SV=1;sp|Q02RB8|LPXD_PSEAB UDP-3-O-acylglucosamine N-a	4	1	1	1	1	1	1	5.9	5.9	5.9	36.191	353	353;353;353;353	0	38.558	5.9	215160	215160	1				99	3214	TRUE	3300	4488	4488	4488
Q9HXZ2;Q02RB1;B7V7U9;A6V1E9	sp|Q9HXZ2|ACCA_PSEAE Acetyl-coenzyme A carboxylase carboxyl transferase subunit alpha OS=Pseudomonas aeruginosa (strain ATCC 15692 / DSM 22644 / CIP 104116 / JCM 14847 / LMG 12228 / 1C / PRS 101 / PAO1) OX=208964 GN=accA PE=1 SV=1;sp|Q02RB1|ACCA_PSEAB Acet	4	13	13	13	13	13	13	56.3	56.3	56.3	34.947	316	316;316;316;316	0	323.31	56.3	5818000	5818000	17				100	285;340;1096;1573;2166;2533;2630;2642;2651;3081;3082;3384;3752	True;True;True;True;True;True;True;True;True;True;True;True;True	297;354;1122;1614;2219;2597;2700;2712;2713;2722;3165;3166;3470;3848	456;565;1562;2199;3004;3502;3648;3662;3663;3674;4279;4280;4281;4704;5231;5232;5233	456;565;1562;2199;3004;3502;3648;3662;3663;3674;4279;4280;4281;4704;5231;5232;5233	456;565;1562;2199;3004;3502;3648;3662;3674;4280;4281;4704;5232	23	1
Q9HXZ4;Q02RA9;B7V7V1;A6V1F1;A4XWS3	sp|Q9HXZ4|PYRG_PSEAE CTP synthase OS=Pseudomonas aeruginosa (strain ATCC 15692 / DSM 22644 / CIP 104116 / JCM 14847 / LMG 12228 / 1C / PRS 101 / PAO1) OX=208964 GN=pyrG PE=3 SV=1;sp|Q02RA9|PYRG_PSEAB CTP synthase OS=Pseudomonas aeruginosa (strain UCBPP-PA1	5	17	17	17	17	17	17	49.4	49.4	49.4	59.617	542	542;542;542;542;543	0	278.31	49.4	6505000	6505000	20				101	577;1077;1078;1243;1244;1666;1899;2176;2248;2816;3120;3157;3207;3247;3313;3570;4055	True;True;True;True;True;True;True;True;True;True;True;True;True;True;True;True;True	593;1103;1104;1269;1270;1707;1949;2229;2301;2897;3207;3243;3293;3332;3399;3661;4157	880;1525;1526;1756;1757;2322;2656;2657;3015;3106;3107;3939;4349;4419;4420;4481;4525;4617;4967;5647	880;1525;1526;1756;1757;2322;2656;2657;3015;3106;3107;3939;4349;4419;4420;4481;4525;4617;4967;5647	880;1525;1526;1756;1757;2322;2657;3015;3107;3939;4349;4420;4481;4525;4617;4967;5647	24	83
Q9HXZ5;Q02RA7;B7V7V4;A6V1F3;A4XWS1	sp|Q9HXZ5|ENO_PSEAE Enolase OS=Pseudomonas aeruginosa (strain ATCC 15692 / DSM 22644 / CIP 104116 / JCM 14847 / LMG 12228 / 1C / PRS 101 / PAO1) OX=208964 GN=eno PE=3 SV=1;sp|Q02RA7|ENO_PSEAB Enolase OS=Pseudomonas aeruginosa (strain UCBPP-PA14) OX=208963	5	11	11	11	11	11	11	45.7	45.7	45.7	45.195	429	429;429;429;429;429	0	323.31	45.7	5938100	5938100	13				102	252;1124;1386;1412;2251;2252;2253;3164;3698;3892;4132	True;True;True;True;True;True;True;True;True;True;True	264;1151;1418;1446;2304;2305;2306;3250;3794;3992;4235	416;1602;1952;1984;3111;3112;3113;4428;5147;5148;5439;5752;5753	416;1602;1952;1984;3111;3112;3113;4428;5147;5148;5439;5752;5753	416;1602;1952;1984;3111;3112;3113;4428;5148;5439;5752
Q9HY05;Q02R97;A6V1G3	sp|Q9HY05|SURE_PSEAE 5-nucleotidase SurE OS=Pseudomonas aeruginosa (strain ATCC 15692 / DSM 22644 / CIP 104116 / JCM 14847 / LMG 12228 / 1C / PRS 101 / PAO1) OX=208964 GN=surE PE=3 SV=1;sp|Q02R97|SURE_PSEAB 5-nucleotidase SurE OS=Pseudomonas aeruginosa (	3	1	1	1	1	1	1	6.8	6.8	6.8	26.368	249	249;249;249	0	14.153	6.8	129710	129710	1				103	3156	TRUE	3242	4418	4418	4418
Q9HY08;Q02R92;B7V8C8;A6V1G8	sp|Q9HY08|MUTS_PSEAE DNA mismatch repair protein MutS OS=Pseudomonas aeruginosa (strain ATCC 15692 / DSM 22644 / CIP 104116 / JCM 14847 / LMG 12228 / 1C / PRS 101 / PAO1) OX=208964 GN=mutS PE=3 SV=1;sp|Q02R92|MUTS_PSEAB DNA mismatch repair protein MutS OS=	4	5	5	5	5	5	5	8.8	8.8	8.8	94.977	855	855;855;855;855	0	40.199	8.8	332450	332450	6				104	222;679;1525;2591;3333	True;True;True;True;True	233;700;1563;2657;3420	363;1008;2131;3586;3587;4641	363;1008;2131;3586;3587;4641	363;1008;2131;3587;4641
Q02R89;P08280;B7V8D1;A6V1H2;Q9R9U2	sp|Q02R89|RECA_PSEAB Protein RecA OS=Pseudomonas aeruginosa (strain UCBPP-PA14) OX=208963 GN=recA PE=3 SV=1;sp|P08280|RECA_PSEAE Protein RecA OS=Pseudomonas aeruginosa (strain ATCC 15692 / DSM 22644 / CIP 104116 / JCM 14847 / LMG 12228 / 1C / PRS 101 / PAO	5	4	4	4	4	4	4	21.4	21.4	21.4	36.879	346	346;346;346;346;348	0	77.095	21.4	939000	939000	5				105	109;1805;2930;3260	True;True;True;True	115;1852;3013;3346	164;2522;4089;4090;4541	164;2522;4089;4090;4541	164;2522;4090;4541
Q9HY61;Q02R27;B7VBN0;A6V1N8	sp|Q9HY61|ARNT_PSEAE Undecaprenyl phosphate-alpha-4-amino-4-deoxy-L-arabinose arabinosyl transferase OS=Pseudomonas aeruginosa (strain ATCC 15692 / DSM 22644 / CIP 104116 / JCM 14847 / LMG 12228 / 1C / PRS 101 / PAO1) OX=208964 GN=arnT PE=3 SV=1;sp|Q02R27|	4	1	1	1	1	1	1	3.1	3.1	3.1	61.727	549	549;549;549;549	0.0013831	9.0578	3.1	48518	48518	1				106	3517	TRUE	3605	4888	4888	4888
Q9HY65;Q02R23;B7VBN4;A6V1P2	sp|Q9HY65|ARNB_PSEAE UDP-4-amino-4-deoxy-L-arabinose--oxoglutarate aminotransferase OS=Pseudomonas aeruginosa (strain ATCC 15692 / DSM 22644 / CIP 104116 / JCM 14847 / LMG 12228 / 1C / PRS 101 / PAO1) OX=208964 GN=arnB PE=3 SV=1;sp|Q02R23|ARNB_PSEAB UDP-4-	4	3	3	3	3	3	3	12.6	12.6	12.6	41.866	382	382;382;382;382	0	46.92	12.6	440840	440840	3				107	231;1587;2067	True;True;True	243;1628;2120	382;2221;2887	382;2221;2887	382;2221;2887
Q9HYC9;Q02QW9;B7UWK0;A6V1U5;A4XS57	sp|Q9HYC9|DCD_PSEAE dCTP deaminase OS=Pseudomonas aeruginosa (strain ATCC 15692 / DSM 22644 / CIP 104116 / JCM 14847 / LMG 12228 / 1C / PRS 101 / PAO1) OX=208964 GN=dcd PE=3 SV=1;sp|Q02QW9|DCD_PSEAB dCTP deaminase OS=Pseudomonas aeruginosa (strain UCBPP-PA	5	2	2	2	2	2	2	14.4	14.4	14.4	21.154	188	188;188;188;188;188	0	22.327	14.4	602890	602890	2				108	2571;3705	True;True	2634;3801	3549;5157	3549;5157	3549;5157
Q9HYN9;Q02QJ1;B7V2Y0;A6V271	sp|Q9HYN9|SDHD_PSEAE Probable D-serine dehydratase OS=Pseudomonas aeruginosa (strain ATCC 15692 / DSM 22644 / CIP 104116 / JCM 14847 / LMG 12228 / 1C / PRS 101 / PAO1) OX=208964 GN=dsdA PE=3 SV=1;sp|Q02QJ1|SDHD_PSEAB Probable D-serine dehydratase OS=Pseudo	4	1	1	1	1	1	1	2.7	2.7	2.7	48.218	448	448;448;448;448	0.0038119	6.113	2.7	51836	51836	1				109	1306	TRUE	1334	1841	1841	1841
Q9HYZ3;Q02Q78;B7V7X2;A6V2H4	sp|Q9HYZ3|APEB_PSEAE Probable M18 family aminopeptidase 2 OS=Pseudomonas aeruginosa (strain ATCC 15692 / DSM 22644 / CIP 104116 / JCM 14847 / LMG 12228 / 1C / PRS 101 / PAO1) OX=208964 GN=apeB PE=1 SV=1;sp|Q02Q78|APEB_PSEAB Probable M18 family aminopeptida	4	4	4	1	3	3	1	14.7	14.7	3.7	46.658	429	429;429;429;429	0	26.458	10	366210	366210	3				110	1623;2531;3122;3576	True;True;True;True	1664;2595;3667	2263;3500;4975	2263;3500;4975	2263;3500;4975
Q9HYZ7;Q02Q74;B7V7X6;A6V2H8	sp|Q9HYZ7|MINC_PSEAE Probable septum site-determining protein MinC OS=Pseudomonas aeruginosa (strain ATCC 15692 / DSM 22644 / CIP 104116 / JCM 14847 / LMG 12228 / 1C / PRS 101 / PAO1) OX=208964 GN=minC PE=1 SV=1;sp|Q02Q74|MINC_PSEAB Probable septum site-de	4	1	1	1	1	1	1	6.8	6.8	6.8	28.124	263	263;263;263;263	0	42.814	6.8	113610	113610	1				111	1473	TRUE	1509	2065	2065	2065
Q9HZ66;Q02PX3;B7V9J9;A6V2Q8	sp|Q9HZ66|SERC_PSEAE Phosphoserine aminotransferase OS=Pseudomonas aeruginosa (strain ATCC 15692 / DSM 22644 / CIP 104116 / JCM 14847 / LMG 12228 / 1C / PRS 101 / PAO1) OX=208964 GN=serC PE=1 SV=1;sp|Q02PX3|SERC_PSEAB Phosphoserine aminotransferase OS=Pseu	4	2	2	2	2	2	2	9.7	9.7	9.7	39.949	361	361;361;361;361	0	25.13	9.7	186230	186230	2				112	132;2110	True;True	139;2163	199;2938	199;2938	199;2938
Q9HZ70;Q02PW9;B7VAL6;A6V2R2	sp|Q9HZ70|KCY_PSEAE Cytidylate kinase OS=Pseudomonas aeruginosa (strain ATCC 15692 / DSM 22644 / CIP 104116 / JCM 14847 / LMG 12228 / 1C / PRS 101 / PAO1) OX=208964 GN=cmk PE=3 SV=1;sp|Q02PW9|KCY_PSEAB Cytidylate kinase OS=Pseudomonas aeruginosa (strain UC	4	2	2	2	2	2	2	16.6	16.6	16.6	24.637	229	229;229;229;229	0	33.918	16.6	154840	154840	2				113	2336;3434	True;True	2391;3521	3229;4771	3229;4771	3229;4771
Q9XCL6;Q02PU7;A6V2T9;A4XVX2	sp|Q9XCL6|SYE_PSEAE Glutamate--tRNA ligase OS=Pseudomonas aeruginosa (strain ATCC 15692 / DSM 22644 / CIP 104116 / JCM 14847 / LMG 12228 / 1C / PRS 101 / PAO1) OX=208964 GN=gltX PE=1 SV=2;sp|Q02PU7|SYE_PSEAB Glutamate--tRNA ligase OS=Pseudomonas aeruginosa	4	7	7	7	7	7	7	18.2	18.2	18.2	56.749	494	494;494;494;493	0	160.58	18.2	2955500	2955500	10				114	71;1166;2615;3876;4010;4042;4043	True;True;True;True;True;True;True	72;1193;2684;3976;4112;4144;4145	105;106;107;1656;1657;3623;5416;5592;5630;5631	105;106;107;1656;1657;3623;5416;5592;5630;5631	107;1657;3623;5416;5592;5630;5631
A6V2V3	sp|A6V2V3|LEUC_PSEA7 3-isopropylmalate dehydratase large subunit OS=Pseudomonas aeruginosa (strain PA7) OX=381754 GN=leuC PE=3 SV=1	1	4	1	1	4	1	1	13.7	2.7	2.7	51	474	474	0.0025608	6.2935	13.7	195510	195510	1				115	1616;2005;2456;3466	False;True;False;False	1657;2057;2518;3554	2254;2255;2809;3399;4821	2254;2255;2809;3399;4821	2255;2809;3399;4821
Q9HZA4;B7VBQ0;A6V2V4;Q02PT3;A4XVW1	sp|Q9HZA4|LEUD_PSEAE 3-isopropylmalate dehydratase small subunit OS=Pseudomonas aeruginosa (strain ATCC 15692 / DSM 22644 / CIP 104116 / JCM 14847 / LMG 12228 / 1C / PRS 101 / PAO1) OX=208964 GN=leuD PE=3 SV=1;sp|B7VBQ0|LEUD_PSEA8 3-isopropylmalate dehydra	5	7	7	7	7	7	7	35.4	35.4	35.4	24.011	212	212;212;212;212;215	0	65.541	35.4	2163300	2163300	8				116	1556;2069;2614;2871;3073;3447;4103	True;True;True;True;True;True;True	1597;2122;2683;2954;3157;3534;4205	2181;2889;3622;4019;4020;4271;4792;5709	2181;2889;3622;4019;4020;4271;4792;5709	2181;2889;3622;4019;4271;4792;5709
Q9HZA7;Q02PS5;A6V2W2;A4XVV4	sp|Q9HZA7|ACCD_PSEAE Acetyl-coenzyme A carboxylase carboxyl transferase subunit beta OS=Pseudomonas aeruginosa (strain ATCC 15692 / DSM 22644 / CIP 104116 / JCM 14847 / LMG 12228 / 1C / PRS 101 / PAO1) OX=208964 GN=accD PE=1 SV=1;sp|Q02PS5|ACCD_PSEAB Acety	4	5	5	5	5	5	5	24.5	24.5	24.5	31.843	290	290;290;290;294	0	112.91	24.5	2495800	2495800	7				117	494;495;718;2657;3138	True;True;True;True;True	508;509;739;2729;3224	766;767;768;1051;3683;4373;4374	766;767;768;1051;3683;4373;4374	766;768;1051;3683;4373
Q9HZC0;Q02PQ1;B7UUY3;A6V2Y8;A4XWI3	sp|Q9HZC0|NADK_PSEAE NAD kinase OS=Pseudomonas aeruginosa (strain ATCC 15692 / DSM 22644 / CIP 104116 / JCM 14847 / LMG 12228 / 1C / PRS 101 / PAO1) OX=208964 GN=nadK PE=1 SV=1;sp|Q02PQ1|NADK_PSEAB NAD kinase OS=Pseudomonas aeruginosa (strain UCBPP-PA14) O	5	3	3	3	3	3	3	20.7	20.7	20.7	32.14	295	295;295;295;295;295	0	25.097	20.7	143560	143560	3				118	70;1334;3722	True;True;True	71;1362;3818	104;1875;5193	104;1875;5193	104;1875;5193
Q9HZF8;Q02PL5;B7UWL8;A6V325	sp|Q9HZF8|PYRD_PSEAE Dihydroorotate dehydrogenase (quinone) OS=Pseudomonas aeruginosa (strain ATCC 15692 / DSM 22644 / CIP 104116 / JCM 14847 / LMG 12228 / 1C / PRS 101 / PAO1) OX=208964 GN=pyrD PE=3 SV=1;sp|Q02PL5|PYRD_PSEAB Dihydroorotate dehydrogenase (	4	3	3	3	3	3	3	15.5	15.5	15.5	36.128	342	342;342;342;342	0	40.507	15.5	505850	505850	4				119	852;2414;2592	True;True;True	875;2474;2658	1224;3347;3348;3588	1224;3347;3348;3588	1224;3347;3588
Q9HZG0;A6V328	sp|Q9HZG0|RLMKL_PSEAE Ribosomal RNA large subunit methyltransferase K/L OS=Pseudomonas aeruginosa (strain ATCC 15692 / DSM 22644 / CIP 104116 / JCM 14847 / LMG 12228 / 1C / PRS 101 / PAO1) OX=208964 GN=rlmL PE=3 SV=1;sp|A6V328|RLMKL_PSEA7 Ribosomal RNA lar	2	2	2	2	2	2	2	5	5	5	81.154	725	725;725	0	21.616	5	107960	107960	2				120	1965;2363	True;True	2017;2418	2758;3268	2758;3268	2758;3268
Q9HZJ2;Q02PH8;B7UYR6;A6V382;A4XSM8;Q93Q12	sp|Q9HZJ2|FADB_PSEAE Fatty acid oxidation complex subunit alpha OS=Pseudomonas aeruginosa (strain ATCC 15692 / DSM 22644 / CIP 104116 / JCM 14847 / LMG 12228 / 1C / PRS 101 / PAO1) OX=208964 GN=fadB PE=3 SV=1;sp|Q02PH8|FADB_PSEAB Fatty acid oxidation compl	6	13	13	13	13	13	13	30.2	30.2	30.2	76.953	715	715;715;715;715;715;715	0	323.31	30.2	6908100	6908100	18				121	228;632;938;1083;1287;2097;2313;2378;3278;3557;3711;4087;4088	True;True;True;True;True;True;True;True;True;True;True;True;True	240;650;961;1109;1314;2150;2367;2437;3364;3646;3807;4189;4190	379;945;1333;1545;1546;1813;1814;2921;2922;3194;3300;4568;4942;5171;5172;5688;5689;5690	379;945;1333;1545;1546;1813;1814;2921;2922;3194;3300;4568;4942;5171;5172;5688;5689;5690	379;945;1333;1545;1813;2921;3194;3300;4568;4942;5172;5688;5690
Q02PH1;P37452;B7UYS3;A6V389;P0A154;Q04596;P0A273;A4XSN5	sp|Q02PH1|LEXA_PSEAB LexA repressor OS=Pseudomonas aeruginosa (strain UCBPP-PA14) OX=208963 GN=lexA PE=3 SV=1;sp|P37452|LEXA_PSEAE LexA repressor OS=Pseudomonas aeruginosa (strain ATCC 15692 / DSM 22644 / CIP 104116 / JCM 14847 / LMG 12228 / 1C / PRS 101 /	8	4	4	4	4	4	4	32.4	32.4	32.4	22.506	204	204;204;204;204;202;202;202;204	0	50.228	32.4	1206300	1206300	5				122	1890;3282;3593;3979	True;True;True;True	1940;3368;3684;4080	2646;4572;4996;5546;5547	2646;4572;4996;5546;5547	2646;4572;4996;5546
Q02PF5;P57112;B7UZU5;A6V3A6	sp|Q02PF5|STHA_PSEAB Soluble pyridine nucleotide transhydrogenase OS=Pseudomonas aeruginosa (strain UCBPP-PA14) OX=208963 GN=sthA PE=3 SV=1;sp|P57112|STHA_PSEAE Soluble pyridine nucleotide transhydrogenase OS=Pseudomonas aeruginosa (strain ATCC 15692 / DSM	4	10	10	10	10	10	10	38.1	38.1	38.1	51.16	464	464;464;464;464	0	158.97	38.1	1565600	1565600	11				123	696;982;1186;1187;1646;3455;3560;3680;3953;3981	True;True;True;True;True;True;True;True;True;True	717;1005;1213;1214;1687;3543;3649;3775;4054;4082	1028;1394;1686;1687;2296;4805;4945;5122;5123;5514;5549	1028;1394;1686;1687;2296;4805;4945;5122;5123;5514;5549	1028;1394;1686;1687;2296;4805;4945;5122;5514;5549
Q9HZN4;Q02PD3;B7V159;A6V3C8;A4XSS3	sp|Q9HZN4|RL32_PSEAE 50S ribosomal protein L32 OS=Pseudomonas aeruginosa (strain ATCC 15692 / DSM 22644 / CIP 104116 / JCM 14847 / LMG 12228 / 1C / PRS 101 / PAO1) OX=208964 GN=rpmF PE=1 SV=3;sp|Q02PD3|RL32_PSEAB 50S ribosomal protein L32 OS=Pseudomonas ae	5	3	3	3	3	3	3	38.3	38.3	38.3	6.7914	60	60;60;60;60;60	0	54.451	38.3	4096100	4096100	3				124	3084;3185;3335	True;True;True	3168;3271;3422	4283;4454;4644	4283;4454;4644	4283;4454;4644
Q9HZN8;B7V167;A6V3D6	sp|Q9HZN8|KTHY_PSEAE Thymidylate kinase OS=Pseudomonas aeruginosa (strain ATCC 15692 / DSM 22644 / CIP 104116 / JCM 14847 / LMG 12228 / 1C / PRS 101 / PAO1) OX=208964 GN=tmk PE=1 SV=1;sp|B7V167|KTHY_PSEA8 Thymidylate kinase OS=Pseudomonas aeruginosa (strai	3	1	1	1	1	1	1	9	9	9	23.109	210	210;210;210	0.0013532	7.9743	9	108090	108090	1				125	4147	TRUE	4250	5771	5771	5771
Q9HZP8;Q02PB3;B7V2Z1;A6V3E8	sp|Q9HZP8|FABV_PSEAE Enoyl-[acyl-carrier-protein] reductase [NADH] OS=Pseudomonas aeruginosa (strain ATCC 15692 / DSM 22644 / CIP 104116 / JCM 14847 / LMG 12228 / 1C / PRS 101 / PAO1) OX=208964 GN=fabV PE=1 SV=1;sp|Q02PB3|FABV_PSEAB Enoyl-[acyl-carrier-pro	4	4	4	4	4	4	4	14.8	14.8	14.8	43.528	398	398;398;398;398	0	44.516	14.8	978240	978240	4				126	93;953;3209;3930	True;True;True;True	97;976;3295;4030	144;1359;4483;5485	144;1359;4483;5485	144;1359;4483;5485
Q59654;Q02P38;B7V800;A6V3L5	sp|Q59654|PYRF_PSEAE Orotidine 5-phosphate decarboxylase OS=Pseudomonas aeruginosa (strain ATCC 15692 / DSM 22644 / CIP 104116 / JCM 14847 / LMG 12228 / 1C / PRS 101 / PAO1) OX=208964 GN=pyrF PE=1 SV=2;sp|Q02P38|PYRF_PSEAB Orotidine 5-phosphate decarboxy	4	1	1	1	1	1	1	7.3	7.3	7.3	24.394	232	232;232;232;232	0.0061958	5.7212	7.3	677890	677890	1				127	174	TRUE	182	289	289	289
Q9HZZ2;Q02P14;B7V9K9;A6V3N9	sp|Q9HZZ2|EFP_PSEAE Elongation factor P OS=Pseudomonas aeruginosa (strain ATCC 15692 / DSM 22644 / CIP 104116 / JCM 14847 / LMG 12228 / 1C / PRS 101 / PAO1) OX=208964 GN=efp PE=1 SV=1;sp|Q02P14|EFP_PSEAB Elongation factor P OS=Pseudomonas aeruginosa (strai	4	3	3	3	3	3	3	22.3	22.3	22.3	20.985	188	188;188;188;188	0	44.888	22.3	2332200	2332200	5				128	60;182;2763	True;True;True	61;190;2841	85;86;87;297;3849	85;86;87;297;3849	86;297;3849
Q9I013;Q02NZ3;B7UUZ6;A6V3R0;A4XVB4	sp|Q9I013|HTPX_PSEAE Protease HtpX OS=Pseudomonas aeruginosa (strain ATCC 15692 / DSM 22644 / CIP 104116 / JCM 14847 / LMG 12228 / 1C / PRS 101 / PAO1) OX=208964 GN=htpX PE=3 SV=1;sp|Q02NZ3|HTPX_PSEAB Protease HtpX OS=Pseudomonas aeruginosa (strain UCBPP-P	5	6	6	6	6	6	6	24.7	24.7	24.7	31.593	291	291;291;291;291;290	0	64.238	24.7	1110100	1110100	6				129	757;1571;1591;2647;2648;3551	True;True;True;True;True;True	778;1612;1632;2718;2719;3640	1107;2197;2225;3670;3671;4935	1107;2197;2225;3670;3671;4935	1107;2197;2225;3670;3671;4935
Q9I0A2;Q02NN8;B7V309;A6V488	sp|Q9I0A2|RL20_PSEAE 50S ribosomal protein L20 OS=Pseudomonas aeruginosa (strain ATCC 15692 / DSM 22644 / CIP 104116 / JCM 14847 / LMG 12228 / 1C / PRS 101 / PAO1) OX=208964 GN=rplT PE=1 SV=1;sp|Q02NN8|RL20_PSEAB 50S ribosomal protein L20 OS=Pseudomonas ae	4	1	1	1	1	1	1	6.8	6.8	6.8	13.365	118	118;118;118;118	0.0072904	5.6081	6.8	23984	23984	1				130	21	TRUE	21	28	28	28
Q51472;Q02NN5;A6V491	sp|Q51472|IHFA_PSEAE Integration host factor subunit alpha OS=Pseudomonas aeruginosa (strain ATCC 15692 / DSM 22644 / CIP 104116 / JCM 14847 / LMG 12228 / 1C / PRS 101 / PAO1) OX=208964 GN=ihfA PE=1 SV=3;sp|Q02NN5|IHFA_PSEAB Integration host factor subunit	3	1	1	1	1	1	1	10	10	10	11.471	100	100;100;100	0	21.54	10	44431	44431	1				131	2904	TRUE	2987	4060	4060	4060
Q9I0J4;Q02ND6;B7VAQ8;A6V4E1	sp|Q9I0J4|NUOI_PSEAE NADH-quinone oxidoreductase subunit I OS=Pseudomonas aeruginosa (strain ATCC 15692 / DSM 22644 / CIP 104116 / JCM 14847 / LMG 12228 / 1C / PRS 101 / PAO1) OX=208964 GN=nuoI PE=3 SV=1;sp|Q02ND6|NUOI_PSEAB NADH-quinone oxidoreductase sub	4	3	3	3	3	3	3	29.1	29.1	29.1	20.61	182	182;182;182;182	0	60.099	29.1	321150	321150	3				132	484;878;1562	True;True;True	498;901;1603	751;1260;2188	751;1260;2188	751;1260;2188
Q9I0K0;Q02ND0;B7VAR4;A6V4E8	sp|Q9I0K0|NUOB_PSEAE NADH-quinone oxidoreductase subunit B OS=Pseudomonas aeruginosa (strain ATCC 15692 / DSM 22644 / CIP 104116 / JCM 14847 / LMG 12228 / 1C / PRS 101 / PAO1) OX=208964 GN=nuoB PE=3 SV=1;sp|Q02ND0|NUOB_PSEAB NADH-quinone oxidoreductase sub	4	3	3	3	3	3	3	25.3	25.3	25.3	25.425	225	225;225;225;225	0	39.107	25.3	725760	725760	3				133	1751;2801;2872	True;True;True	1798;2882;2955	2457;3921;4021	2457;3921;4021	2457;3921;4021
Q9I0K1;Q02NC9;A6V4E9	sp|Q9I0K1|NUOA2_PSEAE NADH-quinone oxidoreductase subunit A 2 OS=Pseudomonas aeruginosa (strain ATCC 15692 / DSM 22644 / CIP 104116 / JCM 14847 / LMG 12228 / 1C / PRS 101 / PAO1) OX=208964 GN=nuoA2 PE=3 SV=1;sp|Q02NC9|NUOA1_PSEAB NADH-quinone oxidoreductas	3	1	1	1	1	1	1	12.4	12.4	12.4	15.01	137	137;137;137	0	20.824	12.4	535700	535700	1				134	3224	TRUE	3309	4500	4500	4500
Q9I0L2;Q02NB8;A6V4G0;B7UV15;A4XUY9	sp|Q9I0L2|MNMA_PSEAE tRNA-specific 2-thiouridylase MnmA OS=Pseudomonas aeruginosa (strain ATCC 15692 / DSM 22644 / CIP 104116 / JCM 14847 / LMG 12228 / 1C / PRS 101 / PAO1) OX=208964 GN=mnmA PE=3 SV=1;sp|Q02NB8|MNMA_PSEAB tRNA-specific 2-thiouridylase MnmA	5	8	8	8	8	8	8	34.4	34.4	34.4	41.886	375	375;375;375;375;370	0	207.87	34.4	1807800	1807800	9				135	1368;1966;2296;2818;2824;3033;3240;3530	True;True;True;True;True;True;True;True	1397;2018;2350;2899;2907;3117;3325;3618	1925;2759;3172;3173;3941;3950;4221;4518;4904	1925;2759;3172;3173;3941;3950;4221;4518;4904	1925;2759;3173;3941;3950;4221;4518;4904
Q9I0M4;Q02NA6;B7UW08;A6V4H3	sp|Q9I0M4|LOLA_PSEAE Outer-membrane lipoprotein carrier protein OS=Pseudomonas aeruginosa (strain ATCC 15692 / DSM 22644 / CIP 104116 / JCM 14847 / LMG 12228 / 1C / PRS 101 / PAO1) OX=208964 GN=lolA PE=1 SV=1;sp|Q02NA6|LOLA_PSEAB Outer-membrane lipoprotein	4	4	4	4	4	4	4	27.9	27.9	27.9	23.072	208	208;208;208;208	0	94.717	27.9	1297900	1297900	4				136	837;3836;3980;4007	True;True;True;True	859;3933;4081;4109	1205;5355;5548;5589	1205;5355;5548;5589	1205;5355;5548;5589
Q9I0M6;Q02NA4;B7UW10;A6V4H5;A4XUX4	sp|Q9I0M6|SYS_PSEAE Serine--tRNA ligase OS=Pseudomonas aeruginosa (strain ATCC 15692 / DSM 22644 / CIP 104116 / JCM 14847 / LMG 12228 / 1C / PRS 101 / PAO1) OX=208964 GN=serS PE=1 SV=1;sp|Q02NA4|SYS_PSEAB Serine--tRNA ligase OS=Pseudomonas aeruginosa (stra	5	5	5	5	5	5	5	13.6	13.6	13.6	47.231	426	426;426;426;426;426	0	55.925	13.6	1163000	1163000	5				137	615;885;1600;2595;3585	True;True;True;True;True	632;908;1641;2661;3676	923;1267;2236;3591;4987	923;1267;2236;3591;4987	923;1267;2236;3591;4987
Q9I0M7;B7UW11;A6V4H6;Q02NA3	sp|Q9I0M7|CYSG_PSEAE Siroheme synthase OS=Pseudomonas aeruginosa (strain ATCC 15692 / DSM 22644 / CIP 104116 / JCM 14847 / LMG 12228 / 1C / PRS 101 / PAO1) OX=208964 GN=cysG PE=3 SV=1;sp|B7UW11|CYSG_PSEA8 Siroheme synthase OS=Pseudomonas aeruginosa (strain	4	3	3	3	3	3	3	14.8	14.8	14.8	50.37	465	465;465;465;465	0	45.747	14.8	276410	276410	3				138	1295;1640;3110	True;True;True	1322;1681;3195	1823;2285;4332	1823;2285;4332	1823;2285;4332
Q9X4G0;Q02LF6;B7VA96;A6V6F5	sp|Q9X4G0|HGD_PSEAE Homogentisate 1,2-dioxygenase OS=Pseudomonas aeruginosa (strain ATCC 15692 / DSM 22644 / CIP 104116 / JCM 14847 / LMG 12228 / 1C / PRS 101 / PAO1) OX=208964 GN=hmgA PE=3 SV=2;sp|Q02LF6|HGD_PSEAB Homogentisate 1,2-dioxygenase OS=Pseudomo	4	1	1	1	1	1	1	6.5	6.5	6.5	47.841	432	432;432;432;432	0.0013736	8.7578	6.5	235320	235320	2				139	4106	TRUE	4208	5713;5714	5713;5714	5713
Q9I2P8;Q02KZ2;B7VB28;A6V6X0	sp|Q9I2P8|NFUA_PSEAE Fe/S biogenesis protein NfuA OS=Pseudomonas aeruginosa (strain ATCC 15692 / DSM 22644 / CIP 104116 / JCM 14847 / LMG 12228 / 1C / PRS 101 / PAO1) OX=208964 GN=nfuA PE=3 SV=1;sp|Q02KZ2|NFUA_PSEAB Fe/S biogenesis protein NfuA OS=Pseudomo	4	3	3	3	3	3	3	36.6	36.6	36.6	21.136	194	194;194;194;194	0	67.072	36.6	2146000	2146000	4				140	1779;1882;3866	True;True;True	1826;1932;3965;3966	2491;2637;5403;5404	2491;2637;5403;5404	2491;2637;5403	25	103
Q9I2S9;Q02KV8;B7VB62;A6V705	sp|Q9I2S9|RNH_PSEAE Ribonuclease HI OS=Pseudomonas aeruginosa (strain ATCC 15692 / DSM 22644 / CIP 104116 / JCM 14847 / LMG 12228 / 1C / PRS 101 / PAO1) OX=208964 GN=rnhA PE=3 SV=1;sp|Q02KV8|RNH_PSEAB Ribonuclease H OS=Pseudomonas aeruginosa (strain UCBPP-	4	1	1	1	1	1	1	10.1	10.1	10.1	16.697	148	148;148;148;148	0.001385	9.0997	10.1	69044	69044	1				141	3416	TRUE	3502	4748	4748	4748
Q9I2U0;Q02KU5;B7VB75;A6V718;A4XTZ6	sp|Q9I2U0|CLPX_PSEAE ATP-dependent Clp protease ATP-binding subunit ClpX OS=Pseudomonas aeruginosa (strain ATCC 15692 / DSM 22644 / CIP 104116 / JCM 14847 / LMG 12228 / 1C / PRS 101 / PAO1) OX=208964 GN=clpX PE=3 SV=1;sp|Q02KU5|CLPX_PSEAB ATP-dependent Clp	5	3	3	3	3	3	3	8.9	8.9	8.9	46.991	426	426;426;426;426;426	0	27.034	8.9	372190	372190	4				142	637;1654;2307	True;True;True	656;1695;2361	953;954;2307;3186	953;954;2307;3186	954;2307;3186
Q9I2U7;B7VB84;A6V727;Q02KT6;A4XVG1	sp|Q9I2U7|SYC_PSEAE Cysteine--tRNA ligase OS=Pseudomonas aeruginosa (strain ATCC 15692 / DSM 22644 / CIP 104116 / JCM 14847 / LMG 12228 / 1C / PRS 101 / PAO1) OX=208964 GN=cysS PE=3 SV=1;sp|B7VB84|SYC_PSEA8 Cysteine--tRNA ligase OS=Pseudomonas aeruginosa (	5	9	9	9	9	9	9	30.4	30.4	30.4	51.276	460	460;460;460;460;461	0	131.58	30.4	1332300	1332300	12				143	320;398;698;1018;1768;2603;2748;3277;3370	True;True;True;True;True;True;True;True;True	334;414;719;1041;1815;2670;2826;3363;3456	540;652;1030;1435;1436;1437;2478;3602;3827;4566;4567;4685	540;652;1030;1435;1436;1437;2478;3602;3827;4566;4567;4685	540;652;1030;1435;2478;3602;3827;4567;4685
P53593;B7UVD3;A6V7K5;Q02K73	sp|P53593|SUCC_PSEAE Succinate--CoA ligase [ADP-forming] subunit beta OS=Pseudomonas aeruginosa (strain ATCC 15692 / DSM 22644 / CIP 104116 / JCM 14847 / LMG 12228 / 1C / PRS 101 / PAO1) OX=208964 GN=sucC PE=1 SV=2;sp|B7UVD3|SUCC_PSEA8 Succinate--CoA ligas	4	14	14	8	14	14	8	49	49	33.5	41.542	388	388;388;388;388	0	323.31	49	11411000	11411000	22				144	301;403;472;590;1270;1861;2205;2230;2231;2639;2769;2834;2963;3774	True;True;True;True;True;True;True;True;True;True;True;True;True;True	314;419;486;606;1297;1909;2257;2282;2283;2710;2848;2917;3046;3870	481;482;658;737;893;1787;2600;3051;3081;3082;3660;3859;3960;4139;5260;5261;5262;5263;5264;5265;5266;5267	481;482;658;737;893;1787;2600;3051;3081;3082;3660;3859;3960;4139;5260;5261;5262;5263;5264;5265;5266;5267	481;658;737;893;1787;2600;3051;3081;3082;3660;3859;3960;4139;5266
Q9I3F4;Q02K46;B7UVG0;A6V7T6	sp|Q9I3F4|RLMM_PSEAE Ribosomal RNA large subunit methyltransferase M OS=Pseudomonas aeruginosa (strain ATCC 15692 / DSM 22644 / CIP 104116 / JCM 14847 / LMG 12228 / 1C / PRS 101 / PAO1) OX=208964 GN=rlmM PE=3 SV=1;sp|Q02K46|RLMM_PSEAB Ribosomal RNA large s	4	2	2	2	2	2	2	9.9	9.9	9.9	40.156	352	352;352;352;352	0	28.409	9.9	265090	265090	2				145	1423;3914	True;True	1457;4014	1999;5464	1999;5464	1999;5464
Q04633;Q02K26;B7UVH9;A6V7V8;A4XVK6	sp|Q04633|APT_PSEAE Adenine phosphoribosyltransferase OS=Pseudomonas aeruginosa (strain ATCC 15692 / DSM 22644 / CIP 104116 / JCM 14847 / LMG 12228 / 1C / PRS 101 / PAO1) OX=208964 GN=apt PE=3 SV=1;sp|Q02K26|APT_PSEAB Adenine phosphoribosyltransferase OS=P	5	2	2	2	2	2	2	13.7	13.7	13.7	19.804	182	182;182;182;182;182	0	14.557	13.7	552330	552330	2				146	631;4089	True;True	649;4191	944;5691	944;5691	944;5691
Q9I3H9;Q02K17;B7UVI8;A6V7W8	sp|Q9I3H9|RECR_PSEAE Recombination protein RecR OS=Pseudomonas aeruginosa (strain ATCC 15692 / DSM 22644 / CIP 104116 / JCM 14847 / LMG 12228 / 1C / PRS 101 / PAO1) OX=208964 GN=recR PE=1 SV=1;sp|Q02K17|RECR_PSEAB Recombination protein RecR OS=Pseudomonas	4	2	2	1	1	1	1	17.2	17.2	13.1	21.173	198	198;198;198;198	0	13.973	13.1	53955	53955	2				147	1716;2569	True;True	1760	2411;2412	2411;2412	2412
Q9I3I4;Q02K12;B7UVJ3;A6V7X3;A4XVY5	sp|Q9I3I4|DNLJ_PSEAE DNA ligase OS=Pseudomonas aeruginosa (strain ATCC 15692 / DSM 22644 / CIP 104116 / JCM 14847 / LMG 12228 / 1C / PRS 101 / PAO1) OX=208964 GN=ligA PE=3 SV=1;sp|Q02K12|DNLJ_PSEAB DNA ligase OS=Pseudomonas aeruginosa (strain UCBPP-PA14) O	5	3	3	3	3	3	3	6.5	6.5	6.5	86.767	794	794;794;794;794;786	0	27.237	6.5	173750	173750	3				148	1570;3463;4178	True;True;True	1611;3551;4281	2196;4817;5814	2196;4817;5814	2196;4817;5814
Q9I3N3;Q02JW1;B7UW72;A6V817	sp|Q9I3N3|CCME_PSEAE Cytochrome c-type biogenesis protein CcmE OS=Pseudomonas aeruginosa (strain ATCC 15692 / DSM 22644 / CIP 104116 / JCM 14847 / LMG 12228 / 1C / PRS 101 / PAO1) OX=208964 GN=ccmE PE=3 SV=1;sp|Q02JW1|CCME_PSEAB Cytochrome c-type biogenesi	4	1	1	1	1	1	1	9.3	9.3	9.3	17.238	162	162;162;162;162	0.0013986	9.8038	9.3	83330	83330	1				149	1004	TRUE	1027	1419	1419	1419
Q9I3W8;B7UVK3;A6V8H8	sp|Q9I3W8|ACEK_PSEAE Isocitrate dehydrogenase kinase/phosphatase OS=Pseudomonas aeruginosa (strain ATCC 15692 / DSM 22644 / CIP 104116 / JCM 14847 / LMG 12228 / 1C / PRS 101 / PAO1) OX=208964 GN=aceK PE=3 SV=1;sp|B7UVK3|ACEK_PSEA8 Isocitrate dehydrogenase	3	1	1	1	1	1	1	2.3	2.3	2.3	66.76	577	577;577;577	0.0025907	6.4229	2.3	79316	79316	1				150	168	TRUE	176	281	281	281
Q9I3W9;Q02JM2;B7UVK4;A6V8H9	sp|Q9I3W9|PDXB_PSEAE Erythronate-4-phosphate dehydrogenase OS=Pseudomonas aeruginosa (strain ATCC 15692 / DSM 22644 / CIP 104116 / JCM 14847 / LMG 12228 / 1C / PRS 101 / PAO1) OX=208964 GN=pdxB PE=1 SV=1;sp|Q02JM2|PDXB_PSEAB Erythronate-4-phosphate dehydro	4	1	1	1	1	1	1	2.9	2.9	2.9	41.001	380	380;380;380;380	0.0062422	5.8551	2.9	12161	12161	1				151	944	TRUE	967	1350	1350	1350
Q02JD6;B7UW25;A6V8R5;Q9I449	sp|Q02JD6|Y4745_PSEAB YcgL domain-containing protein PA14_47450 OS=Pseudomonas aeruginosa (strain UCBPP-PA14) OX=208963 GN=PA14_47450 PE=3 SV=1;sp|B7UW25|Y3887_PSEA8 YcgL domain-containing protein PLES_38871 OS=Pseudomonas aeruginosa (strain LESB58) OX=557	4	3	3	3	3	3	3	60.8	60.8	60.8	11.388	97	97;97;97;97	0	21.213	60.8	71001	71001	3				152	2053;2933;3854	True;True;True	2106;3016;3952	2865;4093;5387	2865;4093;5387	2865;4093;5387
A6V8R6	sp|A6V8R6|RND_PSEA7 Ribonuclease D OS=Pseudomonas aeruginosa (strain PA7) OX=381754 GN=rnd PE=3 SV=2	1	2	2	2	2	2	2	7.2	7.2	7.2	43.33	376	376	0.0014225	11.053	7.2	155380	155380	2				153	997;2753	True;True	1020;2831	1410;3836	1410;3836	1410;3836
Q9I4H5;Q02IY2;B7UX27;A6V936	sp|Q9I4H5|DAPE_PSEAE Succinyl-diaminopimelate desuccinylase OS=Pseudomonas aeruginosa (strain ATCC 15692 / DSM 22644 / CIP 104116 / JCM 14847 / LMG 12228 / 1C / PRS 101 / PAO1) OX=208964 GN=dapE PE=3 SV=1;sp|Q02IY2|DAPE_PSEAB Succinyl-diaminopimelate desuc	4	2	2	2	2	2	2	10.2	10.2	10.2	41.077	383	383;383;383;383	0	24.092	10.2	373800	373800	2				154	1205;3399	True;True	1232;3485	1705;4722	1705;4722	1705;4722
Q9HXF7;B7UUU2;Q02GN4;A6V9R6;Q8GHV6	sp|Q9HXF7|NDPA_PSEAE Nucleoid-associated protein PA3849 OS=Pseudomonas aeruginosa (strain ATCC 15692 / DSM 22644 / CIP 104116 / JCM 14847 / LMG 12228 / 1C / PRS 101 / PAO1) OX=208964 GN=PA3849 PE=3 SV=1;sp|B7UUU2|NDPA_PSEA8 Nucleoid-associated protein PLES	5	4	4	4	4	4	4	15.6	15.6	15.6	37.93	334	334;334;338;340;333	0	73.739	15.6	640200	640200	5				155	133;746;1791;2750	True;True;True;True	140;767;1838;2828	200;1095;2503;2504;3829	200;1095;2503;2504;3829	200;1095;2504;3829
Q9I4Z2;Q02ID8;B7UXV6;A6V9Z6	sp|Q9I4Z2|QUEC_PSEAE 7-cyano-7-deazaguanine synthase OS=Pseudomonas aeruginosa (strain ATCC 15692 / DSM 22644 / CIP 104116 / JCM 14847 / LMG 12228 / 1C / PRS 101 / PAO1) OX=208964 GN=queC PE=3 SV=1;sp|Q02ID8|QUEC_PSEAB 7-cyano-7-deazaguanine synthase OS=Ps	4	1	1	1	1	1	1	8.5	8.5	8.5	23.9	224	224;224;224;224	0.0062189	5.7988	8.5	203630	203630	1				156	433	TRUE	447	694	694	694
Q51426;Q02IC9;B7UXW5;A6VA05	sp|Q51426|RUVB_PSEAE Holliday junction branch migration complex subunit RuvB OS=Pseudomonas aeruginosa (strain ATCC 15692 / DSM 22644 / CIP 104116 / JCM 14847 / LMG 12228 / 1C / PRS 101 / PAO1) OX=208964 GN=ruvB PE=1 SV=2;sp|Q02IC9|RUVB_PSEAB Holliday junc	4	1	1	1	1	1	1	5.4	5.4	5.4	38.932	352	352;352;352;352	0	12.084	5.4	48515	48515	1				157	1460	TRUE	1496	2050	2050	2050
Q51425;Q02IC8;B7UXW6;A6VA06	sp|Q51425|RUVA_PSEAE Holliday junction branch migration complex subunit RuvA OS=Pseudomonas aeruginosa (strain ATCC 15692 / DSM 22644 / CIP 104116 / JCM 14847 / LMG 12228 / 1C / PRS 101 / PAO1) OX=208964 GN=ruvA PE=3 SV=1;sp|Q02IC8|RUVA_PSEAB Holliday junc	4	1	1	1	1	1	1	13.9	13.9	13.9	21.959	201	201;201;201;201	0	17.908	13.9	114770	114770	1				158	386	TRUE	402	637	637	637
Q51423;Q02IC6;B7UXW8;A6VA08	sp|Q51423|PMPR_PSEAE Transcriptional regulatory protein PmpR OS=Pseudomonas aeruginosa (strain ATCC 15692 / DSM 22644 / CIP 104116 / JCM 14847 / LMG 12228 / 1C / PRS 101 / PAO1) OX=208964 GN=pmpR PE=1 SV=2;sp|Q02IC6|Y5181_PSEAB Probable transcriptional reg	4	3	3	3	3	3	3	20.6	20.6	20.6	26.556	248	248;248;248;248	0	74.961	20.6	483430	483430	3				159	477;1228;2934	True;True;True	491;1254;3017	743;1736;4094	743;1736;4094	743;1736;4094
A6VA16;Q9I502;Q02IB8;B7UXX6;A4XRQ7	sp|A6VA16|SYP_PSEA7 Proline--tRNA ligase OS=Pseudomonas aeruginosa (strain PA7) OX=381754 GN=proS PE=3 SV=1;sp|Q9I502|SYP_PSEAE Proline--tRNA ligase OS=Pseudomonas aeruginosa (strain ATCC 15692 / DSM 22644 / CIP 104116 / JCM 14847 / LMG 12228 / 1C / PRS 10	5	9	9	9	9	9	9	24.9	24.9	24.9	63.056	571	571;571;571;571;571	0	145.67	24.9	3304000	3304000	11				160	22;32;810;985;1023;1140;1339;3052;3939	True;True;True;True;True;True;True;True;True	22;32;831;1008;1046;1167;1367;3136;4039	29;30;40;1170;1397;1442;1443;1621;1881;4247;5496	29;30;40;1170;1397;1442;1443;1621;1881;4247;5496	30;40;1170;1397;1443;1621;1881;4247;5496
Q9I595;Q02I05;B7UY90;A6VAD3	sp|Q9I595|CYSZ_PSEAE Sulfate transporter CysZ OS=Pseudomonas aeruginosa (strain ATCC 15692 / DSM 22644 / CIP 104116 / JCM 14847 / LMG 12228 / 1C / PRS 101 / PAO1) OX=208964 GN=cysZ PE=3 SV=1;sp|Q02I05|CYSZ_PSEAB Sulfate transporter CysZ OS=Pseudomonas aeru	4	1	1	1	1	1	1	5.7	5.7	5.7	27.964	246	246;246;246;246	0.0038023	6.0849	5.7	51142	51142	1				161	2833	TRUE	2916	3959	3959	3959
Q9I5G3;Q02HS7;A6VAK1	sp|Q9I5G3|CMOA_PSEAE Carboxy-S-adenosyl-L-methionine synthase OS=Pseudomonas aeruginosa (strain ATCC 15692 / DSM 22644 / CIP 104116 / JCM 14847 / LMG 12228 / 1C / PRS 101 / PAO1) OX=208964 GN=cmoA PE=3 SV=1;sp|Q02HS7|CMOA_PSEAB Carboxy-S-adenosyl-L-methion	3	3	3	3	3	3	3	14.6	14.6	14.6	27.64	246	246;246;252	0	26.74	14.6	120280	120280	3				162	1021;3103;3104	True;True;True	1044;3187;3188	1440;4320;4321	1440;4320;4321	1440;4320;4321
Q9I5G4;Q02HS6;B7UYW8;A6VAK2	sp|Q9I5G4|CMOB_PSEAE tRNA U34 carboxymethyltransferase OS=Pseudomonas aeruginosa (strain ATCC 15692 / DSM 22644 / CIP 104116 / JCM 14847 / LMG 12228 / 1C / PRS 101 / PAO1) OX=208964 GN=cmoB PE=3 SV=1;sp|Q02HS6|CMOB_PSEAB tRNA U34 carboxymethyltransferase O	4	2	2	2	2	2	2	4.3	4.3	4.3	36.522	322	322;322;322;322	0.0014245	11.072	4.3	89276	89276	3				163	3275;3276	True;True	3361;3362	4563;4564;4565	4563;4564;4565	4564;4565
Q9I5G8;Q02HR9;B7UYX5;A6VAK9	sp|Q9I5G8|LEPA_PSEAE Elongation factor 4 OS=Pseudomonas aeruginosa (strain ATCC 15692 / DSM 22644 / CIP 104116 / JCM 14847 / LMG 12228 / 1C / PRS 101 / PAO1) OX=208964 GN=lepA PE=3 SV=1;sp|Q02HR9|LEPA_PSEAB Elongation factor 4 OS=Pseudomonas aeruginosa (st	4	5	5	5	5	5	5	13.2	13.2	13.2	66.294	599	599;599;599;599	0	37.408	13.2	545480	545480	5				164	152;2397;3019;3749;3772	True;True;True;True;True	159;2456;3103;3845;3868	256;3323;4205;5227;5258	256;3323;4205;5227;5258	256;3323;4205;5227;5258
Q9I5H9;Q02HQ1;B7UYZ2;A6VAM7	sp|Q9I5H9|UNG_PSEAE Uracil-DNA glycosylase OS=Pseudomonas aeruginosa (strain ATCC 15692 / DSM 22644 / CIP 104116 / JCM 14847 / LMG 12228 / 1C / PRS 101 / PAO1) OX=208964 GN=ung PE=3 SV=1;sp|Q02HQ1|UNG_PSEAB Uracil-DNA glycosylase OS=Pseudomonas aeruginosa	4	2	2	2	2	2	2	11.7	11.7	11.7	26.009	231	231;231;231;231	0.0014205	11.009	11.7	873070	873070	2				165	660;766	True;True	679;787	982;1118	982;1118	982;1118
Q02H55;P30718;B7UZG3;A6VB57;A4XYM0;O33500	sp|Q02H55|CH60_PSEAB Chaperonin GroEL OS=Pseudomonas aeruginosa (strain UCBPP-PA14) OX=208963 GN=groEL PE=3 SV=1;sp|P30718|CH60_PSEAE Chaperonin GroEL OS=Pseudomonas aeruginosa (strain ATCC 15692 / DSM 22644 / CIP 104116 / JCM 14847 / LMG 12228 / 1C / PRS	6	31	31	31	31	31	31	73.9	73.9	73.9	57.085	547	547;547;547;547;548;552	0	323.31	73.9	NaN	NaN	137				166	183;210;282;283;304;318;345;384;421;422;636;853;872;897;942;1235;1534;1535;1981;2073;2074;2633;2843;2870;2940;2948;2949;2954;2955;3107;3709	True;True;True;True;True;True;True;True;True;True;True;True;True;True;True;True;True;True;True;True;True;True;True;True;True;True;True;True;True;True;True	191;192;219;294;295;317;332;359;400;435;436;654;655;876;895;920;965;1261;1572;1573;1574;1575;2033;2126;2127;2703;2926;2953;3023;3031;3032;3037;3038;3191;3192;3805	298;299;300;301;302;303;304;305;306;307;340;341;342;343;344;449;450;451;452;453;454;485;486;487;488;489;509;510;511;512;513;514;515;516;517;518;519;520;521;522;523;524;525;526;527;528;529;530;531;532;533;534;535;536;537;538;571;634;635;679;680;950;951;952;1225;1226;1227;1228;1229;1254;1281;1337;1338;1339;1340;1341;1342;1343;1344;1345;1346;1347;1348;1745;2140;2141;2142;2143;2144;2145;2146;2147;214…	298;299;300;301;302;303;304;305;306;307;340;341;342;343;344;449;450;451;452;453;454;485;486;487;488;489;509;510;511;512;513;514;515;516;517;518;519;520;521;522;523;524;525;526;527;528;529;530;531;532;533;534;535;536;537;538;571;634;635;679;680;950;951;952;1225;1226;1227;1228;1229;1254;1281;1337;1338;1339;1340;1341;1342;1343;1344;1345;1346;1347;1348;1745;2140;2141;2142;2143;2144;2145;2146;2147;214…	302;342;451;454;488;525;571;635;679;680;951;1226;1254;1281;1340;1745;2141;2152;2778;2893;2895;3651;3971;4016;4102;4113;4114;4124;4125;4324;5164	26;27;28;29;30	69;211;267;531;540
Q02H54;P30720;B7UZG4;A6VB58;O33499;A4XYL9	sp|Q02H54|CH10_PSEAB Co-chaperonin GroES OS=Pseudomonas aeruginosa (strain UCBPP-PA14) OX=208963 GN=groES PE=3 SV=1;sp|P30720|CH10_PSEAE Co-chaperonin GroES OS=Pseudomonas aeruginosa (strain ATCC 15692 / DSM 22644 / CIP 104116 / JCM 14847 / LMG 12228 / 1C	6	6	6	6	6	6	6	69.1	69.1	69.1	10.267	97	97;97;97;97;97;97	0	104.41	69.1	23849000	23849000	13				167	2473;3386;3387;3652;3949;3950	True;True;True;True;True;True	2535;3472;3473;3745;3746;4050;4051	3417;3418;4706;4707;4708;4709;5071;5072;5073;5074;5508;5509;5510	3417;3418;4706;4707;4708;4709;5071;5072;5073;5074;5508;5509;5510	3417;4706;4709;5073;5508;5510	31	86
Q9HW01;Q02H28;B7UZJ0;A6VB85	sp|Q9HW01|MURG_PSEAE UDP-N-acetylglucosamine--N-acetylmuramyl-(pentapeptide) pyrophosphoryl-undecaprenol N-acetylglucosamine transferase OS=Pseudomonas aeruginosa (strain ATCC 15692 / DSM 22644 / CIP 104116 / JCM 14847 / LMG 12228 / 1C / PRS 101 / PAO1) OX	4	2	2	2	2	2	2	10.4	10.4	10.4	37.798	357	357;357;357;357	0	56.798	10.4	521810	521810	3				168	3334;3642	True;True	3421;3735	4642;4643;5059	4642;4643;5059	4642;5059
Q02GZ8;O50273;B7UZY2;A6VBB6	sp|Q02GZ8|CYSD_PSEAB Sulfate adenylyltransferase subunit 2 OS=Pseudomonas aeruginosa (strain UCBPP-PA14) OX=208963 GN=cysD PE=3 SV=1;sp|O50273|CYSD_PSEAE Sulfate adenylyltransferase subunit 2 OS=Pseudomonas aeruginosa (strain ATCC 15692 / DSM 22644 / CIP 1	4	3	3	3	3	3	3	11.1	11.1	11.1	35.478	305	305;305;305;305	0	17.684	11.1	113030	113030	3				169	1842;2406;3754	True;True;True	1890;2466;3850	2576;3337;5236	2576;3337;5236	2576;3337;5236
Q9HVW7;Q02GZ1;B7UZY9;A6VBC3;A4XQN4	sp|Q9HVW7|MURA_PSEAE UDP-N-acetylglucosamine 1-carboxyvinyltransferase OS=Pseudomonas aeruginosa (strain ATCC 15692 / DSM 22644 / CIP 104116 / JCM 14847 / LMG 12228 / 1C / PRS 101 / PAO1) OX=208964 GN=murA PE=1 SV=1;sp|Q02GZ1|MURA_PSEAB UDP-N-acetylglucosa	5	2	2	2	2	2	2	10.5	10.5	10.5	44.645	421	421;421;421;421;421	0	15.203	10.5	344200	344200	3				170	385;1072	True;True	401;1097	636;1517;1518	636;1517;1518	636;1518
Q9HVV3;Q02GX6;B7V004;A6VBD9	sp|Q9HVV3|Y4465_PSEAE Nucleotide-binding protein PA4465 OS=Pseudomonas aeruginosa (strain ATCC 15692 / DSM 22644 / CIP 104116 / JCM 14847 / LMG 12228 / 1C / PRS 101 / PAO1) OX=208964 GN=PA4465 PE=3 SV=1;sp|Q02GX6|Y5797_PSEAB Nucleotide-binding protein PA14	4	3	3	3	3	3	3	14	14	14	32.218	286	286;286;286;286	0	28.772	14	730900	730900	3				171	613;677;1127	True;True;True	630;698;1154	921;1006;1608	921;1006;1608	921;1006;1608
Q02GV9;B7V022;A6VBJ7;Q9HVT9	sp|Q02GV9|GATC_PSEAB Aspartyl/glutamyl-tRNA(Asn/Gln) amidotransferase subunit C OS=Pseudomonas aeruginosa (strain UCBPP-PA14) OX=208963 GN=gatC PE=3 SV=1;sp|B7V022|GATC_PSEA8 Aspartyl/glutamyl-tRNA(Asn/Gln) amidotransferase subunit C OS=Pseudomonas aerugin	4	2	2	2	2	2	2	32.6	32.6	32.6	10.443	95	95;95;95;96	0	23.47	32.6	197220	197220	2				172	533;2471	True;True	548;2533	821;3415	821;3415	821;3415
Q9HVP7;Q02GQ9;B7V073;A6VBR6	sp|Q9HVP7|YACG_PSEAE DNA gyrase inhibitor YacG OS=Pseudomonas aeruginosa (strain ATCC 15692 / DSM 22644 / CIP 104116 / JCM 14847 / LMG 12228 / 1C / PRS 101 / PAO1) OX=208964 GN=yacG PE=3 SV=1;sp|Q02GQ9|YACG_PSEAB DNA gyrase inhibitor YacG OS=Pseudomonas ae	4	1	1	1	1	1	1	27.3	27.3	27.3	7.3742	66	66;66;66;66	0	11.714	27.3	266630	266630	1				173	3297	TRUE	3383	4599	4599	4599
Q9HVL9;Q02GB2;B7V0A8;A6VBV2	sp|Q9HVL9|PROB_PSEAE Glutamate 5-kinase OS=Pseudomonas aeruginosa (strain ATCC 15692 / DSM 22644 / CIP 104116 / JCM 14847 / LMG 12228 / 1C / PRS 101 / PAO1) OX=208964 GN=proB PE=3 SV=1;sp|Q02GB2|PROB_PSEAB Glutamate 5-kinase OS=Pseudomonas aeruginosa (stra	4	2	2	2	2	2	2	9.4	9.4	9.4	39.845	372	372;372;372;372	0	43.503	9.4	143510	143510	2				174	1848;3169	True;True	1896;3255	2584;4434	2584;4434	2584;4434
Q9HVL6;Q02GA9;B7V0B1;A6VBV5	sp|Q9HVL6|RL21_PSEAE 50S ribosomal protein L21 OS=Pseudomonas aeruginosa (strain ATCC 15692 / DSM 22644 / CIP 104116 / JCM 14847 / LMG 12228 / 1C / PRS 101 / PAO1) OX=208964 GN=rplU PE=1 SV=1;sp|Q02GA9|RL21_PSEAB 50S ribosomal protein L21 OS=Pseudomonas ae	4	2	2	2	2	2	2	20.4	20.4	20.4	11.653	103	103;103;103;103	0	33.632	20.4	2337300	2337300	2				175	3913;3920	True;True	4013;4020	5463;5470	5463;5470	5463;5470
Q9HVH7;Q02G63;B7V0F9;A6VC02	sp|Q9HVH7|MSCL_PSEAE Large-conductance mechanosensitive channel OS=Pseudomonas aeruginosa (strain ATCC 15692 / DSM 22644 / CIP 104116 / JCM 14847 / LMG 12228 / 1C / PRS 101 / PAO1) OX=208964 GN=mscL PE=3 SV=1;sp|Q02G63|MSCL_PSEAB Large-conductance mechanos	4	1	1	1	1	1	1	16.8	16.8	16.8	14.432	137	137;137;137;137	0.0013908	9.2769	16.8	91944	91944	2				176	795	TRUE	816	1151;1152	1151;1152	1151
Q9HVD7;Q02G19;B7V0K1;A6VC51	sp|Q9HVD7|HEMH_PSEAE Ferrochelatase OS=Pseudomonas aeruginosa (strain ATCC 15692 / DSM 22644 / CIP 104116 / JCM 14847 / LMG 12228 / 1C / PRS 101 / PAO1) OX=208964 GN=hemH PE=3 SV=1;sp|Q02G19|HEMH_PSEAB Ferrochelatase OS=Pseudomonas aeruginosa (strain UCBPP	4	1	1	1	1	1	1	6.8	6.8	6.8	38.571	340	340;340;340;340	0.0025974	6.4736	6.8	119110	119110	1				177	3929	TRUE	4029	5484	5484	5484
Q9HVD0;Q02G12;B7V0K8;A6VC58	sp|Q9HVD0|MURI_PSEAE Glutamate racemase OS=Pseudomonas aeruginosa (strain ATCC 15692 / DSM 22644 / CIP 104116 / JCM 14847 / LMG 12228 / 1C / PRS 101 / PAO1) OX=208964 GN=murI PE=3 SV=1;sp|Q02G12|MURI_PSEAB Glutamate racemase OS=Pseudomonas aeruginosa (stra	4	1	1	1	1	1	1	6.8	6.8	6.8	28.274	265	265;265;265;265	0.0061805	5.6816	6.8	22666	22666	1				178	1031	TRUE	1055	1457	1457	1457
Q02G09;P42806;B7V0L1;A6VC61	sp|Q02G09|RF1_PSEAB Peptide chain release factor 1 OS=Pseudomonas aeruginosa (strain UCBPP-PA14) OX=208963 GN=prfA PE=3 SV=1;sp|P42806|RF1_PSEAE Peptide chain release factor 1 OS=Pseudomonas aeruginosa (strain ATCC 15692 / DSM 22644 / CIP 104116 / JCM 1484	4	2	2	1	2	2	1	9.4	9.4	4.7	40.026	360	360;360;360;360	0	54.571	9.4	134900	134900	2				179	185;2379	True;True	194;2438	309;3301	309;3301	309;3301
Q9HVC3;Q02G02;B7V0L8;A6VC68	sp|Q9HVC3|PTH_PSEAE Peptidyl-tRNA hydrolase OS=Pseudomonas aeruginosa (strain ATCC 15692 / DSM 22644 / CIP 104116 / JCM 14847 / LMG 12228 / 1C / PRS 101 / PAO1) OX=208964 GN=pth PE=1 SV=1;sp|Q02G02|PTH_PSEAB Peptidyl-tRNA hydrolase OS=Pseudomonas aeruginos	4	1	1	1	1	1	1	7.2	7.2	7.2	20.804	194	194;194;194;194	0.0013106	6.7078	7.2	96815	96815	1				180	629	TRUE	647	942	942	942
Q9HV78;Q02FV3;B7V1D2;A6VCH5	sp|Q9HV78|TRMA_PSEAE tRNA/tmRNA (uracil-C(5))-methyltransferase OS=Pseudomonas aeruginosa (strain ATCC 15692 / DSM 22644 / CIP 104116 / JCM 14847 / LMG 12228 / 1C / PRS 101 / PAO1) OX=208964 GN=trmA PE=3 SV=1;sp|Q02FV3|TRMA_PSEAB tRNA/tmRNA (uracil-C(5))-m	4	1	1	1	1	1	1	6.1	6.1	6.1	41.206	363	363;363;363;363	0	15.786	6.1	47484	47484	1				181	3327	TRUE	3414	4634	4634	4634
Q9HV69;Q02FU2;B7V1E2;A6VCI6	sp|Q9HV69|PANC_PSEAE Pantothenate synthetase OS=Pseudomonas aeruginosa (strain ATCC 15692 / DSM 22644 / CIP 104116 / JCM 14847 / LMG 12228 / 1C / PRS 101 / PAO1) OX=208964 GN=panC PE=3 SV=1;sp|Q02FU2|PANC_PSEAB Pantothenate synthetase OS=Pseudomonas aerugi	4	2	2	2	2	2	2	14.1	14.1	14.1	30.836	283	283;283;283;283	0	29.03	14.1	236850	236850	2				182	2355;2905	True;True	2410;2988	3256;4061	3256;4061	3256;4061
Q9HV59;Q02FT2;B7V1F2;A6VCJ6;A4XYD6	sp|Q9HV59|PNP_PSEAE Polyribonucleotide nucleotidyltransferase OS=Pseudomonas aeruginosa (strain ATCC 15692 / DSM 22644 / CIP 104116 / JCM 14847 / LMG 12228 / 1C / PRS 101 / PAO1) OX=208964 GN=pnp PE=3 SV=1;sp|Q02FT2|PNP_PSEAB Polyribonucleotide nucleotidyl	5	17	17	17	17	17	17	31.1	31.1	31.1	75.452	701	701;701;701;701;702	0	323.31	31.1	12675000	12675000	26				183	337;359;514;526;527;565;586;587;690;850;893;937;1033;1490;1745;1754;1874	True;True;True;True;True;True;True;True;True;True;True;True;True;True;True;True;True	351;373;528;540;541;581;602;603;711;873;916;960;1057;1058;1527;1792;1801;1924	560;593;792;809;810;864;889;890;1022;1222;1277;1332;1460;1461;1462;1463;1464;1465;1466;1467;2083;2451;2461;2625;2626;2627	560;593;792;809;810;864;889;890;1022;1222;1277;1332;1460;1461;1462;1463;1464;1465;1466;1467;2083;2451;2461;2625;2626;2627	560;593;792;809;810;864;889;890;1022;1222;1277;1332;1466;2083;2451;2461;2626	32;33	467;492
Q9HV58;Q02FT1;B7V1F3;A6VCJ8	sp|Q9HV58|RS15_PSEAE 30S ribosomal protein S15 OS=Pseudomonas aeruginosa (strain ATCC 15692 / DSM 22644 / CIP 104116 / JCM 14847 / LMG 12228 / 1C / PRS 101 / PAO1) OX=208964 GN=rpsO PE=1 SV=1;sp|Q02FT1|RS15_PSEAB 30S ribosomal protein S15 OS=Pseudomonas ae	4	1	1	1	1	1	1	24.7	24.7	24.7	10.115	89	89;89;89;89	0	144.89	24.7	481930	481930	2				184	2894	TRUE	2977	4047;4048	4047;4048	4048
Q9HV51;Q02FS4;B7V1G0;A6VCK5	sp|Q9HV51|TPIS_PSEAE Triosephosphate isomerase OS=Pseudomonas aeruginosa (strain ATCC 15692 / DSM 22644 / CIP 104116 / JCM 14847 / LMG 12228 / 1C / PRS 101 / PAO1) OX=208964 GN=tpiA PE=3 SV=1;sp|Q02FS4|TPIS_PSEAB Triosephosphate isomerase OS=Pseudomonas ae	4	2	2	2	2	2	2	13.9	13.9	13.9	25.621	251	251;251;251;251	0	69.052	13.9	202990	202990	2				185	1019;2968	True;True	1042;3051	1438;4145	1438;4145	1438;4145
B7V1G1;A6VCK6;Q9HV50;Q02FS3	sp|B7V1G1|GLMM_PSEA8 Phosphoglucosamine mutase OS=Pseudomonas aeruginosa (strain LESB58) OX=557722 GN=glmM PE=3 SV=1;sp|A6VCK6|GLMM_PSEA7 Phosphoglucosamine mutase OS=Pseudomonas aeruginosa (strain PA7) OX=381754 GN=glmM PE=3 SV=1	4	3	3	3	3	3	3	6.1	6.1	6.1	47.769	445	445;445;445;445	0	20.386	6.1	644100	644100	4				186	1094;1263;3720	True;True;True	1120;1289;3816	1559;1560;1778;5190	1559;1560;1778;5190	1559;1778;5190
Q02FR3;P38103;B7V1H1;A6VCL6;A4XYF4	sp|Q02FR3|DAPB_PSEAB 4-hydroxy-tetrahydrodipicolinate reductase OS=Pseudomonas aeruginosa (strain UCBPP-PA14) OX=208963 GN=dapB PE=3 SV=1;sp|P38103|DAPB_PSEAE 4-hydroxy-tetrahydrodipicolinate reductase OS=Pseudomonas aeruginosa (strain ATCC 15692 / DSM 226	5	3	3	3	3	3	3	17.5	17.5	17.5	28.324	268	268;268;268;268;267	0	33.427	17.5	543990	543990	6				187	1621;3643;3793	True;True;True	1662;3736;3889	2261;5060;5061;5289;5290;5291	2261;5060;5061;5289;5290;5291	2261;5060;5291
Q9HV44;Q02FR2;B7V1H2;A6VCL7	sp|Q9HV44|DNAJ_PSEAE Chaperone protein DnaJ OS=Pseudomonas aeruginosa (strain ATCC 15692 / DSM 22644 / CIP 104116 / JCM 14847 / LMG 12228 / 1C / PRS 101 / PAO1) OX=208964 GN=dnaJ PE=3 SV=1;sp|Q02FR2|DNAJ_PSEAB Chaperone protein DnaJ OS=Pseudomonas aerugino	4	5	5	5	5	5	5	13.8	13.8	13.8	40.26	377	377;377;377;377	0	70.835	13.8	410270	410270	5				188	770;1092;2606;3006;3251	True;True;True;True;True	791;1118;2674;3090;3336	1122;1557;3610;4190;4530	1122;1557;3610;4190;4530	1122;1557;3610;4190;4530
Q9HV40;Q02FQ4;B7V1I0;A6VCM5	sp|Q9HV40|SSRP_PSEAE SsrA-binding protein OS=Pseudomonas aeruginosa (strain ATCC 15692 / DSM 22644 / CIP 104116 / JCM 14847 / LMG 12228 / 1C / PRS 101 / PAO1) OX=208964 GN=smpB PE=3 SV=1;sp|Q02FQ4|SSRP_PSEAB SsrA-binding protein OS=Pseudomonas aeruginosa (	4	1	1	1	1	1	1	6.3	6.3	6.3	18.032	159	159;159;159;159	0.002594	6.4493	6.3	12071	12071	1				189	1656	TRUE	1697	2309	2309	2309
Q9HV37;Q02FQ1;B7V1I3;A6VCM8	sp|Q9HV37|LLDD_PSEAE L-lactate dehydrogenase OS=Pseudomonas aeruginosa (strain ATCC 15692 / DSM 22644 / CIP 104116 / JCM 14847 / LMG 12228 / 1C / PRS 101 / PAO1) OX=208964 GN=lldD PE=3 SV=1;sp|Q02FQ1|LLDD_PSEAB L-lactate dehydrogenase OS=Pseudomonas aerugi	4	2	2	2	2	2	2	7.3	7.3	7.3	41.122	381	381;381;381;381	0	39.648	7.3	191650	191650	2				190	521;1060	True;True	535;1085	801;1501	801;1501	801;1501
Q9HUV9;Q02FG6;B7V1R6;A6VCW0;A4XQ60	sp|Q9HUV9|PUR9_PSEAE Bifunctional purine biosynthesis protein PurH OS=Pseudomonas aeruginosa (strain ATCC 15692 / DSM 22644 / CIP 104116 / JCM 14847 / LMG 12228 / 1C / PRS 101 / PAO1) OX=208964 GN=purH PE=3 SV=1;sp|Q02FG6|PUR9_PSEAB Bifunctional purine bio	5	8	8	8	8	8	8	18.3	18.3	18.3	57.665	535	535;535;535;535;535	0	106.72	18.3	2800100	2800100	10				191	167;356;921;1551;1552;2001;3038;4064	True;True;True;True;True;True;True;True	174;175;370;944;1592;1593;2053;3122;4166	279;280;586;587;1314;2176;2177;2805;4231;5659	279;280;586;587;1314;2176;2177;2805;4231;5659	279;587;1314;2176;2177;2805;4231;5659	34	509
Q9HUU1;Q02FE6;B7V1T5;A6VCY0;A4XQ41	sp|Q9HUU1|OADC_PSEAE Oxaloacetate decarboxylase OS=Pseudomonas aeruginosa (strain ATCC 15692 / DSM 22644 / CIP 104116 / JCM 14847 / LMG 12228 / 1C / PRS 101 / PAO1) OX=208964 GN=PA4872 PE=1 SV=1;sp|Q02FE6|OADC_PSEAB Oxaloacetate decarboxylase OS=Pseudomona	5	2	2	2	2	2	2	16	16	16	31.32	287	287;287;287;287;290	0	21.95	16	280450	280450	3				192	563;2437	True;True	579;2498	861;862;3376	861;862;3376	862;3376
Q9HUN2;Q02F86;B7V1Z5;A6VD45	sp|Q9HUN2|RL9_PSEAE 50S ribosomal protein L9 OS=Pseudomonas aeruginosa (strain ATCC 15692 / DSM 22644 / CIP 104116 / JCM 14847 / LMG 12228 / 1C / PRS 101 / PAO1) OX=208964 GN=rplI PE=1 SV=1;sp|Q02F86|RL9_PSEAB 50S ribosomal protein L9 OS=Pseudomonas aerugi	4	4	4	4	4	4	4	47.3	47.3	47.3	15.532	148	148;148;148;148	0	148.34	47.3	2952000	2952000	17				193	38;416;616;2807	True;True;True;True	38;430;633;2888	46;47;48;49;50;51;52;53;54;55;56;57;58;672;673;924;3927	46;47;48;49;50;51;52;53;54;55;56;57;58;672;673;924;3927	57;673;924;3927
Q9HUN0;Q02F84;B7V1Z7;A6VD47	sp|Q9HUN0|RS18_PSEAE 30S ribosomal protein S18 OS=Pseudomonas aeruginosa (strain ATCC 15692 / DSM 22644 / CIP 104116 / JCM 14847 / LMG 12228 / 1C / PRS 101 / PAO1) OX=208964 GN=rpsR PE=1 SV=1;sp|Q02F84|RS18_PSEAB 30S ribosomal protein S18 OS=Pseudomonas ae	4	2	2	2	2	2	2	31.6	31.6	31.6	8.8732	76	76;76;76;76	0	15.852	31.6	431840	431840	2				194	871;4100	True;True	894;4202	1253;5706	1253;5706	1253;5706
Q9HUM9;Q02F83;B7V1Z8;A6VD48	sp|Q9HUM9|RS6_PSEAE 30S ribosomal protein S6 OS=Pseudomonas aeruginosa (strain ATCC 15692 / DSM 22644 / CIP 104116 / JCM 14847 / LMG 12228 / 1C / PRS 101 / PAO1) OX=208964 GN=rpsF PE=1 SV=1;sp|Q02F83|RS6_PSEAB 30S ribosomal protein S6 OS=Pseudomonas aerugi	4	6	6	6	6	6	6	60.4	60.4	60.4	16.164	139	139;139;139;139	0	183.21	60.4	6174100	6174100	8				195	206;212;967;1697;3042;3043	True;True;True;True;True;True	215;222;990;1740;3126;3127	336;349;1373;2376;2377;2378;4235;4236	336;349;1373;2376;2377;2378;4235;4236	336;349;1373;2377;4235;4236	35	102
Q9HUM6;Q02F80;B7V201;A6VD51;A4XPZ3	sp|Q9HUM6|PURA_PSEAE Adenylosuccinate synthetase OS=Pseudomonas aeruginosa (strain ATCC 15692 / DSM 22644 / CIP 104116 / JCM 14847 / LMG 12228 / 1C / PRS 101 / PAO1) OX=208964 GN=purA PE=3 SV=1;sp|Q02F80|PURA_PSEAB Adenylosuccinate synthetase OS=Pseudomona	5	10	10	10	10	10	10	32.3	32.3	32.3	46.814	430	430;430;430;430;431	0	286.22	32.3	3132200	3132200	12				196	855;887;1319;2256;3482;3483;3580;3716;3739;4143	True;True;True;True;True;True;True;True;True;True	878;910;1347;2309;3570;3571;3671;3812;3835;4246	1232;1269;1856;3116;3117;4842;4843;4981;5186;5216;5766;5767	1232;1269;1856;3116;3117;4842;4843;4981;5186;5216;5766;5767	1232;1269;1856;3117;4842;4843;4981;5186;5216;5766
Q9HUM5;Q02F79;B7V202;A6VD52;A4XPZ2	sp|Q9HUM5|HISZ_PSEAE ATP phosphoribosyltransferase regulatory subunit OS=Pseudomonas aeruginosa (strain ATCC 15692 / DSM 22644 / CIP 104116 / JCM 14847 / LMG 12228 / 1C / PRS 101 / PAO1) OX=208964 GN=hisZ PE=3 SV=1;sp|Q02F79|HISZ_PSEAB ATP phosphoribosyltr	5	4	4	4	4	4	4	15.5	15.5	15.5	42.546	394	394;394;394;394;395	0	36.869	15.5	599400	599400	4				197	19;381;1128;4011	True;True;True;True	19;396;1155;4113	26;629;1609;5593	26;629;1609;5593	26;629;1609;5593
Q9HUL9;Q02F73;B7V208;A6VD58	sp|Q9HUL9|MIAA_PSEAE tRNA dimethylallyltransferase OS=Pseudomonas aeruginosa (strain ATCC 15692 / DSM 22644 / CIP 104116 / JCM 14847 / LMG 12228 / 1C / PRS 101 / PAO1) OX=208964 GN=miaA PE=1 SV=1;sp|Q02F73|MIAA_PSEAB tRNA dimethylallyltransferase OS=Pseudo	4	1	1	1	1	1	1	5.3	5.3	5.3	35.769	323	323;323;323;323	0.0013774	8.8736	5.3	36255	36255	1				198	2989	TRUE	3073	4171	4171	4171
A6VD59;Q9HUL8;Q02F72;B7V209	sp|A6VD59|MUTL_PSEA7 DNA mismatch repair protein MutL OS=Pseudomonas aeruginosa (strain PA7) OX=381754 GN=mutL PE=3 SV=1;sp|Q9HUL8|MUTL_PSEAE DNA mismatch repair protein MutL OS=Pseudomonas aeruginosa (strain ATCC 15692 / DSM 22644 / CIP 104116 / JCM 14847	4	4	4	4	4	4	4	8.7	8.7	8.7	69.715	633	633;633;633;633	0	43.396	8.7	546400	546400	4				199	1757;2147;2883;3175	True;True;True;True	1804;2200;2966;3261	2464;2984;4032;4443	2464;2984;4032;4443	2464;2984;4032;4443
Q02F67;P57665;A6VD64	sp|Q02F67|ORN_PSEAB Oligoribonuclease OS=Pseudomonas aeruginosa (strain UCBPP-PA14) OX=208963 GN=orn PE=3 SV=1;sp|P57665|ORN_PSEAE Oligoribonuclease OS=Pseudomonas aeruginosa (strain ATCC 15692 / DSM 22644 / CIP 104116 / JCM 14847 / LMG 12228 / 1C / PRS 10	3	2	2	2	2	2	2	13.3	13.3	13.3	20.826	180	180;180;180	0	13.94	13.3	143100	143100	2				200	1414;3324	True;True	1448;3411	1986;4631	1986;4631	1986;4631
A6VDH2;A4XPN9	sp|A6VDH2|SYR_PSEA7 Arginine--tRNA ligase OS=Pseudomonas aeruginosa (strain PA7) OX=381754 GN=argS PE=3 SV=1	2	10	10	2	10	10	2	26.1	26.1	7	65.353	587	587;579	0	111.45	26.1	3267300	3267300	12				201	1122;1648;1952;2078;2302;2525;2907;2971;3186;3487	True;True;True;True;True;True;True;True;True;True	1149;1689;2004;2131;2356;2589;2990;3054;3272;3575	1600;2298;2299;2739;2740;2900;3180;3494;4063;4148;4455;4847	1600;2298;2299;2739;2740;2900;3180;3494;4063;4148;4455;4847	1600;2299;2739;2900;3180;3494;4063;4148;4455;4847
Q9HUC6;Q02EW4;B7V3E6;A6VDH4	sp|Q9HUC6|HSLV_PSEAE ATP-dependent protease subunit HslV OS=Pseudomonas aeruginosa (strain ATCC 15692 / DSM 22644 / CIP 104116 / JCM 14847 / LMG 12228 / 1C / PRS 101 / PAO1) OX=208964 GN=hslV PE=3 SV=3;sp|Q02EW4|HSLV_PSEAB ATP-dependent protease subunit Hs	4	2	2	2	2	2	2	35.6	35.6	35.6	18.785	177	177;177;177;182	0	61.19	35.6	316780	316780	2				202	529;3968	True;True	543;4069	813;5531	813;5531	813;5531
Q9HUC0;Q02EV4;B7V3F6;A6VDI6	sp|Q9HUC0|UBIE_PSEAE Ubiquinone/menaquinone biosynthesis C-methyltransferase UbiE OS=Pseudomonas aeruginosa (strain ATCC 15692 / DSM 22644 / CIP 104116 / JCM 14847 / LMG 12228 / 1C / PRS 101 / PAO1) OX=208964 GN=ubiE PE=3 SV=1;sp|Q02EV4|UBIE_PSEAB Ubiquino	4	2	2	2	2	2	2	13.7	13.7	13.7	28.254	256	256;256;256;256	0	56.952	13.7	719710	719710	3				203	1996;4046	True;True	2048;4148	2799;2800;5634	2799;2800;5634	2799;5634
Q9HUB8;Q02EV2;B7V3F8;A6VDI8	sp|Q9HUB8|UBIB_PSEAE Probable protein kinase UbiB OS=Pseudomonas aeruginosa (strain ATCC 15692 / DSM 22644 / CIP 104116 / JCM 14847 / LMG 12228 / 1C / PRS 101 / PAO1) OX=208964 GN=ubiB PE=3 SV=1;sp|Q02EV2|UBIB_PSEAB Probable protein kinase UbiB OS=Pseudomo	4	3	3	3	3	3	3	9.9	9.9	9.9	61.721	533	533;533;533;533	0	33.067	9.9	202280	202280	3				204	1057;2729;2984	True;True;True	1082;2807;3067	1497;3803;4163	1497;3803;4163	1497;3803;4163
Q9HUB7;Q02EV1;B7V3F9;A6VDI9	sp|Q9HUB7|HIS3_PSEAE Phosphoribosyl-AMP cyclohydrolase OS=Pseudomonas aeruginosa (strain ATCC 15692 / DSM 22644 / CIP 104116 / JCM 14847 / LMG 12228 / 1C / PRS 101 / PAO1) OX=208964 GN=hisI PE=3 SV=1;sp|Q02EV1|HIS3_PSEAB Phosphoribosyl-AMP cyclohydrolase O	4	1	1	1	1	1	1	20.1	20.1	20.1	15.375	134	134;134;134;134	0	42.704	20.1	33687	33687	1				205	2612	TRUE	2681	3620	3620	3620
Q9HU73;Q02EQ6;B7V3K3;A6VDM7	sp|Q9HU73|F16PA_PSEAE Fructose-1,6-bisphosphatase class 1 OS=Pseudomonas aeruginosa (strain ATCC 15692 / DSM 22644 / CIP 104116 / JCM 14847 / LMG 12228 / 1C / PRS 101 / PAO1) OX=208964 GN=fbp PE=3 SV=1;sp|Q02EQ6|F16PA_PSEAB Fructose-1,6-bisphosphatase clas	4	5	5	4	4	4	4	19.6	19.6	13.4	37.216	336	336;336;336;336	0	52.259	13.4	462920	462920	5				206	1207;1692;1839;2376;2847	True;True;True;True;True	1735;1887;2435;2930	2364;2571;2572;3298;3975	2364;2571;2572;3298;3975	2364;2572;3298;3975
Q9HU66;Q02EP8;B7V3L1;A6VDN5	sp|Q9HU66|THII_PSEAE tRNA sulfurtransferase OS=Pseudomonas aeruginosa (strain ATCC 15692 / DSM 22644 / CIP 104116 / JCM 14847 / LMG 12228 / 1C / PRS 101 / PAO1) OX=208964 GN=thiI PE=3 SV=1;sp|Q02EP8|THII_PSEAB tRNA sulfurtransferase OS=Pseudomonas aerugino	4	2	2	2	2	2	2	8.9	8.9	8.9	54.849	484	484;484;484;484	0	21.032	8.9	246410	246410	3				207	194;2499	True;True	203;2561	319;320;3454	319;320;3454	319;3454
Q9HU56;Q02EN8;B7V3M1;A6VDP6	sp|Q9HU56|SECB_PSEAE Protein-export protein SecB OS=Pseudomonas aeruginosa (strain ATCC 15692 / DSM 22644 / CIP 104116 / JCM 14847 / LMG 12228 / 1C / PRS 101 / PAO1) OX=208964 GN=secB PE=3 SV=1;sp|Q02EN8|SECB_PSEAB Protein-export protein SecB OS=Pseudomona	4	3	3	3	3	3	3	41.1	41.1	41.1	18.146	163	163;163;163;163	0	77.159	41.1	638880	638880	4				208	1466;2756;3433	True;True;True	1502;2834;3519;3520	2057;3839;4769;4770	2057;3839;4769;4770	2057;3839;4770	36	134
Q9HU53;Q02EN5;A6VDP9	sp|Q9HU53|GPMI_PSEAE 2,3-bisphosphoglycerate-independent phosphoglycerate mutase OS=Pseudomonas aeruginosa (strain ATCC 15692 / DSM 22644 / CIP 104116 / JCM 14847 / LMG 12228 / 1C / PRS 101 / PAO1) OX=208964 GN=gpmI PE=3 SV=1;sp|Q02EN5|GPMI_PSEAB 2,3-bisph	3	4	4	4	4	4	4	22.9	22.9	22.9	55.6	515	515;515;515	0	71.408	22.9	814150	814150	5				209	432;3401;3629;3729	True;True;True;True	446;3487;3720;3721;3825	693;4726;5041;5042;5201	693;4726;5041;5042;5201	693;4726;5041;5201	37	375
Q9HU43;Q02EM5;B7V3N4;A6VDR0	sp|Q9HU43|HIS4_PSEAE 1-(5-phosphoribosyl)-5-[(5-phosphoribosylamino)methylideneamino] imidazole-4-carboxamide isomerase OS=Pseudomonas aeruginosa (strain ATCC 15692 / DSM 22644 / CIP 104116 / JCM 14847 / LMG 12228 / 1C / PRS 101 / PAO1) OX=208964 GN=hisA P	4	5	5	5	5	5	5	38	38	38	25.938	245	245;245;245;245	0	91.044	38	1685700	1685700	6				210	588;1904;2291;2938;3522	True;True;True;True;True	604;1954;2345;3021;3610	891;2663;2664;3165;4100;4894	891;2663;2664;3165;4100;4894	891;2663;3165;4100;4894
Q9HU41;Q02EM2;B7V3N7;A6VDR3;A4Y087	sp|Q9HU41|HIS7_PSEAE Imidazoleglycerol-phosphate dehydratase OS=Pseudomonas aeruginosa (strain ATCC 15692 / DSM 22644 / CIP 104116 / JCM 14847 / LMG 12228 / 1C / PRS 101 / PAO1) OX=208964 GN=hisB PE=3 SV=1;sp|Q02EM2|HIS7_PSEAB Imidazoleglycerol-phosphate d	5	4	4	4	4	4	4	26.4	26.4	26.4	21.937	197	197;197;197;197;197	0	40.98	26.4	1232000	1232000	5				211	378;1047;3957;4068	True;True;True;True	393;1072;4058;4170	626;1484;1485;5519;5663	626;1484;1485;5519;5663	626;1484;5519;5663
Q9HU36;Q02EL6;B7V3P2;A6VDR9;A4Y091	sp|Q9HU36|FETP_PSEAE Probable Fe(2+)-trafficking protein OS=Pseudomonas aeruginosa (strain ATCC 15692 / DSM 22644 / CIP 104116 / JCM 14847 / LMG 12228 / 1C / PRS 101 / PAO1) OX=208964 GN=PA5148 PE=1 SV=1;sp|Q02EL6|FETP_PSEAB Probable Fe(2+)-trafficking pro	5	5	5	5	5	5	5	57.8	57.8	57.8	10.625	90	90;90;90;90;90	0	50.502	57.8	1515000	1515000	8				212	1110;1662;1983;2102;4078	True;True;True;True;True	1136;1703;2035;2155;4180	1577;1578;2318;2781;2928;2929;5675;5676	1577;1578;2318;2781;2928;2929;5675;5676	1578;2318;2781;2928;5676
A6VDW7;A4XP75	sp|A6VDW7|PCKA_PSEA7 Phosphoenolpyruvate carboxykinase (ATP) OS=Pseudomonas aeruginosa (strain PA7) OX=381754 GN=pckA PE=3 SV=1	2	12	1	1	12	1	1	39.8	5.5	5.5	55.774	513	513;513	0.0025575	6.2773	39.8	97271	97271	1				213	50;299;483;487;522;599;735;1064;1065;3536;3537;4109	False;False;False;False;False;False;False;False;True;False;False;False	51;312;497;501;536;615;756;1089;1090;3624;3625;4211	72;479;750;755;802;905;1082;1507;1508;4913;4914;5717	72;479;750;755;802;905;1082;1507;1508;4913;4914;5717	72;479;750;755;802;905;1082;1507;1508;4913;4914;5717
Q9HTZ6;Q02EH1;B7V3U0;A6VDW9	sp|Q9HTZ6|HSLO_PSEAE 33 kDa chaperonin OS=Pseudomonas aeruginosa (strain ATCC 15692 / DSM 22644 / CIP 104116 / JCM 14847 / LMG 12228 / 1C / PRS 101 / PAO1) OX=208964 GN=hslO PE=3 SV=1;sp|Q02EH1|HSLO_PSEAB 33 kDa chaperonin OS=Pseudomonas aeruginosa (strain	4	1	1	1	1	1	1	5.7	5.7	5.7	32.834	297	297;297;297;297	0.0013889	9.2045	5.7	70578	70578	1				214	1106	TRUE	1132	1573	1573	1573
Q02EG0;P22567;B7V594;A6VDY0	sp|Q02EG0|ARGA_PSEAB Amino-acid acetyltransferase OS=Pseudomonas aeruginosa (strain UCBPP-PA14) OX=208963 GN=argA PE=3 SV=1;sp|P22567|ARGA_PSEAE Amino-acid acetyltransferase OS=Pseudomonas aeruginosa (strain ATCC 15692 / DSM 22644 / CIP 104116 / JCM 14847	4	7	7	7	7	7	7	28.9	28.9	28.9	47.858	432	432;432;432;432	0	62.098	28.9	1499400	1499400	9				215	920;1586;2845;3443;3454;3608;3916	True;True;True;True;True;True;True	943;1627;2928;3530;3542;3699;4016	1313;2220;3973;4787;4788;4803;4804;5016;5466	1313;2220;3973;4787;4788;4803;4804;5016;5466	1313;2220;3973;4788;4804;5016;5466
Q9HTW5;Q02ED9;B7V5B5;A6VDZ9	sp|Q9HTW5|YGFB_PSEAE UPF0149 protein PA5225 OS=Pseudomonas aeruginosa (strain ATCC 15692 / DSM 22644 / CIP 104116 / JCM 14847 / LMG 12228 / 1C / PRS 101 / PAO1) OX=208964 GN=PA5225 PE=3 SV=1;sp|Q02ED9|Y6901_PSEAB UPF0149 protein PA14_69010 OS=Pseudomonas a	4	3	3	3	3	3	3	27.2	27.2	27.2	19.358	184	184;184;184;184	0	30.491	27.2	679940	679940	3				216	2869;3623;3640	True;True;True	2952;3714;3733	4013;5034;5057	4013;5034;5057	4013;5034;5057
Q02EA0;P50987;A6VE40;B7V5F3;A4XNY5	sp|Q02EA0|ARLY_PSEAB Argininosuccinate lyase OS=Pseudomonas aeruginosa (strain UCBPP-PA14) OX=208963 GN=argH PE=3 SV=1;sp|P50987|ARLY_PSEAE Argininosuccinate lyase OS=Pseudomonas aeruginosa (strain ATCC 15692 / DSM 22644 / CIP 104116 / JCM 14847 / LMG 1222	5	11	11	11	11	11	11	36	36	36	51.64	464	464;464;464;464;464	0	235.42	36	3228000	3228000	16				217	534;608;641;1160;1283;1448;1561;2653;3658;3742;4074	True;True;True;True;True;True;True;True;True;True;True	549;625;660;1187;1310;1484;1602;2724;3752;3753;3838;4176	822;823;916;958;1643;1808;2036;2186;2187;3676;3677;5080;5081;5219;5669;5670	822;823;916;958;1643;1808;2036;2186;2187;3676;3677;5080;5081;5219;5669;5670	823;916;958;1643;1808;2036;2187;3676;5080;5219;5670	38	91
Q51564;Q02E84;B7V5G9;A6VE52	sp|Q51564|DAPF_PSEAE Diaminopimelate epimerase OS=Pseudomonas aeruginosa (strain ATCC 15692 / DSM 22644 / CIP 104116 / JCM 14847 / LMG 12228 / 1C / PRS 101 / PAO1) OX=208964 GN=dapF PE=3 SV=2;sp|Q02E84|DAPF_PSEAB Diaminopimelate epimerase OS=Pseudomonas ae	4	5	5	5	5	5	5	33.7	33.7	33.7	30.319	276	276;276;276;276	0	118.5	33.7	521640	521640	5				218	1502;1780;2600;2942;3683	True;True;True;True;True	1540;1827;2667;3025;3778	2105;2492;3599;4107;5126	2105;2492;3599;4107;5126	2105;2492;3599;4107;5126
Q9HTN8;Q02E46;B7V5K7;A6VEC3;A4Y0K5	sp|Q9HTN8|RL28_PSEAE 50S ribosomal protein L28 OS=Pseudomonas aeruginosa (strain ATCC 15692 / DSM 22644 / CIP 104116 / JCM 14847 / LMG 12228 / 1C / PRS 101 / PAO1) OX=208964 GN=rpmB PE=1 SV=1;sp|Q02E46|RL28_PSEAB 50S ribosomal protein L28 OS=Pseudomonas ae	5	3	3	3	3	3	3	39.7	39.7	39.7	9.0655	78	78;78;78;78;78	0	55.267	39.7	1158100	1158100	5				219	1336;1436;3646	True;True;True	1364;1472;3739	1877;2020;2021;2022;5064	1877;2020;2021;2022;5064	1877;2022;5064
Q9HTN2;Q02E39;B7V5L4;A6VED0;A4Y0L1	sp|Q9HTN2|ARGB_PSEAE Acetylglutamate kinase OS=Pseudomonas aeruginosa (strain ATCC 15692 / DSM 22644 / CIP 104116 / JCM 14847 / LMG 12228 / 1C / PRS 101 / PAO1) OX=208964 GN=argB PE=1 SV=3;sp|Q02E39|ARGB_PSEAB Acetylglutamate kinase OS=Pseudomonas aerugino	5	4	4	4	4	4	4	23.9	23.9	23.9	31.849	301	301;301;301;301;301	0	56.443	23.9	726520	726520	5				220	429;465;3915;4067	True;True;True;True	443;479;4015;4169	689;728;729;5465;5662	689;728;729;5465;5662	689;729;5465;5662
Q02E28;P50597;B7V5M5;A6VEE1;A4Y0L7	sp|Q02E28|RNPH_PSEAB Ribonuclease PH OS=Pseudomonas aeruginosa (strain UCBPP-PA14) OX=208963 GN=rph PE=3 SV=1;sp|P50597|RNPH_PSEAE Ribonuclease PH OS=Pseudomonas aeruginosa (strain ATCC 15692 / DSM 22644 / CIP 104116 / JCM 14847 / LMG 12228 / 1C / PRS 101	5	3	3	3	3	3	3	23	23	23	25.654	239	239;239;239;239;239	0	68.912	23	1023000	1023000	3				221	1442;2257;3398	True;True;True	1478;2310;3484	2030;3118;4721	2030;3118;4721	2030;3118;4721
Q9HT81;Q02DL7;B7V729;A6VEW7	sp|Q9HT81|ENGB_PSEAE Probable GTP-binding protein EngB OS=Pseudomonas aeruginosa (strain ATCC 15692 / DSM 22644 / CIP 104116 / JCM 14847 / LMG 12228 / 1C / PRS 101 / PAO1) OX=208964 GN=engB PE=3 SV=1;sp|Q02DL7|ENGB_PSEAB Probable GTP-binding protein EngB O	4	1	1	1	1	1	1	5.6	5.6	5.6	23.786	215	215;215;215;215	0.0062035	5.7494	5.6	150330	150330	1				222	3145	TRUE	3231	4386	4386	4386
Q9HT22;Q02DF6;B7V789;A6VF30;A4Y185	sp|Q9HT22|GLMU_PSEAE Bifunctional protein GlmU OS=Pseudomonas aeruginosa (strain ATCC 15692 / DSM 22644 / CIP 104116 / JCM 14847 / LMG 12228 / 1C / PRS 101 / PAO1) OX=208964 GN=glmU PE=3 SV=1;sp|Q02DF6|GLMU_PSEAB Bifunctional protein GlmU OS=Pseudomonas ae	5	7	7	7	7	7	7	29.3	29.3	29.3	48.851	454	454;454;454;454;452	0	88.872	29.3	1240700	1240700	7				223	162;330;546;1787;3059;3432;3799	True;True;True;True;True;True;True	169;344;561;1834;3143;3518;3895	272;552;841;2499;4254;4768;5297	272;552;841;2499;4254;4768;5297	272;552;841;2499;4254;4768;5297
Q9HT21;Q02DF5;B7V790;A6VF31	sp|Q9HT21|ATPE_PSEAE ATP synthase epsilon chain OS=Pseudomonas aeruginosa (strain ATCC 15692 / DSM 22644 / CIP 104116 / JCM 14847 / LMG 12228 / 1C / PRS 101 / PAO1) OX=208964 GN=atpC PE=3 SV=1;sp|Q02DF5|ATPE_PSEAB ATP synthase epsilon chain OS=Pseudomonas	4	1	1	1	1	1	1	9.9	9.9	9.9	14.726	141	141;141;141;141	0.0037879	6.0583	9.9	50294	50294	1				224	145	TRUE	152	229	229	229
Q9HT20;Q02DF4;B7V791;A6VF32;A4Y187	sp|Q9HT20|ATPB_PSEAE ATP synthase subunit beta OS=Pseudomonas aeruginosa (strain ATCC 15692 / DSM 22644 / CIP 104116 / JCM 14847 / LMG 12228 / 1C / PRS 101 / PAO1) OX=208964 GN=atpD PE=3 SV=1;sp|Q02DF4|ATPB_PSEAB ATP synthase subunit beta OS=Pseudomonas ae	5	19	19	19	19	19	19	55.9	55.9	55.9	49.499	458	458;458;458;458;458	0	323.31	55.9	11998000	11998000	37				225	554;620;628;733;845;846;1111;1139;1344;1387;1866;1954;2654;2961;3201;3548;3549;3888;4163	True;True;True;True;True;True;True;True;True;True;True;True;True;True;True;True;True;True;True	570;637;645;646;754;868;869;1137;1166;1372;1419;1915;1916;2006;2725;2726;3044;3287;3637;3638;3988;4266	852;929;938;939;940;941;1075;1216;1217;1218;1579;1620;1887;1888;1889;1890;1953;2611;2612;2742;2743;2744;2745;3678;3679;3680;4137;4474;4928;4929;4930;4931;5432;5433;5434;5435;5792	852;929;938;939;940;941;1075;1216;1217;1218;1579;1620;1887;1888;1889;1890;1953;2611;2612;2742;2743;2744;2745;3678;3679;3680;4137;4474;4928;4929;4930;4931;5432;5433;5434;5435;5792	852;929;940;1075;1216;1218;1579;1620;1889;1953;2611;2745;3678;4137;4474;4930;4931;5435;5792	39;40;41;42	87;260;274;378
Q9HT19;Q02DF3;B7V792;A6VF33;A4Y188	sp|Q9HT19|ATPG_PSEAE ATP synthase gamma chain OS=Pseudomonas aeruginosa (strain ATCC 15692 / DSM 22644 / CIP 104116 / JCM 14847 / LMG 12228 / 1C / PRS 101 / PAO1) OX=208964 GN=atpG PE=3 SV=1;sp|Q02DF3|ATPG_PSEAB ATP synthase gamma chain OS=Pseudomonas aeru	5	8	8	8	8	8	8	48.3	48.3	48.3	31.553	286	286;286;286;286;287	0	243.04	48.3	3114800	3114800	11				226	1188;1366;1608;1651;2702;3021;3154;4171	True;True;True;True;True;True;True;True	1215;1395;1649;1692;2780;3105;3240;4274	1688;1923;2246;2303;3771;3772;4207;4414;4415;4416;5804	1688;1923;2246;2303;3771;3772;4207;4414;4415;4416;5804	1688;1923;2246;2303;3772;4207;4414;5804
Q9HT18;Q02DF2;B7V793;A6VF34	sp|Q9HT18|ATPA_PSEAE ATP synthase subunit alpha OS=Pseudomonas aeruginosa (strain ATCC 15692 / DSM 22644 / CIP 104116 / JCM 14847 / LMG 12228 / 1C / PRS 101 / PAO1) OX=208964 GN=atpA PE=3 SV=1;sp|Q02DF2|ATPA_PSEAB ATP synthase subunit alpha OS=Pseudomonas	4	12	12	2	12	12	2	25.5	25.5	6.2	55.393	514	514;514;514;514	0	211.97	25.5	11437000	11437000	15				227	703;782;894;895;1844;2084;2661;2721;3003;3349;3738;3942	True;True;True;True;True;True;True;True;True;True;True;True	724;803;917;918;1892;2137;2733;2734;2799;3087;3435;3834;4043	1035;1137;1278;1279;2578;2906;3689;3690;3793;4187;4660;5214;5215;5500;5501	1035;1137;1278;1279;2578;2906;3689;3690;3793;4187;4660;5214;5215;5500;5501	1035;1137;1278;1279;2578;2906;3689;3793;4187;4660;5215;5500	5	1
Q9HT17;Q02DF1;B7V794;A6VF35	sp|Q9HT17|ATPD_PSEAE ATP synthase subunit delta OS=Pseudomonas aeruginosa (strain ATCC 15692 / DSM 22644 / CIP 104116 / JCM 14847 / LMG 12228 / 1C / PRS 101 / PAO1) OX=208964 GN=atpH PE=3 SV=1;sp|Q02DF1|ATPD_PSEAB ATP synthase subunit delta OS=Pseudomonas	4	6	6	6	6	6	6	55.6	55.6	55.6	19.26	178	178;178;178;178	0	94.801	55.6	1554800	1554800	9				228	14;116;374;2208;2973;3062	True;True;True;True;True;True	14;122;389;2260;3056;3146	19;174;620;621;3054;3055;4150;4257;4258	19;174;620;621;3054;3055;4150;4257;4258	19;174;621;3055;4150;4258
Q9HT16;Q02DF0;A6VF36	sp|Q9HT16|ATPF_PSEAE ATP synthase subunit b OS=Pseudomonas aeruginosa (strain ATCC 15692 / DSM 22644 / CIP 104116 / JCM 14847 / LMG 12228 / 1C / PRS 101 / PAO1) OX=208964 GN=atpF PE=3 SV=1;sp|Q02DF0|ATPF_PSEAB ATP synthase subunit b OS=Pseudomonas aerugino	3	4	4	4	4	4	4	33.3	33.3	33.3	16.956	156	156;156;156	0	66.244	33.3	3515100	3515100	4				229	363;364;649;1846	True;True;True;True	377;378;668;1894	599;600;968;2580	599;600;968;2580	599;600;968;2580
Q9HT14;Q02DE8;B7V797;A6VF38	sp|Q9HT14|ATP6_PSEAE ATP synthase subunit a OS=Pseudomonas aeruginosa (strain ATCC 15692 / DSM 22644 / CIP 104116 / JCM 14847 / LMG 12228 / 1C / PRS 101 / PAO1) OX=208964 GN=atpB PE=3 SV=1;sp|Q02DE8|ATP6_PSEAB ATP synthase subunit a OS=Pseudomonas aerugino	4	2	2	2	2	2	2	12.5	12.5	12.5	31.92	289	289;289;289;289	0	52.176	12.5	2649300	2649300	5				230	12;2426	True;True	12;2486	15;16;17;3361;3362	15;16;17;3361;3362	16;3362
Q9HT09;Q02DE3;B7V7A2;A6VF43	sp|Q9HT09|MNMG_PSEAE tRNA uridine 5-carboxymethylaminomethyl modification enzyme MnmG OS=Pseudomonas aeruginosa (strain ATCC 15692 / DSM 22644 / CIP 104116 / JCM 14847 / LMG 12228 / 1C / PRS 101 / PAO1) OX=208964 GN=mnmG PE=3 SV=1;sp|Q02DE3|MNMG_PSEAB tRNA	4	2	2	2	2	2	2	4.6	4.6	4.6	69.637	630	630;630;630;631	0	23.953	4.6	112980	112980	3				231	2434;3281	True;True	2494;3367	3370;3371;4571	3370;3371;4571	3371;4571
Q9HT06;Q02DE0;B7V7A5;A6VF45	sp|Q9HT06|YIDC_PSEAE Membrane protein insertase YidC OS=Pseudomonas aeruginosa (strain ATCC 15692 / DSM 22644 / CIP 104116 / JCM 14847 / LMG 12228 / 1C / PRS 101 / PAO1) OX=208964 GN=yidC PE=3 SV=1;sp|Q02DE0|YIDC_PSEAB Membrane protein insertase YidC OS=Ps	4	5	5	5	5	5	5	15.6	15.6	15.6	64.074	578	578;578;578;578	0	69.978	15.6	455640	455640	5				232	596;673;1290;3061;3588	True;True;True;True;True	612;693;1317;3145;3679	900;999;1817;4256;4990	900;999;1817;4256;4990	900;999;1817;4256;4990
Q9HT05;Q02DD9;B7V7A6;A6VF46	sp|Q9HT05|RNPA_PSEAE Ribonuclease P protein component OS=Pseudomonas aeruginosa (strain ATCC 15692 / DSM 22644 / CIP 104116 / JCM 14847 / LMG 12228 / 1C / PRS 101 / PAO1) OX=208964 GN=rnpA PE=3 SV=1;sp|Q02DD9|RNPA_PSEAB Ribonuclease P protein component OS=	4	1	1	1	1	1	1	12.6	12.6	12.6	15.313	135	135;135;135;135	0.0014085	10.556	12.6	61240	61240	1				233	2011	TRUE	2063	2816	2816	2816
B3EWN9	sp|B3EWN9|AZUR_PSEAI Azurin OS=Pseudomonas aeruginosa OX=287 PE=1 SV=1	1	5	1	1	5	1	1	73.4	18.8	18.8	13.886	128	128	0	30.363	73.4	301610	301610	3				234	96;2319;2320;2820;2928	True;False;False;False;False	100;101;2373;2374;2901;2902;3011	147;148;149;3202;3203;3204;3943;3944;4086	147;148;149;3202;3203;3204;3943;3944;4086	148;3203;3204;3943;4086	43;44	13;64
Q9HXE5;Q02S21;B7UUT0	sp|Q9HXE5|RHLB_PSEAE ATP-dependent RNA helicase RhlB OS=Pseudomonas aeruginosa (strain ATCC 15692 / DSM 22644 / CIP 104116 / JCM 14847 / LMG 12228 / 1C / PRS 101 / PAO1) OX=208964 GN=rhlB PE=3 SV=1;sp|Q02S21|RHLB_PSEAB ATP-dependent RNA helicase RhlB OS=Ps	3	3	3	3	3	3	3	14.9	14.9	14.9	44.287	397	397;397;397	0	59.328	14.9	597490	597490	4				235	578;1343;3013	True;True;True	594;1371;3097	881;1885;1886;4198	881;1885;1886;4198	881;1885;4198
Q9HY72;B7UUV7;Q02R10;A6V1Q6;A4XR34	sp|Q9HY72|Y3539_PSEAE UPF0246 protein PA3539 OS=Pseudomonas aeruginosa (strain ATCC 15692 / DSM 22644 / CIP 104116 / JCM 14847 / LMG 12228 / 1C / PRS 101 / PAO1) OX=208964 GN=PA3539 PE=3 SV=1;sp|B7UUV7|Y1494_PSEA8 UPF0246 protein PLES_14941 OS=Pseudomonas	5	2	2	2	2	2	2	10.8	10.8	10.8	29.56	259	259;259;259;259;259	0	13.292	10.8	551370	551370	3				236	1170;2631	True;True	1197;2701	1661;1662;3649	1661;1662;3649	1662;3649
Q9I016;Q02NZ0;B7UUZ9;A6V3R3;A4XVB1	sp|Q9I016|MSRB_PSEAE Peptide methionine sulfoxide reductase MsrB OS=Pseudomonas aeruginosa (strain ATCC 15692 / DSM 22644 / CIP 104116 / JCM 14847 / LMG 12228 / 1C / PRS 101 / PAO1) OX=208964 GN=msrB PE=3 SV=1;sp|Q02NZ0|MSRB_PSEAB Peptide methionine sulfox	5	6	6	5	5	5	5	62.1	62.1	60.6	14.824	132	132;132;132;132;131	0	97.088	60.6	1107700	1107700	6				237	467;803;1743;3223;3523;4047	True;True;True;True;True;True	481;824;1790;3611;4149	731;1163;2448;4895;4896;5635	731;1163;2448;4895;4896;5635	731;1163;2448;4896;5635
Q9I340;B7UV36;Q02KH5	sp|Q9I340|MTNC_PSEAE Enolase-phosphatase E1 OS=Pseudomonas aeruginosa (strain ATCC 15692 / DSM 22644 / CIP 104116 / JCM 14847 / LMG 12228 / 1C / PRS 101 / PAO1) OX=208964 GN=mtnC PE=3 SV=1;sp|B7UV36|MTNC_PSEA8 Enolase-phosphatase E1 OS=Pseudomonas aerugino	3	2	2	2	2	2	2	11.2	11.2	11.2	26.472	249	249;225;225	0	12.338	11.2	114250	114250	2				238	122;857	True;True	128;880	180;1234	180;1234	180;1234
Q9I344;Q02KH1;B7UV40;A6V7B0;A4XTH9	sp|Q9I344|AROC_PSEAE Chorismate synthase OS=Pseudomonas aeruginosa (strain ATCC 15692 / DSM 22644 / CIP 104116 / JCM 14847 / LMG 12228 / 1C / PRS 101 / PAO1) OX=208964 GN=aroC PE=3 SV=1;sp|Q02KH1|AROC_PSEAB Chorismate synthase OS=Pseudomonas aeruginosa (st	5	5	5	5	5	5	5	20.7	20.7	20.7	38.987	363	363;363;363;363;363	0	94.838	20.7	846280	846280	5				239	414;1455;2160;3367;3368	True;True;True;True;True	428;1491;2213;3453;3454	669;2045;2997;4682;4683	669;2045;2997;4682;4683	669;2045;2997;4682;4683
Q9I352;Q02KG3;B7UV48;A6V7B8	sp|Q9I352|HEMTB_PSEAE Bacteriohemerythrin OS=Pseudomonas aeruginosa (strain ATCC 15692 / DSM 22644 / CIP 104116 / JCM 14847 / LMG 12228 / 1C / PRS 101 / PAO1) OX=208964 GN=PA1673 PE=3 SV=1;sp|Q02KG3|HEMTB_PSEAB Bacteriohemerythrin OS=Pseudomonas aeruginosa	4	6	6	6	6	6	6	40.5	40.5	40.5	17.853	153	153;153;153;153	0	154.09	40.5	1982800	1982800	9				240	198;199;1133;1134;1670;1948	True;True;True;True;True;True	207;208;1160;1161;1711;1999;2000	324;325;326;1614;1615;2327;2731;2732;2733	324;325;326;1614;1615;2327;2731;2732;2733	324;326;1614;1615;2327;2731	45	27
Q9I3A8;Q02K99;B7UVA7;A6V7H8	sp|Q9I3A8|GPDA_PSEAE Glycerol-3-phosphate dehydrogenase [NAD(P)+] OS=Pseudomonas aeruginosa (strain ATCC 15692 / DSM 22644 / CIP 104116 / JCM 14847 / LMG 12228 / 1C / PRS 101 / PAO1) OX=208964 GN=gpsA PE=3 SV=1;sp|Q02K99|GPDA_PSEAB Glycerol-3-phosphate deh	4	2	2	2	2	2	2	11.2	11.2	11.2	36.773	340	340;340;340;340	0	29.936	11.2	266060	266060	2				241	2827;3477	True;True	2910;3565	3953;4834	3953;4834	3953;4834
Q9I3E3;Q02K58;B7UVE8	sp|Q9I3E3|PPNP_PSEAE Pyrimidine/purine nucleoside phosphorylase OS=Pseudomonas aeruginosa (strain ATCC 15692 / DSM 22644 / CIP 104116 / JCM 14847 / LMG 12228 / 1C / PRS 101 / PAO1) OX=208964 GN=ppnP PE=1 SV=1;sp|Q02K58|PPNP_PSEAB Pyrimidine/purine nucleosi	3	1	1	1	1	1	1	24.7	24.7	24.7	10.156	93	93;93;93	0	21.592	24.7	1160100	1160100	1				242	2410	TRUE	2470	3342	3342	3342
Q9I3I0;Q02K16;B7UVI9;A4XVN5	sp|Q9I3I0|Y1533_PSEAE Nucleoid-associated protein PA1533 OS=Pseudomonas aeruginosa (strain ATCC 15692 / DSM 22644 / CIP 104116 / JCM 14847 / LMG 12228 / 1C / PRS 101 / PAO1) OX=208964 GN=PA1533 PE=3 SV=1;sp|Q02K16|Y4462_PSEAB Nucleoid-associated protein PA	4	2	2	2	2	2	2	50	50	50	11.877	108	108;108;108;108	0	22.326	50	264120	264120	3				243	2658;3907	True;True	2730;4007	3684;3685;5457	3684;3685;5457	3684;5457
Q9I3I5;Q02K11;B7UVJ4;A6V7X4;A4XVY6	sp|Q9I3I5|ZIPA_PSEAE Cell division protein ZipA OS=Pseudomonas aeruginosa (strain ATCC 15692 / DSM 22644 / CIP 104116 / JCM 14847 / LMG 12228 / 1C / PRS 101 / PAO1) OX=208964 GN=zipA PE=3 SV=1;sp|Q02K11|ZIPA_PSEAB Cell division protein ZipA OS=Pseudomonas	5	10	10	10	10	10	10	44.3	44.3	44.3	32.236	289	289;289;289;290;273	0	182.08	44.3	3379100	3379100	12				244	339;561;949;1070;1416;2026;2134;2856;3153;3359	True;True;True;True;True;True;True;True;True;True	353;577;972;1095;1450;2078;2187;2939;3239;3445	564;859;1355;1514;1515;1988;2832;2833;2966;3987;4413;4673	564;859;1355;1514;1515;1988;2832;2833;2966;3987;4413;4673	564;859;1355;1514;1988;2833;2966;3987;4413;4673
Q9I433;Q02JF2;B7UVR5	sp|Q9I433|PHNX_PSEAE Phosphonoacetaldehyde hydrolase OS=Pseudomonas aeruginosa (strain ATCC 15692 / DSM 22644 / CIP 104116 / JCM 14847 / LMG 12228 / 1C / PRS 101 / PAO1) OX=208964 GN=phnX PE=1 SV=1;sp|Q02JF2|PHNX_PSEAB Phosphonoacetaldehyde hydrolase OS=Ps	3	1	1	1	1	1	1	4.7	4.7	4.7	29.929	275	275;275;275	0.0013072	6.6736	4.7	106490	106490	1				245	2431	TRUE	2491	3367	3367	3367
Q02RY8;O68822;B7UVT6	sp|Q02RY8|AMPA_PSEAB Probable cytosol aminopeptidase OS=Pseudomonas aeruginosa (strain UCBPP-PA14) OX=208963 GN=pepA PE=3 SV=1;sp|O68822|AMPA_PSEAE Cytosol aminopeptidase OS=Pseudomonas aeruginosa (strain ATCC 15692 / DSM 22644 / CIP 104116 / JCM 14847 / L	3	5	5	1	5	5	1	13.3	13.3	3.8	52.317	495	495;495;495	0	63.599	13.3	507600	507600	6				246	689;906;1351;1989;2362	True;True;True;True;True	710;929;1380;2041;2417	1021;1294;1899;2788;2789;3267	1021;1294;1899;2788;2789;3267	1021;1294;1899;2788;3267
Q9HXH9;Q02RX7;B7UVU4	sp|Q9HXH9|TGT_PSEAE Queuine tRNA-ribosyltransferase OS=Pseudomonas aeruginosa (strain ATCC 15692 / DSM 22644 / CIP 104116 / JCM 14847 / LMG 12228 / 1C / PRS 101 / PAO1) OX=208964 GN=tgt PE=3 SV=1;sp|Q02RX7|TGT_PSEAB Queuine tRNA-ribosyltransferase OS=Pseud	3	7	7	7	7	7	7	24.7	24.7	24.7	41.205	372	372;372;372	0	74.969	24.7	625070	625070	7				247	1558;1582;1715;2732;3704;4113;4114	True;True;True;True;True;True;True	1599;1623;1759;2810;3800;4215;4216	2183;2214;2410;3806;5156;5721;5722	2183;2214;2410;3806;5156;5721;5722	2183;2214;2410;3806;5156;5721;5722
Q9HY84;Q02QZ6;B7UVV5;A6V1S1;A4XS43	sp|Q9HY84|ASSY_PSEAE Argininosuccinate synthase OS=Pseudomonas aeruginosa (strain ATCC 15692 / DSM 22644 / CIP 104116 / JCM 14847 / LMG 12228 / 1C / PRS 101 / PAO1) OX=208964 GN=argG PE=3 SV=1;sp|Q02QZ6|ASSY_PSEAB Argininosuccinate synthase OS=Pseudomonas	5	9	9	9	9	9	9	36	36	36	45.297	405	405;405;405;405;405	0	252.72	36	4023600	4023600	10				248	333;990;1055;1590;2308;2371;3063;3289;4019	True;True;True;True;True;True;True;True;True	347;1013;1080;1631;2362;2428;3147;3375;4121	556;1402;1495;2224;3187;3188;3291;4259;4582;5603	556;1402;1495;2224;3187;3188;3291;4259;4582;5603	556;1402;1495;2224;3188;3291;4259;4582;5603
Q9HXI8;Q02RW8;B7UWH7;A6V0U8;A4XY43	sp|Q9HXI8|ISCS_PSEAE Cysteine desulfurase IscS OS=Pseudomonas aeruginosa (strain ATCC 15692 / DSM 22644 / CIP 104116 / JCM 14847 / LMG 12228 / 1C / PRS 101 / PAO1) OX=208964 GN=iscS PE=3 SV=1;sp|Q02RW8|ISCS_PSEAB Cysteine desulfurase IscS OS=Pseudomonas ae	5	11	11	11	11	11	11	33.2	33.2	33.2	44.666	404	404;404;404;404;404	0	194.9	33.2	1849800	1849800	13				249	646;851;1172;1717;1766;2418;2613;2711;3178;3194;3659	True;True;True;True;True;True;True;True;True;True;True	665;874;1199;1761;1813;2478;2682;2789;3264;3280;3754	963;964;1223;1664;2413;2475;3353;3621;3782;4447;4467;5082;5083	963;964;1223;1664;2413;2475;3353;3621;3782;4447;4467;5082;5083	964;1223;1664;2413;2475;3353;3621;3782;4447;4467;5083
Q51382;Q02RW4;B7UWI1;A6V0V2;A4XY39	sp|Q51382|HSCA_PSEAE Chaperone protein HscA homolog OS=Pseudomonas aeruginosa (strain ATCC 15692 / DSM 22644 / CIP 104116 / JCM 14847 / LMG 12228 / 1C / PRS 101 / PAO1) OX=208964 GN=hscA PE=3 SV=2;sp|Q02RW4|HSCA_PSEAB Chaperone protein HscA homolog OS=Pseu	5	4	4	4	4	4	4	9.7	9.7	9.7	66.446	619	619;619;619;619;621	0	42.644	9.7	424460	424460	4				250	405;594;896;2354	True;True;True;True	420;610;919;2409	659;898;1280;3255	659;898;1280;3255	659;898;1280;3255
B7UWJ8;Q02QX1;Q9HYC7;A6V1U3;A4XS54	sp|B7UWJ8|SYM_PSEA8 Methionine--tRNA ligase OS=Pseudomonas aeruginosa (strain LESB58) OX=557722 GN=metG PE=3 SV=1;sp|Q02QX1|SYM_PSEAB Methionine--tRNA ligase OS=Pseudomonas aeruginosa (strain UCBPP-PA14) OX=208963 GN=metG PE=3 SV=1;sp|Q9HYC7|SYM_PSEAE Meth	5	11	11	11	11	11	11	25.7	25.7	25.7	74.961	677	677;678;677;679;678	0	194.13	25.7	3497100	3497100	12				251	107;479;515;713;1404;1413;2124;2393;2457;3068;3589	True;True;True;True;True;True;True;True;True;True;True	113;493;529;734;1437;1447;2177;2452;2519;3152;3680	162;746;793;1046;1973;1985;2955;3319;3400;4265;4991;4992	162;746;793;1046;1973;1985;2955;3319;3400;4265;4991;4992	162;746;793;1046;1973;1985;2955;3319;3400;4265;4992
Q9HYD5;Q02QW0;B7UWK9;A6V1V5	sp|Q9HYD5|MAO1_PSEAE NAD-dependent malic enzyme OS=Pseudomonas aeruginosa (strain ATCC 15692 / DSM 22644 / CIP 104116 / JCM 14847 / LMG 12228 / 1C / PRS 101 / PAO1) OX=208964 GN=maeA PE=3 SV=1;sp|Q02QW0|MAO1_PSEAB NAD-dependent malic enzyme OS=Pseudomonas	4	8	8	8	8	8	8	31.9	31.9	31.9	62.42	564	564;564;564;564	0	220.54	31.9	3932300	3932300	9				252	84;270;1736;3075;3672;3904;4004;4095	True;True;True;True;True;True;True;True	86;282;1783;3159;3767;4004;4106;4197	124;436;2438;4273;5110;5453;5585;5586;5700	124;436;2438;4273;5110;5453;5585;5586;5700	124;436;2438;4273;5110;5453;5585;5700
Q9I4G3;Q02IZ4;B7UX15;A6V924;A4XWM0	sp|Q9I4G3|NAPA_PSEAE Periplasmic nitrate reductase OS=Pseudomonas aeruginosa (strain ATCC 15692 / DSM 22644 / CIP 104116 / JCM 14847 / LMG 12228 / 1C / PRS 101 / PAO1) OX=208964 GN=napA PE=3 SV=1;sp|Q02IZ4|NAPA_PSEAB Periplasmic nitrate reductase OS=Pseudo	5	9	9	9	9	9	9	17.1	17.1	17.1	92.974	829	829;834;834;834;834	0	85.911	17.1	902840	902840	11				253	439;595;1027;1171;1321;1469;1922;2388;2932	True;True;True;True;True;True;True;True;True	453;611;1051;1198;1349;1505;1973;2447;3015	701;899;1451;1663;1858;1859;1860;2060;2687;3313;4092	701;899;1451;1663;1858;1859;1860;2060;2687;3313;4092	701;899;1451;1663;1860;2060;2687;3313;4092
Q9I4K0;Q02IV5;B7UX51	sp|Q9I4K0|HCHA_PSEAE Protein/nucleic acid deglycase HchA OS=Pseudomonas aeruginosa (strain ATCC 15692 / DSM 22644 / CIP 104116 / JCM 14847 / LMG 12228 / 1C / PRS 101 / PAO1) OX=208964 GN=hchA PE=3 SV=1;sp|Q02IV5|HCHA_PSEAB Protein/nucleic acid deglycase Hc	3	1	1	1	1	1	1	2.7	2.7	2.7	31.898	291	291;291;291	0.007362	5.6596	2.7	23650	23650	1				254	1353	TRUE	1382	1901	1901	1901
Q9I4S5;Q02IL5;B7UXE2	sp|Q9I4S5|PDXH_PSEAE Pyridoxine/pyridoxamine 5-phosphate oxidase OS=Pseudomonas aeruginosa (strain ATCC 15692 / DSM 22644 / CIP 104116 / JCM 14847 / LMG 12228 / 1C / PRS 101 / PAO1) OX=208964 GN=pdxH PE=3 SV=1;sp|Q02IL5|PDXH_PSEAB Pyridoxine/pyridoxamine	3	2	2	2	2	2	2	17.7	17.7	17.7	24.86	215	215;215;215	0	72.396	17.7	2190600	2190600	4				255	1024;2436	True;True	1047;2496;2497	1444;3373;3374;3375	1444;3373;3374;3375	1444;3374	46	50
Q9HXM6;Q02RS2;B7UXJ9;A4XY17	sp|Q9HXM6|GUAA_PSEAE GMP synthase [glutamine-hydrolyzing] OS=Pseudomonas aeruginosa (strain ATCC 15692 / DSM 22644 / CIP 104116 / JCM 14847 / LMG 12228 / 1C / PRS 101 / PAO1) OX=208964 GN=guaA PE=3 SV=1;sp|Q02RS2|GUAA_PSEAB GMP synthase [glutamine-hydrolyz	4	14	14	14	14	14	14	40.2	40.2	40.2	57.959	525	525;525;525;525	0	274.25	40.2	3687000	3687000	18				256	214;354;462;1100;1796;2289;2344;3187;3188;3189;3353;3439;3922;3991	True;True;True;True;True;True;True;True;True;True;True;True;True;True	224;368;476;1126;1843;2343;2399;3273;3274;3275;3439;3526;4022;4093	351;583;584;724;1567;2512;3163;3239;4456;4457;4458;4459;4667;4779;5473;5474;5566;5567	351;583;584;724;1567;2512;3163;3239;4456;4457;4458;4459;4667;4779;5473;5474;5566;5567	351;584;724;1567;2512;3163;3239;4456;4458;4459;4667;4779;5474;5566
Q9HZG5;Q02PK7;B7UXM6;A6V333	sp|Q9HZG5|DGTL2_PSEAE Deoxyguanosinetriphosphate triphosphohydrolase-like protein OS=Pseudomonas aeruginosa (strain ATCC 15692 / DSM 22644 / CIP 104116 / JCM 14847 / LMG 12228 / 1C / PRS 101 / PAO1) OX=208964 GN=dgt2 PE=3 SV=1;sp|Q02PK7|DGTL2_PSEAB Deoxygu	4	3	3	3	3	3	3	13.3	13.3	13.3	50.083	443	443;443;443;443	0	35.201	13.3	295840	295840	3				257	135;1067;3818	True;True;True	142;1092;3915	202;1510;5322	202;1510;5322	202;1510;5322
Q9I4W0;Q02IH8;B7UXT0;A6V9K1	sp|Q9I4W0|PUR7_PSEAE Phosphoribosylaminoimidazole-succinocarboxamide synthase OS=Pseudomonas aeruginosa (strain ATCC 15692 / DSM 22644 / CIP 104116 / JCM 14847 / LMG 12228 / 1C / PRS 101 / PAO1) OX=208964 GN=purC PE=3 SV=1;sp|Q02IH8|PUR7_PSEAB Phosphoribos	4	10	10	10	10	10	10	55.9	55.9	55.9	26.83	236	236;236;236;236	0	250.68	55.9	3143000	3143000	13				258	1146;2031;2186;2198;2224;2707;2716;2936;2937;3366	True;True;True;True;True;True;True;True;True;True	1173;2084;2239;2250;2276;2785;2794;3019;3020;3452	1628;2839;3025;3040;3072;3073;3777;3788;4097;4098;4099;4680;4681	1628;2839;3025;3040;3072;3073;3777;3788;4097;4098;4099;4680;4681	1628;2839;3025;3040;3072;3777;3788;4097;4098;4681
Q51422;Q02IC5;B7UXW9;A4XRR7	sp|Q51422|SYDND_PSEAE Aspartate--tRNA(Asp/Asn) ligase OS=Pseudomonas aeruginosa (strain ATCC 15692 / DSM 22644 / CIP 104116 / JCM 14847 / LMG 12228 / 1C / PRS 101 / PAO1) OX=208964 GN=aspS PE=1 SV=2;sp|Q02IC5|SYDND_PSEAB Aspartate--tRNA(Asp/Asn) ligase OS=	4	18	18	18	18	18	18	46.5	46.5	46.5	66.207	591	591;591;591;591	0	323.31	46.5	6836200	6836200	21				259	454;501;604;702;840;998;1008;1073;1892;2472;3198;3546;3590;3712;3794;4063;4101;4102	True;True;True;True;True;True;True;True;True;True;True;True;True;True;True;True;True;True	468;515;621;723;863;1021;1031;1098;1942;2534;3284;3634;3635;3681;3808;3890;4165;4203;4204	716;775;776;911;1034;1209;1411;1423;1519;2648;2649;3416;4471;4925;4926;4993;5173;5292;5658;5707;5708	716;775;776;911;1034;1209;1411;1423;1519;2648;2649;3416;4471;4925;4926;4993;5173;5292;5658;5707;5708	716;776;911;1034;1209;1411;1423;1519;2649;3416;4471;4925;4993;5173;5292;5658;5707;5708	47	565
Q9I513;Q02IA6;B7UXY9;A4XWN5	sp|Q9I513|PUR5_PSEAE Phosphoribosylformylglycinamidine cyclo-ligase OS=Pseudomonas aeruginosa (strain ATCC 15692 / DSM 22644 / CIP 104116 / JCM 14847 / LMG 12228 / 1C / PRS 101 / PAO1) OX=208964 GN=purM PE=3 SV=1;sp|Q02IA6|PUR5_PSEAB Phosphoribosylformylgl	4	5	5	5	5	5	5	26.6	26.6	26.6	37.122	353	353;353;353;352	0	52.215	26.6	811620	811620	5				260	295;519;2838;3807;3882	True;True;True;True;True	308;533;2921;3904;3982	473;798;3964;5308;5423	473;798;3964;5308;5423	473;798;3964;5308;5423
O50175;B7UY35;Q02I59;A6VA75;A4XWE6	sp|O50175|ASTB_PSEAE N-succinylarginine dihydrolase OS=Pseudomonas aeruginosa (strain ATCC 15692 / DSM 22644 / CIP 104116 / JCM 14847 / LMG 12228 / 1C / PRS 101 / PAO1) OX=208964 GN=astB PE=3 SV=1;sp|B7UY35|ASTB_PSEA8 N-succinylarginine dihydrolase OS=Pseu	5	3	3	3	3	3	3	10.9	10.9	10.9	48.874	448	448;448;448;448;448	0	40.202	10.9	363070	363070	4				261	1574;2481;3203	True;True;True	1615;2543;3289	2200;2201;3426;4476	2200;2201;3426;4476	2200;3426;4476
Q02I31;P43335;B7UY63;A6VAA4	sp|Q02I31|PHS_PSEAB Putative pterin-4-alpha-carbinolamine dehydratase OS=Pseudomonas aeruginosa (strain UCBPP-PA14) OX=208963 GN=PA14_53000 PE=1 SV=1;sp|P43335|PHS_PSEAE Pterin-4-alpha-carbinolamine dehydratase OS=Pseudomonas aeruginosa (strain ATCC 15692	4	2	2	2	2	2	2	33.9	33.9	33.9	13.333	118	118;118;118;118	0	128.67	33.9	2029600	2029600	3				262	1550;3394	True;True	1591;3480	2174;2175;4716	2174;2175;4716	2175;4716
Q9I5A4;Q02HZ4;B7UYA0;A6VAE3;A4XYH6	sp|Q9I5A4|ACKA_PSEAE Acetate kinase OS=Pseudomonas aeruginosa (strain ATCC 15692 / DSM 22644 / CIP 104116 / JCM 14847 / LMG 12228 / 1C / PRS 101 / PAO1) OX=208964 GN=ackA PE=3 SV=1;sp|Q02HZ4|ACKA_PSEAB Acetate kinase OS=Pseudomonas aeruginosa (strain UCBPP	5	7	7	7	7	7	7	37.1	37.1	37.1	42.421	394	394;394;394;394;394	0	221.61	37.1	1931300	1931300	11				263	397;1029;1292;1756;2412;3158;3226	True;True;True;True;True;True;True	413;1053;1319;1803;2472;3244;3311	650;651;1454;1455;1820;2463;3344;3345;4421;4422;4502	650;651;1454;1455;1820;2463;3344;3345;4421;4422;4502	651;1454;1820;2463;3344;4422;4502
Q9HXP3;Q02RM4;B7UYK0	sp|Q9HXP3|PURT_PSEAE Formate-dependent phosphoribosylglycinamide formyltransferase OS=Pseudomonas aeruginosa (strain ATCC 15692 / DSM 22644 / CIP 104116 / JCM 14847 / LMG 12228 / 1C / PRS 101 / PAO1) OX=208964 GN=purT PE=3 SV=1;sp|Q02RM4|PURT_PSEAB Formate	3	9	9	9	9	9	9	33.8	33.8	33.8	42.342	393	393;393;393	0	323.31	33.8	2991500	2991500	12				264	1240;1418;1685;2105;2106;2858;3016;3195;4071	True;True;True;True;True;True;True;True;True	1266;1452;1728;2158;2159;2941;3100;3281;4173	1752;1753;1992;2353;2932;2933;2934;3990;3991;4201;4468;5666	1752;1753;1992;2353;2932;2933;2934;3990;3991;4201;4468;5666	1753;1992;2353;2932;2933;3991;4201;4468;5666
Q9HYF3;B7UYP4;Q02QU2;A6V1X3;A4XVL7	sp|Q9HYF3|Y3453_PSEAE UPF0502 protein PA3453 OS=Pseudomonas aeruginosa (strain ATCC 15692 / DSM 22644 / CIP 104116 / JCM 14847 / LMG 12228 / 1C / PRS 101 / PAO1) OX=208964 GN=PA3453 PE=3 SV=1;sp|B7UYP4|Y1607_PSEA8 UPF0502 protein PLES_16071 OS=Pseudomonas	5	3	3	3	3	3	3	18.6	18.6	18.6	24.16	221	221;221;221;221;216	0	18.172	18.6	401930	401930	3				265	1431;2287;3332	True;True;True	1467;2341;3419	2014;3160;4640	2014;3160;4640	2014;3160;4640
Q9XCX8;Q02HS3;B7UYX1	sp|Q9XCX8|ERA_PSEAE GTPase Era OS=Pseudomonas aeruginosa (strain ATCC 15692 / DSM 22644 / CIP 104116 / JCM 14847 / LMG 12228 / 1C / PRS 101 / PAO1) OX=208964 GN=era PE=3 SV=2;sp|Q02HS3|ERA_PSEAB GTPase Era OS=Pseudomonas aeruginosa (strain UCBPP-PA14) OX=2	3	7	7	7	7	7	7	37	37	37	34.549	305	305;305;305	0	105.61	37	1445900	1445900	8				266	85;128;2404;2964;3418;3427;4020	True;True;True;True;True;True;True	87;135;2464;3047;3504;3513;4122	125;126;193;3335;4140;4751;4760;5604	125;126;193;3335;4140;4751;4760;5604	125;193;3335;4140;4751;4760;5604
Q9XCX9;Q02HS2;B7UYX2;A6VAK6;A4XSC4	sp|Q9XCX9|RNC_PSEAE Ribonuclease 3 OS=Pseudomonas aeruginosa (strain ATCC 15692 / DSM 22644 / CIP 104116 / JCM 14847 / LMG 12228 / 1C / PRS 101 / PAO1) OX=208964 GN=rnc PE=3 SV=1;sp|Q02HS2|RNC_PSEAB Ribonuclease 3 OS=Pseudomonas aeruginosa (strain UCBPP-PA	5	2	2	2	2	2	2	10.9	10.9	10.9	25.506	229	229;229;229;229;229	0	19.095	10.9	250160	250160	2				267	701;4056	True;True	722;4158	1033;5648	1033;5648	1033;5648
Q9HW11;Q02H45;B7UZH3;A6VB67;A4XQU1	sp|Q9HW11|Y4395_PSEAE UPF0234 protein PA4395 OS=Pseudomonas aeruginosa (strain ATCC 15692 / DSM 22644 / CIP 104116 / JCM 14847 / LMG 12228 / 1C / PRS 101 / PAO1) OX=208964 GN=PA4395 PE=3 SV=1;sp|Q02H45|Y5713_PSEAB UPF0234 protein PA14_57130 OS=Pseudomonas	5	7	7	7	7	7	7	43.4	43.4	43.4	18.044	159	159;159;159;159;159	0	87.507	43.4	3700600	3700600	9				268	543;1264;2077;2090;2877;3041;3363	True;True;True;True;True;True;True	558;1290;1291;2130;2143;2960;3125;3449	836;837;1779;1780;2899;2912;4026;4234;4677	836;837;1779;1780;2899;2912;4026;4234;4677	836;1779;2899;2912;4026;4234;4677	48	150
Q9LCT3;Q02H37;B7UZI1;A6VB75;A4XQT3	sp|Q9LCT3|SECA_PSEAE Protein translocase subunit SecA OS=Pseudomonas aeruginosa (strain ATCC 15692 / DSM 22644 / CIP 104116 / JCM 14847 / LMG 12228 / 1C / PRS 101 / PAO1) OX=208964 GN=secA PE=3 SV=1;sp|Q02H37|SECA_PSEAB Protein translocase subunit SecA OS=	5	19	19	19	19	19	19	30.1	30.1	30.1	103.85	916	916;916;916;916;911	0	323.31	30.1	4019400	4019400	23				269	611;754;973;1266;1504;1575;1661;1986;2075;2128;2416;2480;2812;2956;2972;3018;3053;3527;3781	True;True;True;True;True;True;True;True;True;True;True;True;True;True;True;True;True;True;True	628;775;996;1293;1542;1616;1702;2038;2128;2181;2476;2542;2893;3039;3055;3102;3137;3615;3877	919;1104;1383;1384;1782;2108;2202;2317;2784;2785;2897;2959;3351;3425;3935;4126;4149;4203;4204;4248;4901;5276;5277	919;1104;1383;1384;1782;2108;2202;2317;2784;2785;2897;2959;3351;3425;3935;4126;4149;4203;4204;4248;4901;5276;5277	919;1104;1384;1782;2108;2202;2317;2784;2897;2959;3351;3425;3935;4126;4149;4204;4248;4901;5276
P47205;B7UZI4;Q02H34;A6VB79;A4XQT0	sp|P47205|LPXC_PSEAE UDP-3-O-acyl-N-acetylglucosamine deacetylase OS=Pseudomonas aeruginosa (strain ATCC 15692 / DSM 22644 / CIP 104116 / JCM 14847 / LMG 12228 / 1C / PRS 101 / PAO1) OX=208964 GN=lpxC PE=1 SV=2;sp|B7UZI4|LPXC_PSEA8 UDP-3-O-acyl-N-acetylglu	5	8	8	8	8	8	8	37.6	37.6	37.6	33.435	303	303;303;303;303;303	0	81.916	37.6	2425900	2425900	11				270	402;1003;1837;2835;3492;3543;3808;3902	True;True;True;True;True;True;True;True	418;1026;1885;2918;3580;3631;3905;4002	657;1418;2568;3961;4854;4855;4922;5309;5310;5450;5451	657;1418;2568;3961;4854;4855;4922;5309;5310;5450;5451	657;1418;2568;3961;4854;4922;5310;5451
Q9HW02;Q02H29;B7UZI9;A6VB84;A4XQS5	sp|Q9HW02|MURC_PSEAE UDP-N-acetylmuramate--L-alanine ligase OS=Pseudomonas aeruginosa (strain ATCC 15692 / DSM 22644 / CIP 104116 / JCM 14847 / LMG 12228 / 1C / PRS 101 / PAO1) OX=208964 GN=murC PE=1 SV=1;sp|Q02H29|MURC_PSEAB UDP-N-acetylmuramate--L-alanin	5	3	3	3	3	3	3	9.6	9.6	9.6	51.981	480	480;480;480;480;480	0	63.944	9.6	629050	629050	3				271	143;506;1588	True;True;True	150;520;1629	227;783;2222	227;783;2222	227;783;2222
B7UZJ8;Q9HVZ5;Q02H20;A6VB93	sp|B7UZJ8|RSMH_PSEA8 Ribosomal RNA small subunit methyltransferase H OS=Pseudomonas aeruginosa (strain LESB58) OX=557722 GN=rsmH PE=3 SV=1;sp|Q9HVZ5|RSMH_PSEAE Ribosomal RNA small subunit methyltransferase H OS=Pseudomonas aeruginosa (strain ATCC 15692 / D	4	3	3	3	3	3	3	16.9	16.9	16.9	34.624	313	313;313;313;313	0	23.692	16.9	582600	582600	3				272	786;2351;2641	True;True;True	807;2406;2711	1141;3252;3661	1141;3252;3661	1141;3252;3661
Q9HVZ4;Q02H19;B7UZJ9	sp|Q9HVZ4|MRAZ_PSEAE Transcriptional regulator MraZ OS=Pseudomonas aeruginosa (strain ATCC 15692 / DSM 22644 / CIP 104116 / JCM 14847 / LMG 12228 / 1C / PRS 101 / PAO1) OX=208964 GN=mraZ PE=3 SV=1;sp|Q02H19|MRAZ_PSEAB Transcriptional regulator MraZ OS=Pseu	3	1	1	1	1	1	1	9.3	9.3	9.3	17.111	151	151;151;151	0.0062112	5.7613	9.3	152230	152230	1				273	2996	TRUE	3080	4180	4180	4180
Q9HVZ0;Q02H15;B7UZK3;A6VB98	sp|Q9HVZ0|GMHA_PSEAE Phosphoheptose isomerase OS=Pseudomonas aeruginosa (strain ATCC 15692 / DSM 22644 / CIP 104116 / JCM 14847 / LMG 12228 / 1C / PRS 101 / PAO1) OX=208964 GN=gmhA PE=1 SV=1;sp|Q02H15|GMHA_PSEAB Phosphoheptose isomerase OS=Pseudomonas aeru	4	6	6	6	6	6	6	66.5	66.5	66.5	21.413	197	197;197;197;197	0	139.37	66.5	2420400	2420400	10				274	266;267;574;968;1858;1908	True;True;True;True;True;True	278;279;590;991;1906;1958	431;432;876;1374;2596;2597;2669;2670;2671;2672	431;432;876;1374;2596;2597;2669;2670;2671;2672	431;432;876;1374;2597;2669
Q9HVY2;Q02H07;B7UZL1;A6VBA6;A4XQQ3	sp|Q9HVY2|RL13_PSEAE 50S ribosomal protein L13 OS=Pseudomonas aeruginosa (strain ATCC 15692 / DSM 22644 / CIP 104116 / JCM 14847 / LMG 12228 / 1C / PRS 101 / PAO1) OX=208964 GN=rplM PE=1 SV=1;sp|Q02H07|RL13_PSEAB 50S ribosomal protein L13 OS=Pseudomonas ae	5	4	4	4	4	4	4	35.9	35.9	35.9	16.028	142	142;142;142;142;142	0	107.68	35.9	2050600	2050600	6				275	1215;1216;1620;3591	True;True;True;True	1241;1242;1661;3682	1718;1719;1720;1721;2260;4994	1718;1719;1720;1721;2260;4994	1719;1721;2260;4994
Q9I088;Q02NQ8;B7UZW2	sp|Q9I088|ECOT_PSEAE Ecotin OS=Pseudomonas aeruginosa (strain ATCC 15692 / DSM 22644 / CIP 104116 / JCM 14847 / LMG 12228 / 1C / PRS 101 / PAO1) OX=208964 GN=eco PE=3 SV=1;sp|Q02NQ8|ECOT_PSEAB Ecotin OS=Pseudomonas aeruginosa (strain UCBPP-PA14) OX=208963	3	2	2	2	2	2	2	17.9	17.9	17.9	17.228	156	156;156;156	0	19.065	17.9	470960	470960	3				276	2264;2417	True;True	2318;2477	3128;3129;3352	3128;3129;3352	3129;3352
Q9HVU8;B7V012	sp|Q9HVU8|Y4473_PSEAE UPF0307 protein PA4473 OS=Pseudomonas aeruginosa (strain ATCC 15692 / DSM 22644 / CIP 104116 / JCM 14847 / LMG 12228 / 1C / PRS 101 / PAO1) OX=208964 GN=PA4473 PE=3 SV=2;sp|B7V012|Y4852_PSEA8 UPF0307 protein PLES_48521 OS=Pseudomonas	2	1	1	1	1	1	1	7.5	7.5	7.5	20.21	174	174;174	0.0014006	9.8576	7.5	152110	152110	1				277	101	TRUE	106	154	154	154
Q9HVT7;Q02GV7;B7V024;A6VBJ9	sp|Q9HVT7|GATB_PSEAE Aspartyl/glutamyl-tRNA(Asn/Gln) amidotransferase subunit B OS=Pseudomonas aeruginosa (strain ATCC 15692 / DSM 22644 / CIP 104116 / JCM 14847 / LMG 12228 / 1C / PRS 101 / PAO1) OX=208964 GN=gatB PE=1 SV=1;sp|Q02GV7|GATB_PSEAB Aspartyl/g	4	11	11	6	11	11	6	29.3	29.3	17.3	53.081	481	481;481;481;481	0	139.89	29.3	4319600	4319600	14				278	195;469;583;1324;1325;1536;2057;2467;2620;4062;4108	True;True;True;True;True;True;True;True;True;True;True	204;483;599;1352;1353;1576;1577;2110;2529;2690;4164;4210	321;733;734;886;1863;1864;1865;2156;2157;2871;3411;3631;5657;5716	321;733;734;886;1863;1864;1865;2156;2157;2871;3411;3631;5657;5716	321;734;886;1863;1864;2156;2871;3411;3631;5657;5716	0;49	95;424
Q9HVM7;Q02GC0;B7V0A0	sp|Q9HVM7|ISPH_PSEAE 4-hydroxy-3-methylbut-2-enyl diphosphate reductase OS=Pseudomonas aeruginosa (strain ATCC 15692 / DSM 22644 / CIP 104116 / JCM 14847 / LMG 12228 / 1C / PRS 101 / PAO1) OX=208964 GN=ispH PE=3 SV=1;sp|Q02GC0|ISPH_PSEAB 4-hydroxy-3-methyl	3	2	2	2	2	2	2	8.6	8.6	8.6	34.762	314	314;314;314	0	11.982	8.6	122590	122590	2				279	2052;2598	True;True	2105;2665	2864;3597	2864;3597	2864;3597
Q9HVL8;Q02GB1;B7V0A9;A6VBV3	sp|Q9HVL8|OBG_PSEAE GTPase Obg OS=Pseudomonas aeruginosa (strain ATCC 15692 / DSM 22644 / CIP 104116 / JCM 14847 / LMG 12228 / 1C / PRS 101 / PAO1) OX=208964 GN=obg PE=3 SV=1;sp|Q02GB1|OBG_PSEAB GTPase Obg OS=Pseudomonas aeruginosa (strain UCBPP-PA14) OX=2	4	4	4	4	4	4	4	13.5	13.5	13.5	44.338	406	406;406;406;406	0	47.845	13.5	597440	597440	4				280	2194;2285;3501;3599	True;True;True;True	2246;2339;3589;3690	3034;3158;4868;5003	3034;3158;4868;5003	3034;3158;4868;5003
Q9HVG4;Q02G49;B7V0H2;A6VC20	sp|Q9HVG4|RSMC_PSEAE Ribosomal RNA small subunit methyltransferase C OS=Pseudomonas aeruginosa (strain ATCC 15692 / DSM 22644 / CIP 104116 / JCM 14847 / LMG 12228 / 1C / PRS 101 / PAO1) OX=208964 GN=rsmC PE=3 SV=1;sp|Q02G49|RSMC_PSEAB Ribosomal RNA small s	4	2	2	2	2	2	2	8.4	8.4	8.4	35.937	332	332;332;332;332	0	12.122	8.4	106470	106470	2				281	1770;2408	True;True	1817;2468	2480;3339	2480;3339	2480;3339
Q9HVE6;Q02G28;B7V0J2;A6VC42	sp|Q9HVE6|UPP_PSEAE Uracil phosphoribosyltransferase OS=Pseudomonas aeruginosa (strain ATCC 15692 / DSM 22644 / CIP 104116 / JCM 14847 / LMG 12228 / 1C / PRS 101 / PAO1) OX=208964 GN=upp PE=3 SV=1;sp|Q02G28|UPP_PSEAB Uracil phosphoribosyltransferase OS=Pse	4	4	4	4	4	4	4	34.9	34.9	34.9	22.938	212	212;212;212;212	0	28.539	34.9	824910	824910	5				282	203;661;899;3248	True;True;True;True	212;680;922;3333	332;983;1283;4526;4527	332;983;1283;4526;4527	332;983;1283;4526
Q02G08;P42807;B7V0L2;A6VC62;A4XR60	sp|Q02G08|HEM1_PSEAB Glutamyl-tRNA reductase OS=Pseudomonas aeruginosa (strain UCBPP-PA14) OX=208963 GN=hemA PE=3 SV=1;sp|P42807|HEM1_PSEAE Glutamyl-tRNA reductase OS=Pseudomonas aeruginosa (strain ATCC 15692 / DSM 22644 / CIP 104116 / JCM 14847 / LMG 1222	5	3	3	3	3	3	3	13	13	13	46.123	422	422;422;422;422;426	0	34.399	13	419340	419340	4				283	52;2929;3423	True;True;True	53;3012;3509	74;4087;4088;4756	74;4087;4088;4756	74;4087;4756
Q9HVC4;B7V0L7;Q02G03;A6VC67	sp|Q9HVC4|RL25_PSEAE 50S ribosomal protein L25 OS=Pseudomonas aeruginosa (strain ATCC 15692 / DSM 22644 / CIP 104116 / JCM 14847 / LMG 12228 / 1C / PRS 101 / PAO1) OX=208964 GN=rplY PE=1 SV=1;sp|B7V0L7|RL25_PSEA8 50S ribosomal protein L25 OS=Pseudomonas ae	4	8	8	8	8	8	8	69.1	69.1	69.1	21.962	204	204;204;204;204	0	323.31	69.1	15381000	15381000	20				284	1288;1498;2347;2497;2689;2898;3685;3962	True;True;True;True;True;True;True;True	1315;1536;2402;2559;2767;2981;3780;4063	1815;2094;2095;2096;2097;2098;2099;2100;3242;3243;3244;3245;3246;3450;3451;3745;4052;4053;5129;5524	1815;2094;2095;2096;2097;2098;2099;2100;3242;3243;3244;3245;3246;3450;3451;3745;4052;4053;5129;5524	1815;2100;3245;3450;3745;4053;5129;5524
Q9I7C5;Q02V80;B7V0N6	sp|Q9I7C5|DNAA_PSEAE Chromosomal replication initiator protein DnaA OS=Pseudomonas aeruginosa (strain ATCC 15692 / DSM 22644 / CIP 104116 / JCM 14847 / LMG 12228 / 1C / PRS 101 / PAO1) OX=208964 GN=dnaA PE=3 SV=1;sp|Q02V80|DNAA_PSEAB Chromosomal replicatio	3	3	3	3	3	3	3	9.7	9.7	9.7	57.754	514	514;514;514	0	29.147	9.7	463240	463240	4				285	614;974;3291	True;True;True	631;997;3377	922;1385;4584;4585	922;1385;4584;4585	922;1385;4585
Q9I7B8;Q02V73;B7V0P3	sp|Q9I7B8|SYGB_PSEAE Glycine--tRNA ligase beta subunit OS=Pseudomonas aeruginosa (strain ATCC 15692 / DSM 22644 / CIP 104116 / JCM 14847 / LMG 12228 / 1C / PRS 101 / PAO1) OX=208964 GN=glyS PE=3 SV=1;sp|Q02V73|SYGB_PSEAB Glycine--tRNA ligase beta subunit O	3	8	8	8	8	8	8	20.3	20.3	20.3	73.973	684	684;684;684	0	179.67	20.3	2285200	2285200	11				286	17;268;342;1105;1204;2960;2979;3581	True;True;True;True;True;True;True;True	17;280;356;1131;1231;3043;3062;3672	22;23;24;433;567;1572;1704;4135;4136;4157;4982	22;23;24;433;567;1572;1704;4135;4136;4157;4982	23;433;567;1572;1704;4136;4157;4982
Q9I7B7;Q02V72;B7V0P4;A6UX70;A4XN73	sp|Q9I7B7|SYGA_PSEAE Glycine--tRNA ligase alpha subunit OS=Pseudomonas aeruginosa (strain ATCC 15692 / DSM 22644 / CIP 104116 / JCM 14847 / LMG 12228 / 1C / PRS 101 / PAO1) OX=208964 GN=glyQ PE=3 SV=1;sp|Q02V72|SYGA_PSEAB Glycine--tRNA ligase alpha subunit	5	5	5	5	5	5	5	27	27	27	36.14	315	315;315;315;315;315	0	103.37	27	1253100	1253100	5				287	216;2226;2263;2298;3938	True;True;True;True;True	226;2278;2317;2352;4038	353;3076;3127;3176;5495	353;3076;3127;3176;5495	353;3076;3127;3176;5495
Q02V63;O85732;B7V0Q3	sp|Q02V63|FMT_PSEAB Methionyl-tRNA formyltransferase OS=Pseudomonas aeruginosa (strain UCBPP-PA14) OX=208963 GN=fmt PE=3 SV=1;sp|O85732|FMT_PSEAE Methionyl-tRNA formyltransferase OS=Pseudomonas aeruginosa (strain ATCC 15692 / DSM 22644 / CIP 104116 / JCM 1	3	2	2	2	2	2	2	12.1	12.1	12.1	33.032	314	314;314;314	0	29.576	12.1	352200	352200	2				288	3792;3911	True;True	3888;4011	5288;5461	5288;5461	5288;5461
B7V0S0;Q02V45;P07344	sp|B7V0S0|TRPA_PSEA8 Tryptophan synthase alpha chain OS=Pseudomonas aeruginosa (strain LESB58) OX=557722 GN=trpA PE=3 SV=1;sp|Q02V45|TRPA_PSEAB Tryptophan synthase alpha chain OS=Pseudomonas aeruginosa (strain UCBPP-PA14) OX=208963 GN=trpA PE=3 SV=1;sp|P07	3	2	2	2	2	2	2	17.2	17.2	17.2	28.502	268	268;268;268	0	32.393	17.2	272900	272900	2				289	28;3163	True;True	28;3249	36;4427	36;4427	36;4427
Q02RH2;B7V0Z5;Q9HXU0;A6V187;A4XXQ6	sp|Q02RH2|SYK_PSEAB Lysine--tRNA ligase OS=Pseudomonas aeruginosa (strain UCBPP-PA14) OX=208963 GN=lysS PE=3 SV=1;sp|B7V0Z5|SYK_PSEA8 Lysine--tRNA ligase OS=Pseudomonas aeruginosa (strain LESB58) OX=557722 GN=lysS PE=3 SV=1;sp|Q9HXU0|SYK_PSEAE Lysine--tRNA	5	17	17	17	17	17	17	42.7	42.7	42.7	57.298	501	501;501;501;501;505	0	323.31	42.7	4434300	4434300	20				290	730;868;898;1281;1605;2087;2454;2455;2848;3123;3124;3172;3252;3300;3584;3701;4130	True;True;True;True;True;True;True;True;True;True;True;True;True;True;True;True;True	751;891;921;1308;1646;2140;2516;2517;2931;3209;3210;3258;3337;3386;3675;3797;4233	1071;1250;1282;1806;2242;2909;3396;3397;3398;3976;4353;4354;4355;4437;4531;4532;4603;4986;5152;5750	1071;1250;1282;1806;2242;2909;3396;3397;3398;3976;4353;4354;4355;4437;4531;4532;4603;4986;5152;5750	1071;1250;1282;1806;2242;2909;3396;3397;3976;4353;4355;4437;4532;4603;4986;5152;5750
Q9HXV4;Q02RF8;B7V109;A6V1A1;A4XXP5	sp|Q9HXV4|KAD_PSEAE Adenylate kinase OS=Pseudomonas aeruginosa (strain ATCC 15692 / DSM 22644 / CIP 104116 / JCM 14847 / LMG 12228 / 1C / PRS 101 / PAO1) OX=208964 GN=adk PE=3 SV=1;sp|Q02RF8|KAD_PSEAB Adenylate kinase OS=Pseudomonas aeruginosa (strain UCBP	5	5	5	5	5	5	5	24.7	24.7	24.7	23.107	215	215;215;215;215;215	0	58.565	24.7	442630	442630	5				291	548;785;1512;3610;3983	True;True;True;True;True	563;806;1550;3701;4084	843;1140;2117;5018;5552	843;1140;2117;5018;5552	843;1140;2117;5018;5552	50	53
Q9HZM5;Q02PE2;B7V149;A6V3B9	sp|Q9HZM5|KDSB_PSEAE 3-deoxy-manno-octulosonate cytidylyltransferase OS=Pseudomonas aeruginosa (strain ATCC 15692 / DSM 22644 / CIP 104116 / JCM 14847 / LMG 12228 / 1C / PRS 101 / PAO1) OX=208964 GN=kdsB PE=1 SV=1;sp|Q02PE2|KDSB_PSEAB 3-deoxy-manno-octulos	4	2	2	2	2	2	2	13	13	13	27.646	254	254;254;254;254	0	14.282	13	402600	402600	3				292	108;2409	True;True	114;2469	163;3340;3341	163;3340;3341	163;3341
Q9I099;Q02NP1;B7V188;A6V485;A4XTS1	sp|Q9I099|SYT_PSEAE Threonine--tRNA ligase OS=Pseudomonas aeruginosa (strain ATCC 15692 / DSM 22644 / CIP 104116 / JCM 14847 / LMG 12228 / 1C / PRS 101 / PAO1) OX=208964 GN=thrS PE=3 SV=1;sp|Q02NP1|SYT_PSEAB Threonine--tRNA ligase OS=Pseudomonas aeruginosa	5	14	14	14	14	14	14	24.2	24.2	24.2	73.079	640	640;640;640;640;640	0	113.02	24.2	2660300	2660300	17				293	300;530;606;745;911;1285;1286;1667;2521;2664;2723;2862;3880;3881	True;True;True;True;True;True;True;True;True;True;True;True;True;True	313;544;623;766;934;1312;1313;1708;2585;2737;2801;2945;3980;3981	480;814;913;1094;1301;1302;1810;1811;1812;2323;3488;3695;3795;4005;5420;5421;5422	480;814;913;1094;1301;1302;1810;1811;1812;2323;3488;3695;3795;4005;5420;5421;5422	480;814;913;1094;1302;1810;1812;2323;3488;3695;3795;4005;5420;5422
Q9HVA2;Q02FX9;B7V1A6;A6VCE7;A4XR11	sp|Q9HVA2|ILVC_PSEAE Ketol-acid reductoisomerase (NADP(+)) OS=Pseudomonas aeruginosa (strain ATCC 15692 / DSM 22644 / CIP 104116 / JCM 14847 / LMG 12228 / 1C / PRS 101 / PAO1) OX=208964 GN=ilvC PE=1 SV=1;sp|Q02FX9|ILVC_PSEAB Ketol-acid reductoisomerase (NA	5	24	24	24	24	24	24	70.1	70.1	70.1	36.424	338	338;338;338;338;338	0	323.31	70.1	14734000	14734000	43				294	81;82;94;155;309;346;1219;1300;2089;2557;2558;2588;2589;2665;2773;2774;3058;3065;3176;3402;3614;3615;3707;3708	True;True;True;True;True;True;True;True;True;True;True;True;True;True;True;True;True;True;True;True;True;True;True;True	83;84;98;162;322;360;1245;1328;2142;2621;2622;2652;2653;2654;2738;2852;2853;3142;3149;3262;3488;3705;3706;3803;3804	121;122;145;261;262;496;497;498;572;1724;1830;1831;1832;1833;1834;2911;3528;3529;3530;3531;3532;3573;3574;3575;3576;3577;3696;3879;3880;3881;4253;4261;4262;4444;4727;4728;4729;4730;5022;5023;5024;5159;5160	121;122;145;261;262;496;497;498;572;1724;1830;1831;1832;1833;1834;2911;3528;3529;3530;3531;3532;3573;3574;3575;3576;3577;3696;3879;3880;3881;4253;4261;4262;4444;4727;4728;4729;4730;5022;5023;5024;5159;5160	121;122;145;262;497;572;1724;1832;2911;3529;3531;3573;3576;3696;3879;3881;4253;4262;4444;4729;5022;5024;5159;5160	51;52	289;301
Q9HV67;Q02FU0;B7V1E4;A6VCI8	sp|Q9HV67|G6PI_PSEAE Glucose-6-phosphate isomerase OS=Pseudomonas aeruginosa (strain ATCC 15692 / DSM 22644 / CIP 104116 / JCM 14847 / LMG 12228 / 1C / PRS 101 / PAO1) OX=208964 GN=pgi PE=3 SV=1;sp|Q02FU0|G6PI_PSEAB Glucose-6-phosphate isomerase OS=Pseudom	4	7	7	7	7	7	7	21.5	21.5	21.5	61.944	554	554;554;554;554	0	95.221	21.5	1554700	1554700	8				295	453;482;804;915;2534;2747;3821	True;True;True;True;True;True;True	467;496;825;938;2598;2825;3918	715;749;1164;1306;3503;3826;5325;5326	715;749;1164;1306;3503;3826;5325;5326	715;749;1164;1306;3503;3826;5326
Q9HV56;Q02FS9;B7V1F5	sp|Q9HV56|RBFA_PSEAE Ribosome-binding factor A OS=Pseudomonas aeruginosa (strain ATCC 15692 / DSM 22644 / CIP 104116 / JCM 14847 / LMG 12228 / 1C / PRS 101 / PAO1) OX=208964 GN=rbfA PE=3 SV=1;sp|Q02FS9|RBFA_PSEAB Ribosome-binding factor A OS=Pseudomonas ae	3	1	1	1	1	1	1	12.4	12.4	12.4	14.547	129	129;129;130	0.0013193	7.0334	12.4	138090	138090	1				296	1719	TRUE	1764	2416	2416	2416
Q9HV55;B7V1F6;A6VCK1;Q02FS8;A4XYE0	sp|Q9HV55|IF2_PSEAE Translation initiation factor IF-2 OS=Pseudomonas aeruginosa (strain ATCC 15692 / DSM 22644 / CIP 104116 / JCM 14847 / LMG 12228 / 1C / PRS 101 / PAO1) OX=208964 GN=infB PE=1 SV=1;sp|B7V1F6|IF2_PSEA8 Translation initiation factor IF-2 O	5	25	25	25	25	25	25	51.9	51.9	51.9	90.911	840	840;840;837;840;828	0	323.31	51.9	9542300	9542300	38				297	34;302;361;517;549;758;1001;1062;1089;1402;1433;1471;1742;2209;2279;2542;2543;2596;2735;2797;3271;3594;3812;3952;4176	True;True;True;True;True;True;True;True;True;True;True;True;True;True;True;True;True;True;True;True;True;True;True;True;True	34;315;375;531;564;779;1024;1087;1115;1435;1469;1507;1789;2261;2333;2606;2607;2662;2663;2813;2878;3357;3685;3909;4053;4279	42;483;595;596;597;796;844;1108;1415;1416;1503;1504;1552;1971;2017;2062;2447;3056;3148;3149;3150;3512;3513;3592;3593;3594;3595;3810;3917;4557;4558;4997;5314;5315;5512;5513;5810;5811	42;483;595;596;597;796;844;1108;1415;1416;1503;1504;1552;1971;2017;2062;2447;3056;3148;3149;3150;3512;3513;3592;3593;3594;3595;3810;3917;4557;4558;4997;5314;5315;5512;5513;5810;5811	42;483;597;796;844;1108;1416;1504;1552;1971;2017;2062;2447;3056;3150;3512;3513;3594;3810;3917;4558;4997;5315;5512;5810	53	290
Q9HV43;Q02FR1;B7V1H3;A6VCL8	sp|Q9HV43|DNAK_PSEAE Chaperone protein DnaK OS=Pseudomonas aeruginosa (strain ATCC 15692 / DSM 22644 / CIP 104116 / JCM 14847 / LMG 12228 / 1C / PRS 101 / PAO1) OX=208964 GN=dnaK PE=3 SV=1;sp|Q02FR1|DNAK_PSEAB Chaperone protein DnaK OS=Pseudomonas aerugino	4	28	28	22	28	28	22	61.7	61.7	50.4	68.402	637	637;637;637;637	0	323.31	61.7	18943000	18943000	51				298	5;239;395;510;511;516;734;1226;1515;1767;1814;1818;1990;2045;2216;2305;2570;2607;2608;2681;2794;2795;2913;3299;3383;3393;3571;3572	True;True;True;True;True;True;True;True;True;True;True;True;True;True;True;True;True;True;True;True;True;True;True;True;True;True;True;True	5;251;411;524;525;530;755;1252;1553;1814;1861;1865;2042;2098;2268;2359;2633;2675;2676;2677;2757;2758;2875;2876;2996;3385;3469;3479;3662;3663	5;6;393;647;648;787;788;789;794;795;1076;1077;1078;1079;1080;1081;1734;2120;2476;2477;2535;2536;2542;2790;2791;2792;2793;2855;3063;3183;3184;3548;3611;3612;3613;3614;3615;3726;3727;3728;3913;3914;3915;4069;4601;4602;4703;4715;4968;4969;4970	5;6;393;647;648;787;788;789;794;795;1076;1077;1078;1079;1080;1081;1734;2120;2476;2477;2535;2536;2542;2790;2791;2792;2793;2855;3063;3183;3184;3548;3611;3612;3613;3614;3615;3726;3727;3728;3913;3914;3915;4069;4601;4602;4703;4715;4968;4969;4970	6;393;647;787;788;794;1078;1734;2120;2477;2536;2542;2793;2855;3063;3183;3548;3611;3615;3726;3913;3914;4069;4601;4703;4715;4968;4969	54;55	549;602
B7V1L9	sp|B7V1L9|SELA_PSEA8 L-seryl-tRNA(Sec) selenium transferase OS=Pseudomonas aeruginosa (strain LESB58) OX=557722 GN=selA PE=3 SV=1	1	3	1	1	3	1	1	9.8	2.6	2.6	50.326	468	468	0.0072727	5.5687	9.8	38349	38349	1				299	657;3657;4133	True;False;False	676;3751;4236	978;5079;5754	978;5079;5754	978;5079;5754
Q9HUU8;B7V1S8	sp|Q9HUU8|URE3_PSEAE Urease subunit gamma OS=Pseudomonas aeruginosa (strain ATCC 15692 / DSM 22644 / CIP 104116 / JCM 14847 / LMG 12228 / 1C / PRS 101 / PAO1) OX=208964 GN=ureA PE=3 SV=1;sp|B7V1S8|URE3_PSEA8 Urease subunit gamma OS=Pseudomonas aeruginosa (	2	1	1	1	1	1	1	15	15	15	10.983	100	100;100	0	11.646	15	89498	89498	1				300	3346	TRUE	3432	4656	4656	4656
Q9HUP3;Q02F98;B7V1Y3;A6VD32	sp|Q9HUP3|NADE_PSEAE NH(3)-dependent NAD(+) synthetase OS=Pseudomonas aeruginosa (strain ATCC 15692 / DSM 22644 / CIP 104116 / JCM 14847 / LMG 12228 / 1C / PRS 101 / PAO1) OX=208964 GN=nadE PE=1 SV=1;sp|Q02F98|NADE_PSEAB NH(3)-dependent NAD(+) synthetase O	4	6	6	6	6	6	6	38.2	38.2	38.2	29.696	275	275;275;275;275	0	168.28	38.2	2376200	2376200	6				301	245;246;619;1069;1308;2438	True;True;True;True;True;True	257;258;636;1094;1336;2499	400;401;928;1513;1843;3377	400;401;928;1513;1843;3377	400;401;928;1513;1843;3377
Q9I6J9;B7V2K4;Q02UC5;A6UY93	sp|Q9I6J9|AGUA_PSEAE Agmatine deiminase OS=Pseudomonas aeruginosa (strain ATCC 15692 / DSM 22644 / CIP 104116 / JCM 14847 / LMG 12228 / 1C / PRS 101 / PAO1) OX=208964 GN=aguA PE=1 SV=1;sp|B7V2K4|AGUA_PSEA8 Agmatine deiminase OS=Pseudomonas aeruginosa (stra	4	6	6	6	6	6	6	30.4	30.4	30.4	41.191	368	368;368;368;368	0	91.308	30.4	1396400	1396400	7				302	719;879;1056;2644;2652;2786	True;True;True;True;True;True	740;902;1081;2715;2723;2866	1052;1261;1496;3666;3667;3675;3894	1052;1261;1496;3666;3667;3675;3894	1052;1261;1496;3666;3675;3894
Q9I6G1;Q02U86;B7V2P3;A6UYD2	sp|Q9I6G1|RPIA_PSEAE Ribose-5-phosphate isomerase A OS=Pseudomonas aeruginosa (strain ATCC 15692 / DSM 22644 / CIP 104116 / JCM 14847 / LMG 12228 / 1C / PRS 101 / PAO1) OX=208964 GN=rpiA PE=1 SV=1;sp|Q02U86|RPIA_PSEAB Ribose-5-phosphate isomerase A OS=Pseu	4	3	3	3	3	3	3	23.3	23.3	23.3	23.721	223	223;223;223;223	0	31.106	23.3	279420	279420	4				303	854;2831;3215	True;True;True	877;2914;3301	1230;1231;3957;4489	1230;1231;3957;4489	1231;3957;4489
Q9I6F1;Q02U73;B7V2Q5;A6UYE6;A4Y044	sp|Q9I6F1|TYSY_PSEAE Thymidylate synthase OS=Pseudomonas aeruginosa (strain ATCC 15692 / DSM 22644 / CIP 104116 / JCM 14847 / LMG 12228 / 1C / PRS 101 / PAO1) OX=208964 GN=thyA PE=3 SV=1;sp|Q02U73|TYSY_PSEAB Thymidylate synthase OS=Pseudomonas aeruginosa (	5	4	4	4	4	4	4	25	25	25	30.016	264	264;264;264;264;264	0	53.499	25	377740	377740	4				304	860;1052;1610;3216	True;True;True;True	883;1077;1651;3302	1239;1491;2248;4490	1239;1491;2248;4490	1239;1491;2248;4490
Q9I6E0;Q02U62;B7V2R6;A6UYF6;A4Y036	sp|Q9I6E0|ILVD_PSEAE Dihydroxy-acid dehydratase OS=Pseudomonas aeruginosa (strain ATCC 15692 / DSM 22644 / CIP 104116 / JCM 14847 / LMG 12228 / 1C / PRS 101 / PAO1) OX=208964 GN=ilvD PE=3 SV=1;sp|Q02U62|ILVD_PSEAB Dihydroxy-acid dehydratase OS=Pseudomonas	5	10	10	10	10	10	10	29.2	29.2	29.2	65.159	612	612;612;612;612;612	0	118.15	29.2	2436600	2436600	10				305	178;550;819;1152;1153;1307;1309;3210;3388;4014	True;True;True;True;True;True;True;True;True;True	186;565;840;1179;1180;1335;1337;3296;3474;4116	293;845;1182;1635;1636;1842;1844;4484;4710;5597	293;845;1182;1635;1636;1842;1844;4484;4710;5597	293;845;1182;1635;1636;1842;1844;4484;4710;5597
Q9I6D1;Q02U51;B7V2S6	sp|Q9I6D1|COAD_PSEAE Phosphopantetheine adenylyltransferase OS=Pseudomonas aeruginosa (strain ATCC 15692 / DSM 22644 / CIP 104116 / JCM 14847 / LMG 12228 / 1C / PRS 101 / PAO1) OX=208964 GN=coaD PE=1 SV=1;sp|Q02U51|COAD_PSEAB Phosphopantetheine adenylyltra	3	2	2	2	2	2	2	20.1	20.1	20.1	17.771	159	159;159;159	0	16.559	20.1	296930	296930	2				306	1180;1636	True;True	1207;1677	1679;2281	1679;2281	1679;2281
Q02QK0;B7V2X1;P11436;A6V262;Q01360	sp|Q02QK0|AMIE_PSEAB Aliphatic amidase OS=Pseudomonas aeruginosa (strain UCBPP-PA14) OX=208963 GN=amiE PE=3 SV=1;sp|B7V2X1|AMIE_PSEA8 Aliphatic amidase OS=Pseudomonas aeruginosa (strain LESB58) OX=557722 GN=amiE PE=3 SV=1;sp|P11436|AMIE_PSEAE Aliphatic ami	5	10	10	10	10	10	10	39	39	39	38.48	346	346;346;346;346;345	0	99.29	39	1249600	1249600	10				307	362;1537;1538;1581;1927;1982;2018;2293;3342;3490	True;True;True;True;True;True;True;True;True;True	376;1578;1579;1622;1978;2034;2070;2347;3428;3578	598;2158;2159;2213;2694;2780;2823;3169;4652;4852	598;2158;2159;2213;2694;2780;2823;3169;4652;4852	598;2158;2159;2213;2694;2780;2823;3169;4652;4852
Q9I0A3;Q02NN7;B7V310;A6V489	sp|Q9I0A3|SYFA_PSEAE Phenylalanine--tRNA ligase alpha subunit OS=Pseudomonas aeruginosa (strain ATCC 15692 / DSM 22644 / CIP 104116 / JCM 14847 / LMG 12228 / 1C / PRS 101 / PAO1) OX=208964 GN=pheS PE=1 SV=1;sp|Q02NN7|SYFA_PSEAB Phenylalanine--tRNA ligase a	4	6	6	6	6	6	6	31.7	31.7	31.7	38.063	338	338;338;338;338	0	68.267	31.7	1284300	1284300	6				308	475;939;1444;1671;1807;2003	True;True;True;True;True;True	489;962;1480;1712;1854;2055	741;1334;2032;2328;2524;2807	741;1334;2032;2328;2524;2807	741;1334;2032;2328;2524;2807
Q9HUL3;Q02F66;B7V341;A4XPX8	sp|Q9HUL3|RSGA_PSEAE Small ribosomal subunit biogenesis GTPase RsgA OS=Pseudomonas aeruginosa (strain ATCC 15692 / DSM 22644 / CIP 104116 / JCM 14847 / LMG 12228 / 1C / PRS 101 / PAO1) OX=208964 GN=rsgA PE=1 SV=1;sp|Q02F66|RSGA_PSEAB Small ribosomal subuni	4	2	2	2	2	2	2	10.9	10.9	10.9	37.078	339	339;339;339;343	0	19.624	10.9	81327	81327	2				309	86;1568	True;True	88;1609	127;2194	127;2194	127;2194
Q02F61;B7V346;A4XPX3;A6VD70;Q9HUK8	sp|Q02F61|PSD_PSEAB Phosphatidylserine decarboxylase proenzyme OS=Pseudomonas aeruginosa (strain UCBPP-PA14) OX=208963 GN=psd PE=3 SV=1;sp|B7V346|PSD_PSEA8 Phosphatidylserine decarboxylase proenzyme OS=Pseudomonas aeruginosa (strain LESB58) OX=557722 GN=ps	5	2	2	2	2	2	2	12.8	12.8	12.8	32.001	289	289;289;286;289;289	0	37.263	12.8	799970	799970	2				310	775;2237	True;True	796;2290	1128;3091	1128;3091	1128;3091
B7V388;Q9HUG9;Q02F21;A6VDB5;A4XPU9	sp|B7V388|HLDE_PSEA8 Bifunctional protein HldE OS=Pseudomonas aeruginosa (strain LESB58) OX=557722 GN=hldE PE=3 SV=1;sp|Q9HUG9|HLDE_PSEAE Bifunctional protein HldE OS=Pseudomonas aeruginosa (strain ATCC 15692 / DSM 22644 / CIP 104116 / JCM 14847 / LMG 1222	5	7	7	7	7	7	7	23.7	23.7	23.7	50.297	473	473;474;474;474;473	0	73.537	23.7	960050	960050	7				311	1046;1209;1217;1256;1949;3410;3796	True;True;True;True;True;True;True	1071;1235;1243;1282;2001;3496;3892	1483;1708;1722;1770;2734;4742;5294	1483;1708;1722;1770;2734;4742;5294	1483;1708;1722;1770;2734;4742;5294
Q9HUF1;Q02EZ9;B7V3B1	sp|Q9HUF1|MSRA_PSEAE Peptide methionine sulfoxide reductase MsrA OS=Pseudomonas aeruginosa (strain ATCC 15692 / DSM 22644 / CIP 104116 / JCM 14847 / LMG 12228 / 1C / PRS 101 / PAO1) OX=208964 GN=msrA PE=3 SV=1;sp|Q02EZ9|MSRA_PSEAB Peptide methionine sulfox	3	3	3	3	3	3	3	23.7	23.7	23.7	23.517	215	215;215;215	0	17.347	23.7	831250	831250	4				312	1942;2081;3706	True;True;True	1993;2134;3802	2715;2716;2903;5158	2715;2716;2903;5158	2715;2903;5158
B7V3C7;Q02EY3;P95458;A6VDF5;A4XPQ6	sp|B7V3C7|DCUP_PSEA8 Uroporphyrinogen decarboxylase OS=Pseudomonas aeruginosa (strain LESB58) OX=557722 GN=hemE PE=3 SV=1;sp|Q02EY3|DCUP_PSEAB Uroporphyrinogen decarboxylase OS=Pseudomonas aeruginosa (strain UCBPP-PA14) OX=208963 GN=hemE PE=3 SV=1;sp|P9545	5	2	2	2	2	2	2	10.1	10.1	10.1	38.822	355	355;355;355;355;355	0	38.219	10.1	229640	229640	2				313	306;3618	True;True	319;3709	491;5027	491;5027	491;5027
Q02EX9;P34002;B7V3D1;A6VDF9	sp|Q02EX9|AROB_PSEAB 3-dehydroquinate synthase OS=Pseudomonas aeruginosa (strain UCBPP-PA14) OX=208963 GN=aroB PE=3 SV=1;sp|P34002|AROB_PSEAE 3-dehydroquinate synthase OS=Pseudomonas aeruginosa (strain ATCC 15692 / DSM 22644 / CIP 104116 / JCM 14847 / LMG	4	3	3	3	3	3	3	16.6	16.6	16.6	40.139	368	368;368;368;368	0	85.792	16.6	1201800	1201800	3				314	1513;2771;3635	True;True;True	1551;2850;3728	2118;3861;5052	2118;3861;5052	2118;3861;5052
Q9HUD0;Q02EW8;B7V3E2;A6VDH0	sp|Q9HUD0|RL31_PSEAE 50S ribosomal protein L31 OS=Pseudomonas aeruginosa (strain ATCC 15692 / DSM 22644 / CIP 104116 / JCM 14847 / LMG 12228 / 1C / PRS 101 / PAO1) OX=208964 GN=rpmE PE=1 SV=1;sp|Q02EW8|RL31_PSEAB 50S ribosomal protein L31 OS=Pseudomonas ae	4	4	4	4	4	4	4	63.4	63.4	63.4	7.9201	71	71;71;71;71	0	137.55	63.4	4600900	4600900	11				315	78;2609;2861;3341	True;True;True;True	79;2678;2944;3427	115;116;117;3616;3617;4002;4003;4004;4649;4650;4651	115;116;117;3616;3617;4002;4003;4004;4649;4650;4651	115;3617;4002;4651
B7V3E4;Q9HUC8;Q02EW6	sp|B7V3E4|SYR_PSEA8 Arginine--tRNA ligase OS=Pseudomonas aeruginosa (strain LESB58) OX=557722 GN=argS PE=3 SV=1;sp|Q9HUC8|SYR_PSEAE Arginine--tRNA ligase OS=Pseudomonas aeruginosa (strain ATCC 15692 / DSM 22644 / CIP 104116 / JCM 14847 / LMG 12228 / 1C / P	3	10	2	2	10	2	2	26.7	7.7	7.7	65.213	587	587;587;587	0	20.367	26.7	192460	192460	2				316	156;1122;1383;1648;2078;2302;2907;2971;3186;3487	True;False;True;False;False;False;False;False;False;False	163;1149;1414;1689;2131;2356;2990;3054;3272;3575	263;1600;1947;2298;2299;2900;3180;4063;4148;4455;4847	263;1600;1947;2298;2299;2900;3180;4063;4148;4455;4847	263;1600;1947;2299;2900;3180;4063;4148;4455;4847
Q9HUC5;Q02EW3;B7V3E7;A6VDH5;A4XPN6	sp|Q9HUC5|HSLU_PSEAE ATP-dependent protease ATPase subunit HslU OS=Pseudomonas aeruginosa (strain ATCC 15692 / DSM 22644 / CIP 104116 / JCM 14847 / LMG 12228 / 1C / PRS 101 / PAO1) OX=208964 GN=hslU PE=3 SV=1;sp|Q02EW3|HSLU_PSEAB ATP-dependent protease ATP	5	7	7	7	7	7	7	14.3	14.3	14.3	50.082	447	447;447;447;447;446	0	106.8	14.3	1050800	1050800	7				317	255;256;914;1614;1615;1860;3428	True;True;True;True;True;True;True	267;268;937;1655;1656;1908;3514	419;420;1305;2252;2253;2599;4761	419;420;1305;2252;2253;2599;4761	419;420;1305;2252;2253;2599;4761
Q9HUB6;Q02EV0;B7V3G0;A6VDJ0	sp|Q9HUB6|HIS2_PSEAE Phosphoribosyl-ATP pyrophosphatase OS=Pseudomonas aeruginosa (strain ATCC 15692 / DSM 22644 / CIP 104116 / JCM 14847 / LMG 12228 / 1C / PRS 101 / PAO1) OX=208964 GN=hisE PE=3 SV=1;sp|Q02EV0|HIS2_PSEAB Phosphoribosyl-ATP pyrophosphatase	4	2	2	2	2	2	2	14.4	14.4	14.4	12.038	111	111;111;111;111	0	12.694	14.4	241040	241040	2				318	2048;2686	True;True	2101;2763	2858;3734	2858;3734	2858;3734
Q9HUB5;Q02EU9;B7V3G1	sp|Q9HUB5|TATA_PSEAE Sec-independent protein translocase protein TatA OS=Pseudomonas aeruginosa (strain ATCC 15692 / DSM 22644 / CIP 104116 / JCM 14847 / LMG 12228 / 1C / PRS 101 / PAO1) OX=208964 GN=tatA PE=3 SV=1;sp|Q02EU9|TATA_PSEAB Sec-independent prot	3	2	2	2	2	2	2	40.2	40.2	40.2	9.1894	82	82;82;82	0	11.498	40.2	115230	115230	2				319	438;699	True;True	452;720	700;1031	700;1031	700;1031
Q9HUA6;Q02EU0;B7V3H0;A6VDK0	sp|Q9HUA6|OPGH_PSEAE Glucans biosynthesis glucosyltransferase H OS=Pseudomonas aeruginosa (strain ATCC 15692 / DSM 22644 / CIP 104116 / JCM 14847 / LMG 12228 / 1C / PRS 101 / PAO1) OX=208964 GN=opgH PE=3 SV=1;sp|Q02EU0|OPGH_PSEAB Glucans biosynthesis gluco	4	5	5	5	5	5	5	9.8	9.8	9.8	96.994	861	861;861;861;860	0	61.259	9.8	807030	807030	6				320	348;2125;2366;2660;3976	True;True;True;True;True	362;2178;2423;2732;4077	574;575;2956;3285;3688;5542	574;575;2956;3285;3688;5542	574;2956;3285;3688;5542
Q9HUA5;Q02ET9;B7V3H1;A6VDK1	sp|Q9HUA5|OPGG_PSEAE Glucans biosynthesis protein G OS=Pseudomonas aeruginosa (strain ATCC 15692 / DSM 22644 / CIP 104116 / JCM 14847 / LMG 12228 / 1C / PRS 101 / PAO1) OX=208964 GN=opgG PE=3 SV=1;sp|Q02ET9|OPGG_PSEAB Glucans biosynthesis protein G OS=Pseu	4	12	12	12	12	12	12	33.9	33.9	33.9	59.476	525	525;525;525;525	0	134.55	33.9	3304600	3304600	16				321	27;80;642;644;1144;1638;1871;1872;2297;3000;4049;4152	True;True;True;True;True;True;True;True;True;True;True;True	27;82;661;663;1171;1679;1921;1922;2351;3084;4151;4255	35;120;959;961;1625;2283;2620;2621;2622;3174;3175;4184;5637;5638;5776;5777	35;120;959;961;1625;2283;2620;2621;2622;3174;3175;4184;5637;5638;5776;5777	35;120;959;961;1625;2283;2620;2622;3174;4184;5637;5776
Q9HU91;B7V3I5;Q02ES4;A6VDL0	sp|Q9HU91|HUTI_PSEAE Imidazolonepropionase OS=Pseudomonas aeruginosa (strain ATCC 15692 / DSM 22644 / CIP 104116 / JCM 14847 / LMG 12228 / 1C / PRS 101 / PAO1) OX=208964 GN=hutI PE=3 SV=1;sp|B7V3I5|HUTI_PSEA8 Imidazolonepropionase OS=Pseudomonas aeruginosa	4	3	3	3	3	3	3	15.7	15.7	15.7	43.425	402	402;402;402;402	0	27.187	15.7	168070	168070	3				322	1746;3331;4156	True;True;True	1793;3418;4259	2452;4639;5781	2452;4639;5781	2452;4639;5781
Q9HU85;Q02ER8;B7V3J1	sp|Q9HU85|HUTH_PSEAE Histidine ammonia-lyase OS=Pseudomonas aeruginosa (strain ATCC 15692 / DSM 22644 / CIP 104116 / JCM 14847 / LMG 12228 / 1C / PRS 101 / PAO1) OX=208964 GN=hutH PE=3 SV=1;sp|Q02ER8|HUTH_PSEAB Histidine ammonia-lyase OS=Pseudomonas aerugi	3	2	2	2	2	2	2	6.5	6.5	6.5	53.779	509	509;509;509	0	25.354	6.5	104370	104370	2				323	839;3246	True;True	862;3331	1208;4524	1208;4524	1208;4524
Q9HU83;Q02ER6;B7V3J3;A6VDL7	sp|Q9HU83|HUTU_PSEAE Urocanate hydratase OS=Pseudomonas aeruginosa (strain ATCC 15692 / DSM 22644 / CIP 104116 / JCM 14847 / LMG 12228 / 1C / PRS 101 / PAO1) OX=208964 GN=hutU PE=1 SV=1;sp|Q02ER6|HUTU_PSEAB Urocanate hydratase OS=Pseudomonas aeruginosa (st	4	8	8	8	8	8	8	26.1	26.1	26.1	61.193	559	559;559;559;559	0	116.44	26.1	997900	997900	9				324	225;610;1143;1518;1542;2976;3803;4167	True;True;True;True;True;True;True;True	236;627;1170;1556;1583;3059;3899;4270	367;918;1624;2124;2164;4153;4154;5302;5797	367;918;1624;2124;2164;4153;4154;5302;5797	367;918;1624;2124;2164;4154;5302;5797
Q9HU44;Q02EM6;B7V3N3;A6VDQ9;A4Y083	sp|Q9HU44|HIS61_PSEAE Imidazole glycerol phosphate synthase subunit hisF1 OS=Pseudomonas aeruginosa (strain ATCC 15692 / DSM 22644 / CIP 104116 / JCM 14847 / LMG 12228 / 1C / PRS 101 / PAO1) OX=208964 GN=hisF1 PE=3 SV=1;sp|Q02EM6|HIS6_PSEAB Imidazole glyce	5	2	2	2	2	2	2	16	16	16	27.131	256	256;256;256;256;256	0	12.79	16	81847	81847	2				325	59;3906	True;True	60;4006	84;5456	84;5456	84;5456
Q9HTY6;Q02EG1;B7V3V0;A6VDX9	sp|Q9HTY6|GSH1_PSEAE Glutamate--cysteine ligase OS=Pseudomonas aeruginosa (strain ATCC 15692 / DSM 22644 / CIP 104116 / JCM 14847 / LMG 12228 / 1C / PRS 101 / PAO1) OX=208964 GN=gshA PE=3 SV=1;sp|Q02EG1|GSH1_PSEAB Glutamate--cysteine ligase OS=Pseudomonas	4	5	5	5	5	5	5	13.1	13.1	13.1	59.223	527	527;527;527;527	0	36.083	13.1	409190	409190	6				326	1293;2140;2164;2945;3071	True;True;True;True;True	1320;2193;2217;3028;3155	1821;2975;2976;3002;4110;4269	1821;2975;2976;3002;4110;4269	1821;2975;3002;4110;4269
Q9I6B4;Q02U32;B7V3W7;A6UYJ0	sp|Q9I6B4|THIG_PSEAE Thiazole synthase OS=Pseudomonas aeruginosa (strain ATCC 15692 / DSM 22644 / CIP 104116 / JCM 14847 / LMG 12228 / 1C / PRS 101 / PAO1) OX=208964 GN=thiG PE=1 SV=1;sp|Q02U32|THIG_PSEAB Thiazole synthase OS=Pseudomonas aeruginosa (strain	4	3	3	3	3	3	3	17.7	17.7	17.7	28.234	265	265;265;265;265	0	58.511	17.7	1091800	1091800	3				327	3510;4096;4162	True;True;True	3598;4198;4265	4879;5701;5791	4879;5701;5791	4879;5701;5791
Q9X6W6;Q02U09;B7V3Z0;A6UYL3	sp|Q9X6W6|PYRR_PSEAE Bifunctional protein PyrR OS=Pseudomonas aeruginosa (strain ATCC 15692 / DSM 22644 / CIP 104116 / JCM 14847 / LMG 12228 / 1C / PRS 101 / PAO1) OX=208964 GN=pyrR PE=3 SV=1;sp|Q02U09|PYRR_PSEAB Bifunctional protein PyrR OS=Pseudomonas ae	4	4	4	4	4	4	4	43.5	43.5	43.5	18.676	170	170;170;170;170	0	68.795	43.5	1405300	1405300	4				328	537;907;919;2875	True;True;True;True	552;930;942;2958	828;1295;1312;4024	828;1295;1312;4024	828;1295;1312;4024
Q9I690;Q02TY9;B7V411;A6UYN3	sp|Q9I690|Y423_PSEAE UPF0312 protein PA0423 OS=Pseudomonas aeruginosa (strain ATCC 15692 / DSM 22644 / CIP 104116 / JCM 14847 / LMG 12228 / 1C / PRS 101 / PAO1) OX=208964 GN=PA0423 PE=1 SV=1;sp|Q02TY9|Y551_PSEAB UPF0312 protein PA14_05510 OS=Pseudomonas ae	4	10	10	9	9	9	9	63.4	63.4	52.4	20.776	191	191;191;191;191	0	143.72	52.4	3342600	3342600	15				329	321;849;1120;1121;1741;2317;2577;2792;3926;3927	True;True;True;True;True;True;True;True;True;True	335;872;1147;1148;1788;2371;2873;4026;4027	541;542;1221;1597;1598;1599;2444;2445;2446;3200;3910;5479;5480;5481;5482	541;542;1221;1597;1598;1599;2444;2445;2446;3200;3910;5479;5480;5481;5482	541;1221;1597;1599;2445;3200;3910;5479;5481
B7V419;Q9I685;Q02TY0	sp|B7V419|SAHH_PSEA8 Adenosylhomocysteinase OS=Pseudomonas aeruginosa (strain LESB58) OX=557722 GN=ahcY PE=3 SV=1;sp|Q9I685|SAHH_PSEAE Adenosylhomocysteinase OS=Pseudomonas aeruginosa (strain ATCC 15692 / DSM 22644 / CIP 104116 / JCM 14847 / LMG 12228 / 1C	3	20	20	9	20	20	9	57.4	57.4	31.1	51.399	469	469;469;469	0	323.31	57.4	14724000	14724000	36				330	450;569;593;912;1265;1480;1668;1669;1809;1864;1865;2029;2055;2540;2734;2823;2896;3449;3604;3849	True;True;True;True;True;True;True;True;True;True;True;True;True;True;True;True;True;True;True;True	464;585;609;935;1292;1516;1709;1710;1856;1912;1913;1914;2082;2108;2604;2812;2906;2979;3536;3695;3947	712;869;896;897;1303;1781;2072;2324;2325;2326;2526;2527;2604;2605;2606;2607;2608;2609;2610;2837;2867;2868;2869;3510;3808;3809;3948;3949;4050;4794;4795;4796;5010;5011;5380;5381	712;869;896;897;1303;1781;2072;2324;2325;2326;2526;2527;2604;2605;2606;2607;2608;2609;2610;2837;2867;2868;2869;3510;3808;3809;3948;3949;4050;4794;4795;4796;5010;5011;5380;5381	712;869;896;1303;1781;2072;2324;2326;2526;2606;2610;2837;2868;3510;3809;3949;4050;4796;5010;5381	56	387
Q02TT1;B7V467;Q9I636;A6UYU5	sp|Q02TT1|MASZ_PSEAB Malate synthase G OS=Pseudomonas aeruginosa (strain UCBPP-PA14) OX=208963 GN=glcB PE=3 SV=1;sp|B7V467|MASZ_PSEA8 Malate synthase G OS=Pseudomonas aeruginosa (strain LESB58) OX=557722 GN=glcB PE=3 SV=1;sp|Q9I636|MASZ_PSEAE Malate syntha	4	12	12	12	12	12	12	23	23	23	78.631	725	725;725;725;725	0	309.95	23	7417400	7417400	17				331	73;130;179;1596;1597;2601;2690;3444;3459;3732;3852;4006	True;True;True;True;True;True;True;True;True;True;True;True	74;137;187;1637;1638;2668;2768;3531;3547;3828;3950;4108	109;196;197;294;2231;2232;2233;3600;3746;3747;4789;4810;5204;5205;5206;5384;5588	109;196;197;294;2231;2232;2233;3600;3746;3747;4789;4810;5204;5205;5206;5384;5588	109;196;294;2231;2232;3600;3747;4789;4810;5206;5384;5588
B7V4D9;Q9I5Y4;Q02TL3;A6UZ15	sp|B7V4D9|PGK_PSEA8 Phosphoglycerate kinase OS=Pseudomonas aeruginosa (strain LESB58) OX=557722 GN=pgk PE=3 SV=1;sp|Q9I5Y4|PGK_PSEAE Phosphoglycerate kinase OS=Pseudomonas aeruginosa (strain ATCC 15692 / DSM 22644 / CIP 104116 / JCM 14847 / LMG 12228 / 1C	4	12	12	12	12	12	12	50.4	50.4	50.4	40.462	387	387;387;387;387	0	323.31	50.4	3694800	3694800	14				332	146;253;789;1002;1195;2049;2880;3471;3481;3592;3863;4024	True;True;True;True;True;True;True;True;True;True;True;True	153;265;810;1025;1222;2102;2963;3559;3569;3683;3962;4126	230;417;1144;1417;1695;2859;4029;4827;4840;4841;4995;5399;5608;5609	230;417;1144;1417;1695;2859;4029;4827;4840;4841;4995;5399;5608;5609	230;417;1144;1417;1695;2859;4029;4827;4840;4995;5399;5608
Q9I5V0;Q02TH6;B7V4H3;A6UZ90;A4XZJ9	sp|Q9I5V0|Y587_PSEAE UPF0229 protein PA0587 OS=Pseudomonas aeruginosa (strain ATCC 15692 / DSM 22644 / CIP 104116 / JCM 14847 / LMG 12228 / 1C / PRS 101 / PAO1) OX=208964 GN=PA0587 PE=3 SV=1;sp|Q02TH6|Y766_PSEAB UPF0229 protein PA14_07660 OS=Pseudomonas ae	5	10	10	10	10	10	10	31.4	31.4	31.4	48.742	423	423;423;423;423;423	0	87.193	31.4	1392900	1392900	11				333	166;622;821;1619;1753;1835;3213;3375;3855;4138	True;True;True;True;True;True;True;True;True;True	173;639;842;1660;1800;1883;3299;3461;3953;4241	278;931;1184;2259;2459;2460;2566;4487;4692;5388;5760	278;931;1184;2259;2459;2460;2566;4487;4692;5388;5760	278;931;1184;2259;2459;2566;4487;4692;5388;5760
Q9I5U7;Q02TH3;B7V4H6;A4XZJ6	sp|Q9I5U7|APAH_PSEAE Bis(5-nucleosyl)-tetraphosphatase, symmetrical OS=Pseudomonas aeruginosa (strain ATCC 15692 / DSM 22644 / CIP 104116 / JCM 14847 / LMG 12228 / 1C / PRS 101 / PAO1) OX=208964 GN=apaH PE=3 SV=1;sp|Q02TH3|APAH_PSEAB Bis(5-nucleosyl)-tet	4	2	2	2	2	2	2	6.4	6.4	6.4	32.018	283	283;283;283;272	0	26.082	6.4	161240	161240	2				334	2420;2421	True;True	2480;2481	3355;3356	3355;3356	3355;3356
B7V4I1;Q9I5U2;Q02TG8	sp|B7V4I1|LPTD_PSEA8 LPS-assembly protein LptD OS=Pseudomonas aeruginosa (strain LESB58) OX=557722 GN=lptD PE=3 SV=1;sp|Q9I5U2|LPTD_PSEAE LPS-assembly protein LptD OS=Pseudomonas aeruginosa (strain ATCC 15692 / DSM 22644 / CIP 104116 / JCM 14847 / LMG 1222	3	4	4	4	4	4	4	10.1	10.1	10.1	105.22	929	929;924;924	0	24.42	10.1	636730	636730	4				335	2383;2429;2494;2941	True;True;True;True	2442;2489;2556;3024	3306;3365;3447;4106	3306;3365;3447;4106	3306;3365;3447;4106
Q9HTV3;Q02EC7;B7V5C7	sp|Q9HTV3|UBID_PSEAE 3-octaprenyl-4-hydroxybenzoate carboxy-lyase OS=Pseudomonas aeruginosa (strain ATCC 15692 / DSM 22644 / CIP 104116 / JCM 14847 / LMG 12228 / 1C / PRS 101 / PAO1) OX=208964 GN=ubiD PE=3 SV=1;sp|Q02EC7|UBID_PSEAB 3-octaprenyl-4-hydroxybe	3	1	1	1	1	1	1	3.7	3.7	3.7	54.62	488	488;488;488	0	12.86	3.7	45359	45359	1				336	525	TRUE	539	808	808	808
Q60169;B7V5F0;Q02EA3;A6VE37	sp|Q60169|HEM3_PSEAE Porphobilinogen deaminase OS=Pseudomonas aeruginosa (strain ATCC 15692 / DSM 22644 / CIP 104116 / JCM 14847 / LMG 12228 / 1C / PRS 101 / PAO1) OX=208964 GN=hemC PE=3 SV=2;sp|B7V5F0|HEM3_PSEA8 Porphobilinogen deaminase OS=Pseudomonas ae	4	3	3	3	3	3	3	16.6	16.6	16.6	33.641	313	313;313;313;313	0	74.072	16.6	1192400	1192400	5				337	349;902;3381	True;True;True	363;925;3467	576;1288;1289;4699;4700	576;1288;1289;4699;4700	576;1289;4700
Q02E64;B7V5I9;Q9HTQ6;A6VEA3	sp|Q02E64|XPT_PSEAB Xanthine phosphoribosyltransferase OS=Pseudomonas aeruginosa (strain UCBPP-PA14) OX=208963 GN=xpt PE=3 SV=1;sp|B7V5I9|XPT_PSEA8 Xanthine phosphoribosyltransferase OS=Pseudomonas aeruginosa (strain LESB58) OX=557722 GN=xpt PE=3 SV=1;sp|Q	4	3	3	3	3	3	3	30.5	30.5	30.5	20.637	190	190;190;190;190	0	34.004	30.5	559870	559870	3				338	1633;3139;3647	True;True;True	1674;3225;3740	2278;4375;5065	2278;4375;5065	2278;4375;5065
B7V5L2;Q9HTN3;Q02E41	sp|B7V5L2|DUT_PSEA8 Deoxyuridine 5-triphosphate nucleotidohydrolase OS=Pseudomonas aeruginosa (strain LESB58) OX=557722 GN=dut PE=3 SV=1;sp|Q9HTN3|DUT_PSEAE Deoxyuridine 5-triphosphate nucleotidohydrolase OS=Pseudomonas aeruginosa (strain ATCC 15692 / DS	3	2	2	2	2	2	2	30.5	30.5	30.5	15.92	151	151;151;151	0	25.747	30.5	612720	612720	2				339	1721;2278	True;True	1766;2332	2418;3147	2418;3147	2418;3147
Q02E31;P50587;B7V5M2;A6VED8	sp|Q02E31|PYRE_PSEAB Orotate phosphoribosyltransferase OS=Pseudomonas aeruginosa (strain UCBPP-PA14) OX=208963 GN=pyrE PE=3 SV=1;sp|P50587|PYRE_PSEAE Orotate phosphoribosyltransferase OS=Pseudomonas aeruginosa (strain ATCC 15692 / DSM 22644 / CIP 104116 /	4	3	3	3	3	3	3	23.5	23.5	23.5	23.32	213	213;213;213;213	0	116.21	23.5	1075500	1075500	3				340	1348;1361;3555	True;True;True	1377;1390;3644	1895;1916;4940	1895;1916;4940	1895;1916;4940
Q9HTJ2;B7V5R3;Q02DZ0;A6VEI3;A4XPI5	sp|Q9HTJ2|BETA_PSEAE Oxygen-dependent choline dehydrogenase OS=Pseudomonas aeruginosa (strain ATCC 15692 / DSM 22644 / CIP 104116 / JCM 14847 / LMG 12228 / 1C / PRS 101 / PAO1) OX=208964 GN=betA PE=3 SV=1;sp|B7V5R3|BETA_PSEA8 Oxygen-dependent choline dehyd	5	9	9	9	9	9	9	28.9	28.9	28.9	61.836	561	561;561;561;561;565	0	143.27	28.9	1615500	1615500	11				341	217;627;999;1370;1405;1516;2738;3411;4126	True;True;True;True;True;True;True;True;True	227;644;1022;1400;1438;1554;2816;3497;4229	354;937;1412;1928;1974;2121;2122;3813;3814;4743;5745	354;937;1412;1928;1974;2121;2122;3813;3814;4743;5745	354;937;1412;1928;1974;2122;3813;4743;5745
Q9HTJ1;B7V5R4;A6VEI4;Q02DY9;A4XPI6	sp|Q9HTJ1|BETB_PSEAE NAD/NADP-dependent betaine aldehyde dehydrogenase OS=Pseudomonas aeruginosa (strain ATCC 15692 / DSM 22644 / CIP 104116 / JCM 14847 / LMG 12228 / 1C / PRS 101 / PAO1) OX=208964 GN=betB PE=1 SV=1;sp|B7V5R4|BETB_PSEA8 Betaine aldehyde de	5	14	14	14	14	14	14	48.8	48.8	48.8	53.332	490	490;490;490;490;490	0	323.31	48.8	6193400	6193400	16				342	319;935;965;996;1925;2118;2188;2254;2710;2876;3109;3280;3918;4170	True;True;True;True;True;True;True;True;True;True;True;True;True;True	333;958;988;1019;1976;2171;2241;2307;2788;2959;3194;3366;4018;4273	539;1330;1371;1409;2692;2947;3028;3114;3781;4025;4330;4331;4570;5468;5802;5803	539;1330;1371;1409;2692;2947;3028;3114;3781;4025;4330;4331;4570;5468;5802;5803	539;1330;1371;1409;2692;2947;3028;3114;3781;4025;4330;4570;5468;5802
Q9I5R7;Q02TB2;B7V612;A6UZF5	sp|Q9I5R7|SPED_PSEAE S-adenosylmethionine decarboxylase proenzyme OS=Pseudomonas aeruginosa (strain ATCC 15692 / DSM 22644 / CIP 104116 / JCM 14847 / LMG 12228 / 1C / PRS 101 / PAO1) OX=208964 GN=speD PE=3 SV=1;sp|Q02TB2|SPED_PSEAB S-adenosylmethionine dec	4	3	3	3	3	3	3	15.5	15.5	15.5	30.478	264	264;264;264;264	0	18.87	15.5	188430	188430	3				343	2331;2332;2624	True;True;True	2386;2387;2694	3224;3225;3636	3224;3225;3636	3224;3225;3636
Q9I5R6;Q02TB1;B7V613;A6UZF6;A4XZC2	sp|Q9I5R6|COQ7_PSEAE 3-demethoxyubiquinol 3-hydroxylase OS=Pseudomonas aeruginosa (strain ATCC 15692 / DSM 22644 / CIP 104116 / JCM 14847 / LMG 12228 / 1C / PRS 101 / PAO1) OX=208964 GN=coq7 PE=1 SV=1;sp|Q02TB1|COQ7_PSEAB 3-demethoxyubiquinol 3-hydroxylase	5	8	8	8	8	8	8	54.4	54.4	54.4	23.644	215	215;215;215;215;215	0	135.49	54.4	1680400	1680400	10				344	768;1624;1625;1731;1876;2878;3495;3908	True;True;True;True;True;True;True;True	789;1665;1666;1778;1926;2961;3583;4008	1120;2264;2265;2266;2267;2431;2630;4027;4859;5458	1120;2264;2265;2266;2267;2431;2630;4027;4859;5458	1120;2264;2266;2431;2630;4027;4859;5458
Q9HWC1;Q02T96;B7V628	sp|Q9HWC1|COAX_PSEAE Type III pantothenate kinase OS=Pseudomonas aeruginosa (strain ATCC 15692 / DSM 22644 / CIP 104116 / JCM 14847 / LMG 12228 / 1C / PRS 101 / PAO1) OX=208964 GN=coaX PE=1 SV=1;sp|Q02T96|COAX_PSEAB Type III pantothenate kinase OS=Pseudomo	3	1	1	1	1	1	1	6.9	6.9	6.9	26.758	248	248;248;248	0	14.293	6.9	102920	102920	1				345	249	TRUE	261	404	404	404
Q51561;B7V637;Q02T87;A6UZI1;A4XZ97	sp|Q51561|RPOB_PSEAE DNA-directed RNA polymerase subunit beta OS=Pseudomonas aeruginosa (strain ATCC 15692 / DSM 22644 / CIP 104116 / JCM 14847 / LMG 12228 / 1C / PRS 101 / PAO1) OX=208964 GN=rpoB PE=1 SV=2;sp|B7V637|RPOB_PSEA8 DNA-directed RNA polymerase	5	39	39	39	39	39	39	43	43	43	150.84	1357	1357;1357;1357;1357;1357	0	323.31	43	21400000	21400000	53				346	79;192;269;341;712;729;748;805;812;1173;1232;1355;1356;1478;1481;1523;1617;1750;1774;2015;2039;2276;2398;2450;2468;2487;2488;2579;2643;2749;3031;3266;3273;3274;3336;3430;3597;3606;3644	True;True;True;True;True;True;True;True;True;True;True;True;True;True;True;True;True;True;True;True;True;True;True;True;True;True;True;True;True;True;True;True;True;True;True;True;True;True;True	80;81;201;281;355;733;750;769;826;833;1200;1258;1384;1385;1514;1517;1561;1658;1797;1821;2067;2092;2330;2457;2512;2530;2549;2550;2643;2714;2827;3115;3352;3359;3360;3423;3516;3688;3697;3737	118;119;317;434;435;566;1045;1069;1070;1098;1165;1172;1173;1665;1666;1741;1909;1910;2070;2073;2129;2256;2456;2484;2820;2847;3145;3324;3325;3390;3412;3437;3438;3439;3561;3664;3665;3828;4217;4218;4219;4550;4551;4560;4561;4562;4645;4763;4764;4765;5001;5013;5062	118;119;317;434;435;566;1045;1069;1070;1098;1165;1172;1173;1665;1666;1741;1909;1910;2070;2073;2129;2256;2456;2484;2820;2847;3145;3324;3325;3390;3412;3437;3438;3439;3561;3664;3665;3828;4217;4218;4219;4550;4551;4560;4561;4562;4645;4763;4764;4765;5001;5013;5062	118;317;435;566;1045;1069;1098;1165;1173;1665;1741;1909;1910;2070;2073;2129;2256;2456;2484;2820;2847;3145;3325;3390;3412;3437;3439;3561;3665;3828;4218;4550;4561;4562;4645;4765;5001;5013;5062	57	709
Q9HWE7;Q02T68;B7V656;A6UZK0;A4XZ78	sp|Q9HWE7|RL5_PSEAE 50S ribosomal protein L5 OS=Pseudomonas aeruginosa (strain ATCC 15692 / DSM 22644 / CIP 104116 / JCM 14847 / LMG 12228 / 1C / PRS 101 / PAO1) OX=208964 GN=rplE PE=1 SV=1;sp|Q02T68|RL5_PSEAB 50S ribosomal protein L5 OS=Pseudomonas aerugi	5	5	5	5	5	5	5	39.1	39.1	39.1	20.392	179	179;179;179;179;179	0	91.269	39.1	4010600	4010600	8				347	955;1813;1935;1938;2329	True;True;True;True;True	978;1860;1986;1989;2383	1361;2534;2704;2708;2709;2710;3218;3219	1361;2534;2704;2708;2709;2710;3218;3219	1361;2534;2704;2710;3219
Q9HWF7;Q02T58;B7V665;A6UZL0	sp|Q9HWF7|RS13_PSEAE 30S ribosomal protein S13 OS=Pseudomonas aeruginosa (strain ATCC 15692 / DSM 22644 / CIP 104116 / JCM 14847 / LMG 12228 / 1C / PRS 101 / PAO1) OX=208964 GN=rpsM PE=1 SV=1;sp|Q02T58|RS13_PSEAB 30S ribosomal protein S13 OS=Pseudomonas ae	4	4	4	4	4	4	4	29.7	29.7	29.7	13.265	118	118;118;118;118	0	81.901	29.7	5167300	5167300	7				348	666;1826;1827;3561	True;True;True;True	685;1873;1874;3650	988;2550;2551;2552;2553;4946;4947	988;2550;2551;2552;2553;4946;4947	988;2550;2553;4946
Q9HYT6;B7V6T4	sp|Q9HYT6|RAPA_PSEAE RNA polymerase-associated protein RapA OS=Pseudomonas aeruginosa (strain ATCC 15692 / DSM 22644 / CIP 104116 / JCM 14847 / LMG 12228 / 1C / PRS 101 / PAO1) OX=208964 GN=rapA PE=3 SV=1;sp|B7V6T4|RAPA_PSEA8 RNA polymerase-associated prot	2	3	3	3	3	3	3	6.7	6.7	6.7	106.87	950	950;950	0	40.43	6.7	306220	306220	3				349	2223;2728;3171	True;True;True	2275;2806;3257	3071;3802;4436	3071;3802;4436	3071;3802;4436
Q02DL4;P29364;B7V732	sp|Q02DL4|KHSE_PSEAB Homoserine kinase OS=Pseudomonas aeruginosa (strain UCBPP-PA14) OX=208963 GN=thrB PE=3 SV=1;sp|P29364|KHSE_PSEAE Homoserine kinase OS=Pseudomonas aeruginosa (strain ATCC 15692 / DSM 22644 / CIP 104116 / JCM 14847 / LMG 12228 / 1C / PRS	3	2	2	2	2	2	2	12	12	12	35.362	316	316;316;316	0	18.425	12	273140	273140	3				350	272;3070	True;True	284;3154	438;439;4268	438;439;4268	439;4268
Q9HT10;Q02DE4;B7V7A1;A6VF42	sp|Q9HT10|RSMG_PSEAE Ribosomal RNA small subunit methyltransferase G OS=Pseudomonas aeruginosa (strain ATCC 15692 / DSM 22644 / CIP 104116 / JCM 14847 / LMG 12228 / 1C / PRS 101 / PAO1) OX=208964 GN=rsmG PE=3 SV=1;sp|Q02DE4|RSMG_PSEAB Ribosomal RNA small s	4	3	3	3	3	3	3	20.6	20.6	20.6	23.735	214	214;214;214;214	0	27.156	20.6	312780	312780	3				351	1197;3115;3671	True;True;True	1224;3201;3766	1697;4341;5109	1697;4341;5109	1697;4341;5109
Q02RC8;O82850;B7V7F7;A6V1D2;A4XWU1	sp|Q02RC8|RS2_PSEAB 30S ribosomal protein S2 OS=Pseudomonas aeruginosa (strain UCBPP-PA14) OX=208963 GN=rpsB PE=3 SV=1;sp|O82850|RS2_PSEAE 30S ribosomal protein S2 OS=Pseudomonas aeruginosa (strain ATCC 15692 / DSM 22644 / CIP 104116 / JCM 14847 / LMG 1222	5	11	11	11	11	11	11	53.3	53.3	53.3	27.336	246	246;246;246;246;247	0	307.66	53.3	6542500	6542500	19				352	188;478;650;651;674;1363;2268;2462;2463;3303;3500	True;True;True;True;True;True;True;True;True;True;True	197;492;669;670;694;695;1392;2322;2524;2525;3389;3588	312;313;744;745;969;970;971;1000;1001;1002;1003;1918;3137;3405;3406;3407;4607;4866;4867	312;313;744;745;969;970;971;1000;1001;1002;1003;1918;3137;3405;3406;3407;4607;4866;4867	313;745;969;970;1001;1918;3137;3405;3407;4607;4866	58	154
Q02RC5;O82853;B7V7G0;A6V1D5;A4XWT8	sp|Q02RC5|RRF_PSEAB Ribosome-recycling factor OS=Pseudomonas aeruginosa (strain UCBPP-PA14) OX=208963 GN=frr PE=3 SV=1;sp|O82853|RRF_PSEAE Ribosome-recycling factor OS=Pseudomonas aeruginosa (strain ATCC 15692 / DSM 22644 / CIP 104116 / JCM 14847 / LMG 122	5	8	8	8	8	8	8	45.9	45.9	45.9	20.485	185	185;185;185;185;185	0	146.31	45.9	5839700	5839700	10				353	204;221;884;889;3017;3485;3864;3865	True;True;True;True;True;True;True;True	213;231;232;907;912;3101;3573;3963;3964	333;361;362;1266;1271;4202;4845;5400;5401;5402	333;361;362;1266;1271;4202;4845;5400;5401;5402	333;361;1266;1271;4202;4845;5400;5401	59	83
Q02Q95;B7V7J4;Q9HYX7;A6V2F6	sp|Q02Q95|RDGC_PSEAB Recombination-associated protein RdgC OS=Pseudomonas aeruginosa (strain UCBPP-PA14) OX=208963 GN=rdgC PE=3 SV=1;sp|B7V7J4|RDGC_PSEA8 Recombination-associated protein RdgC OS=Pseudomonas aeruginosa (strain LESB58) OX=557722 GN=rdgC PE=3	4	9	9	9	9	9	9	49	49	49	34.025	306	306;306;306;306	0	154.93	49	1548900	1548900	11				354	263;963;1417;1971;2511;2919;3326;3539;3540	True;True;True;True;True;True;True;True;True	275;986;1451;2023;2574;3002;3413;3627;3628	428;1369;1989;1990;1991;2768;3476;4075;4633;4917;4918	428;1369;1989;1990;1991;2768;3476;4075;4633;4917;4918	428;1369;1991;2768;3476;4075;4633;4917;4918
Q9HWY5;Q02SK9;B7V7R6;A6V060	sp|Q9HWY5|EX7S_PSEAE Exodeoxyribonuclease 7 small subunit OS=Pseudomonas aeruginosa (strain ATCC 15692 / DSM 22644 / CIP 104116 / JCM 14847 / LMG 12228 / 1C / PRS 101 / PAO1) OX=208964 GN=xseB PE=3 SV=1;sp|Q02SK9|EX7S_PSEAB Exodeoxyribonuclease 7 small sub	4	2	2	2	2	2	2	40	40	40	8.9728	80	80;80;80;80	0	40.273	40	151190	151190	2				355	784;2215	True;True	805;2267	1139;3062	1139;3062	1139;3062
Q9X6V8;Q02SG5;B7V8B5;A6V0B2	sp|Q9X6V8|Y3998_PSEAE UPF0250 protein PA3998 OS=Pseudomonas aeruginosa (strain ATCC 15692 / DSM 22644 / CIP 104116 / JCM 14847 / LMG 12228 / 1C / PRS 101 / PAO1) OX=208964 GN=PA3998 PE=3 SV=1;sp|Q02SG5|Y1211_PSEAB UPF0250 protein PA14_12110 OS=Pseudomonas	4	3	3	3	3	3	3	60.2	60.2	60.2	10.338	93	93;93;93;93	0	31.695	60.2	1207300	1207300	5				356	1112;1553;3757	True;True;True	1138;1594;3853	1580;1581;2178;5239;5240	1580;1581;2178;5239;5240	1581;2178;5239
Q02R96;P45683;B7V8C3;A6V1G4	sp|Q02R96|PIMT_PSEAB Protein-L-isoaspartate O-methyltransferase OS=Pseudomonas aeruginosa (strain UCBPP-PA14) OX=208963 GN=pcm PE=3 SV=1;sp|P45683|PIMT_PSEAE Protein-L-isoaspartate O-methyltransferase OS=Pseudomonas aeruginosa (strain ATCC 15692 / DSM 2264	4	2	2	2	2	2	2	16.1	16.1	16.1	23.407	211	211;211;211;211	0	37.016	16.1	255240	255240	2				357	2537;2550	True;True	2601;2614	3507;3520	3507;3520	3507;3520
Q9HX25;Q02SG3;B7V9C1;A6V0B4	sp|Q9HX25|LIPA_PSEAE Lipoyl synthase OS=Pseudomonas aeruginosa (strain ATCC 15692 / DSM 22644 / CIP 104116 / JCM 14847 / LMG 12228 / 1C / PRS 101 / PAO1) OX=208964 GN=lipA PE=3 SV=1;sp|Q02SG3|LIPA_PSEAB Lipoyl synthase OS=Pseudomonas aeruginosa (strain UCB	4	3	3	3	3	3	3	11	11	11	36.733	327	327;327;327;327	0	19.796	11	147540	147540	3				358	1181;2866;2868	True;True;True	1208;2949;2951	1680;4009;4012	1680;4009;4012	1680;4009;4012
P48247;B7V9D9;Q02SE5;A6V0D2;A4XYV6	sp|P48247|GSA_PSEAE Glutamate-1-semialdehyde 2,1-aminomutase OS=Pseudomonas aeruginosa (strain ATCC 15692 / DSM 22644 / CIP 104116 / JCM 14847 / LMG 12228 / 1C / PRS 101 / PAO1) OX=208964 GN=hemL PE=1 SV=2;sp|B7V9D9|GSA_PSEA8 Glutamate-1-semialdehyde 2,1-a	5	10	10	10	10	10	10	39.6	39.6	39.6	45.397	427	427;427;427;427;429	0	199.75	39.6	5155100	5155100	12				359	184;989;1053;1547;1675;1676;2325;3307;3616;4168	True;True;True;True;True;True;True;True;True;True	193;1012;1078;1588;1718;1719;2379;3393;3707;4271	308;1401;1492;2170;2171;2340;2341;3210;4611;5025;5798;5799	308;1401;1492;2170;2171;2340;2341;3210;4611;5025;5798;5799	308;1401;1492;2170;2340;2341;3210;4611;5025;5798
Q9HX40;Q02SE4;B7V9E0;A6V0D3	sp|Q9HX40|THIE_PSEAE Thiamine-phosphate synthase OS=Pseudomonas aeruginosa (strain ATCC 15692 / DSM 22644 / CIP 104116 / JCM 14847 / LMG 12228 / 1C / PRS 101 / PAO1) OX=208964 GN=thiE PE=3 SV=1;sp|Q02SE4|THIE_PSEAB Thiamine-phosphate synthase OS=Pseudomona	4	2	2	2	2	2	2	17.7	17.7	17.7	22.146	209	209;209;209;209	0	21.053	17.7	97387	97387	3				360	1394;1496	True;True	1427;1534	1962;2091;2092	1962;2091;2092	1962;2091
B7V9J5;Q9HZ63;Q02PX7;A6V2Q4	sp|B7V9J5|UBIG_PSEA8 Ubiquinone biosynthesis O-methyltransferase OS=Pseudomonas aeruginosa (strain LESB58) OX=557722 GN=ubiG PE=3 SV=1;sp|Q9HZ63|UBIG_PSEAE Ubiquinone biosynthesis O-methyltransferase OS=Pseudomonas aeruginosa (strain ATCC 15692 / DSM 22644	4	4	4	4	4	4	4	26.3	26.3	26.3	25.859	232	232;232;232;232	0	91.789	26.3	825840	825840	4				361	1218;2145;3268;3784	True;True;True;True	1244;2198;3354;3880	1723;2981;4553;5280	1723;2981;4553;5280	1723;2981;4553;5280
Q9HZ65;Q02PX5;B7V9J7;A6V2Q6	sp|Q9HZ65|MTNA_PSEAE Methylthioribose-1-phosphate isomerase OS=Pseudomonas aeruginosa (strain ATCC 15692 / DSM 22644 / CIP 104116 / JCM 14847 / LMG 12228 / 1C / PRS 101 / PAO1) OX=208964 GN=mtnA PE=3 SV=1;sp|Q02PX5|MTNA_PSEAB Methylthioribose-1-phosphate i	4	2	2	2	2	2	2	12.6	12.6	12.6	39.425	358	358;358;358;358	0	30.813	12.6	395400	395400	3				362	2358;2498	True;True	2413;2560	3260;3452;3453	3260;3452;3453	3260;3453
Q9I1Z9;Q02LQ6;B7V9Z4;A6V669	sp|Q9I1Z9|Y2116_PSEAE Putative hydro-lyase PA2116 OS=Pseudomonas aeruginosa (strain ATCC 15692 / DSM 22644 / CIP 104116 / JCM 14847 / LMG 12228 / 1C / PRS 101 / PAO1) OX=208964 GN=PA2116 PE=3 SV=1;sp|Q02LQ6|Y3721_PSEAB Putative hydro-lyase PA14_37210 OS=Ps	4	2	2	2	2	2	2	14	14	14	29.221	265	265;265;265;265	0	14.794	14	154410	154410	2				363	57;1131	True;True	58;1158	82;1612	82;1612	82;1612
Q9I263;Q02LK0;B7VA51;A6V6B1	sp|Q9I263|CYNS_PSEAE Cyanate hydratase OS=Pseudomonas aeruginosa (strain ATCC 15692 / DSM 22644 / CIP 104116 / JCM 14847 / LMG 12228 / 1C / PRS 101 / PAO1) OX=208964 GN=cynS PE=3 SV=1;sp|Q02LK0|CYNS_PSEAB Cyanate hydratase OS=Pseudomonas aeruginosa (strain	4	2	2	2	2	2	2	16.7	16.7	16.7	16.751	156	156;156;156;156	0	19.56	16.7	150520	150520	3				364	434;2659	True;True	448;2731	695;3686;3687	695;3686;3687	695;3686
Q9I2U2;Q02KU3;B7VB77;A6V720;A4XTZ4	sp|Q9I2U2|TIG_PSEAE Trigger factor OS=Pseudomonas aeruginosa (strain ATCC 15692 / DSM 22644 / CIP 104116 / JCM 14847 / LMG 12228 / 1C / PRS 101 / PAO1) OX=208964 GN=tig PE=3 SV=1;sp|Q02KU3|TIG_PSEAB Trigger factor OS=Pseudomonas aeruginosa (strain UCBPP-PA	5	14	14	14	14	14	14	52.5	52.5	52.5	48.581	436	436;436;436;436;436	0	323.31	52.5	4050700	4050700	17				365	39;930;1360;1773;2402;2439;2440;2800;2921;3027;3365;3810;3883;3967	True;True;True;True;True;True;True;True;True;True;True;True;True;True	39;953;1389;1820;2462;2500;2501;2502;2881;3004;3111;3451;3907;3983;4068	59;1324;1915;2483;3331;3332;3378;3379;3380;3920;4077;4213;4679;5312;5424;5425;5530	59;1324;1915;2483;3331;3332;3378;3379;3380;3920;4077;4213;4679;5312;5424;5425;5530	59;1324;1915;2483;3331;3378;3380;3920;4077;4213;4679;5312;5425;5530	60	140
Q9I2U6;Q02KT7;B7VB83;A6V726	sp|Q9I2U6|FOLD_PSEAE Bifunctional protein FolD OS=Pseudomonas aeruginosa (strain ATCC 15692 / DSM 22644 / CIP 104116 / JCM 14847 / LMG 12228 / 1C / PRS 101 / PAO1) OX=208964 GN=folD PE=1 SV=1;sp|Q02KT7|FOLD_PSEAB Bifunctional protein FolD OS=Pseudomonas ae	4	5	5	5	5	5	5	35.2	35.2	35.2	30.549	284	284;284;284;284	0	59.721	35.2	1661000	1661000	9				366	56;87;1811;1985;3858	True;True;True;True;True	57;89;1858;2037;3957	79;80;81;128;2530;2531;2532;2783;5394	79;80;81;128;2530;2531;2532;2783;5394	80;128;2532;2783;5394
Q9I2W7;Q02KR3;B7VBA7;A6V753	sp|Q9I2W7|RRAAH_PSEAE Putative 4-hydroxy-4-methyl-2-oxoglutarate aldolase OS=Pseudomonas aeruginosa (strain ATCC 15692 / DSM 22644 / CIP 104116 / JCM 14847 / LMG 12228 / 1C / PRS 101 / PAO1) OX=208964 GN=PA1772 PE=1 SV=1;sp|Q02KR3|RRAAH_PSEAB Putative 4-hy	4	3	3	3	3	3	3	53.7	53.7	53.7	17.404	162	162;162;162;162	0	132.1	53.7	1070800	1070800	4				367	725;1341;2602	True;True;True	746;1369;2669	1064;1065;1883;3601	1064;1065;1883;3601	1065;1883;3601
Q9I2X0;Q02KR0;B7VBB0	sp|Q9I2X0|PSRP_PSEAE Putative phosphoenolpyruvate synthase regulatory protein OS=Pseudomonas aeruginosa (strain ATCC 15692 / DSM 22644 / CIP 104116 / JCM 14847 / LMG 12228 / 1C / PRS 101 / PAO1) OX=208964 GN=PA1769 PE=3 SV=1;sp|Q02KR0|PSRP_PSEAB Putative p	3	2	2	2	2	2	2	14.2	14.2	14.2	31.106	274	274;274;274	0	15.169	14.2	142350	142350	3				368	316;3193	True;True	330;3279	507;4465;4466	507;4465;4466	507;4466
Q02KP7;O05927;B7VBC3	sp|Q02KP7|CYSH_PSEAB Adenosine 5-phosphosulfate reductase OS=Pseudomonas aeruginosa (strain UCBPP-PA14) OX=208963 GN=cysH PE=3 SV=1;sp|O05927|CYSH_PSEAE Adenosine 5-phosphosulfate reductase OS=Pseudomonas aeruginosa (strain ATCC 15692 / DSM 22644 / CIP 1	3	1	1	1	1	1	1	4.5	4.5	4.5	30.199	267	267;267;267	0	11.927	4.5	82623	82623	1				369	783	TRUE	804	1138	1138	1138
Q9HXB0;Q02S69;B7VBK5;A6V0K2;A4XQE4	sp|Q9HXB0|RF3_PSEAE Peptide chain release factor 3 OS=Pseudomonas aeruginosa (strain ATCC 15692 / DSM 22644 / CIP 104116 / JCM 14847 / LMG 12228 / 1C / PRS 101 / PAO1) OX=208964 GN=prfC PE=3 SV=1;sp|Q02S69|RF3_PSEAB Peptide chain release factor 3 OS=Pseudo	5	3	3	3	3	3	3	12.1	12.1	12.1	59.865	527	527;527;527;527;527	0	120.05	12.1	345420	345420	3				370	196;630;3503	True;True;True	205;648;3591	322;943;4870	322;943;4870	322;943;4870
Q9HY63;Q02R25;B7VBN2;A6V1P0	sp|Q9HY63|ARNA_PSEAE Bifunctional polymyxin resistance protein ArnA OS=Pseudomonas aeruginosa (strain ATCC 15692 / DSM 22644 / CIP 104116 / JCM 14847 / LMG 12228 / 1C / PRS 101 / PAO1) OX=208964 GN=arnA PE=3 SV=1;sp|Q02R25|ARNA_PSEAB Bifunctional polymyxin	4	3	3	3	3	3	3	7.4	7.4	7.4	74.36	662	662;662;662;662	0	29.202	7.4	120140	120140	3				371	449;470;3513	True;True;True	463;484;3601	711;735;4884	711;735;4884	711;735;4884
Q9HZA3;Q02PT4;B7VBP9	sp|Q9HZA3|LEUC_PSEAE 3-isopropylmalate dehydratase large subunit OS=Pseudomonas aeruginosa (strain ATCC 15692 / DSM 22644 / CIP 104116 / JCM 14847 / LMG 12228 / 1C / PRS 101 / PAO1) OX=208964 GN=leuC PE=3 SV=1;sp|Q02PT4|LEUC_PSEAB 3-isopropylmalate dehydra	3	5	5	2	5	5	2	20.5	20.5	9.5	51.042	474	474;474;474	0	55.614	20.5	1356800	1356800	6				372	1458;1616;2456;3466;4119	True;True;True;True;True	1494;1657;2518;3554;4221	2048;2254;2255;3399;4821;5736	2048;2254;2255;3399;4821;5736	2048;2255;3399;4821;5736
D4P095	sp|D4P095|CNPD3_PSEAI 3,5-cyclic adenosine monophosphate phosphodiesterase CpdA OS=Pseudomonas aeruginosa OX=287 GN=cpdA PE=1 SV=1	1	1	1	1	1	1	1	8.1	8.1	8.1	30.472	272	272	0	16.534	8.1	217940	217940	1				382	2341	TRUE	2396	3236	3236	3236
G3XCU2	sp|G3XCU2|ARGR_PSEAE HTH-type transcriptional regulator ArgR OS=Pseudomonas aeruginosa (strain ATCC 15692 / DSM 22644 / CIP 104116 / JCM 14847 / LMG 12228 / 1C / PRS 101 / PAO1) OX=208964 GN=argR PE=4 SV=1	1	1	1	1	1	1	1	3	3	3	36.854	329	329	0.0072464	5.5328	3	38125	38125	1				383	3874	TRUE	3974	5414	5414	5414
G3XCV0	sp|G3XCV0|FLEQ_PSEAE Transcriptional regulator FleQ OS=Pseudomonas aeruginosa (strain ATCC 15692 / DSM 22644 / CIP 104116 / JCM 14847 / LMG 12228 / 1C / PRS 101 / PAO1) OX=208964 GN=fleQ PE=1 SV=1	1	5	5	5	5	5	5	19.4	19.4	19.4	55.276	490	490	0	85.564	19.4	2136200	2136200	5				384	23;848;1569;1684;2138	True;True;True;True;True	23;871;1610;1727;2191	31;1220;2195;2352;2972	31;1220;2195;2352;2972	31;1220;2195;2352;2972
G3XCX3	sp|G3XCX3|PILU_PSEAE Type IV pilus ATPase PilU OS=Pseudomonas aeruginosa (strain ATCC 15692 / DSM 22644 / CIP 104116 / JCM 14847 / LMG 12228 / 1C / PRS 101 / PAO1) OX=208964 GN=pilU PE=1 SV=1	1	6	6	6	6	6	6	19.4	19.4	19.4	42.532	382	382	0	64.642	19.4	1019000	1019000	8				385	562;1267;1775;2004;2803;3044	True;True;True;True;True;True	578;1294;1822;2056;2884;3128	860;1783;1784;2485;2486;2808;3923;4237	860;1783;1784;2485;2486;2808;3923;4237	860;1783;2485;2808;3923;4237
G3XCX7	sp|G3XCX7|PILP_PSEAE Type IV pilus inner membrane component PilP OS=Pseudomonas aeruginosa (strain ATCC 15692 / DSM 22644 / CIP 104116 / JCM 14847 / LMG 12228 / 1C / PRS 101 / PAO1) OX=208964 GN=pilP PE=1 SV=1	1	1	1	1	1	1	1	10.9	10.9	10.9	19.054	174	174	0.0013624	8.2286	10.9	234640	234640	2				386	1758	TRUE	1805	2465;2466	2465;2466	2465
G3XCY4	sp|G3XCY4|AMRZ_PSEAE Transcription factor AmrZ OS=Pseudomonas aeruginosa (strain ATCC 15692 / DSM 22644 / CIP 104116 / JCM 14847 / LMG 12228 / 1C / PRS 101 / PAO1) OX=208964 GN=amrZ PE=1 SV=1	1	1	1	1	1	1	1	16.7	16.7	16.7	12.333	108	108	0	26.987	16.7	32403	32403	1				387	2213	TRUE	2265	3060	3060	3060
G3XD24	sp|G3XD24|PCTA_PSEAE Methyl-accepting chemotaxis protein PctA OS=Pseudomonas aeruginosa (strain ATCC 15692 / DSM 22644 / CIP 104116 / JCM 14847 / LMG 12228 / 1C / PRS 101 / PAO1) OX=208964 GN=pctA PE=1 SV=1	1	14	14	5	14	14	5	32.1	32.1	13.4	68.016	629	629	0	323.31	32.1	1963500	1963500	17				388	20;53;311;312;552;777;1350;1726;1863;1919;2288;2683;2684;3511	True;True;True;True;True;True;True;True;True;True;True;True;True;True	20;54;324;325;568;798;1379;1772;1911;1970;2342;2760;2761;3599	27;75;500;501;850;1130;1898;2424;2603;2684;3161;3162;3730;3731;3732;4880;4881	27;75;500;501;850;1130;1898;2424;2603;2684;3161;3162;3730;3731;3732;4880;4881	27;75;500;501;850;1130;1898;2424;2603;2684;3162;3731;3732;4881
G3XD28	sp|G3XD28|PILM_PSEAE Type IV pilus inner membrane component PilM OS=Pseudomonas aeruginosa (strain ATCC 15692 / DSM 22644 / CIP 104116 / JCM 14847 / LMG 12228 / 1C / PRS 101 / PAO1) OX=208964 GN=pilM PE=1 SV=1	1	5	5	5	5	5	5	21.8	21.8	21.8	37.983	354	354	0	188.91	21.8	1149200	1149200	6				389	1804;2072;2935;3469;3834	True;True;True;True;True	1851;2125;3018;3557;3931	2521;2892;4095;4096;4825;5343	2521;2892;4095;4096;4825;5343	2521;2892;4096;4825;5343
G3XD30	sp|G3XD30|PILN_PSEAE Type IV pilus inner membrane component PilN OS=Pseudomonas aeruginosa (strain ATCC 15692 / DSM 22644 / CIP 104116 / JCM 14847 / LMG 12228 / 1C / PRS 101 / PAO1) OX=208964 GN=pilN PE=1 SV=1	1	1	1	1	1	1	1	7.1	7.1	7.1	22.213	198	198	0.0072639	5.5666	7.1	187640	187640	1				390	1822	TRUE	1869	2546	2546	2546
G3XD47	sp|G3XD47|ARGBP_PSEAE L-arginine-binding protein OS=Pseudomonas aeruginosa (strain ATCC 15692 / DSM 22644 / CIP 104116 / JCM 14847 / LMG 12228 / 1C / PRS 101 / PAO1) OX=208964 GN=aotJ PE=1 SV=1	1	11	11	11	11	11	11	59.5	59.5	59.5	28.01	259	259	0	253.78	59.5	4563900	4563900	13				391	829;1184;1185;2000;2020;3347;3516;4021;4098;4124;4125	True;True;True;True;True;True;True;True;True;True;True	850;1211;1212;2052;2072;3433;3604;4123;4200;4226;4227;4228	1194;1684;1685;2804;2825;4657;4887;5605;5703;5704;5742;5743;5744	1194;1684;1685;2804;2825;4657;4887;5605;5703;5704;5742;5743;5744	1194;1684;1685;2804;2825;4657;4887;5605;5704;5743;5744	63	168
G3XD51	sp|G3XD51|PILO_PSEAE Type IV pilus inner membrane component PilO OS=Pseudomonas aeruginosa (strain ATCC 15692 / DSM 22644 / CIP 104116 / JCM 14847 / LMG 12228 / 1C / PRS 101 / PAO1) OX=208964 GN=pilO PE=1 SV=1	1	3	3	3	3	3	3	23.7	23.7	23.7	22.819	207	207	0	39.356	23.7	945330	945330	4				392	1958;2980;3452	True;True;True	2010;3063;3539	2749;2750;4158;4800	2749;2750;4158;4800	2749;4158;4800
G3XD64	sp|G3XD64|FLEN_PSEAE Antiactivator FleN OS=Pseudomonas aeruginosa (strain ATCC 15692 / DSM 22644 / CIP 104116 / JCM 14847 / LMG 12228 / 1C / PRS 101 / PAO1) OX=208964 GN=fleN PE=1 SV=1	1	1	1	1	1	1	1	8.6	8.6	8.6	30.037	280	280	0	11.927	8.6	29619	29619	1				393	35	TRUE	35	43	43	43
G3XDA3	sp|G3XDA3|CTPH_PSEAE Methyl-accepting chemotaxis protein CtpH OS=Pseudomonas aeruginosa (strain ATCC 15692 / DSM 22644 / CIP 104116 / JCM 14847 / LMG 12228 / 1C / PRS 101 / PAO1) OX=208964 GN=ctpH PE=1 SV=1	1	2	2	2	2	2	2	6.9	6.9	6.9	61.573	568	568	0	40.535	6.9	148770	148770	2				394	1102;1332	True;True	1128;1360	1569;1872	1569;1872	1569;1872
Q02DZ3;P0DMR4;G3XDA8	sp|Q02DZ3|PSTS_PSEAB Phosphate-binding protein PstS OS=Pseudomonas aeruginosa (strain UCBPP-PA14) OX=208963 GN=pstS PE=1 SV=1;sp|P0DMR4|PSTS_PSEAI Phosphate-binding protein PstS OS=Pseudomonas aeruginosa OX=287 GN=pstS PE=1 SV=1;sp|G3XDA8|PSTS_PSEAE Phosph	3	1	1	1	1	1	1	4.6	4.6	4.6	34.473	323	323;323;323	0.0013263	7.3994	4.6	268530	268530	2				395	353	TRUE	367	581;582	581;582	581
O30508	sp|O30508|ARUC_PSEAE Succinylornithine transaminase/acetylornithine aminotransferase OS=Pseudomonas aeruginosa (strain ATCC 15692 / DSM 22644 / CIP 104116 / JCM 14847 / LMG 12228 / 1C / PRS 101 / PAO1) OX=208964 GN=aruC PE=1 SV=2	1	15	15	15	15	15	15	56.4	56.4	56.4	43.747	406	406	0	323.31	56.4	4011700	4011700	19				396	779;910;1030;1398;1798;2028;2158;3243;3406;3703;3721;4032;4033;4051;4122	True;True;True;True;True;True;True;True;True;True;True;True;True;True;True	800;933;1054;1431;1845;2081;2211;3328;3492;3799;3817;4134;4135;4153;4224	1132;1298;1299;1300;1456;1966;2515;2836;2995;4521;4737;5154;5155;5191;5192;5619;5620;5641;5739	1132;1298;1299;1300;1456;1966;2515;2836;2995;4521;4737;5154;5155;5191;5192;5619;5620;5641;5739	1132;1300;1456;1966;2515;2836;2995;4521;4737;5155;5192;5619;5620;5641;5739	64	367
O33422	sp|O33422|FLISA_PSEAI Flagellar secretion chaperone FliSA OS=Pseudomonas aeruginosa OX=287 GN=fliS PE=3 SV=1	1	1	1	1	1	1	1	18.2	18.2	18.2	14.25	132	132	0	23.03	18.2	137030	137030	1				397	2131	TRUE	2184	2963	2963	2963
O34206	sp|O34206|KINB_PSEAI Alginate biosynthesis sensor protein KinB OS=Pseudomonas aeruginosa OX=287 GN=kinB PE=1 SV=1	1	1	1	1	1	1	1	2.7	2.7	2.7	66.071	595	595	0	17.252	2.7	55124	55124	1				398	332	TRUE	346	555	555	555
O50174	sp|O50174|ASTD_PSEAE N-succinylglutamate 5-semialdehyde dehydrogenase OS=Pseudomonas aeruginosa (strain ATCC 15692 / DSM 22644 / CIP 104116 / JCM 14847 / LMG 12228 / 1C / PRS 101 / PAO1) OX=208964 GN=astD PE=1 SV=2	1	5	5	5	5	5	5	20.1	20.1	20.1	51.379	487	487	0	62.64	20.1	833940	833940	6				399	769;979;1039;1196;3339	True;True;True;True;True	790;1002;1064;1223;3426	1121;1390;1474;1475;1696;4648	1121;1390;1474;1475;1696;4648	1121;1390;1475;1696;4648
O50274	sp|O50274|CYSNC_PSEAE Bifunctional enzyme CysN/CysC OS=Pseudomonas aeruginosa (strain ATCC 15692 / DSM 22644 / CIP 104116 / JCM 14847 / LMG 12228 / 1C / PRS 101 / PAO1) OX=208964 GN=cysNC PE=3 SV=1	1	2	2	2	2	2	2	6.5	6.5	6.5	69.268	633	633	0	34.253	6.5	488180	488180	3				400	3192;3741	True;True	3278;3837	4463;4464;5218	4463;4464;5218	4464;5218
O52762	sp|O52762|CATA_PSEAE Catalase OS=Pseudomonas aeruginosa (strain ATCC 15692 / DSM 22644 / CIP 104116 / JCM 14847 / LMG 12228 / 1C / PRS 101 / PAO1) OX=208964 GN=katA PE=1 SV=1	1	30	30	30	30	30	30	68	68	68	55.588	482	482	0	323.31	68	13628000	13628000	40				401	237;491;492;575;672;687;1158;1192;1193;1429;1430;1463;1783;2135;2136;2220;2221;2239;2240;2284;2516;2517;2682;2704;2951;3544;3649;3660;3993;4150	True;True;True;True;True;True;True;True;True;True;True;True;True;True;True;True;True;True;True;True;True;True;True;True;True;True;True;True;True;True	249;505;506;591;692;708;1185;1219;1220;1464;1465;1466;1499;1830;2188;2189;2272;2273;2292;2293;2338;2579;2580;2759;2782;3034;3632;3742;3755;4095;4253	391;762;763;764;877;878;998;1018;1641;1692;1693;2011;2012;2013;2054;2495;2967;2968;2969;2970;3067;3068;3069;3093;3094;3095;3156;3157;3482;3483;3729;3774;4118;4923;5068;5084;5569;5570;5571;5774	391;762;763;764;877;878;998;1018;1641;1692;1693;2011;2012;2013;2054;2495;2967;2968;2969;2970;3067;3068;3069;3093;3094;3095;3156;3157;3482;3483;3729;3774;4118;4923;5068;5084;5569;5570;5571;5774	391;762;764;878;998;1018;1641;1692;1693;2011;2013;2054;2495;2968;2970;3067;3069;3093;3094;3156;3482;3483;3729;3774;4118;4923;5068;5084;5571;5774	65	30
O54438	sp|O54438|FABG_PSEAE 3-oxoacyl-[acyl-carrier-protein] reductase FabG OS=Pseudomonas aeruginosa (strain ATCC 15692 / DSM 22644 / CIP 104116 / JCM 14847 / LMG 12228 / 1C / PRS 101 / PAO1) OX=208964 GN=fabG PE=1 SV=1	1	5	5	5	5	5	5	46.6	46.6	46.6	25.585	247	247	0	77.666	46.6	833890	833890	5				402	229;324;765;1820;2610	True;True;True;True;True	241;338;786;1867;2679	380;545;1117;2544;3618	380;545;1117;2544;3618	380;545;1117;2544;3618
O54439;A4XSS7	sp|O54439|ACP1_PSEAE Acyl carrier protein 1 OS=Pseudomonas aeruginosa (strain ATCC 15692 / DSM 22644 / CIP 104116 / JCM 14847 / LMG 12228 / 1C / PRS 101 / PAO1) OX=208964 GN=acpP1 PE=3 SV=4;sp|A4XSS7|ACP_PSEMY Acyl carrier protein OS=Pseudomonas mendocina	2	2	2	1	1	1	1	32.1	32.1	20.5	8.7406	78	78;78	0	118.08	20.5	8842900	8842900	9				403	1943;3340	True;True	1994	2717;2718;2719;2720;2721;2722;2723;2724;2725	2717;2718;2719;2720;2721;2722;2723;2724;2725	2725
O68281	sp|O68281|HEXR_PSEAE HTH-type transcriptional regulator HexR OS=Pseudomonas aeruginosa (strain ATCC 15692 / DSM 22644 / CIP 104116 / JCM 14847 / LMG 12228 / 1C / PRS 101 / PAO1) OX=208964 GN=hexR PE=3 SV=2	1	2	2	2	2	2	2	10.9	10.9	10.9	31.169	285	285	0	13.823	10.9	79008	79008	2				404	1830;2088	True;True	1878;2141	2559;2910	2559;2910	2559;2910
O68282	sp|O68282|G6PD_PSEAE Glucose-6-phosphate 1-dehydrogenase OS=Pseudomonas aeruginosa (strain ATCC 15692 / DSM 22644 / CIP 104116 / JCM 14847 / LMG 12228 / 1C / PRS 101 / PAO1) OX=208964 GN=zwf PE=1 SV=1	1	5	5	5	5	5	5	14.3	14.3	14.3	55.62	489	489	0	54.642	14.3	1196900	1196900	7				405	440;441;553;3457;3966	True;True;True;True;True	454;455;569;3545;4067	702;703;851;4807;4808;5528;5529	702;703;851;4807;4808;5528;5529	702;703;851;4807;5529
O68283	sp|O68283|ALKD_PSEAE 2-dehydro-3-deoxy-phosphogluconate aldolase OS=Pseudomonas aeruginosa (strain ATCC 15692 / DSM 22644 / CIP 104116 / JCM 14847 / LMG 12228 / 1C / PRS 101 / PAO1) OX=208964 GN=eda PE=3 SV=2	1	2	2	2	2	2	2	12.3	12.3	12.3	23.953	220	220	0	14.894	12.3	117180	117180	3				406	142;3389	True;True	149;3475	225;226;4711	225;226;4711	225;4711
O68560	sp|O68560|RATA_PSEAE Ribosome association toxin RatA OS=Pseudomonas aeruginosa (strain ATCC 15692 / DSM 22644 / CIP 104116 / JCM 14847 / LMG 12228 / 1C / PRS 101 / PAO1) OX=208964 GN=ratA PE=3 SV=1	1	2	2	2	2	2	2	30.6	30.6	30.6	16	144	144	0	53.203	30.6	274120	274120	2				407	408;3090	True;True	423;3174	662;4306	662;4306	662;4306
O68564;O68562	sp|O68564|BAME_PSEFL Outer membrane protein assembly factor BamE OS=Pseudomonas fluorescens OX=294 GN=bamE PE=3 SV=1;sp|O68562|BAME_PSEAE Outer membrane protein assembly factor BamE OS=Pseudomonas aeruginosa (strain ATCC 15692 / DSM 22644 / CIP 104116 / JC	2	1	1	1	1	1	1	13.1	13.1	13.1	19.122	175	175;176	0.0025873	6.4102	13.1	60883	60883	1				408	1740	TRUE	1787	2443	2443	2443
O69077	sp|O69077|AK_PSEAE Aspartokinase OS=Pseudomonas aeruginosa (strain ATCC 15692 / DSM 22644 / CIP 104116 / JCM 14847 / LMG 12228 / 1C / PRS 101 / PAO1) OX=208964 GN=lysC PE=1 SV=2	1	5	5	5	5	5	5	22.6	22.6	22.6	44.388	412	412	0	175.84	22.6	2322300	2322300	7				409	65;1847;1933;2315;2717	True;True;True;True;True	66;1895;1984;2369;2795	93;2581;2582;2583;2702;3196;3789	93;2581;2582;2583;2702;3196;3789	93;2582;2702;3196;3789
O86428	sp|O86428|ILVE_PSEAE Branched-chain-amino-acid aminotransferase OS=Pseudomonas aeruginosa (strain ATCC 15692 / DSM 22644 / CIP 104116 / JCM 14847 / LMG 12228 / 1C / PRS 101 / PAO1) OX=208964 GN=ilvE PE=1 SV=2	1	14	14	14	14	14	14	54.7	54.7	54.7	34.084	307	307	0	323.31	54.7	8824100	8824100	22				410	456;458;531;940;1435;1607;2225;2441;2808;2809;2810;3056;3057;3750	True;True;True;True;True;True;True;True;True;True;True;True;True;True	470;472;545;546;963;1471;1648;2277;2503;2889;2890;2891;3140;3141;3846	718;720;815;816;817;818;1335;2019;2244;2245;3074;3075;3381;3928;3929;3930;3931;3932;3933;4251;4252;5228	718;720;815;816;817;818;1335;2019;2244;2245;3074;3075;3381;3928;3929;3930;3931;3932;3933;4251;4252;5228	718;720;817;1335;2019;2244;3074;3381;3929;3930;3932;4251;4252;5228	66	35
O87125	sp|O87125|CHEB1_PSEAE Protein-glutamate methylesterase/protein-glutamine glutaminase 1 OS=Pseudomonas aeruginosa (strain ATCC 15692 / DSM 22644 / CIP 104116 / JCM 14847 / LMG 12228 / 1C / PRS 101 / PAO1) OX=208964 GN=cheB1 PE=1 SV=2	1	2	2	2	2	2	2	9.2	9.2	9.2	39.004	368	368	0	19.027	9.2	640920	640920	4				411	498;3710	True;True	512;3806	771;772;5169;5170	771;772;5169;5170	771;5170
O87131	sp|O87131|CHER1_PSEAE Chemotaxis protein methyltransferase 1 OS=Pseudomonas aeruginosa (strain ATCC 15692 / DSM 22644 / CIP 104116 / JCM 14847 / LMG 12228 / 1C / PRS 101 / PAO1) OX=208964 GN=cheR1 PE=1 SV=1	1	1	1	1	1	1	1	8.8	8.8	8.8	30.647	274	274	0.0013089	6.6979	8.8	93616	93616	1				412	1961	TRUE	2013	2753	2753	2753
P00106	sp|P00106|CYC4_PSEAE Cytochrome c4 OS=Pseudomonas aeruginosa (strain ATCC 15692 / DSM 22644 / CIP 104116 / JCM 14847 / LMG 12228 / 1C / PRS 101 / PAO1) OX=208964 GN=cc4 PE=1 SV=3	1	2	2	2	2	2	2	23.4	23.4	23.4	20.734	201	201	0	80.464	23.4	1569100	1569100	7				413	2671;3579	True;True	2744;2745;3670	3704;3705;3706;3707;4978;4979;4980	3704;3705;3706;3707;4978;4979;4980	3704;4980	67	101
P00282	sp|P00282|AZUR_PSEAE Azurin OS=Pseudomonas aeruginosa (strain ATCC 15692 / DSM 22644 / CIP 104116 / JCM 14847 / LMG 12228 / 1C / PRS 101 / PAO1) OX=208964 GN=azu PE=1 SV=2	1	6	6	2	6	6	2	60.1	60.1	14.2	16.008	148	148	0	323.31	60.1	7989000	7989000	14				414	835;2319;2320;2330;2820;2928	True;True;True;True;True;True	856;857;2373;2374;2384;2385;2901;2902;3011	1200;1201;1202;1203;3202;3203;3204;3220;3221;3222;3223;3943;3944;4086	1200;1201;1202;1203;3202;3203;3204;3220;3221;3222;3223;3943;3944;4086	1202;3203;3204;3222;3943;4086	44;68;69	84;129;141
P05384	sp|P05384|DBHB_PSEAE DNA-binding protein HU-beta OS=Pseudomonas aeruginosa (strain ATCC 15692 / DSM 22644 / CIP 104116 / JCM 14847 / LMG 12228 / 1C / PRS 101 / PAO1) OX=208964 GN=hupB PE=1 SV=3	1	8	8	8	8	8	8	72.2	72.2	72.2	9.0865	90	90	0	255.83	72.2	16209000	16209000	43				415	148;251;2636;2637;2752;2791;3147;3458	True;True;True;True;True;True;True;True	155;263;2707;2708;2830;2872;3233;3546	232;233;234;235;236;237;238;239;240;241;242;243;406;407;408;409;410;411;412;413;414;415;3657;3658;3835;3909;4388;4389;4390;4391;4392;4393;4394;4395;4396;4397;4398;4399;4400;4401;4402;4403;4809	232;233;234;235;236;237;238;239;240;241;242;243;406;407;408;409;410;411;412;413;414;415;3657;3658;3835;3909;4388;4389;4390;4391;4392;4393;4394;4395;4396;4397;4398;4399;4400;4401;4402;4403;4809	243;411;3657;3658;3835;3909;4402;4809
P07345	sp|P07345|TRPB_PSEAE Tryptophan synthase beta chain OS=Pseudomonas aeruginosa (strain ATCC 15692 / DSM 22644 / CIP 104116 / JCM 14847 / LMG 12228 / 1C / PRS 101 / PAO1) OX=208964 GN=trpB PE=3 SV=2	1	4	4	4	4	4	4	13.9	13.9	13.9	43.68	402	402	0	28.998	13.9	272510	272510	5				416	1075;1541;2202;2203	True;True;True;True	1100;1582;2254;2255	1521;2163;3045;3046;3047	1521;2163;3045;3046;3047	1521;2163;3045;3047
P08308;Q936V7	sp|P08308|OTCC_PSEAE Ornithine carbamoyltransferase, catabolic OS=Pseudomonas aeruginosa (strain ATCC 15692 / DSM 22644 / CIP 104116 / JCM 14847 / LMG 12228 / 1C / PRS 101 / PAO1) OX=208964 GN=arcB PE=1 SV=3	2	16	16	16	16	16	16	61.9	61.9	61.9	38.108	336	336;336	0	295.9	61.9	19190000	19190000	34				417	242;291;292;464;864;1026;1118;1279;1495;1829;1993;2507;2762;2777;4159;4160	True;True;True;True;True;True;True;True;True;True;True;True;True;True;True;True	254;304;305;478;887;1049;1050;1144;1145;1306;1533;1876;1877;2045;2570;2840;2856;2857;4262;4263	396;397;467;468;469;470;727;1244;1245;1447;1448;1449;1450;1590;1591;1592;1593;1594;1803;1804;2090;2556;2557;2558;2796;3463;3847;3848;3884;3885;5785;5786;5787;5788	396;397;467;468;469;470;727;1244;1245;1447;1448;1449;1450;1590;1591;1592;1593;1594;1803;1804;2090;2556;2557;2558;2796;3463;3847;3848;3884;3885;5785;5786;5787;5788	396;468;469;727;1245;1449;1590;1804;2090;2556;2796;3463;3848;3884;5785;5788	70;71;72;73;74	146;169;258;261;272
P0A183	sp|P0A183|MERR_PSEAI Mercuric resistance operon regulatory protein OS=Pseudomonas aeruginosa OX=287 GN=merR PE=1 SV=1	1	1	1	1	1	1	1	11.8	11.8	11.8	15.763	144	144	0	25.085	11.8	190740	190740	2				418	2191	TRUE	2243	3030;3031	3030;3031	3031
Q02DM0;P0C2B2	sp|Q02DM0|DSBA_PSEAB Thiol:disulfide interchange protein DsbA OS=Pseudomonas aeruginosa (strain UCBPP-PA14) OX=208963 GN=dsbA PE=3 SV=1;sp|P0C2B2|DSBA_PSEAE Thiol:disulfide interchange protein DsbA OS=Pseudomonas aeruginosa (strain ATCC 15692 / DSM 22644 /	2	6	6	6	6	6	6	29.9	29.9	29.9	23.375	211	211;211	0	56.446	29.9	881020	881020	8				419	1044;2027;2114;2142;2153;2154	True;True;True;True;True;True	1069;2079;2080;2167;2195;2206;2207	1480;1481;2834;2835;2942;2978;2990;2991	1480;1481;2834;2835;2942;2978;2990;2991	1480;2835;2942;2978;2990;2991	75	165
P0DP45;P0DP44	sp|P0DP45|PPK1_PSEAI Polyphosphate kinase OS=Pseudomonas aeruginosa OX=287 GN=ppk PE=1 SV=1;sp|P0DP44|PPK1_PSEAE Polyphosphate kinase OS=Pseudomonas aeruginosa (strain ATCC 15692 / DSM 22644 / CIP 104116 / JCM 14847 / LMG 12228 / 1C / PRS 101 / PAO1) OX=20	2	6	6	6	6	6	6	17.1	17.1	17.1	78.292	690	690;690	0	129.1	17.1	1073900	1073900	6				420	751;1856;2185;2238;2400;3787	True;True;True;True;True;True	772;1904;2238;2291;2459;3883	1101;2594;3024;3092;3327;5283	1101;2594;3024;3092;3327;5283	1101;2594;3024;3092;3327;5283	76	344
P0DTF4	sp|P0DTF4|CAP6_PSEAI CD-NTase-associated protein 6 OS=Pseudomonas aeruginosa OX=287 GN=cap6 PE=1 SV=1	1	1	1	1	1	1	1	5.6	5.6	5.6	32.628	304	304	0.0025773	6.3512	5.6	25260	25260	1				421	3241	TRUE	3326	4519	4519	4519
P0DTF6	sp|P0DTF6|CAP7_PSEAI CD-NTase-associated protein 7 OS=Pseudomonas aeruginosa OX=287 GN=cap7 PE=1 SV=1	1	2	2	2	2	2	2	21.7	21.7	21.7	18.699	166	166	0	18.438	21.7	103810	103810	2				422	2370;3249	True;True	2427;3334	3290;4528	3290;4528	3290;4528
P0DTF7	sp|P0DTF7|CDND_PSEAI Cyclic AMP-AMP-AMP synthase OS=Pseudomonas aeruginosa OX=287 GN=cdnD PE=1 SV=1	1	2	2	2	2	2	2	13.7	13.7	13.7	34.011	300	300	0	29.248	13.7	336560	336560	2				423	44;3971	True;True	44;4072	65;5536	65;5536	65;5536
P0DTF8	sp|P0DTF8|NUCC_PSEAI Endodeoxyribonuclease NucC OS=Pseudomonas aeruginosa OX=287 GN=nucC PE=1 SV=1	1	2	2	2	2	2	2	22.8	22.8	22.8	26.663	241	241	0	39.027	22.8	506690	506690	3				424	2167;3301	True;True	2220;3387	3005;4604;4605	3005;4604;4605	3005;4604
P11221	sp|P11221|OPRI_PSEAE Major outer membrane lipoprotein OS=Pseudomonas aeruginosa (strain ATCC 15692 / DSM 22644 / CIP 104116 / JCM 14847 / LMG 12228 / 1C / PRS 101 / PAO1) OX=208964 GN=oprI PE=3 SV=1	1	5	5	5	5	5	5	33.7	33.7	33.7	8.8348	83	83	0	101.6	33.7	15263000	15263000	10				425	62;63;64;373;1970	True;True;True;True;True	63;64;65;388;2022	89;90;91;92;619;2763;2764;2765;2766;2767	89;90;91;92;619;2763;2764;2765;2766;2767	89;90;92;619;2765
P11724	sp|P11724|OTCA_PSEAE Ornithine carbamoyltransferase, anabolic OS=Pseudomonas aeruginosa (strain ATCC 15692 / DSM 22644 / CIP 104116 / JCM 14847 / LMG 12228 / 1C / PRS 101 / PAO1) OX=208964 GN=argF PE=1 SV=3	1	4	4	4	4	4	4	24.9	24.9	24.9	33.924	305	305	0	91.861	24.9	278590	278590	5				426	273;3436;3575;3878	True;True;True;True	285;3523;3666;3978	440;4773;4973;4974;5418	440;4773;4973;4974;5418	440;4773;4974;5418
P12692	sp|P12692|RUBR1_PSEOL Rubredoxin-1 OS=Pseudomonas oleovorans OX=301 GN=alkF PE=2 SV=1	1	1	1	1	1	1	1	10.6	10.6	10.6	14.619	132	132	0.0038071	6.0977	10.6	235880	235880	1				427	3435	TRUE	3522	4772	4772	4772
P13794	sp|P13794|PORF_PSEAE Outer membrane porin F OS=Pseudomonas aeruginosa (strain ATCC 15692 / DSM 22644 / CIP 104116 / JCM 14847 / LMG 12228 / 1C / PRS 101 / PAO1) OX=208964 GN=oprF PE=1 SV=1	1	12	12	12	12	12	12	45.7	45.7	45.7	37.639	350	350	0	323.31	45.7	58275000	58275000	62				428	33;390;489;736;2884;3035;3088;3669;3769;3770;3835;3889	True;True;True;True;True;True;True;True;True;True;True;True	33;406;503;757;2967;3119;3172;3764;3865;3866;3932;3989	41;642;757;758;759;760;1083;1084;4033;4223;4224;4225;4226;4227;4228;4287;4288;4289;4290;4291;4292;4293;4294;4295;4296;4297;4298;4299;4300;4301;4302;4303;4304;5094;5095;5096;5097;5098;5099;5100;5101;5102;5103;5104;5105;5106;5107;5254;5255;5256;5344;5345;5346;5347;5348;5349;5350;5351;5352;5353;5354;5436	41;642;757;758;759;760;1083;1084;4033;4223;4224;4225;4226;4227;4228;4287;4288;4289;4290;4291;4292;4293;4294;4295;4296;4297;4298;4299;4300;4301;4302;4303;4304;5094;5095;5096;5097;5098;5099;5100;5101;5102;5103;5104;5105;5106;5107;5254;5255;5256;5344;5345;5346;5347;5348;5349;5350;5351;5352;5353;5354;5436	41;642;760;1083;4033;4228;4293;5096;5254;5256;5354;5436
P13981	sp|P13981|ARCA_PSEAE Arginine deiminase OS=Pseudomonas aeruginosa (strain ATCC 15692 / DSM 22644 / CIP 104116 / JCM 14847 / LMG 12228 / 1C / PRS 101 / PAO1) OX=208964 GN=arcA PE=1 SV=2	1	17	17	15	17	17	15	47.1	47.1	41.9	46.435	418	418	0	323.31	47.1	11233000	11233000	23				429	29;30;602;962;964;1014;1335;1929;2024;2510;2901;2924;3049;3369;3440;3441;3948	True;True;True;True;True;True;True;True;True;True;True;True;True;True;True;True;True	29;30;618;985;987;1037;1363;1980;2076;2573;2984;3007;3133;3455;3527;3528;4049	37;38;908;1368;1370;1429;1430;1876;2696;2830;3474;3475;4057;4081;4243;4684;4780;4781;4782;4783;4784;4785;5507	37;38;908;1368;1370;1429;1430;1876;2696;2830;3474;3475;4057;4081;4243;4684;4780;4781;4782;4783;4784;4785;5507	37;38;908;1368;1370;1430;1876;2696;2830;3475;4057;4081;4243;4684;4783;4785;5507
P13982	sp|P13982|ARCC_PSEAE Carbamate kinase OS=Pseudomonas aeruginosa (strain ATCC 15692 / DSM 22644 / CIP 104116 / JCM 14847 / LMG 12228 / 1C / PRS 101 / PAO1) OX=208964 GN=arcC PE=1 SV=1	1	8	8	8	8	8	8	38.4	38.4	38.4	33.08	310	310	0	106.58	38.4	2267300	2267300	9				430	209;532;682;1261;1485;1486;1527;3622	True;True;True;True;True;True;True;True	218;547;703;1287;1522;1523;1565;3713	339;819;820;1011;1776;2078;2079;2133;5033	339;819;820;1011;1776;2078;2079;2133;5033	339;820;1011;1776;2078;2079;2133;5033
P14165	sp|P14165|CISY_PSEAE Citrate synthase OS=Pseudomonas aeruginosa (strain ATCC 15692 / DSM 22644 / CIP 104116 / JCM 14847 / LMG 12228 / 1C / PRS 101 / PAO1) OX=208964 GN=gltA PE=1 SV=2	1	16	16	16	16	16	16	61	61	61	47.694	428	428	0	323.31	61	8509500	8509500	24				431	234;370;520;1391;1566;1777;1944;2618;2619;2713;2741;2770;3010;3039;3131;3578	True;True;True;True;True;True;True;True;True;True;True;True;True;True;True;True	246;384;534;1424;1607;1824;1995;2687;2688;2689;2791;2819;2849;3094;3123;3217;3669	386;614;799;800;1959;2192;2488;2489;2726;3626;3627;3628;3629;3630;3784;3785;3817;3818;3860;4195;4232;4364;4365;4977	386;614;799;800;1959;2192;2488;2489;2726;3626;3627;3628;3629;3630;3784;3785;3817;3818;3860;4195;4232;4364;4365;4977	386;614;800;1959;2192;2489;2726;3626;3627;3785;3818;3860;4195;4232;4364;4977	77	275
P14532	sp|P14532|CCPR_PSEAE Cytochrome c551 peroxidase OS=Pseudomonas aeruginosa (strain ATCC 15692 / DSM 22644 / CIP 104116 / JCM 14847 / LMG 12228 / 1C / PRS 101 / PAO1) OX=208964 GN=ccpA PE=1 SV=2	1	12	12	12	12	12	12	40.5	40.5	40.5	37.403	346	346	0	323.31	40.5	25041000	25041000	24				432	1425;1426;1447;2058;2059;2802;2814;2840;2864;2959;3696;3697	True;True;True;True;True;True;True;True;True;True;True;True	1459;1460;1461;1483;2111;2112;2883;2895;2923;2947;3042;3792;3793	2001;2002;2003;2004;2035;2872;2873;2874;2875;2876;3922;3937;3966;3967;3968;4007;4131;4132;4133;4134;5143;5144;5145;5146	2001;2002;2003;2004;2035;2872;2873;2874;2875;2876;3922;3937;3966;3967;3968;4007;4131;4132;4133;4134;5143;5144;5145;5146	2001;2003;2035;2872;2875;3922;3937;3967;4007;4131;5143;5146	78	138
P15275	sp|P15275|ALGQ_PSEAE Transcriptional regulatory protein AlgQ OS=Pseudomonas aeruginosa (strain ATCC 15692 / DSM 22644 / CIP 104116 / JCM 14847 / LMG 12228 / 1C / PRS 101 / PAO1) OX=208964 GN=algQ PE=3 SV=1	1	3	3	3	3	3	3	29.4	29.4	29.4	18.011	160	160	0	20.634	29.4	1794000	1794000	4				433	823;1054;4003	True;True;True	844;1079;4105	1186;1493;1494;5584	1186;1493;1494;5584	1186;1493;5584
P15276	sp|P15276|ALGP_PSEAE Transcriptional regulatory protein AlgP OS=Pseudomonas aeruginosa (strain ATCC 15692 / DSM 22644 / CIP 104116 / JCM 14847 / LMG 12228 / 1C / PRS 101 / PAO1) OX=208964 GN=algP PE=4 SV=2	1	4	4	4	4	4	4	11.9	11.9	11.9	34.49	352	352	0	177.16	11.9	1943000	1943000	5				434	377;981;2068;2889	True;True;True;True	392;1004;2121;2972	624;625;1393;2888;4039	624;625;1393;2888;4039	625;1393;2888;4039
P17836	sp|P17836|FMK1_PSEAI Fimbrial protein OS=Pseudomonas aeruginosa OX=287 GN=pilA PE=3 SV=1	1	11	11	2	11	11	2	71.4	71.4	13.6	16.277	154	154	0	323.31	71.4	18945000	18945000	29				435	447;448;721;2051;3294;3295;3314;3315;3377;3532;3533	True;True;True;True;True;True;True;True;True;True;True	461;462;742;2104;3380;3381;3400;3401;3463;3620;3621	709;710;1055;1056;1057;1058;1059;1060;2862;2863;4588;4589;4590;4591;4592;4593;4594;4595;4596;4597;4618;4619;4620;4694;4906;4907;4908;4909;4910	709;710;1055;1056;1057;1058;1059;1060;2862;2863;4588;4589;4590;4591;4592;4593;4594;4595;4596;4597;4618;4619;4620;4694;4906;4907;4908;4909;4910	709;710;1056;2862;4588;4595;4618;4620;4694;4906;4910
P19572	sp|P19572|DCDA_PSEAE Diaminopimelate decarboxylase OS=Pseudomonas aeruginosa (strain ATCC 15692 / DSM 22644 / CIP 104116 / JCM 14847 / LMG 12228 / 1C / PRS 101 / PAO1) OX=208964 GN=lysA PE=3 SV=2	1	4	4	4	4	4	4	20.2	20.2	20.2	45.49	415	415	0	48.827	20.2	898380	898380	4				436	8;13;260;3840	True;True;True;True	8;13;272;3937	10;18;425;5359	10;18;425;5359	10;18;425;5359
P20576	sp|P20576|TRPG_PSEAE Anthranilate synthase component 2 OS=Pseudomonas aeruginosa (strain ATCC 15692 / DSM 22644 / CIP 104116 / JCM 14847 / LMG 12228 / 1C / PRS 101 / PAO1) OX=208964 GN=trpG PE=1 SV=2	1	2	2	2	2	2	2	24.9	24.9	24.9	22.046	201	201	0	24.002	24.9	645350	645350	3				437	1953;3498	True;True	2005;3586	2741;4863;4864	2741;4863;4864	2741;4863
P20580	sp|P20580|TRPE_PSEAE Anthranilate synthase component 1 OS=Pseudomonas aeruginosa (strain ATCC 15692 / DSM 22644 / CIP 104116 / JCM 14847 / LMG 12228 / 1C / PRS 101 / PAO1) OX=208964 GN=trpE PE=1 SV=1	1	4	4	4	4	4	4	12.6	12.6	12.6	54.555	492	492	0	24.119	12.6	393690	393690	5				438	867;1035;1828;3674	True;True;True;True	890;1060;1875;3769	1249;1469;2554;2555;5113	1249;1469;2554;2555;5113	1249;1469;2554;5113
P20581	sp|P20581|PQSE_PSEAE 2-aminobenzoylacetyl-CoA thioesterase OS=Pseudomonas aeruginosa (strain ATCC 15692 / DSM 22644 / CIP 104116 / JCM 14847 / LMG 12228 / 1C / PRS 101 / PAO1) OX=208964 GN=pqsE PE=1 SV=1	1	3	3	3	3	3	3	13.3	13.3	13.3	34.306	301	301	0	26.777	13.3	545000	545000	4				439	2399;2428;3008	True;True;True	2458;2488;3092	3326;3364;4192;4193	3326;3364;4192;4193	3326;3364;4193
P20582	sp|P20582|PQSD_PSEAE Anthraniloyl-CoA anthraniloyltransferase OS=Pseudomonas aeruginosa (strain ATCC 15692 / DSM 22644 / CIP 104116 / JCM 14847 / LMG 12228 / 1C / PRS 101 / PAO1) OX=208964 GN=pqsD PE=1 SV=2	1	3	3	3	3	3	3	16.6	16.6	16.6	36.378	337	337	0	63.91	16.6	542680	542680	4				440	1459;1712;1838	True;True;True	1495;1755;1886	2049;2405;2569;2570	2049;2405;2569;2570	2049;2405;2570
P21175	sp|P21175|BRAC_PSEAE Leucine-, isoleucine-, valine-, threonine-, and alanine-binding protein OS=Pseudomonas aeruginosa (strain ATCC 15692 / DSM 22644 / CIP 104116 / JCM 14847 / LMG 12228 / 1C / PRS 101 / PAO1) OX=208964 GN=braC PE=1 SV=2	1	11	11	11	11	11	11	57.6	57.6	57.6	39.769	373	373	0	323.31	57.6	8263300	8263300	16				441	141;150;159;331;1117;1190;1718;2724;2793;3470;3630	True;True;True;True;True;True;True;True;True;True;True	148;157;166;345;1143;1217;1762;1763;2802;2874;3558;3722	224;245;267;553;554;1588;1589;1690;2414;2415;3796;3911;3912;4826;5043;5044	224;245;267;553;554;1588;1589;1690;2414;2415;3796;3911;3912;4826;5043;5044	224;245;267;553;1588;1690;2414;3796;3912;4826;5044	79	48
P21184;P72151	sp|P21184|FLICA_PSEAI A-type flagellin OS=Pseudomonas aeruginosa OX=287 GN=fliC PE=1 SV=3	2	13	13	13	13	13	13	45.4	45.4	45.4	40.066	394	394;488	0	323.31	45.4	25031000	25031000	35				442	288;536;668;1213;1406;1456;1701;1765;1881;1928;2515;2694;2766	True;True;True;True;True;True;True;True;True;True;True;True;True	301;551;687;1239;1439;1492;1744;1812;1931;1979;2578;2772;2844	463;825;826;827;990;991;992;1714;1715;1716;1975;2046;2382;2383;2384;2385;2386;2387;2388;2389;2390;2391;2392;2473;2474;2636;2695;3481;3752;3753;3754;3755;3756;3853;3854	463;825;826;827;990;991;992;1714;1715;1716;1975;2046;2382;2383;2384;2385;2386;2387;2388;2389;2390;2391;2392;2473;2474;2636;2695;3481;3752;3753;3754;3755;3756;3853;3854	463;825;992;1714;1975;2046;2389;2473;2636;2695;3481;3756;3853
P21629	sp|P21629|BRAF_PSEAE High-affinity branched-chain amino acid transport ATP-binding protein BraF OS=Pseudomonas aeruginosa (strain ATCC 15692 / DSM 22644 / CIP 104116 / JCM 14847 / LMG 12228 / 1C / PRS 101 / PAO1) OX=208964 GN=braF PE=3 SV=1	1	2	2	2	2	2	2	11.4	11.4	11.4	28.283	255	255	0	15.857	11.4	136780	136780	2				443	931;3144	True;True	954;3230	1325;4385	1325;4385	1325;4385
P21630	sp|P21630|BRAG_PSEAE High-affinity branched-chain amino acid transport ATP-binding protein BraG OS=Pseudomonas aeruginosa (strain ATCC 15692 / DSM 22644 / CIP 104116 / JCM 14847 / LMG 12228 / 1C / PRS 101 / PAO1) OX=208964 GN=braG PE=3 SV=1	1	2	2	2	2	2	2	14.2	14.2	14.2	25.591	233	233	0	40.056	14.2	217290	217290	2				444	186;856	True;True	195;879	310;1233	310;1233	310;1233
P22008	sp|P22008|P5CR_PSEAE Pyrroline-5-carboxylate reductase OS=Pseudomonas aeruginosa (strain ATCC 15692 / DSM 22644 / CIP 104116 / JCM 14847 / LMG 12228 / 1C / PRS 101 / PAO1) OX=208964 GN=proC PE=1 SV=2	1	2	2	2	2	2	2	16.8	16.8	16.8	28.094	273	273	0	18.883	16.8	387450	387450	2				445	1711;3933	True;True	1754;4033	2404;5488	2404;5488	2404;5488
P22608	sp|P22608|PILB_PSEAE Type IV pilus assembly ATPase PilB OS=Pseudomonas aeruginosa (strain ATCC 15692 / DSM 22644 / CIP 104116 / JCM 14847 / LMG 12228 / 1C / PRS 101 / PAO1) OX=208964 GN=pilB PE=1 SV=2	1	4	4	4	4	4	4	12.7	12.7	12.7	62.327	566	566	0	45.763	12.7	380310	380310	4				446	40;1147;1840;3413	True;True;True;True	40;1174;1888;3499	60;1629;2573;4745	60;1629;2573;4745	60;1629;2573;4745
P23189	sp|P23189|GSHR_PSEAE Glutathione reductase OS=Pseudomonas aeruginosa (strain ATCC 15692 / DSM 22644 / CIP 104116 / JCM 14847 / LMG 12228 / 1C / PRS 101 / PAO1) OX=208964 GN=gor PE=3 SV=1	1	9	9	9	9	9	9	32.4	32.4	32.4	49.237	451	451	0	108.52	32.4	1426700	1426700	12				447	862;1744;2035;2324;2342;2765;3076;3891;4107	True;True;True;True;True;True;True;True;True	885;1791;2088;2378;2397;2843;3160;3991;4209	1242;2449;2450;2843;3208;3209;3237;3851;3852;4274;5438;5715	1242;2449;2450;2843;3208;3209;3237;3851;3852;4274;5438;5715	1242;2449;2843;3208;3237;3852;4274;5438;5715
P23620	sp|P23620|PHOB_PSEAE Phosphate regulon transcriptional regulatory protein PhoB OS=Pseudomonas aeruginosa (strain ATCC 15692 / DSM 22644 / CIP 104116 / JCM 14847 / LMG 12228 / 1C / PRS 101 / PAO1) OX=208964 GN=phoB PE=3 SV=2	1	2	2	2	2	2	2	21	21	21	25.711	229	229	0	38.114	21	221780	221780	2				448	1250;3456	True;True	1276;3544	1764;4806	1764;4806	1764;4806
P24474	sp|P24474|NIRS_PSEAE Nitrite reductase OS=Pseudomonas aeruginosa (strain ATCC 15692 / DSM 22644 / CIP 104116 / JCM 14847 / LMG 12228 / 1C / PRS 101 / PAO1) OX=208964 GN=nirS PE=1 SV=1	1	14	14	14	14	14	14	41.9	41.9	41.9	62.653	568	568	0	278.56	41.9	6930500	6930500	20				449	11;518;623;1400;2740;2977;3316;3509;3595;3822;4073;4092;4148;4161	True;True;True;True;True;True;True;True;True;True;True;True;True;True	11;532;640;1433;2818;3060;3402;3597;3686;3919;4175;4194;4251;4264	13;14;797;932;933;1968;1969;3816;4155;4621;4878;4998;4999;5327;5668;5695;5696;5772;5789;5790	13;14;797;932;933;1968;1969;3816;4155;4621;4878;4998;4999;5327;5668;5695;5696;5772;5789;5790	13;797;932;1968;3816;4155;4621;4878;4998;5327;5668;5695;5772;5790
P24559	sp|P24559|PILT_PSEAE Type IV pilus retractation ATPase PilT OS=Pseudomonas aeruginosa (strain ATCC 15692 / DSM 22644 / CIP 104116 / JCM 14847 / LMG 12228 / 1C / PRS 101 / PAO1) OX=208964 GN=pilT PE=1 SV=1	1	5	5	5	5	5	5	21.5	21.5	21.5	38.02	344	344	0	102.32	21.5	698520	698520	6				450	2141;3258;3817;4080;4081	True;True;True;True;True	2194;3343;3914;4182;4183	2977;4538;5321;5678;5679;5680	2977;4538;5321;5678;5679;5680	2977;4538;5321;5678;5680
P24562	sp|P24562|PLPHP_PSEAE Pyridoxal phosphate homeostasis protein OS=Pseudomonas aeruginosa (strain ATCC 15692 / DSM 22644 / CIP 104116 / JCM 14847 / LMG 12228 / 1C / PRS 101 / PAO1) OX=208964 GN=PA0394 PE=3 SV=1	1	2	2	2	2	2	2	12.6	12.6	12.6	24.505	230	230	0	23.845	12.6	417120	417120	3				451	566;3552	True;True	582;3641	865;4936;4937	865;4936;4937	865;4936
P26275	sp|P26275|ALGR_PSEAE Positive alginate biosynthesis regulatory protein OS=Pseudomonas aeruginosa (strain ATCC 15692 / DSM 22644 / CIP 104116 / JCM 14847 / LMG 12228 / 1C / PRS 101 / PAO1) OX=208964 GN=algR PE=3 SV=1	1	8	8	8	8	8	8	43.1	43.1	43.1	27.608	248	248	0	100.69	43.1	3261400	3261400	13				452	774;1337;1554;1555;2007;2650;3132;3526	True;True;True;True;True;True;True;True	795;1365;1595;1596;2059;2721;3218;3614	1126;1127;1878;1879;2179;2180;2811;2812;3673;4366;4367;4899;4900	1126;1127;1878;1879;2179;2180;2811;2812;3673;4366;4367;4899;4900	1127;1879;2179;2180;2812;3673;4366;4899
Q02E40;P26276	sp|Q02E40|ALGC_PSEAB Phosphomannomutase/phosphoglucomutase OS=Pseudomonas aeruginosa (strain UCBPP-PA14) OX=208963 GN=algC PE=1 SV=2;sp|P26276|ALGC_PSEAE Phosphomannomutase/phosphoglucomutase OS=Pseudomonas aeruginosa (strain ATCC 15692 / DSM 22644 / CIP 1	2	10	10	10	10	10	10	28.9	28.9	28.9	50.295	463	463;463	0	97.305	28.9	2094800	2094800	11				453	358;539;977;1048;1959;2783;3181;3448;3744;3765	True;True;True;True;True;True;True;True;True;True	372;554;1000;1073;2011;2863;3267;3535;3840;3861	592;830;1388;1486;2751;3891;4450;4793;5221;5222;5250	592;830;1388;1486;2751;3891;4450;4793;5221;5222;5250	592;830;1388;1486;2751;3891;4450;4793;5222;5250
P26480	sp|P26480|RPOD_PSEAE RNA polymerase sigma factor RpoD OS=Pseudomonas aeruginosa (strain ATCC 15692 / DSM 22644 / CIP 104116 / JCM 14847 / LMG 12228 / 1C / PRS 101 / PAO1) OX=208964 GN=rpoD PE=1 SV=1	1	12	12	12	12	12	12	31.8	31.8	31.8	69.643	617	617	0	186.91	31.8	3742800	3742800	17				454	954;1000;1076;1389;1903;1991;2108;2229;2458;2478;2479;2990	True;True;True;True;True;True;True;True;True;True;True;True	977;1023;1101;1102;1421;1422;1953;2043;2161;2281;2520;2540;2541;3074	1360;1413;1414;1522;1523;1524;1956;1957;2662;2794;2936;3079;3080;3401;3423;3424;4172	1360;1413;1414;1522;1523;1524;1956;1957;2662;2794;2936;3079;3080;3401;3423;3424;4172	1360;1414;1522;1956;2662;2794;2936;3079;3401;3423;3424;4172	80;81	417;571
P27017	sp|P27017|AMIC_PSEAE Aliphatic amidase expression-regulating protein OS=Pseudomonas aeruginosa (strain ATCC 15692 / DSM 22644 / CIP 104116 / JCM 14847 / LMG 12228 / 1C / PRS 101 / PAO1) OX=208964 GN=amiC PE=1 SV=5	1	2	2	2	2	2	2	10.9	10.9	10.9	42.807	385	385	0	13.843	10.9	92423	92423	2				455	1113;4016	True;True	1139;4118	1582;5600	1582;5600	1582;5600
P27726	sp|P27726|G3P_PSEAE Glyceraldehyde-3-phosphate dehydrogenase OS=Pseudomonas aeruginosa (strain ATCC 15692 / DSM 22644 / CIP 104116 / JCM 14847 / LMG 12228 / 1C / PRS 101 / PAO1) OX=208964 GN=gap PE=3 SV=3	1	4	4	4	4	4	4	26.3	26.3	26.3	36.17	334	334	0	59.565	26.3	509180	509180	4				456	776;905;1956;3319	True;True;True;True	797;928;2008;3405	1129;1293;2747;4625	1129;1293;2747;4625	1129;1293;2747;4625
P28810	sp|P28810|MMSA_PSEAE Methylmalonate-semialdehyde dehydrogenase [acylating] OS=Pseudomonas aeruginosa (strain ATCC 15692 / DSM 22644 / CIP 104116 / JCM 14847 / LMG 12228 / 1C / PRS 101 / PAO1) OX=208964 GN=mmsA PE=1 SV=2	1	12	12	12	12	12	12	47.3	47.3	47.3	53.663	497	497	0	189.04	47.3	3102300	3102300	12				457	975;1009;1340;1467;1511;1957;2318;2323;2739;3682;3896;4140	True;True;True;True;True;True;True;True;True;True;True;True	998;1032;1368;1503;1549;2009;2372;2377;2817;3777;3996;4243	1386;1424;1882;2058;2116;2748;3201;3207;3815;5125;5443;5763	1386;1424;1882;2058;2116;2748;3201;3207;3815;5125;5443;5763	1386;1424;1882;2058;2116;2748;3201;3207;3815;5125;5443;5763
P28811	sp|P28811|MMSB_PSEAE 3-hydroxyisobutyrate dehydrogenase OS=Pseudomonas aeruginosa (strain ATCC 15692 / DSM 22644 / CIP 104116 / JCM 14847 / LMG 12228 / 1C / PRS 101 / PAO1) OX=208964 GN=mmsB PE=1 SV=1	1	5	5	5	5	5	5	33.9	33.9	33.9	30.486	298	298	0	105.91	33.9	1003100	1003100	5				458	653;2743;2757;3415;3611	True;True;True;True;True	672;2821;2835;3501;3702	973;3820;3840;4747;5019	973;3820;3840;4747;5019	973;3820;3840;4747;5019
P29248	sp|P29248|FLIA_PSEAE RNA polymerase sigma factor FliA OS=Pseudomonas aeruginosa (strain ATCC 15692 / DSM 22644 / CIP 104116 / JCM 14847 / LMG 12228 / 1C / PRS 101 / PAO1) OX=208964 GN=fliA PE=3 SV=1	1	1	1	1	1	1	1	5.3	5.3	5.3	27.522	247	247	0	12.619	5.3	126090	126090	1				459	365	TRUE	379	601	601	601
Q5R651;P63103;P29361;P63102;P63101	sp|Q5R651|1433Z_PONAB 14-3-3 protein zeta/delta OS=Pongo abelii OX=9601 GN=YWHAZ PE=2 SV=1;sp|P63103|1433Z_BOVIN 14-3-3 protein zeta/delta OS=Bos taurus OX=9913 GN=YWHAZ PE=1 SV=1;sp|P29361|1433Z_SHEEP 14-3-3 protein zeta/delta OS=Ovis aries OX=9940 GN=YWH	5	1	1	1	1	1	1	8.2	8.2	8.2	27.745	245	245;245;245;245;245	0.0037927	6.0669	8.2	593790	593790	1				460	2270	TRUE	2324	3139	3139	3139
P29363	sp|P29363|THRC_PSEAE Threonine synthase OS=Pseudomonas aeruginosa (strain ATCC 15692 / DSM 22644 / CIP 104116 / JCM 14847 / LMG 12228 / 1C / PRS 101 / PAO1) OX=208964 GN=thrC PE=3 SV=3	1	10	10	10	10	10	10	32.8	32.8	32.8	51.795	469	469	0	223.12	32.8	2321100	2321100	15				461	164;165;473;1167;1841;2022;2978;3253;3833;3958	True;True;True;True;True;True;True;True;True;True	171;172;487;1194;1889;2074;3061;3338;3930;4059	274;275;276;277;738;739;1658;2574;2575;2828;4156;4533;5341;5342;5520	274;275;276;277;738;739;1658;2574;2575;2828;4156;4533;5341;5342;5520	274;276;739;1658;2575;2828;4156;4533;5342;5520
P29365	sp|P29365|DHOM_PSEAE Homoserine dehydrogenase OS=Pseudomonas aeruginosa (strain ATCC 15692 / DSM 22644 / CIP 104116 / JCM 14847 / LMG 12228 / 1C / PRS 101 / PAO1) OX=208964 GN=hom PE=3 SV=2	1	5	5	5	5	5	5	22.4	22.4	22.4	46.223	434	434	0	41.853	22.4	594490	594490	6				462	612;753;1867;2512;3859	True;True;True;True;True	629;774;1917;2575;3958	920;1103;2613;2614;3477;5395	920;1103;2613;2614;3477;5395	920;1103;2614;3477;5395
P30819	sp|P30819|NADC_PSEAE Nicotinate-nucleotide pyrophosphorylase [carboxylating] OS=Pseudomonas aeruginosa (strain ATCC 15692 / DSM 22644 / CIP 104116 / JCM 14847 / LMG 12228 / 1C / PRS 101 / PAO1) OX=208964 GN=nadC PE=3 SV=2	1	2	2	2	2	2	2	9.6	9.6	9.6	30.551	282	282	0	19.321	9.6	83687	83687	2				463	936;3105	True;True	959;3189	1331;4322	1331;4322	1331;4322
P31961	sp|P31961|EDD_PSEAE Phosphogluconate dehydratase OS=Pseudomonas aeruginosa (strain ATCC 15692 / DSM 22644 / CIP 104116 / JCM 14847 / LMG 12228 / 1C / PRS 101 / PAO1) OX=208964 GN=edd PE=3 SV=3	1	9	9	9	9	9	9	25.8	25.8	25.8	65.182	608	608	0	131.32	25.8	1609800	1609800	10				464	1488;1489;2372;2867;2906;3228;3237;3848;3897	True;True;True;True;True;True;True;True;True	1525;1526;2429;2950;2989;3313;3322;3946;3997	2081;2082;3292;4010;4011;4062;4504;4515;5379;5444	2081;2082;3292;4010;4011;4062;4504;4515;5379;5444	2081;2082;3292;4011;4062;4504;4515;5379;5444
P33639	sp|P33639|PILS_PSEAE Sensor protein kinase PilS OS=Pseudomonas aeruginosa (strain ATCC 15692 / DSM 22644 / CIP 104116 / JCM 14847 / LMG 12228 / 1C / PRS 101 / PAO1) OX=208964 GN=pilS PE=1 SV=1	1	1	1	1	1	1	1	3.6	3.6	3.6	58.984	530	530	0.0013699	8.636	3.6	31030	31030	1				465	2578	TRUE	2642	3560	3560	3560
P33641	sp|P33641|BAMD_PSEAE Outer membrane protein assembly factor BamD OS=Pseudomonas aeruginosa (strain ATCC 15692 / DSM 22644 / CIP 104116 / JCM 14847 / LMG 12228 / 1C / PRS 101 / PAO1) OX=208964 GN=bamD PE=3 SV=2	1	6	6	6	6	6	6	35.2	35.2	35.2	38.615	341	341	0	88.761	35.2	1153900	1153900	8				466	407;881;2271;2292;4030;4172	True;True;True;True;True;True	422;904;2325;2346;4132;4275	661;1263;3140;3166;3167;3168;5617;5805	661;1263;3140;3166;3167;3168;5617;5805	661;1263;3140;3166;5617;5805
P34750	sp|P34750|PILQ_PSEAE Fimbrial assembly protein PilQ OS=Pseudomonas aeruginosa (strain ATCC 15692 / DSM 22644 / CIP 104116 / JCM 14847 / LMG 12228 / 1C / PRS 101 / PAO1) OX=208964 GN=pilQ PE=1 SV=2	1	13	13	13	13	13	13	22.1	22.1	22.1	77.378	714	714	0	235.55	22.1	3806000	3806000	14				467	392;393;564;971;1255;1258;2032;2181;2275;2448;2519;2520;3554	True;True;True;True;True;True;True;True;True;True;True;True;True	408;409;580;994;1281;1284;2085;2234;2329;2510;2582;2583;2584;3643	644;645;863;1381;1769;1773;2840;3020;3144;3388;3485;3486;3487;4939	644;645;863;1381;1769;1773;2840;3020;3144;3388;3485;3486;3487;4939	644;645;863;1381;1769;1773;2840;3020;3144;3388;3486;3487;4939	82	264
P37726	sp|P37726|PORF_PSEFL Outer membrane porin F OS=Pseudomonas fluorescens OX=294 GN=oprF PE=1 SV=1	1	1	1	1	1	1	1	6.4	6.4	6.4	34.482	326	326	0	30.842	6.4	3014400	3014400	3				468	1930	TRUE	1981	2697;2698;2699	2697;2698;2699	2699
P37798	sp|P37798|ACCC_PSEAE Biotin carboxylase OS=Pseudomonas aeruginosa (strain ATCC 15692 / DSM 22644 / CIP 104116 / JCM 14847 / LMG 12228 / 1C / PRS 101 / PAO1) OX=208964 GN=accC PE=1 SV=1	1	11	11	11	11	11	11	37.2	37.2	37.2	48.887	449	449	0	222.07	37.2	4695600	4695600	11				469	191;1202;1315;1687;1688;3165;3425;3574;3663;3764;3895	True;True;True;True;True;True;True;True;True;True;True	200;1229;1343;1730;1731;3251;3511;3665;3758;3860;3995	316;1702;1851;2357;2358;4429;4758;4972;5087;5249;5442	316;1702;1851;2357;2358;4429;4758;4972;5087;5249;5442	316;1702;1851;2357;2358;4429;4758;4972;5087;5249;5442
P37799	sp|P37799|BCCP_PSEAE Biotin carboxyl carrier protein of acetyl-CoA carboxylase OS=Pseudomonas aeruginosa (strain ATCC 15692 / DSM 22644 / CIP 104116 / JCM 14847 / LMG 12228 / 1C / PRS 101 / PAO1) OX=208964 GN=accB PE=3 SV=1	1	3	3	3	3	3	3	21.8	21.8	21.8	16.455	156	156	0	76.505	21.8	1128200	1128200	3				470	43;2034;2309	True;True;True	43;2087;2363	64;2842;3189	64;2842;3189	64;2842;3189
P38098	sp|P38098|CARA_PSEAE Carbamoyl-phosphate synthase small chain OS=Pseudomonas aeruginosa (strain ATCC 15692 / DSM 22644 / CIP 104116 / JCM 14847 / LMG 12228 / 1C / PRS 101 / PAO1) OX=208964 GN=carA PE=3 SV=1	1	3	3	3	3	3	3	19	19	19	40.828	378	378	0	56.65	19	1318100	1318100	5				471	1474;3329;3607	True;True;True	1510;3416;3698	2066;4636;4637;5014;5015	2066;4636;4637;5014;5015	2066;4636;5015
P38100	sp|P38100|CARB_PSEAE Carbamoyl-phosphate synthase large chain OS=Pseudomonas aeruginosa (strain ATCC 15692 / DSM 22644 / CIP 104116 / JCM 14847 / LMG 12228 / 1C / PRS 101 / PAO1) OX=208964 GN=carB PE=3 SV=3	1	20	20	20	20	20	20	31.4	31.4	31.4	117.33	1073	1073	0	323.31	31.4	7297300	7297300	27				472	258;297;369;788;876;966;1081;1129;1367;1730;1733;1734;1799;2156;2170;2171;3479;3515;3760;3921	True;True;True;True;True;True;True;True;True;True;True;True;True;True;True;True;True;True;True;True	270;310;383;809;899;989;1107;1156;1396;1777;1780;1781;1846;2209;2223;2224;3567;3603;3856;4021	422;423;476;613;1143;1258;1372;1530;1531;1610;1924;2430;2433;2434;2435;2436;2516;2993;3008;3009;3010;4836;4837;4886;5245;5471;5472	422;423;476;613;1143;1258;1372;1530;1531;1610;1924;2430;2433;2434;2435;2436;2516;2993;3008;3009;3010;4836;4837;4886;5245;5471;5472	423;476;613;1143;1258;1372;1530;1610;1924;2430;2434;2436;2516;2993;3008;3010;4836;4886;5245;5471
P38108	sp|P38108|MUCB_PSEAE Sigma factor AlgU regulatory protein MucB OS=Pseudomonas aeruginosa (strain ATCC 15692 / DSM 22644 / CIP 104116 / JCM 14847 / LMG 12228 / 1C / PRS 101 / PAO1) OX=208964 GN=mucB PE=1 SV=1	1	2	2	2	2	2	2	10.4	10.4	10.4	34.572	316	316	0	27.358	10.4	176660	176660	2				473	1159;4066	True;True	1186;4168	1642;5661	1642;5661	1642;5661
P40882	sp|P40882|Y3753_PSEAE Uncharacterized protein PA3753 OS=Pseudomonas aeruginosa (strain ATCC 15692 / DSM 22644 / CIP 104116 / JCM 14847 / LMG 12228 / 1C / PRS 101 / PAO1) OX=208964 GN=PA3753 PE=3 SV=2	1	2	2	2	2	2	2	18.4	18.4	18.4	18.509	174	174	0	12.326	18.4	172830	172830	2				474	2623;3691	True;True	2693;3786	3635;5135	3635;5135	3635;5135
P40947	sp|P40947|SSB_PSEAE Single-stranded DNA-binding protein OS=Pseudomonas aeruginosa (strain ATCC 15692 / DSM 22644 / CIP 104116 / JCM 14847 / LMG 12228 / 1C / PRS 101 / PAO1) OX=208964 GN=ssb PE=1 SV=3	1	5	5	5	5	5	5	46.7	46.7	46.7	18.557	165	165	0	37.155	46.7	867460	867460	5				475	379;948;2013;2101;4121	True;True;True;True;True	394;971;2065;2154;4223	627;1354;2818;2927;5738	627;1354;2818;2927;5738	627;1354;2818;2927;5738
P42257	sp|P42257|PILJ_PSEAE Protein PilJ OS=Pseudomonas aeruginosa (strain ATCC 15692 / DSM 22644 / CIP 104116 / JCM 14847 / LMG 12228 / 1C / PRS 101 / PAO1) OX=208964 GN=pilJ PE=1 SV=1	1	10	10	10	10	10	10	23.2	23.2	23.2	72.527	682	682	0	229.68	23.2	3055800	3055800	11				476	394;750;957;1407;2149;2150;2703;2998;3473;3776	True;True;True;True;True;True;True;True;True;True	410;771;980;1440;1441;2202;2203;2781;3082;3561;3872	646;1100;1363;1976;1977;2986;2987;3773;4182;4829;5269	646;1100;1363;1976;1977;2986;2987;3773;4182;4829;5269	646;1100;1363;1976;2986;2987;3773;4182;4829;5269	83	481
P42810	sp|P42810|Y4667_PSEAE TPR repeat-containing protein PA4667 OS=Pseudomonas aeruginosa (strain ATCC 15692 / DSM 22644 / CIP 104116 / JCM 14847 / LMG 12228 / 1C / PRS 101 / PAO1) OX=208964 GN=PA4667 PE=1 SV=2	1	5	5	5	5	5	5	13.6	13.6	13.6	66.29	590	590	0	36.874	13.6	637460	637460	7				477	170;708;945;2384;4128	True;True;True;True;True	178;729;968;2443;4231	284;1041;1351;3307;3308;5747;5748	284;1041;1351;3307;3308;5747;5748	284;1041;1351;3307;5748
P43334	sp|P43334|PH4H_PSEAE Phenylalanine-4-hydroxylase OS=Pseudomonas aeruginosa (strain ATCC 15692 / DSM 22644 / CIP 104116 / JCM 14847 / LMG 12228 / 1C / PRS 101 / PAO1) OX=208964 GN=phhA PE=3 SV=2	1	2	2	2	2	2	2	10.3	10.3	10.3	30.321	262	262	0	48.244	10.3	426730	426730	5				478	1898;2234	True;True	1948;2286;2287	2655;3085;3086;3087;3088	2655;3085;3086;3087;3088	2655;3086	84;85	240;247
P43336	sp|P43336|PHHC_PSEAE Aromatic-amino-acid aminotransferase OS=Pseudomonas aeruginosa (strain ATCC 15692 / DSM 22644 / CIP 104116 / JCM 14847 / LMG 12228 / 1C / PRS 101 / PAO1) OX=208964 GN=phhC PE=3 SV=2	1	11	11	11	11	11	11	41.6	41.6	41.6	43.273	399	399	0	108.93	41.6	3076400	3076400	15				479	58;555;1358;1797;1897;2120;2182;2219;2459;3374;3856	True;True;True;True;True;True;True;True;True;True;True	59;571;1387;1844;1947;2173;2235;2271;2521;3460;3954	83;853;1912;1913;2513;2514;2654;2951;3021;3066;3402;4691;5389;5390;5391	83;853;1912;1913;2513;2514;2654;2951;3021;3066;3402;4691;5389;5390;5391	83;853;1913;2514;2654;2951;3021;3066;3402;4691;5391
P43501	sp|P43501|PILH_PSEAE Protein PilH OS=Pseudomonas aeruginosa (strain ATCC 15692 / DSM 22644 / CIP 104116 / JCM 14847 / LMG 12228 / 1C / PRS 101 / PAO1) OX=208964 GN=pilH PE=3 SV=1	1	5	5	5	5	5	5	50.4	50.4	50.4	13.273	121	121	0	88.395	50.4	1884000	1884000	7				480	693;694;747;1850;2923	True;True;True;True;True	714;715;768;1898;3006	1025;1026;1096;1097;2588;4079;4080	1025;1026;1096;1097;2588;4079;4080	1025;1026;1097;2588;4079
P43502	sp|P43502|PILI_PSEAE Protein PilI OS=Pseudomonas aeruginosa (strain ATCC 15692 / DSM 22644 / CIP 104116 / JCM 14847 / LMG 12228 / 1C / PRS 101 / PAO1) OX=208964 GN=pilI PE=4 SV=1	1	3	3	3	3	3	3	30.3	30.3	30.3	19.934	178	178	0	69	30.3	443440	443440	4				481	1059;2107;3129	True;True;True	1084;2160;3215	1500;2935;4361;4362	1500;2935;4361;4362	1500;2935;4361
P43903	sp|P43903|QOR_PSEAE Quinone oxidoreductase OS=Pseudomonas aeruginosa (strain ATCC 15692 / DSM 22644 / CIP 104116 / JCM 14847 / LMG 12228 / 1C / PRS 101 / PAO1) OX=208964 GN=qor PE=3 SV=2	1	5	5	5	5	5	5	26.5	26.5	26.5	35.094	325	325	0	52.947	26.5	527530	527530	5				482	1909;2442;2536;2943;3639	True;True;True;True;True	1959;2504;2600;3026;3732	2673;3382;3506;4108;5056	2673;3382;3506;4108;5056	2673;3382;3506;4108;5056
P43904	sp|P43904|AROE_PSEAE Shikimate dehydrogenase (NADP(+)) OS=Pseudomonas aeruginosa (strain ATCC 15692 / DSM 22644 / CIP 104116 / JCM 14847 / LMG 12228 / 1C / PRS 101 / PAO1) OX=208964 GN=aroE PE=3 SV=3	1	1	1	1	1	1	1	6.9	6.9	6.9	29.484	274	274	0.0073082	5.6177	6.9	59451	59451	1				483	1508	TRUE	1546	2112	2112	2112
P45682	sp|P45682|NLPD_PSEAE Lipoprotein NlpD/LppB homolog OS=Pseudomonas aeruginosa (strain ATCC 15692 / DSM 22644 / CIP 104116 / JCM 14847 / LMG 12228 / 1C / PRS 101 / PAO1) OX=208964 GN=PA3623 PE=3 SV=1	1	1	1	1	1	1	1	4.4	4.4	4.4	30.835	297	297	0.0013175	7.0181	4.4	15169	15169	1				484	1647	TRUE	1688	2297	2297	2297
P46384	sp|P46384|PILG_PSEAE Protein PilG OS=Pseudomonas aeruginosa (strain ATCC 15692 / DSM 22644 / CIP 104116 / JCM 14847 / LMG 12228 / 1C / PRS 101 / PAO1) OX=208964 GN=pilG PE=1 SV=1	1	3	3	3	3	3	3	29.6	29.6	29.6	14.718	135	135	0	47.523	29.6	776380	776380	5				485	1950;1951;2092	True;True;True	2002;2003;2145	2735;2736;2737;2738;2914	2735;2736;2737;2738;2914	2735;2738;2914
P47203	sp|P47203|FTSA_PSEAE Cell division protein FtsA OS=Pseudomonas aeruginosa (strain ATCC 15692 / DSM 22644 / CIP 104116 / JCM 14847 / LMG 12228 / 1C / PRS 101 / PAO1) OX=208964 GN=ftsA PE=3 SV=2	1	7	7	7	7	7	7	18.7	18.7	18.7	44.646	417	417	0	57.229	18.7	999600	999600	8				486	2583;3534;3801;3802;3875;4040;4041	True;True;True;True;True;True;True	2647;3622;3897;3898;3975;4142;4143	3567;3568;4911;5300;5301;5415;5628;5629	3567;3568;4911;5300;5301;5415;5628;5629	3568;4911;5300;5301;5415;5628;5629
P47204	sp|P47204|FTSZ_PSEAE Cell division protein FtsZ OS=Pseudomonas aeruginosa (strain ATCC 15692 / DSM 22644 / CIP 104116 / JCM 14847 / LMG 12228 / 1C / PRS 101 / PAO1) OX=208964 GN=ftsZ PE=1 SV=2	1	2	2	2	2	2	2	8.1	8.1	8.1	41.218	394	394	0	37.397	8.1	72688	72688	2				487	3072;3946	True;True	3156;4047	4270;5505	4270;5505	4270;5505
P48246	sp|P48246|HEM4_PSEAE Uroporphyrinogen-III synthase OS=Pseudomonas aeruginosa (strain ATCC 15692 / DSM 22644 / CIP 104116 / JCM 14847 / LMG 12228 / 1C / PRS 101 / PAO1) OX=208964 GN=hemD PE=1 SV=2	1	1	1	1	1	1	1	16.7	16.7	16.7	27.279	251	251	0.0013717	8.7293	16.7	3998.3	3998.3	1				488	2352	TRUE	2407	3253	3253	3253
P48372	sp|P48372|GYRA_PSEAE DNA gyrase subunit A OS=Pseudomonas aeruginosa (strain ATCC 15692 / DSM 22644 / CIP 104116 / JCM 14847 / LMG 12228 / 1C / PRS 101 / PAO1) OX=208964 GN=gyrA PE=3 SV=1	1	17	17	17	17	17	17	30.1	30.1	30.1	101.13	923	923	0	323.31	30.1	3822700	3822700	19				489	137;956;1322;1449;2133;2152;2195;2299;2369;3086;3111;3431;3826;3972;4083;4120;4174	True;True;True;True;True;True;True;True;True;True;True;True;True;True;True;True;True	144;979;1350;1485;2186;2205;2247;2353;2426;3170;3196;3517;3923;4073;4185;4222;4277	204;1362;1861;2037;2965;2989;3035;3177;3288;3289;4285;4333;4766;4767;5331;5537;5683;5737;5808	204;1362;1861;2037;2965;2989;3035;3177;3288;3289;4285;4333;4766;4767;5331;5537;5683;5737;5808	204;1362;1861;2037;2965;2989;3035;3177;3289;4285;4333;4766;5331;5537;5683;5737;5808
P50598	sp|P50598|TOLQ_PSEAE Tol-Pal system protein TolQ OS=Pseudomonas aeruginosa (strain ATCC 15692 / DSM 22644 / CIP 104116 / JCM 14847 / LMG 12228 / 1C / PRS 101 / PAO1) OX=208964 GN=tolQ PE=3 SV=1	1	3	3	3	3	3	3	20.3	20.3	20.3	25.282	231	231	0	65.471	20.3	1617400	1617400	4				490	2899;3004;4177	True;True;True	2982;3088;4280	4054;4188;5812;5813	4054;4188;5812;5813	4054;4188;5813
P50599	sp|P50599|TOLR_PSEAE Tol-Pal system protein TolR OS=Pseudomonas aeruginosa (strain ATCC 15692 / DSM 22644 / CIP 104116 / JCM 14847 / LMG 12228 / 1C / PRS 101 / PAO1) OX=208964 GN=tolR PE=3 SV=1	1	1	1	1	1	1	1	11.6	11.6	11.6	15.788	146	146	0.0013021	6.522	11.6	119490	119490	1				491	3012	TRUE	3096	4197	4197	4197
P50601	sp|P50601|TOLB_PSEAE Tol-Pal system protein TolB OS=Pseudomonas aeruginosa (strain ATCC 15692 / DSM 22644 / CIP 104116 / JCM 14847 / LMG 12228 / 1C / PRS 101 / PAO1) OX=208964 GN=tolB PE=1 SV=2	1	6	6	6	6	6	6	20.6	20.6	20.6	47.752	432	432	0	78.935	20.6	1947000	1947000	7				492	675;1894;1895;2992;3130;3814	True;True;True;True;True;True	696;1944;1945;3076;3216;3911	1004;2651;2652;4174;4363;5317;5318	1004;2651;2652;4174;4363;5317;5318	1004;2651;2652;4174;4363;5317
P52002	sp|P52002|MEXB_PSEAE Multidrug resistance protein MexB OS=Pseudomonas aeruginosa (strain ATCC 15692 / DSM 22644 / CIP 104116 / JCM 14847 / LMG 12228 / 1C / PRS 101 / PAO1) OX=208964 GN=mexB PE=1 SV=2	1	2	2	2	2	2	2	2.9	2.9	2.9	112.79	1046	1046	0	36.014	2.9	165560	165560	2				493	790;2453	True;True	811;2515	1145;3395	1145;3395	1145;3395
P52111	sp|P52111|GLPD_PSEAE Glycerol-3-phosphate dehydrogenase OS=Pseudomonas aeruginosa (strain ATCC 15692 / DSM 22644 / CIP 104116 / JCM 14847 / LMG 12228 / 1C / PRS 101 / PAO1) OX=208964 GN=glpD PE=3 SV=2	1	3	3	3	3	3	3	10	10	10	57.134	512	512	0	23.884	10	207050	207050	3				494	1390;1572;2551	True;True;True	1423;1613;2615	1958;2198;3521	1958;2198;3521	1958;2198;3521
P52477	sp|P52477|MEXA_PSEAE Multidrug resistance protein MexA OS=Pseudomonas aeruginosa (strain ATCC 15692 / DSM 22644 / CIP 104116 / JCM 14847 / LMG 12228 / 1C / PRS 101 / PAO1) OX=208964 GN=mexA PE=1 SV=1	1	4	4	4	4	4	4	17.5	17.5	17.5	40.969	383	383	0	53.83	17.5	390080	390080	4				495	427;1709;1825;4013	True;True;True;True	441;1752;1872;4115	687;2402;2549;5596	687;2402;2549;5596	687;2402;2549;5596
P53641	sp|P53641|SODF_PSEAE Superoxide dismutase [Fe] OS=Pseudomonas aeruginosa (strain ATCC 15692 / DSM 22644 / CIP 104116 / JCM 14847 / LMG 12228 / 1C / PRS 101 / PAO1) OX=208964 GN=sodB PE=1 SV=3	1	7	7	7	7	7	7	60.6	60.6	60.6	21.351	193	193	0	67.744	60.6	1712000	1712000	9				496	74;1093;1606;2691;2692;3558;4169	True;True;True;True;True;True;True	75;1119;1647;2769;2770;3647;4272	110;1558;2243;3748;3749;3750;4943;5800;5801	110;1558;2243;3748;3749;3750;4943;5800;5801	110;1558;2243;3749;3750;4943;5800
P54292	sp|P54292|RHLR_PSEAE HTH-type quorum-sensing regulator RhlR OS=Pseudomonas aeruginosa (strain ATCC 15692 / DSM 22644 / CIP 104116 / JCM 14847 / LMG 12228 / 1C / PRS 101 / PAO1) OX=208964 GN=rhlR PE=1 SV=1	1	1	1	1	1	1	1	7.9	7.9	7.9	27.577	241	241	0	12.628	7.9	33716	33716	1				497	2500	TRUE	2562	3455	3455	3455
P55218	sp|P55218|METZ_PSEAE O-succinylhomoserine sulfhydrylase OS=Pseudomonas aeruginosa (strain ATCC 15692 / DSM 22644 / CIP 104116 / JCM 14847 / LMG 12228 / 1C / PRS 101 / PAO1) OX=208964 GN=metZ PE=1 SV=1	1	8	8	8	8	8	8	37.5	37.5	37.5	43.184	403	403	0	74.227	37.5	1392900	1392900	10				498	1208;1702;2227;2656;3519;3567;3633;3634	True;True;True;True;True;True;True;True	1234;1745;2279;2728;3607;3658;3726;3727	1707;2393;3077;3682;4890;4962;4963;5049;5050;5051	1707;2393;3077;3682;4890;4962;4963;5049;5050;5051	1707;2393;3077;3682;4890;4962;5049;5051
P55222	sp|P55222|VFR_PSEAE cAMP-activated global transcriptional regulator Vfr OS=Pseudomonas aeruginosa (strain ATCC 15692 / DSM 22644 / CIP 104116 / JCM 14847 / LMG 12228 / 1C / PRS 101 / PAO1) OX=208964 GN=vfr PE=1 SV=1	1	6	6	6	6	6	6	40.7	40.7	40.7	24.225	214	214	0	142.61	40.7	2439700	2439700	6				499	241;476;922;3235;3494;3715	True;True;True;True;True;True	253;490;945;3320;3582;3811	395;742;1315;4513;4858;5185	395;742;1315;4513;4858;5185	395;742;1315;4513;4858;5185
P57109	sp|P57109|MAAI_PSEAE Maleylacetoacetate isomerase OS=Pseudomonas aeruginosa (strain ATCC 15692 / DSM 22644 / CIP 104116 / JCM 14847 / LMG 12228 / 1C / PRS 101 / PAO1) OX=208964 GN=maiA PE=3 SV=1	1	1	1	1	1	1	1	6.6	6.6	6.6	23.685	212	212	0.0061576	5.6744	6.6	19522	19522	1				500	4136	TRUE	4239	5758	5758	5758
P57668	sp|P57668|TPX_PSEAE Thiol peroxidase OS=Pseudomonas aeruginosa (strain ATCC 15692 / DSM 22644 / CIP 104116 / JCM 14847 / LMG 12228 / 1C / PRS 101 / PAO1) OX=208964 GN=tpx PE=3 SV=1	1	5	5	5	5	5	5	63	63	63	17.234	165	165	0	224.47	63	3058100	3058100	7				501	818;1034;1211;3800;3809	True;True;True;True;True	839;1059;1237;3896;3906	1180;1181;1468;1712;5298;5299;5311	1180;1181;1468;1712;5298;5299;5311	1180;1468;1712;5299;5311
P72154;Q02FT0;A6VCJ9	sp|P72154|TRUB_PSEAE tRNA pseudouridine synthase B OS=Pseudomonas aeruginosa (strain ATCC 15692 / DSM 22644 / CIP 104116 / JCM 14847 / LMG 12228 / 1C / PRS 101 / PAO1) OX=208964 GN=truB PE=3 SV=2;sp|Q02FT0|TRUB_PSEAB tRNA pseudouridine synthase B OS=Pseudo	3	4	4	4	4	4	4	22	22	22	33.41	304	304;304;304	0	52.516	22	409740	409740	5				502	1157;2594;3212;3505	True;True;True;True	1184;2660;3298;3593	1640;3590;4486;4872;4873	1640;3590;4486;4872;4873	1640;3590;4486;4872
P72157	sp|P72157|PURE_PSEAE N5-carboxyaminoimidazole ribonucleotide mutase OS=Pseudomonas aeruginosa (strain ATCC 15692 / DSM 22644 / CIP 104116 / JCM 14847 / LMG 12228 / 1C / PRS 101 / PAO1) OX=208964 GN=purE PE=3 SV=2	1	1	1	1	1	1	1	9.2	9.2	9.2	16.889	163	163	0.0013459	7.8926	9.2	25147	25147	1				503	3518	TRUE	3606	4889	4889	4889
P72158	sp|P72158|PURK_PSEAE N5-carboxyaminoimidazole ribonucleotide synthase OS=Pseudomonas aeruginosa (strain ATCC 15692 / DSM 22644 / CIP 104116 / JCM 14847 / LMG 12228 / 1C / PRS 101 / PAO1) OX=208964 GN=purK PE=3 SV=2	1	3	3	3	3	3	3	18.6	18.6	18.6	38.495	360	360	0	30.177	18.6	407390	407390	3				504	1191;2491;2617	True;True;True	1218;2553;2686	1691;3444;3625	1691;3444;3625	1691;3444;3625
P72173	sp|P72173|AAT_PSEAE Aspartate aminotransferase OS=Pseudomonas aeruginosa (strain ATCC 15692 / DSM 22644 / CIP 104116 / JCM 14847 / LMG 12228 / 1C / PRS 101 / PAO1) OX=208964 GN=aspC PE=3 SV=2	1	8	8	8	8	8	8	35.9	35.9	35.9	43.319	398	398	0	139.11	35.9	2706300	2706300	11				505	686;1329;2144;2350;2357;3045;3218;3512	True;True;True;True;True;True;True;True	707;1357;2197;2405;2412;3129;3304;3600	1016;1017;1869;2980;3251;3259;4238;4492;4493;4882;4883	1016;1017;1869;2980;3251;3259;4238;4492;4493;4882;4883	1017;1869;2980;3251;3259;4238;4493;4882
P72174	sp|P72174|UVRB_PSEAE UvrABC system protein B OS=Pseudomonas aeruginosa (strain ATCC 15692 / DSM 22644 / CIP 104116 / JCM 14847 / LMG 12228 / 1C / PRS 101 / PAO1) OX=208964 GN=uvrB PE=3 SV=2	1	5	5	5	5	5	5	11.8	11.8	11.8	76.066	670	670	0	45.685	11.8	697450	697450	7				506	841;2430;2566;2991;3199	True;True;True;True;True	864;2490;2630;3075;3285	1210;1211;3366;3544;3545;4173;4472	1210;1211;3366;3544;3545;4173;4472	1211;3366;3545;4173;4472
P77915	sp|P77915|HEMN_PSEAE Oxygen-independent coproporphyrinogen III oxidase OS=Pseudomonas aeruginosa (strain ATCC 15692 / DSM 22644 / CIP 104116 / JCM 14847 / LMG 12228 / 1C / PRS 101 / PAO1) OX=208964 GN=hemN PE=2 SV=2	1	1	1	1	1	1	1	5.2	5.2	5.2	52.488	460	460	0	22.918	5.2	315080	315080	2				507	4165	TRUE	4268	5794;5795	5794;5795	5795
P80357	sp|P80357|ASTA_PSEAE Arginine N-succinyltransferase subunit alpha OS=Pseudomonas aeruginosa (strain ATCC 15692 / DSM 22644 / CIP 104116 / JCM 14847 / LMG 12228 / 1C / PRS 101 / PAO1) OX=208964 GN=astA PE=1 SV=2	1	2	2	2	2	2	2	8.9	8.9	8.9	36.93	338	338	0	16.685	8.9	195460	195460	2				508	2104;2836	True;True	2157;2919	2931;3962	2931;3962	2931;3962
P80358	sp|P80358|ASTG_PSEAE Arginine N-succinyltransferase subunit beta OS=Pseudomonas aeruginosa (strain ATCC 15692 / DSM 22644 / CIP 104116 / JCM 14847 / LMG 12228 / 1C / PRS 101 / PAO1) OX=208964 GN=aruG PE=1 SV=2	1	6	6	6	6	6	6	27.1	27.1	27.1	37.245	340	340	0	71.606	27.1	852120	852120	6				509	883;1130;2582;3272;3337;3747	True;True;True;True;True;True	906;1157;2646;3358;3424;3843	1265;1611;3566;4559;4646;5225	1265;1611;3566;4559;4646;5225	1265;1611;3566;4559;4646;5225
P95459	sp|P95459|CSPA_PSEAE Major cold shock protein CspA OS=Pseudomonas aeruginosa (strain ATCC 15692 / DSM 22644 / CIP 104116 / JCM 14847 / LMG 12228 / 1C / PRS 101 / PAO1) OX=208964 GN=cspA PE=2 SV=1	1	1	1	1	1	1	1	26.1	26.1	26.1	7.6054	69	69	0	21.299	26.1	2374900	2374900	8				510	1273	TRUE	1300	1790;1791;1792;1793;1794;1795;1796;1797	1790;1791;1792;1793;1794;1795;1796;1797	1797
P96963	sp|P96963|RADA_PSEAE DNA repair protein RadA OS=Pseudomonas aeruginosa (strain ATCC 15692 / DSM 22644 / CIP 104116 / JCM 14847 / LMG 12228 / 1C / PRS 101 / PAO1) OX=208964 GN=radA PE=3 SV=2	1	1	1	1	1	1	1	4	4	4	48.41	453	453	0	13.573	4	132160	132160	1				511	3850	TRUE	3948	5382	5382	5382
Q00514	sp|Q00514|GSPG_PSEAE Type II secretion system core protein G OS=Pseudomonas aeruginosa (strain ATCC 15692 / DSM 22644 / CIP 104116 / JCM 14847 / LMG 12228 / 1C / PRS 101 / PAO1) OX=208964 GN=xcpT PE=1 SV=1	1	2	2	2	2	2	2	21.8	21.8	21.8	15.448	142	142	0	13.634	21.8	408280	408280	2				512	1420;2172	True;True	1454;2225	1994;3011	1994;3011	1994;3011
Q00934	sp|Q00934|PILR_PSEAE Response regulator protein PilR OS=Pseudomonas aeruginosa (strain ATCC 15692 / DSM 22644 / CIP 104116 / JCM 14847 / LMG 12228 / 1C / PRS 101 / PAO1) OX=208964 GN=pilR PE=1 SV=2	1	4	4	4	4	4	4	12.8	12.8	12.8	49.736	445	445	0	28.261	12.8	532650	532650	4				513	461;946;2396;2470	True;True;True;True	475;969;2455;2532	723;1352;3322;3414	723;1352;3322;3414	723;1352;3322;3414
Q01269	sp|Q01269|PHEC_PSEAE Cyclohexadienyl dehydratase OS=Pseudomonas aeruginosa (strain ATCC 15692 / DSM 22644 / CIP 104116 / JCM 14847 / LMG 12228 / 1C / PRS 101 / PAO1) OX=208964 GN=pheC PE=1 SV=2	1	1	1	1	1	1	1	4.1	4.1	4.1	30.447	268	268	0.0038314	6.2034	4.1	57120	57120	1				514	3524	TRUE	3612	4897	4897	4897
Q9HT70;Q02DK6	sp|Q9HT70|METN2_PSEAE Methionine import ATP-binding protein MetN 2 OS=Pseudomonas aeruginosa (strain ATCC 15692 / DSM 22644 / CIP 104116 / JCM 14847 / LMG 12228 / 1C / PRS 101 / PAO1) OX=208964 GN=metN2 PE=3 SV=1;sp|Q02DK6|METN2_PSEAB Methionine import ATP	2	2	2	2	2	2	2	7.8	7.8	7.8	36.759	335	335;335	0	18.344	7.8	116680	116680	2				515	1177;3651	True;True	1204;3744	1676;5070	1676;5070	1676;5070
Q9HTK1;Q02E05	sp|Q9HTK1|UBIC_PSEAE Probable chorismate pyruvate-lyase OS=Pseudomonas aeruginosa (strain ATCC 15692 / DSM 22644 / CIP 104116 / JCM 14847 / LMG 12228 / 1C / PRS 101 / PAO1) OX=208964 GN=ubiC PE=3 SV=1;sp|Q02E05|UBIC_PSEAB Probable chorismate pyruvate-lyase	2	2	2	2	2	2	2	14	14	14	19.512	178	178;178	0	12.585	14	251900	251900	2				516	3242;4127	True;True	3327;4230	4520;5746	4520;5746	4520;5746
Q02EH2;Q9HTZ7;B7V3T9	sp|Q02EH2|PCKA_PSEAB Phosphoenolpyruvate carboxykinase (ATP) OS=Pseudomonas aeruginosa (strain UCBPP-PA14) OX=208963 GN=pckA PE=3 SV=1;sp|Q9HTZ7|PCKA_PSEAE Phosphoenolpyruvate carboxykinase (ATP) OS=Pseudomonas aeruginosa (strain ATCC 15692 / DSM 22644 / C	3	15	15	4	15	15	4	50.7	50.7	16.4	55.745	513	513;513;513	0	263.16	50.7	3309700	3309700	15				517	50;299;483;487;522;599;735;1064;1066;1505;3536;3537;3670;3868;4109	True;True;True;True;True;True;True;True;True;True;True;True;True;True;True	51;312;497;501;536;615;756;1089;1091;1543;3624;3625;3765;3968;4211	72;479;750;755;802;905;1082;1507;1509;2109;4913;4914;5108;5406;5717	72;479;750;755;802;905;1082;1507;1509;2109;4913;4914;5108;5406;5717	72;479;750;755;802;905;1082;1507;1509;2109;4913;4914;5108;5406;5717
Q9HUE8;Q02EZ6	sp|Q9HUE8|NHAP2_PSEAE K(+)/H(+) antiporter NhaP2 OS=Pseudomonas aeruginosa (strain ATCC 15692 / DSM 22644 / CIP 104116 / JCM 14847 / LMG 12228 / 1C / PRS 101 / PAO1) OX=208964 GN=nhaP2 PE=3 SV=2;sp|Q02EZ6|NHAP2_PSEAB K(+)/H(+) antiporter NhaP2 OS=Pseudomon	2	1	1	1	1	1	1	5.7	5.7	5.7	61.514	580	580;580	0	13.704	5.7	6636.1	6636.1	1				518	1482	TRUE	1518	2074	2074	2074
Q02FL3;Q9HV01;A6VCR3	sp|Q02FL3|SELA_PSEAB L-seryl-tRNA(Sec) selenium transferase OS=Pseudomonas aeruginosa (strain UCBPP-PA14) OX=208963 GN=selA PE=3 SV=1;sp|Q9HV01|SELA_PSEAE L-seryl-tRNA(Sec) selenium transferase OS=Pseudomonas aeruginosa (strain ATCC 15692 / DSM 22644 / CIP	3	3	3	1	3	3	1	9.8	9.8	2.6	50.319	468	468;468;468	0	17.272	9.8	157490	157490	3				519	1241;3657;4133	True;True;True	1267;3751;4236	1754;5079;5754	1754;5079;5754	1754;5079;5754
Q9HV42;Q02FR0;B7V1H4;A6VCL9	sp|Q9HV42|GRPE_PSEAE Protein GrpE OS=Pseudomonas aeruginosa (strain ATCC 15692 / DSM 22644 / CIP 104116 / JCM 14847 / LMG 12228 / 1C / PRS 101 / PAO1) OX=208964 GN=grpE PE=3 SV=1;sp|Q02FR0|GRPE_PSEAB Protein GrpE OS=Pseudomonas aeruginosa (strain UCBPP-PA1	4	5	5	5	5	5	5	58.1	58.1	58.1	20.702	186	186;186;186;189	0	173.52	58.1	5025100	5025100	7				520	66;1025;1369;3887;4146	True;True;True;True;True	67;1048;1398;1399;3987;4249	94;1445;1446;1926;1927;5431;5770	94;1445;1446;1926;1927;5431;5770	94;1446;1926;5431;5770	86	98
Q02FU3;Q9HV70	sp|Q02FU3|PANB2_PSEAB 3-methyl-2-oxobutanoate hydroxymethyltransferase 2 OS=Pseudomonas aeruginosa (strain UCBPP-PA14) OX=208963 GN=panB2 PE=3 SV=1;sp|Q9HV70|PANB2_PSEAE 3-methyl-2-oxobutanoate hydroxymethyltransferase 2 OS=Pseudomonas aeruginosa (strain A	2	3	3	3	3	3	3	18.8	18.8	18.8	27.846	266	266;266	0	96.146	18.8	958020	958020	5				521	1472;2201;2844	True;True;True	1508;2253;2927	2063;2064;3043;3044;3972	2063;2064;3043;3044;3972	2063;3043;3972
Q9HVM4;Q02GB7;B7V0A3;A6VBU7;A4XQV5	sp|Q9HVM4|SYI_PSEAE Isoleucine--tRNA ligase OS=Pseudomonas aeruginosa (strain ATCC 15692 / DSM 22644 / CIP 104116 / JCM 14847 / LMG 12228 / 1C / PRS 101 / PAO1) OX=208964 GN=ileS PE=3 SV=1;sp|Q02GB7|SYI_PSEAB Isoleucine--tRNA ligase OS=Pseudomonas aerugino	5	14	14	13	13	13	13	30.2	30.2	28.2	105.46	943	943;943;943;943;943	0	312.12	28.2	3853200	3853200	23				522	409;428;792;1182;1183;1379;1526;1794;1869;2197;3117;3285;3480;4116	True;True;True;True;True;True;True;True;True;True;True;True;True;True	442;813;1209;1210;1410;1564;1841;1919;2249;3203;3371;3568;4218	688;1147;1148;1681;1682;1683;1942;2132;2507;2508;2509;2617;2618;3037;3038;3039;4343;4344;4345;4576;4838;4839;5724	688;1147;1148;1681;1682;1683;1942;2132;2507;2508;2509;2617;2618;3037;3038;3039;4343;4344;4345;4576;4838;4839;5724	688;1148;1682;1683;1942;2132;2507;2618;3039;4345;4576;4838;5724
Q9I4W9;Q02IG9;A4XRT1;A6V9L0	sp|Q9I4W9|NADA_PSEAE Quinolinate synthase OS=Pseudomonas aeruginosa (strain ATCC 15692 / DSM 22644 / CIP 104116 / JCM 14847 / LMG 12228 / 1C / PRS 101 / PAO1) OX=208964 GN=nadA PE=3 SV=1;sp|Q02IG9|NADA_PSEAB Quinolinate synthase OS=Pseudomonas aeruginosa (	4	3	3	3	3	3	3	18.2	18.2	18.2	38.418	352	352;352;352;352	0	40.651	18.2	338410	338410	3				523	293;976;3813	True;True;True	306;999;3910	471;1387;5316	471;1387;5316	471;1387;5316
Q02JU1;Q51434	sp|Q02JU1|CHEZ_PSEAB Protein phosphatase CheZ OS=Pseudomonas aeruginosa (strain UCBPP-PA14) OX=208963 GN=cheZ PE=3 SV=1;sp|Q51434|CHEZ_PSEAE Protein phosphatase CheZ OS=Pseudomonas aeruginosa (strain ATCC 15692 / DSM 22644 / CIP 104116 / JCM 14847 / LMG 12	2	4	4	4	4	4	4	31.7	31.7	31.7	29.622	262	262;227	0	33.197	31.7	449910	449910	4				524	1320;3162;3507;3797	True;True;True;True	1348;3248;3595;3893	1857;4426;4876;5295	1857;4426;4876;5295	1857;4426;4876;5295
Q02K94	sp|Q02K94|FABB_PSEAB 3-oxoacyl-[acyl-carrier-protein] synthase 1 OS=Pseudomonas aeruginosa (strain UCBPP-PA14) OX=208963 GN=fabB PE=1 SV=1	1	10	10	10	10	10	10	39.5	39.5	39.5	42.878	405	405	0	323.31	39.5	3478600	3478600	16				525	488;570;571;1115;2180;3047;3048;3197;3453;3959	True;True;True;True;True;True;True;True;True;True	502;586;587;1141;2233;3131;3132;3283;3540;3541;4060	756;870;871;872;873;1584;1585;1586;3019;4240;4241;4242;4470;4801;4802;5521	756;870;871;872;873;1584;1585;1586;3019;4240;4241;4242;4470;4801;4802;5521	756;870;872;1585;3019;4240;4241;4470;4801;5521	87	113
Q02KH4;Q9I341;A6V7A7	sp|Q02KH4|MTND_PSEAB Acireductone dioxygenase OS=Pseudomonas aeruginosa (strain UCBPP-PA14) OX=208963 GN=mtnD PE=3 SV=1;sp|Q9I341|MTND_PSEAE Acireductone dioxygenase OS=Pseudomonas aeruginosa (strain ATCC 15692 / DSM 22644 / CIP 104116 / JCM 14847 / LMG 12	3	5	5	5	5	5	5	50.3	50.3	50.3	20.552	181	181;181;181	0	83.717	50.3	876730	876730	6				526	1101;1533;1693;2228;3995	True;True;True;True;True	1127;1571;1736;2280;4097	1568;2139;2365;3078;5573;5574	1568;2139;2365;3078;5573;5574	1568;2139;2365;3078;5574
Q02KR1	sp|Q02KR1|PPSA_PSEAB Phosphoenolpyruvate synthase OS=Pseudomonas aeruginosa (strain UCBPP-PA14) OX=208963 GN=ppsA PE=1 SV=1	1	21	21	21	21	21	21	37.4	37.4	37.4	85.816	791	791	0	323.31	37.4	8153300	8153300	28				527	275;276;567;706;707;1028;1699;1808;2054;2282;2528;2553;2556;2699;2897;3310;3489;3748;3762;3893;4090	True;True;True;True;True;True;True;True;True;True;True;True;True;True;True;True;True;True;True;True;True	287;288;583;727;728;1052;1742;1855;2107;2336;2592;2617;2620;2777;2980;3396;3577;3844;3858;3993;4192	442;443;866;867;1039;1040;1452;1453;2380;2525;2866;3153;3154;3497;3523;3527;3766;3767;4051;4614;4849;4850;4851;5226;5247;5440;5692;5693	442;443;866;867;1039;1040;1452;1453;2380;2525;2866;3153;3154;3497;3523;3527;3766;3767;4051;4614;4849;4850;4851;5226;5247;5440;5692;5693	442;443;867;1039;1040;1453;2380;2525;2866;3153;3497;3523;3527;3767;4051;4614;4849;5226;5247;5440;5692	88	393
Q9I0Q0;Q02N79	sp|Q9I0Q0|PQSH_PSEAE 2-heptyl-3-hydroxy-4(1H)-quinolone synthase OS=Pseudomonas aeruginosa (strain ATCC 15692 / DSM 22644 / CIP 104116 / JCM 14847 / LMG 12228 / 1C / PRS 101 / PAO1) OX=208964 GN=pqsH PE=3 SV=1;sp|Q02N79|PQSH_PSEAB 2-heptyl-3-hydroxy-4(1H)-	2	1	1	1	1	1	1	4.2	4.2	4.2	42.081	382	382;382	0.0013316	7.6638	4.2	29315	29315	1				528	3743	TRUE	3839	5220	5220	5220
Q02NB5	sp|Q02NB5|IDH_PSEAB Isocitrate dehydrogenase [NADP] OS=Pseudomonas aeruginosa (strain UCBPP-PA14) OX=208963 GN=icd PE=1 SV=1	1	23	23	23	23	23	23	58.6	58.6	58.6	45.577	418	418	0	323.31	58.6	48804000	48804000	70				529	415;551;742;1161;1162;1163;1164;1428;1642;1643;1913;1977;2019;2064;2365;2787;2851;2887;2888;3002;3328;3841;4031	True;True;True;True;True;True;True;True;True;True;True;True;True;True;True;True;True;True;True;True;True;True;True	429;566;567;763;1188;1189;1190;1191;1463;1683;1684;1964;2029;2071;2117;2420;2421;2422;2867;2868;2934;2970;2971;3086;3415;3938;3939;4133	670;671;846;847;848;849;1090;1091;1644;1645;1646;1647;1648;1649;1650;1651;1652;1653;2006;2007;2008;2009;2010;2288;2289;2290;2291;2292;2678;2774;2824;2884;3270;3271;3272;3273;3274;3275;3276;3277;3278;3279;3280;3281;3282;3283;3284;3895;3896;3897;3898;3899;3900;3901;3902;3979;3980;3981;4037;4038;4186;4635;5360;5361;5362;5363;5364;5365;5366;5618	670;671;846;847;848;849;1090;1091;1644;1645;1646;1647;1648;1649;1650;1651;1652;1653;2006;2007;2008;2009;2010;2288;2289;2290;2291;2292;2678;2774;2824;2884;3270;3271;3272;3273;3274;3275;3276;3277;3278;3279;3280;3281;3282;3283;3284;3895;3896;3897;3898;3899;3900;3901;3902;3979;3980;3981;4037;4038;4186;4635;5360;5361;5362;5363;5364;5365;5366;5618	671;846;1091;1646;1648;1649;1653;2010;2289;2292;2678;2774;2824;2884;3272;3900;3981;4037;4038;4186;4635;5363;5618	89;90;91;92;93	47;266;365;399;414
Q9I0J9;Q02ND1;A6V4E7;A4XV04	sp|Q9I0J9|NUOCD_PSEAE NADH-quinone oxidoreductase subunit C/D OS=Pseudomonas aeruginosa (strain ATCC 15692 / DSM 22644 / CIP 104116 / JCM 14847 / LMG 12228 / 1C / PRS 101 / PAO1) OX=208964 GN=nuoC PE=3 SV=1;sp|Q02ND1|NUOCD_PSEAB NADH-quinone oxidoreductase	4	14	14	14	14	14	14	36.3	36.3	36.3	68.322	593	593;593;593;593	0	218.31	36.3	3565900	3565900	19				530	76;383;400;1007;1061;1347;1388;1583;1760;1793;1816;2892;3025;3060	True;True;True;True;True;True;True;True;True;True;True;True;True;True	77;399;416;1030;1086;1375;1376;1420;1624;1807;1840;1863;2975;3109;3144	112;633;654;655;1422;1502;1893;1894;1954;1955;2215;2216;2468;2506;2538;2539;4045;4211;4255	112;633;654;655;1422;1502;1893;1894;1954;1955;2215;2216;2468;2506;2538;2539;4045;4211;4255	112;633;654;1422;1502;1893;1955;2216;2468;2506;2538;4045;4211;4255	94	548
Q9I047;Q02NV3;B7UWP0;A6V3U3;A4XTM7	sp|Q9I047|TAL_PSEAE Transaldolase OS=Pseudomonas aeruginosa (strain ATCC 15692 / DSM 22644 / CIP 104116 / JCM 14847 / LMG 12228 / 1C / PRS 101 / PAO1) OX=208964 GN=tal PE=3 SV=1;sp|Q02NV3|TAL_PSEAB Transaldolase OS=Pseudomonas aeruginosa (strain UCBPP-PA14	5	8	8	8	8	8	8	35.8	35.8	35.8	33.946	307	307;307;307;307;308	0	323.31	35.8	2886800	2886800	9				531	691;692;743;2310;2335;2506;2911;3036	True;True;True;True;True;True;True;True	712;713;764;2364;2390;2569;2994;3120	1023;1024;1092;3190;3191;3228;3462;4067;4229	1023;1024;1092;3190;3191;3228;3462;4067;4229	1023;1024;1092;3191;3228;3462;4067;4229
Q02NZ5	sp|Q02NZ5|TPMT_PSEAB Thiopurine S-methyltransferase OS=Pseudomonas aeruginosa (strain UCBPP-PA14) OX=208963 GN=tpm PE=3 SV=1	1	2	2	2	2	2	2	10.6	10.6	10.6	24.863	218	218	0	15.112	10.6	118700	118700	2				532	444;445	True;True	458;459	706;707	706;707	706;707
Q02PF8;Q9HZL1;A6V3A2	sp|Q02PF8|NQRF_PSEAB Na(+)-translocating NADH-quinone reductase subunit F OS=Pseudomonas aeruginosa (strain UCBPP-PA14) OX=208963 GN=nqrF PE=3 SV=1;sp|Q9HZL1|NQRF_PSEAE Na(+)-translocating NADH-quinone reductase subunit F OS=Pseudomonas aeruginosa (strain	3	4	4	4	4	4	4	15.7	15.7	15.7	45.5	407	407;407;407	0	39.603	15.7	639070	639070	5				533	160;503;2100;2395	True;True;True;True	167;517;2153;2454	268;269;780;2926;3321	268;269;780;2926;3321	268;780;2926;3321
Q9HZK6;Q02PG3	sp|Q9HZK6|NQRA_PSEAE Na(+)-translocating NADH-quinone reductase subunit A OS=Pseudomonas aeruginosa (strain ATCC 15692 / DSM 22644 / CIP 104116 / JCM 14847 / LMG 12228 / 1C / PRS 101 / PAO1) OX=208964 GN=nqrA PE=3 SV=1;sp|Q02PG3|NQRA_PSEAB Na(+)-translocat	2	2	2	2	2	2	2	7.2	7.2	7.2	48.081	445	445;445	0	27.395	7.2	303030	303030	2				534	680;2247	True;True	701;2300	1009;3105	1009;3105	1009;3105
Q02PG5	sp|Q02PG5|GAP2_PSEAB Glyceraldehyde-3-phosphate dehydrogenase-like protein OS=Pseudomonas aeruginosa (strain UCBPP-PA14) OX=208963 GN=gap2 PE=1 SV=1	1	10	10	10	10	10	10	27.5	27.5	27.5	50.082	461	461	0	190.94	27.5	6377400	6377400	12				535	437;512;1201;1549;1893;1997;1998;2565;2947;3830	True;True;True;True;True;True;True;True;True;True	451;526;1228;1590;1943;2049;2050;2629;3030;3927	698;699;790;1701;2173;2650;2801;2802;3542;3543;4112;5336	698;699;790;1701;2173;2650;2801;2802;3542;3543;4112;5336	698;790;1701;2173;2650;2801;2802;3543;4112;5336
Q02QH1;Q9HYQ8;A6V291	sp|Q02QH1|HLDD_PSEAB ADP-L-glycero-D-manno-heptose-6-epimerase OS=Pseudomonas aeruginosa (strain UCBPP-PA14) OX=208963 GN=hldD PE=3 SV=2;sp|Q9HYQ8|HLDD_PSEAE ADP-L-glycero-D-manno-heptose-6-epimerase OS=Pseudomonas aeruginosa (strain ATCC 15692 / DSM 22644	3	3	3	3	3	3	3	16.4	16.4	16.4	37.172	330	330;330;330	0	66.098	16.4	965000	965000	3				536	317;2754;4144	True;True;True	331;2832;4247	508;3837;5768	508;3837;5768	508;3837;5768
Q02QI1	sp|Q02QI1|Y2077_PSEAB STAS-domain containing protein PA14_20770 OS=Pseudomonas aeruginosa (strain UCBPP-PA14) OX=208963 GN=PA14_20770 PE=1 SV=1	1	2	2	2	2	2	2	39.6	39.6	39.6	11.226	101	101	0	24.335	39.6	382910	382910	2				537	226;601	True;True	237;617	368;907	368;907	368;907
Q02QZ9;Q9HY82;A6V1R8	sp|Q02QZ9|RNT_PSEAB Ribonuclease T OS=Pseudomonas aeruginosa (strain UCBPP-PA14) OX=208963 GN=rnt PE=3 SV=1;sp|Q9HY82|RNT_PSEAE Ribonuclease T OS=Pseudomonas aeruginosa (strain ATCC 15692 / DSM 22644 / CIP 104116 / JCM 14847 / LMG 12228 / 1C / PRS 101 / PA	3	2	2	2	2	2	2	19.6	19.6	19.6	24.723	224	224;224;224	0	94.979	19.6	297710	297710	2				538	2782;3133	True;True	2862;3219	3890;4368	3890;4368	3890;4368
Q9ZFK4;Q02RA8;A6V1F2;A4XWS2	sp|Q9ZFK4|KDSA_PSEAE 2-dehydro-3-deoxyphosphooctonate aldolase OS=Pseudomonas aeruginosa (strain ATCC 15692 / DSM 22644 / CIP 104116 / JCM 14847 / LMG 12228 / 1C / PRS 101 / PAO1) OX=208964 GN=kdsA PE=1 SV=1;sp|Q02RA8|KDSA_PSEAB 2-dehydro-3-deoxyphosphooct	4	4	4	4	4	4	4	26.3	26.3	26.3	31.143	281	281;281;281;281	0	62.159	26.3	378250	378250	4				539	2126;2927;3321;3879	True;True;True;True	2179;3010;3407;3979	2957;4085;4627;5419	2957;4085;4627;5419	2957;4085;4627;5419
Q02RN8;Q9HXN1	sp|Q02RN8|MLTF_PSEAB Membrane-bound lytic murein transglycosylase F OS=Pseudomonas aeruginosa (strain UCBPP-PA14) OX=208963 GN=mltF PE=3 SV=2;sp|Q9HXN1|MLTF_PSEAE Membrane-bound lytic murein transglycosylase F OS=Pseudomonas aeruginosa (strain ATCC 15692 /	2	1	1	1	1	1	1	2.7	2.7	2.7	55.111	489	489;490	0.0013755	8.7902	2.7	28841	28841	1				540	1475	TRUE	1511	2067	2067	2067
Q02SH2	sp|Q02SH2|IOJAP_PSEAB Ribosomal silencing factor RsfS OS=Pseudomonas aeruginosa (strain UCBPP-PA14) OX=208963 GN=rsfS PE=1 SV=1	1	2	2	2	2	2	2	30.5	30.5	30.5	13.054	118	118	0	14.415	30.5	198950	198950	3				541	638;2662	True;True	657;2735	955;3691;3692	955;3691;3692	955;3691
Q9HWC9;Q02T86;A6UZI2;A4XZ96	sp|Q9HWC9|RPOC_PSEAE DNA-directed RNA polymerase subunit beta OS=Pseudomonas aeruginosa (strain ATCC 15692 / DSM 22644 / CIP 104116 / JCM 14847 / LMG 12228 / 1C / PRS 101 / PAO1) OX=208964 GN=rpoC PE=1 SV=1;sp|Q02T86|RPOC_PSEAB DNA-directed RNA polymerase	4	42	42	42	42	42	42	41.1	41.1	41.1	154.38	1399	1399;1399;1399;1399	0	323.31	41.1	18751000	18751000	57				542	223;274;652;727;831;844;863;873;917;950;993;1254;1269;1384;1443;1589;1613;1634;1635;1776;1817;1832;1868;1987;2010;2063;2091;2269;2524;2538;2590;2611;2628;2629;2796;2841;3011;3160;3161;3828;3837;4094	True;True;True;True;True;True;True;True;True;True;True;True;True;True;True;True;True;True;True;True;True;True;True;True;True;True;True;True;True;True;True;True;True;True;True;True;True;True;True;True;True;True	234;286;671;748;852;867;886;896;940;973;1016;1280;1296;1415;1479;1630;1654;1675;1676;1823;1864;1880;1918;2039;2062;2116;2144;2323;2588;2602;2655;2656;2680;2698;2699;2877;2924;3095;3246;3247;3925;3934;4196	364;441;972;1067;1196;1214;1215;1243;1255;1308;1356;1405;1768;1786;1948;2031;2223;2251;2279;2280;2487;2540;2541;2561;2615;2616;2786;2815;2883;2913;3138;3493;3508;3578;3579;3580;3581;3582;3583;3584;3585;3619;3643;3644;3645;3646;3647;3916;3969;4196;4424;4425;5333;5334;5356;5698;5699	364;441;972;1067;1196;1214;1215;1243;1255;1308;1356;1405;1768;1786;1948;2031;2223;2251;2279;2280;2487;2540;2541;2561;2615;2616;2786;2815;2883;2913;3138;3493;3508;3578;3579;3580;3581;3582;3583;3584;3585;3619;3643;3644;3645;3646;3647;3916;3969;4196;4424;4425;5333;5334;5356;5698;5699	364;441;972;1067;1196;1215;1243;1255;1308;1356;1405;1768;1786;1948;2031;2223;2251;2279;2280;2487;2540;2561;2615;2786;2815;2883;2913;3138;3493;3508;3583;3619;3643;3645;3916;3969;4196;4424;4425;5333;5356;5699	95;96	180;596
Q9I6J1;Q02UB7	sp|Q9I6J1|SPUD_PSEAE Putrescine-binding periplasmic protein SpuD OS=Pseudomonas aeruginosa (strain ATCC 15692 / DSM 22644 / CIP 104116 / JCM 14847 / LMG 12228 / 1C / PRS 101 / PAO1) OX=208964 GN=spuD PE=1 SV=1;sp|Q02UB7|SPUD_PSEAB Putrescine-binding peripl	2	8	8	8	8	8	8	28.9	28.9	28.9	40.629	367	367;367	0	54.52	28.9	656920	656920	8				543	15;824;1916;2043;2562;2714;3183;3974	True;True;True;True;True;True;True;True	15;845;1967;2096;2626;2792;3269;4075	20;1187;2681;2853;3538;3786;4452;5540	20;1187;2681;2853;3538;3786;4452;5540	20;1187;2681;2853;3538;3786;4452;5540
Q02UQ8	sp|Q02UQ8|Y213_PSEAB Uncharacterized protein PA14_02130 OS=Pseudomonas aeruginosa (strain UCBPP-PA14) OX=208963 GN=PA14_02130 PE=1 SV=1	1	2	2	2	2	2	2	17.5	17.5	17.5	14.553	126	126	0	38.203	17.5	365740	365740	4				544	307;308	True;True	320;321	492;493;494;495	492;493;494;495	493;494
Q02UU0	sp|Q02UU0|AHPC_PSEAB Alkyl hydroperoxide reductase C OS=Pseudomonas aeruginosa (strain UCBPP-PA14) OX=208963 GN=ahpC PE=1 SV=1	1	7	7	7	7	7	7	54.5	54.5	54.5	20.541	187	187	0	241.23	54.5	17313000	17313000	26				545	41;140;366;728;1086;3577;3977	True;True;True;True;True;True;True	41;147;380;749;1112;3668;4078	61;62;211;212;213;214;215;216;217;218;219;220;221;222;223;602;603;604;605;606;607;1068;1549;4976;5543;5544	61;62;211;212;213;214;215;216;217;218;219;220;221;222;223;602;603;604;605;606;607;1068;1549;4976;5543;5544	62;223;607;1068;1549;4976;5544
Q9I7A5;Q02V59	sp|Q9I7A5|TSAC_PSEAE Threonylcarbamoyl-AMP synthase OS=Pseudomonas aeruginosa (strain ATCC 15692 / DSM 22644 / CIP 104116 / JCM 14847 / LMG 12228 / 1C / PRS 101 / PAO1) OX=208964 GN=tsaC PE=3 SV=1;sp|Q02V59|TSAC_PSEAB Threonylcarbamoyl-AMP synthase OS=Pseu	2	1	1	1	1	1	1	11.9	11.9	11.9	20.371	185	185;185	0	20.034	11.9	119460	119460	1				546	2474	TRUE	2536	3419	3419	3419
Q03456	sp|Q03456|FUR_PSEAE Ferric uptake regulation protein OS=Pseudomonas aeruginosa (strain ATCC 15692 / DSM 22644 / CIP 104116 / JCM 14847 / LMG 12228 / 1C / PRS 101 / PAO1) OX=208964 GN=fur PE=1 SV=1	1	3	3	3	3	3	3	30.6	30.6	30.6	15.234	134	134	0	73.072	30.6	651580	651580	3				547	277;1272;1857	True;True;True	289;1299;1905	444;1789;2595	444;1789;2595	444;1789;2595
Q06198	sp|Q06198|RPSH_PSEAE RNA polymerase sigma-H factor OS=Pseudomonas aeruginosa (strain ATCC 15692 / DSM 22644 / CIP 104116 / JCM 14847 / LMG 12228 / 1C / PRS 101 / PAO1) OX=208964 GN=algU PE=1 SV=1	1	6	6	6	6	6	6	54.4	54.4	54.4	22.196	193	193	0	62.709	54.4	799480	799480	6				548	305;811;1179;2632;3078;3079	True;True;True;True;True;True	318;832;1206;2702;3162;3163	490;1171;1678;3650;4276;4277	490;1171;1678;3650;4276;4277	490;1171;1678;3650;4276;4277
Q06578;Q06579	sp|Q06578|IMM1_PSEAI Pyocin-S1 immunity protein OS=Pseudomonas aeruginosa OX=287 GN=imm1 PE=1 SV=1;sp|Q06579|IMM2_PSEAE Pyocin-S2 immunity protein OS=Pseudomonas aeruginosa (strain ATCC 15692 / DSM 22644 / CIP 104116 / JCM 14847 / LMG 12228 / 1C / PRS 101	2	9	9	9	9	9	9	75.9	75.9	75.9	10.04	87	87;87	0	159.13	75.9	3092700	3092700	12				549	816;817;1923;1924;1994;1995;2042;2502;2503	True;True;True;True;True;True;True;True;True	837;838;1974;1975;2046;2047;2095;2565;2566	1178;1179;2688;2689;2690;2691;2797;2798;2851;2852;3458;3459	1178;1179;2688;2689;2690;2691;2797;2798;2851;2852;3458;3459	1178;1179;2689;2691;2797;2798;2851;3458;3459
Q06583	sp|Q06583|PYS1_PSEAI Pyocin-S1 OS=Pseudomonas aeruginosa OX=287 GN=pys1 PE=1 SV=2	1	1	1	1	1	1	1	3.1	3.1	3.1	65.629	618	618	0.0013441	7.8223	3.1	52465	52465	1				550	3598	TRUE	3689	5002	5002	5002
Q07806	sp|Q07806|PBPA_PSEAE Penicillin-binding protein 1A OS=Pseudomonas aeruginosa (strain ATCC 15692 / DSM 22644 / CIP 104116 / JCM 14847 / LMG 12228 / 1C / PRS 101 / PAO1) OX=208964 GN=mrcA PE=1 SV=2	1	4	4	4	4	4	4	9	9	9	91.198	822	822	0	52.53	9	318750	318750	4				551	667;1022;2994;3170	True;True;True;True	686;1045;3078;3256	989;1441;4178;4435	989;1441;4178;4435	989;1441;4178;4435
Q51342	sp|Q51342|PUR1_PSEAE Amidophosphoribosyltransferase OS=Pseudomonas aeruginosa (strain ATCC 15692 / DSM 22644 / CIP 104116 / JCM 14847 / LMG 12228 / 1C / PRS 101 / PAO1) OX=208964 GN=purF PE=3 SV=3	1	8	8	8	8	8	8	26.9	26.9	26.9	55.369	501	501	0	241.97	26.9	8665000	8665000	12				552	645;1437;1438;1691;2449;3269;4034;4135	True;True;True;True;True;True;True;True	664;1473;1474;1734;2511;3355;4136;4238	962;2023;2024;2025;2362;2363;3389;4554;4555;5621;5756;5757	962;2023;2024;2025;2362;2363;3389;4554;4555;5621;5756;5757	962;2023;2024;2363;3389;4554;5621;5756
Q51344	sp|Q51344|DHAS_PSEAE Aspartate-semialdehyde dehydrogenase OS=Pseudomonas aeruginosa (strain ATCC 15692 / DSM 22644 / CIP 104116 / JCM 14847 / LMG 12228 / 1C / PRS 101 / PAO1) OX=208964 GN=asd PE=1 SV=2	1	7	7	7	7	7	7	31.9	31.9	31.9	40.494	370	370	0	74.953	31.9	1357200	1357200	9				553	481;737;760;1097;2581;2985;3484	True;True;True;True;True;True;True	495;758;781;1123;2645;3068;3572	748;1085;1110;1563;3564;3565;4164;4165;4844	748;1085;1110;1563;3564;3565;4164;4165;4844	748;1085;1110;1563;3564;4164;4844
Q51363	sp|Q51363|NADB_PSEAE L-aspartate oxidase OS=Pseudomonas aeruginosa (strain ATCC 15692 / DSM 22644 / CIP 104116 / JCM 14847 / LMG 12228 / 1C / PRS 101 / PAO1) OX=208964 GN=nadB PE=3 SV=1	1	2	2	2	2	2	2	10.2	10.2	10.2	60.004	538	538	0	22.636	10.2	187290	187290	3				554	2267;2411	True;True	2321;2471	3135;3136;3343	3135;3136;3343	3136;3343
Q51371	sp|Q51371|ALGG_PSEAE Mannuronan C5-epimerase OS=Pseudomonas aeruginosa (strain ATCC 15692 / DSM 22644 / CIP 104116 / JCM 14847 / LMG 12228 / 1C / PRS 101 / PAO1) OX=208964 GN=algG PE=1 SV=1	1	1	1	1	1	1	1	1.7	1.7	1.7	59.801	543	543	0.0073529	5.6568	1.7	4764300	4764300	1				555	3924	TRUE	4024	5477	5477	5477
Q51375	sp|Q51375|LEU3_PSEAE 3-isopropylmalate dehydrogenase OS=Pseudomonas aeruginosa (strain ATCC 15692 / DSM 22644 / CIP 104116 / JCM 14847 / LMG 12228 / 1C / PRS 101 / PAO1) OX=208964 GN=leuB PE=3 SV=2	1	4	4	4	4	4	4	22.5	22.5	22.5	39.12	360	360	0	117.03	22.5	1644900	1644900	4				556	1006;2915;2952;4155	True;True;True;True	1029;2998;3035;4258	1421;4071;4119;5780	1421;4071;4119;5780	1421;4071;4119;5780
Q51383	sp|Q51383|FER_PSEAE 2Fe-2S ferredoxin OS=Pseudomonas aeruginosa (strain ATCC 15692 / DSM 22644 / CIP 104116 / JCM 14847 / LMG 12228 / 1C / PRS 101 / PAO1) OX=208964 GN=fdx PE=3 SV=2	1	5	5	5	5	5	5	60.7	60.7	60.7	12.241	112	112	0	54.803	60.7	636460	636460	5				557	842;843;2476;2733;2852	True;True;True;True;True	865;866;2538;2811;2935	1212;1213;3421;3807;3982	1212;1213;3421;3807;3982	1212;1213;3421;3807;3982
Q51384	sp|Q51384|Y3808_PSEAE Uncharacterized protein PA3808 OS=Pseudomonas aeruginosa (strain ATCC 15692 / DSM 22644 / CIP 104116 / JCM 14847 / LMG 12228 / 1C / PRS 101 / PAO1) OX=208964 GN=PA3808 PE=4 SV=1	1	1	1	1	1	1	1	21.2	21.2	21.2	7.8017	66	66	0.0072202	5.5048	21.2	85406	85406	1				558	4022	TRUE	4124	5606	5606	5606
Q51390	sp|Q51390|GLPK2_PSEAE Glycerol kinase 2 OS=Pseudomonas aeruginosa (strain ATCC 15692 / DSM 22644 / CIP 104116 / JCM 14847 / LMG 12228 / 1C / PRS 101 / PAO1) OX=208964 GN=glpK2 PE=3 SV=2	1	2	2	2	2	2	2	5.9	5.9	5.9	55.966	505	505	0	27.403	5.9	220650	220650	2				559	2813;3338	True;True	2894;3425	3936;4647	3936;4647	3936;4647
Q51391	sp|Q51391|GLPR_PSEAE Glycerol-3-phosphate regulon repressor OS=Pseudomonas aeruginosa (strain ATCC 15692 / DSM 22644 / CIP 104116 / JCM 14847 / LMG 12228 / 1C / PRS 101 / PAO1) OX=208964 GN=glpR PE=3 SV=2	1	1	1	1	1	1	1	7.6	7.6	7.6	27.568	251	251	0.001355	7.9815	7.6	25544	25544	1				560	4079	TRUE	4181	5677	5677	5677
Q51455	sp|Q51455|CHEY_PSEAE Chemotaxis protein CheY OS=Pseudomonas aeruginosa (strain ATCC 15692 / DSM 22644 / CIP 104116 / JCM 14847 / LMG 12228 / 1C / PRS 101 / PAO1) OX=208964 GN=cheY PE=3 SV=1	1	2	2	2	2	2	2	29.8	29.8	29.8	13.902	124	124	0.0014286	11.238	29.8	162460	162460	2				561	695;1637	True;True	716;1678	1027;2282	1027;2282	1027;2282
Q51465	sp|Q51465|FLIM_PSEAE Flagellar motor switch protein FliM OS=Pseudomonas aeruginosa (strain ATCC 15692 / DSM 22644 / CIP 104116 / JCM 14847 / LMG 12228 / 1C / PRS 101 / PAO1) OX=208964 GN=fliM PE=3 SV=2	1	2	2	2	2	2	2	10.5	10.5	10.5	36.281	323	323	0	12.169	10.5	247740	247740	2				562	2461;2655	True;True	2523;2727	3404;3681	3404;3681	3404;3681
Q51466	sp|Q51466|FLIN_PSEAE Flagellar motor switch protein FliN OS=Pseudomonas aeruginosa (strain ATCC 15692 / DSM 22644 / CIP 104116 / JCM 14847 / LMG 12228 / 1C / PRS 101 / PAO1) OX=208964 GN=fliN PE=3 SV=2	1	1	1	1	1	1	1	7	7	7	16.62	157	157	0.0013055	6.6349	7	161250	161250	1				563	352	TRUE	366	580	580	580
Q51480	sp|Q51480|NIRF_PSEAE Protein NirF OS=Pseudomonas aeruginosa (strain ATCC 15692 / DSM 22644 / CIP 104116 / JCM 14847 / LMG 12228 / 1C / PRS 101 / PAO1) OX=208964 GN=nirF PE=1 SV=1	1	2	2	2	2	2	2	6.6	6.6	6.6	43.338	392	392	0	13.626	6.6	103240	103240	2				564	3284;3681	True;True	3370;3776	4575;5124	4575;5124	4575;5124
Q51481	sp|Q51481|NIRQ_PSEAE Denitrification regulatory protein NirQ OS=Pseudomonas aeruginosa (strain ATCC 15692 / DSM 22644 / CIP 104116 / JCM 14847 / LMG 12228 / 1C / PRS 101 / PAO1) OX=208964 GN=nirQ PE=2 SV=1	1	1	1	1	1	1	1	5	5	5	28.904	260	260	0.0014265	11.174	5	65654	65654	1				565	2212	TRUE	2264	3059	3059	3059
Q51487	sp|Q51487|OPRM_PSEAE Outer membrane protein OprM OS=Pseudomonas aeruginosa (strain ATCC 15692 / DSM 22644 / CIP 104116 / JCM 14847 / LMG 12228 / 1C / PRS 101 / PAO1) OX=208964 GN=oprM PE=1 SV=2	1	1	1	1	1	1	1	3.7	3.7	3.7	52.598	485	485	0	17.067	3.7	49954	49954	1				566	264	TRUE	276	429	429	429
Q51546	sp|Q51546|PSTB_PSEAE Phosphate import ATP-binding protein PstB OS=Pseudomonas aeruginosa (strain ATCC 15692 / DSM 22644 / CIP 104116 / JCM 14847 / LMG 12228 / 1C / PRS 101 / PAO1) OX=208964 GN=pstB PE=3 SV=1	1	2	2	2	2	2	2	14.8	14.8	14.8	31.044	277	277	0	13.323	14.8	192570	192570	2				567	2306;3468	True;True	2360;3556	3185;4824	3185;4824	3185;4824
Q51547	sp|Q51547|PHOU_PSEAE Phosphate-specific transport system accessory protein PhoU homolog OS=Pseudomonas aeruginosa (strain ATCC 15692 / DSM 22644 / CIP 104116 / JCM 14847 / LMG 12228 / 1C / PRS 101 / PAO1) OX=208964 GN=phoU PE=1 SV=1	1	1	1	1	1	1	1	7.9	7.9	7.9	27.487	242	242	0	13.528	7.9	41997	41997	1				568	711	TRUE	732	1044	1044	1044
Q51551	sp|Q51551|PYRX_PSEAE Dihydroorotase-like protein OS=Pseudomonas aeruginosa (strain ATCC 15692 / DSM 22644 / CIP 104116 / JCM 14847 / LMG 12228 / 1C / PRS 101 / PAO1) OX=208964 GN=pyrC PE=3 SV=2	1	6	6	6	6	6	6	25.8	25.8	25.8	44.15	423	423	0	91.147	25.8	907620	907620	6				569	0;717;1274;1446;2737;4164	True;True;True;True;True;True	0;738;1301;1482;2815;4267	0;1050;1798;2034;3812;5793	0;1050;1798;2034;3812;5793	0;1050;1798;2034;3812;5793
Q51567	sp|Q51567|SUCD_PSEAE Succinate--CoA ligase [ADP-forming] subunit alpha OS=Pseudomonas aeruginosa (strain ATCC 15692 / DSM 22644 / CIP 104116 / JCM 14847 / LMG 12228 / 1C / PRS 101 / PAO1) OX=208964 GN=sucD PE=1 SV=2	1	11	11	11	11	11	11	71.5	71.5	71.5	30.266	295	295	0	323.31	71.5	11371000	11371000	17				570	335;709;778;1312;1795;2232;2316;2326;2593;3015;3751	True;True;True;True;True;True;True;True;True;True;True	349;730;799;1340;1842;2284;2370;2380;2659;3099;3847	558;1042;1131;1847;2510;2511;3083;3197;3198;3199;3211;3212;3213;3589;4200;5229;5230	558;1042;1131;1847;2510;2511;3083;3197;3198;3199;3211;3212;3213;3589;4200;5229;5230	558;1042;1131;1847;2511;3083;3197;3213;3589;4200;5230
Q51575	sp|Q51575|GSPN_PSEAE Type II secretion system protein N OS=Pseudomonas aeruginosa (strain ATCC 15692 / DSM 22644 / CIP 104116 / JCM 14847 / LMG 12228 / 1C / PRS 101 / PAO1) OX=208964 GN=xcpP PE=1 SV=1	1	1	1	1	1	1	1	6.8	6.8	6.8	25.496	235	235	0.0013605	8.204	6.8	22843	22843	1				571	3286	TRUE	3372	4577	4577	4577
Q59637	sp|Q59637|ODP1_PSEAE Pyruvate dehydrogenase E1 component OS=Pseudomonas aeruginosa (strain ATCC 15692 / DSM 22644 / CIP 104116 / JCM 14847 / LMG 12228 / 1C / PRS 101 / PAO1) OX=208964 GN=aceE PE=3 SV=2	1	29	29	29	29	29	29	37.3	37.3	37.3	99.563	882	882	0	323.31	37.3	17374000	17374000	39				572	26;507;634;635;749;859;891;1403;1531;1694;1695;1788;1921;2173;2407;2574;2649;2712;2725;2726;2811;2958;2966;2967;3179;3568;3586;3975;4069	True;True;True;True;True;True;True;True;True;True;True;True;True;True;True;True;True;True;True;True;True;True;True;True;True;True;True;True;True	26;521;652;653;770;882;914;1436;1569;1737;1738;1835;1972;2226;2467;2638;2720;2790;2803;2804;2892;3041;3049;3050;3265;3659;3677;4076;4171	34;784;947;948;949;1099;1236;1237;1238;1273;1274;1972;2137;2366;2367;2368;2369;2370;2500;2686;3012;3338;3555;3672;3783;3797;3798;3799;3934;4130;4142;4143;4144;4448;4964;4965;4988;5541;5664	34;784;947;948;949;1099;1236;1237;1238;1273;1274;1972;2137;2366;2367;2368;2369;2370;2500;2686;3012;3338;3555;3672;3783;3797;3798;3799;3934;4130;4142;4143;4144;4448;4964;4965;4988;5541;5664	34;784;947;948;1099;1237;1274;1972;2137;2367;2370;2500;2686;3012;3338;3555;3672;3783;3797;3798;3934;4130;4143;4144;4448;4965;4988;5541;5664
Q59638	sp|Q59638|ODP2_PSEAE Dihydrolipoyllysine-residue acetyltransferase component of pyruvate dehydrogenase complex OS=Pseudomonas aeruginosa (strain ATCC 15692 / DSM 22644 / CIP 104116 / JCM 14847 / LMG 12228 / 1C / PRS 101 / PAO1) OX=208964 GN=aceF PE=2 SV=2	1	12	12	12	12	12	12	38	38	38	56.708	547	547	0	299.99	38	6171800	6171800	15				573	2;51;95;190;410;1851;2373;3167;3371;3372;3719;3851	True;True;True;True;True;True;True;True;True;True;True;True	2;52;99;199;424;1899;2430;2431;3253;3457;3458;3815;3949	2;73;146;315;663;2589;3293;3294;4432;4686;4687;4688;4689;5189;5383	2;73;146;315;663;2589;3293;3294;4432;4686;4687;4688;4689;5189;5383	2;73;146;315;663;2589;3293;4432;4686;4689;5189;5383	97	328
Q59640	sp|Q59640|CDSA_PSEAE Phosphatidate cytidylyltransferase OS=Pseudomonas aeruginosa (strain ATCC 15692 / DSM 22644 / CIP 104116 / JCM 14847 / LMG 12228 / 1C / PRS 101 / PAO1) OX=208964 GN=cdsA PE=3 SV=2	1	1	1	1	1	1	1	5.5	5.5	5.5	28.856	271	271	0.007335	5.633	5.5	46054	46054	1				574	715	TRUE	736	1048	1048	1048
Q59641	sp|Q59641|PPIA_PSEAE Peptidyl-prolyl cis-trans isomerase A OS=Pseudomonas aeruginosa (strain ATCC 15692 / DSM 22644 / CIP 104116 / JCM 14847 / LMG 12228 / 1C / PRS 101 / PAO1) OX=208964 GN=ppiA PE=3 SV=2	1	5	5	5	5	5	5	41.7	41.7	41.7	20.104	187	187	0	106.99	41.7	1784700	1784700	7				575	347;2727;2731;3462;3547	True;True;True;True;True	361;2805;2809;3550;3636	573;3800;3801;3805;4815;4816;4927	573;3800;3801;3805;4815;4816;4927	573;3801;3805;4816;4927
Q59643	sp|Q59643|HEM2_PSEAE Delta-aminolevulinic acid dehydratase OS=Pseudomonas aeruginosa (strain ATCC 15692 / DSM 22644 / CIP 104116 / JCM 14847 / LMG 12228 / 1C / PRS 101 / PAO1) OX=208964 GN=hemB PE=1 SV=1	1	8	8	8	8	8	8	37.4	37.4	37.4	37.037	337	337	0	300.17	37.4	3991200	3991200	12				576	139;763;943;2082;2485;2853;2908;3227	True;True;True;True;True;True;True;True	146;784;966;2135;2547;2936;2991;3312	208;209;210;1114;1349;2904;3434;3435;3983;3984;4064;4503	208;209;210;1114;1349;2904;3434;3435;3983;3984;4064;4503	210;1114;1349;2904;3435;3984;4064;4503
Q59646	sp|Q59646|NORC_PSEAE Nitric oxide reductase subunit C OS=Pseudomonas aeruginosa (strain ATCC 15692 / DSM 22644 / CIP 104116 / JCM 14847 / LMG 12228 / 1C / PRS 101 / PAO1) OX=208964 GN=norC PE=1 SV=3	1	1	1	1	1	1	1	13.7	13.7	13.7	16.343	146	146	0.0038217	6.1702	13.7	49361	49361	1				577	310	TRUE	323	499	499	499
Q59650;A4XQR9	sp|Q59650|MURE_PSEAE UDP-N-acetylmuramoyl-L-alanyl-D-glutamate--2,6-diaminopimelate ligase OS=Pseudomonas aeruginosa (strain ATCC 15692 / DSM 22644 / CIP 104116 / JCM 14847 / LMG 12228 / 1C / PRS 101 / PAO1) OX=208964 GN=murE PE=3 SV=2	2	7	7	7	7	7	7	24.4	24.4	24.4	51.263	487	487;487	0	94.97	24.4	1526900	1526900	9				578	424;1068;1246;1318;1652;1678;2265	True;True;True;True;True;True;True	438;1093;1272;1346;1693;1721;2319	682;1511;1512;1759;1760;1855;2304;2343;3130	682;1511;1512;1759;1760;1855;2304;2343;3130	682;1511;1760;1855;2304;2343;3130
Q5ANJ4	sp|Q5ANJ4|TEC1_CANAL Transcription activator TEC1 OS=Candida albicans (strain SC5314 / ATCC MYA-2876) OX=237561 GN=TEC1 PE=1 SV=1	1	1	1	1	1	1	1	1.9	1.9	1.9	83.079	743	743	0.0096038	5.4559	1.9	129090	129090	1				579	2085	TRUE	2138	2907	2907	2907
Q9HT25	sp|Q9HT25|GLMS_PSEAE Glutamine--fructose-6-phosphate aminotransferase [isomerizing] OS=Pseudomonas aeruginosa (strain ATCC 15692 / DSM 22644 / CIP 104116 / JCM 14847 / LMG 12228 / 1C / PRS 101 / PAO1) OX=208964 GN=glmS PE=3 SV=3	1	11	11	11	11	11	11	28.6	28.6	28.6	66.294	611	611	0	109.53	28.6	794240	794240	11				580	877;886;908;972;986;1529;1593;2111;2112;2547;3637	True;True;True;True;True;True;True;True;True;True;True	900;909;931;995;1009;1567;1634;2164;2165;2611;3730	1259;1268;1296;1382;1398;2135;2227;2939;2940;3517;5054	1259;1268;1296;1382;1398;2135;2227;2939;2940;3517;5054	1259;1268;1296;1382;1398;2135;2227;2939;2940;3517;5054
Q9HT80	sp|Q9HT80|DPO1_PSEAE DNA polymerase I OS=Pseudomonas aeruginosa (strain ATCC 15692 / DSM 22644 / CIP 104116 / JCM 14847 / LMG 12228 / 1C / PRS 101 / PAO1) OX=208964 GN=polA PE=3 SV=1	1	11	11	10	10	10	10	16.6	16.6	15.7	99.792	913	913	0	75.217	15.7	767620	767620	12				581	315;538;1565;2189;2825;3290;3391;3400;3424;3815;4131	True;True;True;True;True;True;True;True;True;True;True	329;553;1606;2908;3376;3477;3486;3510;3912;4234	506;829;2191;3951;4583;4713;4723;4724;4725;4757;5319;5751	506;829;2191;3951;4583;4713;4723;4724;4725;4757;5319;5751	506;829;2191;3951;4583;4713;4725;4757;5319;5751
Q9HT95	sp|Q9HT95|ATSE4_PSEAE Acetyltransferase PA5475 OS=Pseudomonas aeruginosa (strain ATCC 15692 / DSM 22644 / CIP 104116 / JCM 14847 / LMG 12228 / 1C / PRS 101 / PAO1) OX=208964 GN=PA5475 PE=4 SV=1	1	6	6	6	6	6	6	29.6	29.6	29.6	21	186	186	0	182.36	29.6	4417300	4417300	9				582	647;648;683;1689;1690;3309	True;True;True;True;True;True	666;667;704;1732;1733;3395	965;966;967;1012;1013;2359;2360;2361;4613	965;966;967;1012;1013;2359;2360;2361;4613	965;967;1013;2360;2361;4613
Q9HTF1	sp|Q9HTF1|LTAE_PSEAE Low specificity L-threonine aldolase OS=Pseudomonas aeruginosa (strain ATCC 15692 / DSM 22644 / CIP 104116 / JCM 14847 / LMG 12228 / 1C / PRS 101 / PAO1) OX=208964 GN=ltaE PE=3 SV=1	1	5	5	5	5	5	5	25.1	25.1	25.1	38.213	346	346	0	109.75	25.1	885720	885720	6				583	187;1156;2917;3414;3973	True;True;True;True;True	196;1183;3000;3500;4074	311;1639;4073;4746;5538;5539	311;1639;4073;4746;5538;5539	311;1639;4073;4746;5539
Q9HTL0	sp|Q9HTL0|DBHA_PSEAE DNA-binding protein HU-alpha OS=Pseudomonas aeruginosa (strain ATCC 15692 / DSM 22644 / CIP 104116 / JCM 14847 / LMG 12228 / 1C / PRS 101 / PAO1) OX=208964 GN=hupA PE=3 SV=1	1	4	4	4	4	4	4	42.2	42.2	42.2	9.6951	90	90	0	57.395	42.2	679400	679400	4				584	391;2061;3805;3806	True;True;True;True	407;2114;3902;3903	643;2878;5306;5307	643;2878;5306;5307	643;2878;5306;5307
Q9HTM2	sp|Q9HTM2|KGUA_PSEAE Guanylate kinase OS=Pseudomonas aeruginosa (strain ATCC 15692 / DSM 22644 / CIP 104116 / JCM 14847 / LMG 12228 / 1C / PRS 101 / PAO1) OX=208964 GN=gmk PE=1 SV=1	1	3	3	3	3	3	3	32	32	32	23.102	203	203	0	22.643	32	334120	334120	3				585	780;1399;2719	True;True;True	801;1432;2797	1133;1967;3791	1133;1967;3791	1133;1967;3791
Q9HTN9	sp|Q9HTN9|RL33_PSEAE 50S ribosomal protein L33 OS=Pseudomonas aeruginosa (strain ATCC 15692 / DSM 22644 / CIP 104116 / JCM 14847 / LMG 12228 / 1C / PRS 101 / PAO1) OX=208964 GN=rpmG PE=1 SV=1	1	1	1	1	1	1	1	29.4	29.4	29.4	6.045	51	51	0.0013947	9.5667	29.4	138800	138800	1				586	2544	TRUE	2608	3514	3514	3514
Q9HTQ0;A4XNV3	sp|Q9HTQ0|DADA1_PSEAE D-amino acid dehydrogenase 1 OS=Pseudomonas aeruginosa (strain ATCC 15692 / DSM 22644 / CIP 104116 / JCM 14847 / LMG 12228 / 1C / PRS 101 / PAO1) OX=208964 GN=dadA1 PE=1 SV=1	2	11	11	11	11	11	11	46.5	46.5	46.5	47.139	432	432;432	0	183.55	46.5	3305300	3305300	14				587	983;1539;1875;2079;2165;2425;2513;3080;3182;3538;3731	True;True;True;True;True;True;True;True;True;True;True	1006;1580;1925;2132;2218;2485;2576;3164;3268;3626;3827	1395;2160;2628;2629;2901;3003;3360;3478;3479;4278;4451;4915;4916;5203	1395;2160;2628;2629;2901;3003;3360;3478;3479;4278;4451;4915;4916;5203	1395;2160;2628;2901;3003;3360;3479;4278;4451;4916;5203
Q9HTQ2	sp|Q9HTQ2|ALR2_PSEAE Alanine racemase, catabolic OS=Pseudomonas aeruginosa (strain ATCC 15692 / DSM 22644 / CIP 104116 / JCM 14847 / LMG 12228 / 1C / PRS 101 / PAO1) OX=208964 GN=dadX PE=1 SV=1	1	3	3	3	3	3	3	17.1	17.1	17.1	38.914	357	357	0	48.078	17.1	794770	794770	5				588	463;1540;3909	True;True;True	477;1581;4009	725;726;2161;2162;5459	725;726;2161;2162;5459	725;2161;5459
Q9HTS5	sp|Q9HTS5|CYAY_PSEAE Iron-sulfur cluster assembly protein CyaY OS=Pseudomonas aeruginosa (strain ATCC 15692 / DSM 22644 / CIP 104116 / JCM 14847 / LMG 12228 / 1C / PRS 101 / PAO1) OX=208964 GN=cyaY PE=3 SV=2	1	1	1	1	1	1	1	14.8	14.8	14.8	11.942	108	108	0.0013351	7.7107	14.8	89782	89782	1				589	3168	TRUE	3254	4433	4433	4433
Q9HTV1	sp|Q9HTV1|RHO_PSEAE Transcription termination factor Rho OS=Pseudomonas aeruginosa (strain ATCC 15692 / DSM 22644 / CIP 104116 / JCM 14847 / LMG 12228 / 1C / PRS 101 / PAO1) OX=208964 GN=rho PE=3 SV=1	1	13	13	12	12	12	12	39.1	39.1	37.5	47.069	419	419	0	204.79	37.5	4180400	4180400	17				590	1484;1845;1849;2023;2070;2575;2580;2640;2918;2957;3096;3159;3816	True;True;True;True;True;True;True;True;True;True;True;True;True	1521;1893;1897;2075;2123;2639;2644;3001;3040;3180;3245;3913	2077;2579;2585;2586;2587;2829;2890;3556;3562;3563;4074;4127;4128;4129;4312;4423;5320	2077;2579;2585;2586;2587;2829;2890;3556;3562;3563;4074;4127;4128;4129;4312;4423;5320	2077;2579;2587;2829;2890;3556;3563;4074;4129;4312;4423;5320
Q9HTX3	sp|Q9HTX3|P5217_PSEAE Probable binding protein component of ABC iron transporter PA5217 OS=Pseudomonas aeruginosa (strain ATCC 15692 / DSM 22644 / CIP 104116 / JCM 14847 / LMG 12228 / 1C / PRS 101 / PAO1) OX=208964 GN=PA5217 PE=1 SV=1	1	1	1	1	1	1	1	5.7	5.7	5.7	36.292	332	332	0.0013587	8.1583	5.7	31455	31455	1				591	2099	TRUE	2152	2925	2925	2925
Q9HTX5	sp|Q9HTX5|GCST_PSEAE Aminomethyltransferase OS=Pseudomonas aeruginosa (strain ATCC 15692 / DSM 22644 / CIP 104116 / JCM 14847 / LMG 12228 / 1C / PRS 101 / PAO1) OX=208964 GN=gcvT PE=3 SV=1	1	3	3	3	3	3	3	15.8	15.8	15.8	38.907	360	360	0	85.016	15.8	906080	906080	4				592	2676;3528;3609	True;True;True	2751;3616;3700	3714;3715;4902;5017	3714;3715;4902;5017	3715;4902;5017
Q9HTX6	sp|Q9HTX6|GCSH2_PSEAE Glycine cleavage system H protein 2 OS=Pseudomonas aeruginosa (strain ATCC 15692 / DSM 22644 / CIP 104116 / JCM 14847 / LMG 12228 / 1C / PRS 101 / PAO1) OX=208964 GN=gcvH2 PE=3 SV=1	1	3	3	3	3	3	3	45	45	45	13.642	129	129	0	49.372	45	945700	945700	4				593	2187;2333;2334	True;True;True	2240;2388;2389	3026;3027;3226;3227	3026;3027;3226;3227	3026;3226;3227
Q9HTX7	sp|Q9HTX7|GCSP2_PSEAE Glycine dehydrogenase (decarboxylating) 2 OS=Pseudomonas aeruginosa (strain ATCC 15692 / DSM 22644 / CIP 104116 / JCM 14847 / LMG 12228 / 1C / PRS 101 / PAO1) OX=208964 GN=gcvP2 PE=3 SV=1	1	2	2	2	2	2	2	2.9	2.9	2.9	104.71	958	958	0	13.715	2.9	152590	152590	2				594	3613;3689	True;True	3704;3784	5021;5133	5021;5133	5021;5133
Q9HTZ1	sp|Q9HTZ1|LDC_PSEAE Murein tetrapeptide carboxypeptidase OS=Pseudomonas aeruginosa (strain ATCC 15692 / DSM 22644 / CIP 104116 / JCM 14847 / LMG 12228 / 1C / PRS 101 / PAO1) OX=208964 GN=PA5198 PE=1 SV=1	1	1	1	1	1	1	1	5.9	5.9	5.9	33.288	307	307	0	16.129	5.9	50127	50127	1				595	2337	TRUE	2392	3230	3230	3230
Q9HU15	sp|Q9HU15|FABY_PSEAE Beta-ketoacyl-[acyl-carrier-protein] synthase FabY OS=Pseudomonas aeruginosa (strain ATCC 15692 / DSM 22644 / CIP 104116 / JCM 14847 / LMG 12228 / 1C / PRS 101 / PAO1) OX=208964 GN=fabY PE=1 SV=1	1	6	6	6	6	6	6	14.5	14.5	14.5	68.763	634	634	0	69.379	14.5	731000	731000	6				596	547;1769;2243;3102;3786;4099	True;True;True;True;True;True	562;1816;2296;3186;3882;4201	842;2479;3100;4319;5282;5705	842;2479;3100;4319;5282;5705	842;2479;3100;4319;5282;5705
Q9HU18	sp|Q9HU18|DCTP_PSEAE C4-dicarboxylate-binding periplasmic protein DctP OS=Pseudomonas aeruginosa (strain ATCC 15692 / DSM 22644 / CIP 104116 / JCM 14847 / LMG 12228 / 1C / PRS 101 / PAO1) OX=208964 GN=dctP PE=1 SV=1	1	5	5	5	5	5	5	24.5	24.5	24.5	37.05	331	331	0	49.104	24.5	402390	402390	5				597	927;1154;1352;2038;4093	True;True;True;True;True	950;1181;1381;2091;4195	1321;1637;1900;2846;5697	1321;1637;1900;2846;5697	1321;1637;1900;2846;5697
Q9HU19	sp|Q9HU19|DCTD_PSEAE C4-dicarboxylate transport transcriptional regulatory protein DctD OS=Pseudomonas aeruginosa (strain ATCC 15692 / DSM 22644 / CIP 104116 / JCM 14847 / LMG 12228 / 1C / PRS 101 / PAO1) OX=208964 GN=dctD PE=3 SV=1	1	3	3	3	3	3	3	13.2	13.2	13.2	50.864	462	462	0	32.209	13.2	188310	188310	3				598	1289;1592;2669	True;True;True	1316;1633;2742	1816;2226;3702	1816;2226;3702	1816;2226;3702
Q9HU21	sp|Q9HU21|RMLC_PSEAE dTDP-4-dehydrorhamnose 3,5-epimerase OS=Pseudomonas aeruginosa (strain ATCC 15692 / DSM 22644 / CIP 104116 / JCM 14847 / LMG 12228 / 1C / PRS 101 / PAO1) OX=208964 GN=rmlC PE=1 SV=1	1	2	2	2	2	2	2	16.6	16.6	16.6	20.766	181	181	0	33.358	16.6	440310	440310	3				599	129;3564	True;True	136;3653	194;195;4951	194;195;4951	195;4951
Q9HU42	sp|Q9HU42|HIS51_PSEAE Imidazole glycerol phosphate synthase subunit HisH 1 OS=Pseudomonas aeruginosa (strain ATCC 15692 / DSM 22644 / CIP 104116 / JCM 14847 / LMG 12228 / 1C / PRS 101 / PAO1) OX=208964 GN=hisH1 PE=3 SV=1	1	4	4	4	4	4	4	34.3	34.3	34.3	23.698	213	213	0	83.006	34.3	705150	705150	6				600	656;2663;3135;3860	True;True;True;True	675;2736;3221;3959	976;977;3693;3694;4370;5396	976;977;3693;3694;4370;5396	977;3694;4370;5396
Q9HU55	sp|Q9HU55|GLRX_PSEAE Glutaredoxin OS=Pseudomonas aeruginosa (strain ATCC 15692 / DSM 22644 / CIP 104116 / JCM 14847 / LMG 12228 / 1C / PRS 101 / PAO1) OX=208964 GN=grx PE=3 SV=1	1	3	3	3	3	3	3	53.6	53.6	53.6	9.1926	84	84	0	26.365	53.6	300850	300850	3				601	1494;1973;2016	True;True;True	1532;2025;2068	2089;2770;2821	2089;2770;2821	2089;2770;2821
Q9HU65	sp|Q9HU65|GLN1B_PSEAE Glutamine synthetase OS=Pseudomonas aeruginosa (strain ATCC 15692 / DSM 22644 / CIP 104116 / JCM 14847 / LMG 12228 / 1C / PRS 101 / PAO1) OX=208964 GN=glnA PE=1 SV=1	1	13	13	13	13	13	13	46.9	46.9	46.9	51.944	469	469	0	207.08	46.9	2748000	2748000	17				602	279;1126;1314;1317;1327;1782;1812;2806;3134;3191;3395;3442;4037	True;True;True;True;True;True;True;True;True;True;True;True;True	291;1153;1342;1345;1355;1829;1859;2887;3220;3277;3481;3529;4139	446;1605;1606;1607;1849;1850;1854;1867;2494;2533;3926;4369;4461;4462;4717;4786;5625	446;1605;1606;1607;1849;1850;1854;1867;2494;2533;3926;4369;4461;4462;4717;4786;5625	446;1607;1849;1854;1867;2494;2533;3926;4369;4461;4717;4786;5625
Q9HU78	sp|Q9HU78|HUTC_PSEAE Histidine utilization repressor OS=Pseudomonas aeruginosa (strain ATCC 15692 / DSM 22644 / CIP 104116 / JCM 14847 / LMG 12228 / 1C / PRS 101 / PAO1) OX=208964 GN=hutC PE=3 SV=1	1	3	3	3	3	3	3	20	20	20	27.811	250	250	0	33.542	20	364930	364930	3				603	1450;3279;3872	True;True;True	1486;3365;3972	2038;4569;5412	2038;4569;5412	2038;4569;5412
Q9HU92	sp|Q9HU92|HUTG_PSEAE N-formylglutamate deformylase OS=Pseudomonas aeruginosa (strain ATCC 15692 / DSM 22644 / CIP 104116 / JCM 14847 / LMG 12228 / 1C / PRS 101 / PAO1) OX=208964 GN=hutG PE=1 SV=1	1	3	3	3	3	3	3	18.8	18.8	18.8	29.823	266	266	0	32.591	18.8	382940	382940	3				604	2394;2548;3196	True;True;True	2453;2612;3282	3320;3518;4469	3320;3518;4469	3320;3518;4469
Q9HUF4	sp|Q9HUF4|GLNE_PSEAE Bifunctional glutamine synthetase adenylyltransferase/adenylyl-removing enzyme OS=Pseudomonas aeruginosa (strain ATCC 15692 / DSM 22644 / CIP 104116 / JCM 14847 / LMG 12228 / 1C / PRS 101 / PAO1) OX=208964 GN=glnE PE=3 SV=1	1	7	7	7	7	7	7	12	12	12	110.1	982	982	0	70.128	12	755650	755650	8				605	75;665;759;994;1886;3951;4142	True;True;True;True;True;True;True	76;684;780;1017;1936;4052;4245	111;987;1109;1406;1407;2641;5511;5765	111;987;1109;1406;1407;2641;5511;5765	111;987;1109;1407;2641;5511;5765
Q9HUG8	sp|Q9HUG8|MSBA_PSEAE ATP-dependent lipid A-core flippase OS=Pseudomonas aeruginosa (strain ATCC 15692 / DSM 22644 / CIP 104116 / JCM 14847 / LMG 12228 / 1C / PRS 101 / PAO1) OX=208964 GN=msbA PE=3 SV=1	1	1	1	1	1	1	1	2	2	2	66.431	603	603	0.0013004	6.52	2	55640	55640	1				606	1853	TRUE	1901	2591	2591	2591
Q9HUH4	sp|Q9HUH4|Y4991_PSEAE Probable FAD-dependent oxidoreductase PA4991 OS=Pseudomonas aeruginosa (strain ATCC 15692 / DSM 22644 / CIP 104116 / JCM 14847 / LMG 12228 / 1C / PRS 101 / PAO1) OX=208964 GN=PA4991 PE=1 SV=1	1	1	1	1	1	1	1	3.3	3.3	3.3	42.109	391	391	0.0037831	6.0542	3.3	17193	17193	1				607	2504	TRUE	2567	3460	3460	3460
Q9HUI9	sp|Q9HUI9|ARUH_PSEAE Arginine--pyruvate transaminase AruH OS=Pseudomonas aeruginosa (strain ATCC 15692 / DSM 22644 / CIP 104116 / JCM 14847 / LMG 12228 / 1C / PRS 101 / PAO1) OX=208964 GN=aruH PE=1 SV=1	1	1	1	1	1	1	1	5.1	5.1	5.1	42.379	393	393	0	17.832	5.1	69922	69922	1				608	1599	TRUE	1640	2235	2235	2235
Q9HUJ8	sp|Q9HUJ8|PARE_PSEAE DNA topoisomerase 4 subunit B OS=Pseudomonas aeruginosa (strain ATCC 15692 / DSM 22644 / CIP 104116 / JCM 14847 / LMG 12228 / 1C / PRS 101 / PAO1) OX=208964 GN=parE PE=3 SV=1	1	3	3	3	3	3	3	7.5	7.5	7.5	69.178	629	629	0	31.136	7.5	532990	532990	3				609	633;1747;2392	True;True;True	651;1794;2451	946;2453;3318	946;2453;3318	946;2453;3318
Q9HUK1	sp|Q9HUK1|PARC_PSEAE DNA topoisomerase 4 subunit A OS=Pseudomonas aeruginosa (strain ATCC 15692 / DSM 22644 / CIP 104116 / JCM 14847 / LMG 12228 / 1C / PRS 101 / PAO1) OX=208964 GN=parC PE=3 SV=1	1	9	9	9	9	9	9	19.5	19.5	19.5	83.364	754	754	0	98.486	19.5	909150	909150	11				610	284;800;801;807;1227;2037;3267;3673;4134	True;True;True;True;True;True;True;True;True	296;821;822;828;1253;2090;3353;3768;4237	455;1158;1159;1160;1167;1735;2845;4552;5111;5112;5755	455;1158;1159;1160;1167;1735;2845;4552;5111;5112;5755	455;1158;1160;1167;1735;2845;4552;5111;5755
Q9HUK7	sp|Q9HUK7|FIMW_PSEAE Cyclic-di-GMP receptor FimW OS=Pseudomonas aeruginosa (strain ATCC 15692 / DSM 22644 / CIP 104116 / JCM 14847 / LMG 12228 / 1C / PRS 101 / PAO1) OX=208964 GN=fimW PE=1 SV=2	1	4	4	4	4	4	4	11.7	11.7	11.7	67.828	607	607	0	33.542	11.7	358180	358180	4				611	941;1579;2445;3026	True;True;True;True	964;1620;2507;3110	1336;2210;3385;4212	1336;2210;3385;4212	1336;2210;3385;4212
Q9HUK9	sp|Q9HUK9|THTR_PSEAE Thiosulfate sulfurtransferase OS=Pseudomonas aeruginosa (strain ATCC 15692 / DSM 22644 / CIP 104116 / JCM 14847 / LMG 12228 / 1C / PRS 101 / PAO1) OX=208964 GN=rhdA PE=1 SV=1	1	1	1	1	1	1	1	7	7	7	29.391	271	271	0	42.922	7	167250	167250	1				612	1528	TRUE	1566	2134	2134	2134
Q9HUM8	sp|Q9HUM8|RLMB_PSEAE 23S rRNA (guanosine-2-O-)-methyltransferase RlmB OS=Pseudomonas aeruginosa (strain ATCC 15692 / DSM 22644 / CIP 104116 / JCM 14847 / LMG 12228 / 1C / PRS 101 / PAO1) OX=208964 GN=rlmB PE=3 SV=1	1	1	1	1	1	1	1	9.7	9.7	9.7	27.081	248	248	0	12.041	9.7	140310	140310	2				613	3141	TRUE	3227	4379;4380	4379;4380	4379
Q9HUN4	sp|Q9HUN4|ALR1_PSEAE Alanine racemase, biosynthetic OS=Pseudomonas aeruginosa (strain ATCC 15692 / DSM 22644 / CIP 104116 / JCM 14847 / LMG 12228 / 1C / PRS 101 / PAO1) OX=208964 GN=alr PE=1 SV=1	1	2	2	2	2	2	2	9.2	9.2	9.2	38.31	358	358	0	24.588	9.2	178290	178290	2				614	916;3717	True;True	939;3813	1307;5187	1307;5187	1307;5187
Q9HUP4	sp|Q9HUP4|PNCB1_PSEAE Nicotinate phosphoribosyltransferase 1 OS=Pseudomonas aeruginosa (strain ATCC 15692 / DSM 22644 / CIP 104116 / JCM 14847 / LMG 12228 / 1C / PRS 101 / PAO1) OX=208964 GN=pncB1 PE=3 SV=1	1	2	2	2	2	2	2	8.5	8.5	8.5	46.094	399	399	0	14.594	8.5	97560	97560	2				615	1011;1889	True;True	1034;1939	1426;2645	1426;2645	1426;2645
Q9HUQ0	sp|Q9HUQ0|AABP_PSEAE Amino acid binding protein OS=Pseudomonas aeruginosa (strain ATCC 15692 / DSM 22644 / CIP 104116 / JCM 14847 / LMG 12228 / 1C / PRS 101 / PAO1) OX=208964 GN=PA4913 PE=1 SV=1	1	1	1	1	1	1	1	5.6	5.6	5.6	39.798	374	374	0.0038265	6.1943	5.6	39454	39454	1				616	388	TRUE	404	640	640	640
Q9HUV8	sp|Q9HUV8|PUR2_PSEAE Phosphoribosylamine--glycine ligase OS=Pseudomonas aeruginosa (strain ATCC 15692 / DSM 22644 / CIP 104116 / JCM 14847 / LMG 12228 / 1C / PRS 101 / PAO1) OX=208964 GN=purD PE=3 SV=1	1	4	4	4	4	4	4	17.7	17.7	17.7	45.212	429	429	0	108	17.7	1095000	1095000	4				617	1071;2217;3714;3779	True;True;True;True	1096;2269;3810;3875	1516;3064;5184;5273	1516;3064;5184;5273	1516;3064;5184;5273
Q9HUW0	sp|Q9HUW0|FISL_PSEAE Putative Fis-like DNA-binding protein OS=Pseudomonas aeruginosa (strain ATCC 15692 / DSM 22644 / CIP 104116 / JCM 14847 / LMG 12228 / 1C / PRS 101 / PAO1) OX=208964 GN=PA4853 PE=1 SV=2	1	1	1	1	1	1	1	13.5	13.5	13.5	11.578	104	104	0.0013812	9.019	13.5	61609	61609	1				618	2944	TRUE	3027	4109	4109	4109
Q9HUW5	sp|Q9HUW5|DSBD1_PSEAE Thiol:disulfide interchange protein DsbD 1 OS=Pseudomonas aeruginosa (strain ATCC 15692 / DSM 22644 / CIP 104116 / JCM 14847 / LMG 12228 / 1C / PRS 101 / PAO1) OX=208964 GN=dsbD1 PE=3 SV=1	1	2	2	2	2	2	2	4.4	4.4	4.4	62.907	591	591	0	11.302	4.4	189770	189770	2				619	3118;3687	True;True	3204;3782	4346;5131	4346;5131	4346;5131
Q9HUX1	sp|Q9HUX1|SPEA_PSEAE Biosynthetic arginine decarboxylase OS=Pseudomonas aeruginosa (strain ATCC 15692 / DSM 22644 / CIP 104116 / JCM 14847 / LMG 12228 / 1C / PRS 101 / PAO1) OX=208964 GN=speA PE=3 SV=1	1	6	6	6	6	6	6	19.8	19.8	19.8	70.667	636	636	0	67.069	19.8	495040	495040	6				620	69;265;809;1941;2701;4009	True;True;True;True;True;True	70;277;830;1992;2779;4111	103;430;1169;2714;3770;5591	103;430;1169;2714;3770;5591	103;430;1169;2714;3770;5591
Q9HV00	sp|Q9HV00|FDHE_PSEAE Protein FdhE homolog OS=Pseudomonas aeruginosa (strain ATCC 15692 / DSM 22644 / CIP 104116 / JCM 14847 / LMG 12228 / 1C / PRS 101 / PAO1) OX=208964 GN=fdhE PE=1 SV=1	1	2	2	2	2	2	2	10.7	10.7	10.7	33.863	309	309	0	19.343	10.7	41168	41168	2				621	1543;1622	True;True	1584;1663	2165;2262	2165;2262	2165;2262
Q9HV32	sp|Q9HV32|PMRA_PSEAE Response regulator protein PmrA OS=Pseudomonas aeruginosa (strain ATCC 15692 / DSM 22644 / CIP 104116 / JCM 14847 / LMG 12228 / 1C / PRS 101 / PAO1) OX=208964 GN=pmrA PE=1 SV=1	1	3	3	3	3	3	3	26.7	26.7	26.7	24.394	221	221	0	21.381	26.7	132280	132280	3				622	1852;2174;3612	True;True;True	1900;2227;3703	2590;3013;5020	2590;3013;5020	2590;3013;5020
Q9HV46	sp|Q9HV46|GREA_PSEAE Transcription elongation factor GreA OS=Pseudomonas aeruginosa (strain ATCC 15692 / DSM 22644 / CIP 104116 / JCM 14847 / LMG 12228 / 1C / PRS 101 / PAO1) OX=208964 GN=greA PE=3 SV=1	1	5	5	5	5	5	5	33.5	33.5	33.5	17.158	158	158	0	169.01	33.5	5098600	5098600	7				623	904;932;1914;2489;3520	True;True;True;True;True	927;955;1965;2551;3608	1291;1292;1326;2679;3440;3441;4891	1291;1292;1326;2679;3440;3441;4891	1292;1326;2679;3441;4891
Q9HV52	sp|Q9HV52|SECG_PSEAE Protein-export membrane protein SecG OS=Pseudomonas aeruginosa (strain ATCC 15692 / DSM 22644 / CIP 104116 / JCM 14847 / LMG 12228 / 1C / PRS 101 / PAO1) OX=208964 GN=secG PE=3 SV=1	1	1	1	1	1	1	1	23.3	23.3	23.3	13.207	129	129	0	11.925	23.3	871630	871630	1				624	336	TRUE	350	559	559	559
Q9HV61	sp|Q9HV61|Y4738_PSEAE UPF0337 protein PA4738 OS=Pseudomonas aeruginosa (strain ATCC 15692 / DSM 22644 / CIP 104116 / JCM 14847 / LMG 12228 / 1C / PRS 101 / PAO1) OX=208964 GN=PA4738 PE=1 SV=1	1	1	1	1	1	1	1	33.8	33.8	33.8	7.6114	65	65	0	69.189	33.8	1840500	1840500	2				625	4002	TRUE	4104	5582;5583	5582;5583	5582
Q9HV66	sp|Q9HV66|ACSA2_PSEAE Acetyl-coenzyme A synthetase 2 OS=Pseudomonas aeruginosa (strain ATCC 15692 / DSM 22644 / CIP 104116 / JCM 14847 / LMG 12228 / 1C / PRS 101 / PAO1) OX=208964 GN=acsA2 PE=3 SV=1	1	1	1	1	1	1	1	4.5	4.5	4.5	71.623	645	645	0.0061881	5.7052	4.5	36351	36351	1				626	1801	TRUE	1848	2518	2518	2518
Q9HVA4	sp|Q9HVA4|MSRP_PSEAE Protein-methionine-sulfoxide reductase catalytic subunit MsrP OS=Pseudomonas aeruginosa (strain ATCC 15692 / DSM 22644 / CIP 104116 / JCM 14847 / LMG 12228 / 1C / PRS 101 / PAO1) OX=208964 GN=msrP PE=3 SV=1	1	1	1	1	1	1	1	3.3	3.3	3.3	38.143	337	337	0.0062267	5.8297	3.3	96351	96351	1				627	2432	TRUE	2492	3368	3368	3368
Q9HVC5	sp|Q9HVC5|KPRS_PSEAE Ribose-phosphate pyrophosphokinase OS=Pseudomonas aeruginosa (strain ATCC 15692 / DSM 22644 / CIP 104116 / JCM 14847 / LMG 12228 / 1C / PRS 101 / PAO1) OX=208964 GN=prs PE=3 SV=1	1	7	7	7	7	7	7	36.1	36.1	36.1	34.04	313	313	0	242.78	36.1	2890000	2890000	9				628	329;1148;2635;2969;3245;3356;3409	True;True;True;True;True;True;True	343;1175;2706;3052;3330;3442;3495	550;551;1630;3656;4146;4523;4670;4740;4741	550;551;1630;3656;4146;4523;4670;4740;4741	550;1630;3656;4146;4523;4670;4740
Q9HVD1	sp|Q9HVD1|PAGL_PSEAE Lipid A deacylase PagL OS=Pseudomonas aeruginosa (strain ATCC 15692 / DSM 22644 / CIP 104116 / JCM 14847 / LMG 12228 / 1C / PRS 101 / PAO1) OX=208964 GN=pagL PE=1 SV=1	1	2	2	2	2	2	2	19.1	19.1	19.1	18.393	173	173	0	20.25	19.1	417440	417440	2				629	2273;3718	True;True	2327;3814	3142;5188	3142;5188	3142;5188
Q9HVF1	sp|Q9HVF1|MQO2_PSEAE Probable malate:quinone oxidoreductase 2 OS=Pseudomonas aeruginosa (strain ATCC 15692 / DSM 22644 / CIP 104116 / JCM 14847 / LMG 12228 / 1C / PRS 101 / PAO1) OX=208964 GN=mqo2 PE=3 SV=1	1	5	5	4	4	4	4	20.3	20.3	17.6	55.498	507	507	0	139.25	17.6	1440300	1440300	6				630	372;404;1603;3679;3989	True;True;True;True;True	387;1644;3774;4091	618;2240;5120;5121;5563;5564	618;2240;5120;5121;5563;5564	618;2240;5121;5563
Q9HVI1	sp|Q9HVI1|CDGBP_PSEAE Cyclic diguanosine monophosphate-binding protein PA4608 OS=Pseudomonas aeruginosa (strain ATCC 15692 / DSM 22644 / CIP 104116 / JCM 14847 / LMG 12228 / 1C / PRS 101 / PAO1) OX=208964 GN=PA4608 PE=1 SV=1	1	2	2	2	2	2	2	27.2	27.2	27.2	14.573	125	125	0	17.521	27.2	159550	159550	2				631	585;2529	True;True	601;2593	888;3498	888;3498	888;3498
Q9HVI7	sp|Q9HVI7|GLYA3_PSEAE Serine hydroxymethyltransferase 3 OS=Pseudomonas aeruginosa (strain ATCC 15692 / DSM 22644 / CIP 104116 / JCM 14847 / LMG 12228 / 1C / PRS 101 / PAO1) OX=208964 GN=glyA3 PE=3 SV=1	1	4	4	4	4	4	4	14.6	14.6	14.6	45.157	417	417	0	82.123	14.6	937930	937930	6				632	2559;2698;4029;4173	True;True;True;True	2623;2776;4131;4276	3533;3534;3765;5616;5806;5807	3533;3534;3765;5616;5806;5807	3534;3765;5616;5806
Q9HVN5	sp|Q9HVN5|CLPB_PSEAE Chaperone protein ClpB OS=Pseudomonas aeruginosa (strain ATCC 15692 / DSM 22644 / CIP 104116 / JCM 14847 / LMG 12228 / 1C / PRS 101 / PAO1) OX=208964 GN=clpB PE=3 SV=1	1	28	28	28	28	28	28	42.3	42.3	42.3	95.004	854	854	0	323.31	42.3	10876000	10876000	37				633	48;98;99;104;127;201;244;764;1238;1259;1294;1819;1911;1915;1976;2175;2312;2338;2584;2585;3037;3474;3758;3759;3820;3917;4008;4054	True;True;True;True;True;True;True;True;True;True;True;True;True;True;True;True;True;True;True;True;True;True;True;True;True;True;True;True	49;103;104;109;110;134;210;256;785;1264;1285;1321;1866;1961;1966;2028;2228;2366;2393;2648;2649;3121;3562;3854;3855;3917;4017;4110;4156	70;151;152;157;158;159;192;328;329;330;399;1115;1116;1749;1750;1774;1822;2543;2675;2680;2773;3014;3193;3231;3232;3569;3570;4230;4830;5241;5242;5243;5244;5324;5467;5590;5646	70;151;152;157;158;159;192;328;329;330;399;1115;1116;1749;1750;1774;1822;2543;2675;2680;2773;3014;3193;3231;3232;3569;3570;4230;4830;5241;5242;5243;5244;5324;5467;5590;5646	70;151;152;158;192;329;399;1116;1749;1774;1822;2543;2675;2680;2773;3014;3193;3232;3569;3570;4230;4830;5241;5244;5324;5467;5590;5646	98	293
Q9HVP8	sp|Q9HVP8|COAE_PSEAE Dephospho-CoA kinase OS=Pseudomonas aeruginosa (strain ATCC 15692 / DSM 22644 / CIP 104116 / JCM 14847 / LMG 12228 / 1C / PRS 101 / PAO1) OX=208964 GN=coaE PE=3 SV=1	1	4	4	4	4	4	4	35.5	35.5	35.5	22.843	203	203	0	68.176	35.5	804160	804160	5				634	123;1546;3091;3825	True;True;True;True	129;1587;3175;3922	181;2168;2169;4307;5330	181;2168;2169;4307;5330	181;2169;4307;5330
Q9HVR0	sp|Q9HVR0|PXPA3_PSEAE 5-oxoprolinase subunit A 3 OS=Pseudomonas aeruginosa (strain ATCC 15692 / DSM 22644 / CIP 104116 / JCM 14847 / LMG 12228 / 1C / PRS 101 / PAO1) OX=208964 GN=pxpA3 PE=1 SV=1	1	2	2	2	2	2	2	15.5	15.5	15.5	27.166	251	251	0	15.261	15.5	153000	153000	2				635	1598;2495	True;True	1639;2557	2234;3448	2234;3448	2234;3448
Q9HVT2	sp|Q9HVT2|A2MGH_PSEAE Alpha-2-macroglobulin homolog OS=Pseudomonas aeruginosa (strain ATCC 15692 / DSM 22644 / CIP 104116 / JCM 14847 / LMG 12228 / 1C / PRS 101 / PAO1) OX=208964 GN=PA4489 PE=3 SV=1	1	14	14	14	14	14	14	16.9	16.9	16.9	167.43	1516	1516	0	149.87	16.9	1208400	1208400	14				636	119;380;540;1199;1514;1772;2017;2492;2931;3360;3385;3605;3636;3737	True;True;True;True;True;True;True;True;True;True;True;True;True;True	125;395;555;1226;1552;1819;2069;2554;3014;3446;3471;3696;3729;3833	177;628;831;1699;2119;2482;2822;3445;4091;4674;4705;5012;5053;5213	177;628;831;1699;2119;2482;2822;3445;4091;4674;4705;5012;5053;5213	177;628;831;1699;2119;2482;2822;3445;4091;4674;4705;5012;5053;5213
Q9HVT8;Q02GV8;B7V023;A6VBJ8	sp|Q9HVT8|GATA_PSEAE Glutamyl-tRNA(Gln) amidotransferase subunit A OS=Pseudomonas aeruginosa (strain ATCC 15692 / DSM 22644 / CIP 104116 / JCM 14847 / LMG 12228 / 1C / PRS 101 / PAO1) OX=208964 GN=gatA PE=1 SV=1;sp|Q02GV8|GATA_PSEAB Glutamyl-tRNA(Gln) amid	4	7	7	7	7	7	7	23.3	23.3	23.3	51.862	484	484;484;484;484	0	127.89	23.3	2523900	2523900	11				637	322;468;1704;2356;2382;2622;3382	True;True;True;True;True;True;True	336;482;1747;2411;2441;2692;3468	543;732;2395;2396;3257;3258;3304;3305;3634;4701;4702	543;732;2395;2396;3257;3258;3304;3305;3634;4701;4702	543;732;2396;3258;3304;3634;4701
Q9HVW0	sp|Q9HVW0|KDSD_PSEAE Arabinose 5-phosphate isomerase KdsD OS=Pseudomonas aeruginosa (strain ATCC 15692 / DSM 22644 / CIP 104116 / JCM 14847 / LMG 12228 / 1C / PRS 101 / PAO1) OX=208964 GN=kdsD PE=1 SV=1	1	6	6	6	6	6	6	33.1	33.1	33.1	34.197	326	326	0	71.605	33.1	813750	813750	7				638	110;1284;1374;1703;1786;3028	True;True;True;True;True;True	116;1311;1404;1746;1833;3112	165;166;1809;1933;2394;2498;4214	165;166;1809;1933;2394;2498;4214	165;1809;1933;2394;2498;4214
Q9HVW9	sp|Q9HVW9|HISX_PSEAE Histidinol dehydrogenase OS=Pseudomonas aeruginosa (strain ATCC 15692 / DSM 22644 / CIP 104116 / JCM 14847 / LMG 12228 / 1C / PRS 101 / PAO1) OX=208964 GN=hisD PE=3 SV=1	1	7	7	7	7	7	7	28.9	28.9	28.9	47.179	440	440	0	117.01	28.9	1548200	1548200	8				639	1042;1626;1720;3305;3322;4157;4158	True;True;True;True;True;True;True	1067;1667;1765;3391;3408;4260;4261	1478;2268;2417;4609;4628;5782;5783;5784	1478;2268;2417;4609;4628;5782;5783;5784	1478;2268;2417;4609;4628;5783;5784
Q9HVX0	sp|Q9HVX0|HIS81_PSEAE Histidinol-phosphate aminotransferase 1 OS=Pseudomonas aeruginosa (strain ATCC 15692 / DSM 22644 / CIP 104116 / JCM 14847 / LMG 12228 / 1C / PRS 101 / PAO1) OX=208964 GN=hisC1 PE=3 SV=1	1	3	3	3	3	3	3	17.9	17.9	17.9	38.655	351	351	0	45.487	17.9	847890	847890	4				640	1937;2386;3734	True;True;True	1988;2445;3830	2706;2707;3311;5210	2706;2707;3311;5210	2706;3311;5210
Q9HVX2	sp|Q9HVX2|GCH1L_PSEAE GTP cyclohydrolase 1 type 2 homolog OS=Pseudomonas aeruginosa (strain ATCC 15692 / DSM 22644 / CIP 104116 / JCM 14847 / LMG 12228 / 1C / PRS 101 / PAO1) OX=208964 GN=PA4445 PE=3 SV=1	1	5	5	5	5	5	5	36.5	36.5	36.5	27.36	252	252	0	39.512	36.5	259360	259360	5				641	934;947;1955;3217;4076	True;True;True;True;True	957;970;2007;3303;4178	1329;1353;2746;4491;5672	1329;1353;2746;4491;5672	1329;1353;2746;4491;5672
Q9HVX6	sp|Q9HVX6|SYW_PSEAE Tryptophan--tRNA ligase OS=Pseudomonas aeruginosa (strain ATCC 15692 / DSM 22644 / CIP 104116 / JCM 14847 / LMG 12228 / 1C / PRS 101 / PAO1) OX=208964 GN=trpS PE=3 SV=1	1	4	4	4	4	4	4	13.6	13.6	13.6	48.961	448	448	0	43.027	13.6	638130	638130	5				642	700;2235;3127;4139	True;True;True;True	721;2288;3213;4242	1032;3089;4359;5761;5762	1032;3089;4359;5761;5762	1032;3089;4359;5762
Q9HVZ3	sp|Q9HVZ3|RSMI_PSEAE Ribosomal RNA small subunit methyltransferase I OS=Pseudomonas aeruginosa (strain ATCC 15692 / DSM 22644 / CIP 104116 / JCM 14847 / LMG 12228 / 1C / PRS 101 / PAO1) OX=208964 GN=rsmI PE=3 SV=1	1	4	4	4	4	4	4	31.2	31.2	31.2	30.617	282	282	0	41.836	31.2	195890	195890	4				643	2233;2444;3785;3969	True;True;True;True	2285;2506;3881;4070	3084;3384;5281;5532	3084;3384;5281;5532	3084;3384;5281;5532
Q9HVZ9	sp|Q9HVZ9|MURD_PSEAE UDP-N-acetylmuramoylalanine--D-glutamate ligase OS=Pseudomonas aeruginosa (strain ATCC 15692 / DSM 22644 / CIP 104116 / JCM 14847 / LMG 12228 / 1C / PRS 101 / PAO1) OX=208964 GN=murD PE=1 SV=1	1	4	4	4	4	4	4	15.4	15.4	15.4	48.08	448	448	0	132.26	15.4	932900	932900	5				644	413;830;1198;3345	True;True;True;True	427;851;1225;3431	667;668;1195;1698;4655	667;668;1195;1698;4655	668;1195;1698;4655
Q9HW04	sp|Q9HW04|ARGJ_PSEAE Arginine biosynthesis bifunctional protein ArgJ OS=Pseudomonas aeruginosa (strain ATCC 15692 / DSM 22644 / CIP 104116 / JCM 14847 / LMG 12228 / 1C / PRS 101 / PAO1) OX=208964 GN=argJ PE=3 SV=1	1	7	7	7	7	7	7	38	38	38	41.762	405	405	0	136.81	38	1273900	1273900	9				645	1189;1479;1762;1936;2119;2912;4112	True;True;True;True;True;True;True	1216;1515;1809;1987;2172;2995;4214	1689;2071;2470;2705;2948;2949;2950;4068;5720	1689;2071;2470;2705;2948;2949;2950;4068;5720	1689;2071;2470;2705;2949;4068;5720
Q9HW26	sp|Q9HW26|PNCB2_PSEAE Nicotinate phosphoribosyltransferase 2 OS=Pseudomonas aeruginosa (strain ATCC 15692 / DSM 22644 / CIP 104116 / JCM 14847 / LMG 12228 / 1C / PRS 101 / PAO1) OX=208964 GN=pncB2 PE=1 SV=1	1	3	3	3	3	3	3	6.8	6.8	6.8	45.69	398	398	0	17.758	6.8	311710	311710	4				646	121;684;1888	True;True;True	127;705;1938	179;1014;2643;2644	179;1014;2643;2644	179;1014;2644
Q9HW91	sp|Q9HW91|PCTB_PSEAE Methyl-accepting chemotaxis protein PctB OS=Pseudomonas aeruginosa (strain ATCC 15692 / DSM 22644 / CIP 104116 / JCM 14847 / LMG 12228 / 1C / PRS 101 / PAO1) OX=208964 GN=pctB PE=1 SV=1	1	12	4	4	12	4	4	26.7	9.7	9.7	68.076	629	629	0	54.111	26.7	610080	610080	5				647	53;311;312;1350;1800;1821;1854;1862;1919;2683;2684;3511	False;False;False;False;True;True;True;True;False;False;False;False	54;324;325;1379;1847;1868;1902;1910;1970;2760;2761;3599	75;500;501;1898;2517;2545;2592;2601;2602;2684;3730;3731;3732;4880;4881	75;500;501;1898;2517;2545;2592;2601;2602;2684;3730;3731;3732;4880;4881	75;500;501;1898;2517;2545;2592;2602;2684;3731;3732;4881
Q9HW93	sp|Q9HW93|PCTC_PSEAE Methyl-accepting chemotaxis protein PctC OS=Pseudomonas aeruginosa (strain ATCC 15692 / DSM 22644 / CIP 104116 / JCM 14847 / LMG 12228 / 1C / PRS 101 / PAO1) OX=208964 GN=pctC PE=1 SV=1	1	12	3	3	12	3	3	27.2	8.5	8.5	68.308	632	632	0	40.597	27.2	191310	191310	4				648	53;311;312;777;1350;1548;1919;2327;2683;2684;3511;3932	False;False;False;False;False;True;False;True;False;False;False;True	54;324;325;798;1379;1589;1970;2381;2760;2761;3599;4032	75;500;501;1130;1898;2172;2684;3214;3215;3730;3731;3732;4880;4881;5487	75;500;501;1130;1898;2172;2684;3214;3215;3730;3731;3732;4880;4881;5487	75;500;501;1130;1898;2172;2684;3214;3731;3732;4881;5487
Q9HWC4	sp|Q9HWC4|NUSG_PSEAE Transcription termination/antitermination protein NusG OS=Pseudomonas aeruginosa (strain ATCC 15692 / DSM 22644 / CIP 104116 / JCM 14847 / LMG 12228 / 1C / PRS 101 / PAO1) OX=208964 GN=nusG PE=3 SV=1	1	6	6	6	6	6	6	50.3	50.3	50.3	20.162	177	177	0	190.17	50.3	4171700	4171700	10				649	752;1058;2127;3753;3831;3832	True;True;True;True;True;True	773;1083;2180;3849;3928;3929	1102;1498;1499;2958;5234;5235;5337;5338;5339;5340	1102;1498;1499;2958;5234;5235;5337;5338;5339;5340	1102;1499;2958;5235;5338;5340
Q9HWD2;A4XZ93	sp|Q9HWD2|EFG1_PSEAE Elongation factor G 1 OS=Pseudomonas aeruginosa (strain ATCC 15692 / DSM 22644 / CIP 104116 / JCM 14847 / LMG 12228 / 1C / PRS 101 / PAO1) OX=208964 GN=fusA PE=1 SV=1	2	29	29	23	29	29	23	55.9	55.9	45.3	77.784	706	706;715	0	323.31	55.9	37380000	37380000	55				650	126;233;417;740;796;798;813;1377;1401;1410;1441;1519;1520;1545;1725;2258;2266;2576;3323;3476;3693;3694;3782;3846;3987;4027;4028;4104;4105	True;True;True;True;True;True;True;True;True;True;True;True;True;True;True;True;True;True;True;True;True;True;True;True;True;True;True;True;True	132;133;245;431;761;817;819;834;1407;1408;1434;1444;1477;1557;1558;1586;1771;2311;2312;2320;2640;2641;3409;3410;3564;3788;3789;3790;3878;3944;4089;4129;4130;4206;4207	185;186;187;188;189;190;191;384;385;674;675;1088;1153;1156;1174;1939;1940;1970;1980;1981;2029;2125;2126;2167;2423;3119;3120;3121;3131;3132;3133;3134;3557;3558;3559;4629;4630;4833;5137;5138;5139;5278;5371;5372;5373;5374;5375;5376;5561;5613;5614;5615;5710;5711;5712	185;186;187;188;189;190;191;384;385;674;675;1088;1153;1156;1174;1939;1940;1970;1980;1981;2029;2125;2126;2167;2423;3119;3120;3121;3131;3132;3133;3134;3557;3558;3559;4629;4630;4833;5137;5138;5139;5278;5371;5372;5373;5374;5375;5376;5561;5613;5614;5615;5710;5711;5712	186;385;675;1088;1153;1156;1174;1939;1970;1980;2029;2125;2126;2167;2423;3119;3132;3558;4629;4833;5137;5139;5278;5376;5561;5613;5615;5710;5712	99;100;101;102;103;104;105	53;234;409;631;635;648;666
Q9HWF9	sp|Q9HWF9|BFR_PSEAE Bacterioferritin OS=Pseudomonas aeruginosa (strain ATCC 15692 / DSM 22644 / CIP 104116 / JCM 14847 / LMG 12228 / 1C / PRS 101 / PAO1) OX=208964 GN=bfr PE=1 SV=1	1	1	1	1	1	1	1	11.7	11.7	11.7	17.94	154	154	0.0013369	7.7262	11.7	24179	24179	1				651	2381	TRUE	2440	3303	3303	3303
Q9HWG0	sp|Q9HWG0|UVRA_PSEAE UvrABC system protein A OS=Pseudomonas aeruginosa (strain ATCC 15692 / DSM 22644 / CIP 104116 / JCM 14847 / LMG 12228 / 1C / PRS 101 / PAO1) OX=208964 GN=uvrA PE=3 SV=1	1	13	13	13	13	13	13	21.8	21.8	21.8	104.49	945	945	0	215.95	21.8	2193400	2193400	14				652	605;1020;2002;2236;2277;2460;2552;2758;3190;3343;3499;3506;3686	True;True;True;True;True;True;True;True;True;True;True;True;True	622;1043;2054;2289;2331;2522;2616;2836;3276;3429;3587;3594;3781	912;1439;2806;3090;3146;3403;3522;3841;4460;4653;4865;4874;4875;5130	912;1439;2806;3090;3146;3403;3522;3841;4460;4653;4865;4874;4875;5130	912;1439;2806;3090;3146;3403;3522;3841;4460;4653;4865;4874;5130
Q9HWS0	sp|Q9HWS0|CDPD1_PSEAE Cyclic di-GMP phosphodiesterase PA4108 OS=Pseudomonas aeruginosa (strain ATCC 15692 / DSM 22644 / CIP 104116 / JCM 14847 / LMG 12228 / 1C / PRS 101 / PAO1) OX=208964 GN=PA4108 PE=1 SV=1	1	1	1	1	1	1	1	4.8	4.8	4.8	45.419	414	414	0.001321	7.0681	4.8	58161	58161	1				653	1737	TRUE	1784	2439	2439	2439
Q9HWX4	sp|Q9HWX4|RIBB_PSEAE 3,4-dihydroxy-2-butanone 4-phosphate synthase OS=Pseudomonas aeruginosa (strain ATCC 15692 / DSM 22644 / CIP 104116 / JCM 14847 / LMG 12228 / 1C / PRS 101 / PAO1) OX=208964 GN=ribB PE=3 SV=1	1	9	9	9	9	9	9	44.1	44.1	44.1	39.438	365	365	0	180.44	44.1	3232700	3232700	12				654	163;280;1708;1803;2567;2705;3069;3601;3746	True;True;True;True;True;True;True;True;True	170;292;1751;1850;2631;2783;3153;3692;3842	273;447;2401;2520;3546;3775;4266;4267;5005;5006;5007;5224	273;447;2401;2520;3546;3775;4266;4267;5005;5006;5007;5224	273;447;2401;2520;3546;3775;4266;5007;5224
Q9HWX6	sp|Q9HWX6|NUSB_PSEAE Transcription antitermination protein NusB OS=Pseudomonas aeruginosa (strain ATCC 15692 / DSM 22644 / CIP 104116 / JCM 14847 / LMG 12228 / 1C / PRS 101 / PAO1) OX=208964 GN=nusB PE=3 SV=1	1	2	2	2	2	2	2	25.8	25.8	25.8	17.707	159	159	0	32.757	25.8	273570	273570	2				655	3146;3265	True;True	3232;3351	4387;4549	4387;4549	4387;4549
Q9HWZ6	sp|Q9HWZ6|IPYR_PSEAE Inorganic pyrophosphatase OS=Pseudomonas aeruginosa (strain ATCC 15692 / DSM 22644 / CIP 104116 / JCM 14847 / LMG 12228 / 1C / PRS 101 / PAO1) OX=208964 GN=ppa PE=1 SV=1	1	8	8	8	8	8	8	45.7	45.7	45.7	19.396	175	175	0	115.42	45.7	7611800	7611800	14				656	382;662;663;731;1016;1576;2886;4050	True;True;True;True;True;True;True;True	397;398;681;682;752;1039;1617;2969;4152	630;631;632;984;985;1072;1432;1433;2203;2204;4035;4036;5639;5640	630;631;632;984;985;1072;1432;1433;2203;2204;4035;4036;5639;5640	630;984;985;1072;1433;2204;4036;5639	106	96
Q9HX08	sp|Q9HX08|UBIX_PSEAE Flavin prenyltransferase UbiX OS=Pseudomonas aeruginosa (strain ATCC 15692 / DSM 22644 / CIP 104116 / JCM 14847 / LMG 12228 / 1C / PRS 101 / PAO1) OX=208964 GN=ubiX PE=1 SV=1	1	3	3	3	3	3	3	19.1	19.1	19.1	22.367	209	209	0	18.451	19.1	135280	135280	3				657	772;2343;3074	True;True;True	793;2398;3158	1124;3238;4272	1124;3238;4272	1124;3238;4272
Q9HX33;Q02SF5;B7V9C9	sp|Q9HX33|SYL_PSEAE Leucine--tRNA ligase OS=Pseudomonas aeruginosa (strain ATCC 15692 / DSM 22644 / CIP 104116 / JCM 14847 / LMG 12228 / 1C / PRS 101 / PAO1) OX=208964 GN=leuS PE=3 SV=1;sp|Q02SF5|SYL_PSEAB Leucine--tRNA ligase OS=Pseudomonas aeruginosa (st	3	11	11	4	11	11	4	21.6	21.6	8.4	97.647	873	873;873;873	0	202.82	21.6	1699400	1699400	11				658	1005;1313;1396;1397;2132;2599;2764;2776;2779;2819;4025	True;True;True;True;True;True;True;True;True;True;True	1028;1341;1429;1430;2185;2666;2842;2855;2859;2900;4127	1420;1848;1964;1965;2964;3598;3850;3883;3887;3942;5610	1420;1848;1964;1965;2964;3598;3850;3883;3887;3942;5610	1420;1848;1964;1965;2964;3598;3850;3883;3887;3942;5610
Q9HX72	sp|Q9HX72|ATSE3_PSEAE Acetyltransferase PA3944 OS=Pseudomonas aeruginosa (strain ATCC 15692 / DSM 22644 / CIP 104116 / JCM 14847 / LMG 12228 / 1C / PRS 101 / PAO1) OX=208964 GN=PA3944 PE=1 SV=1	1	1	1	1	1	1	1	9.9	9.9	9.9	21.857	192	192	0.0014045	10.428	9.9	141170	141170	1				659	3051	TRUE	3135	4246	4246	4246
Q9HX91	sp|Q9HX91|Y3922_PSEAE Uncharacterized protein PA3922 OS=Pseudomonas aeruginosa (strain ATCC 15692 / DSM 22644 / CIP 104116 / JCM 14847 / LMG 12228 / 1C / PRS 101 / PAO1) OX=208964 GN=PA3922 PE=1 SV=1	1	12	12	12	12	12	12	44.2	44.2	44.2	51.229	455	455	0	161.05	44.2	1969600	1969600	14				660	161;176;355;2129;2130;2527;2914;3046;3089;3113;3602;3978	True;True;True;True;True;True;True;True;True;True;True;True	168;184;369;2182;2183;2591;2997;3130;3173;3198;3693;4079	270;271;291;585;2960;2961;2962;3496;4070;4239;4305;4336;5008;5545	270;271;291;585;2960;2961;2962;3496;4070;4239;4305;4336;5008;5545	271;291;585;2960;2962;3496;4070;4239;4305;4336;5008;5545
Q9HX97	sp|Q9HX97|MOAE_PSEAE Molybdopterin synthase catalytic subunit OS=Pseudomonas aeruginosa (strain ATCC 15692 / DSM 22644 / CIP 104116 / JCM 14847 / LMG 12228 / 1C / PRS 101 / PAO1) OX=208964 GN=moaE PE=3 SV=1	1	1	1	1	1	1	1	11.3	11.3	11.3	16.686	150	150	0.00625	5.889	11.3	64482	64482	1				661	2210	TRUE	2262	3057	3057	3057
Q9HXE2	sp|Q9HXE2|DAUR_PSEAE Transcriptional regulator DauR OS=Pseudomonas aeruginosa (strain ATCC 15692 / DSM 22644 / CIP 104116 / JCM 14847 / LMG 12228 / 1C / PRS 101 / PAO1) OX=208964 GN=dauR PE=2 SV=1	1	1	1	1	1	1	1	10.5	10.5	10.5	23.566	210	210	0.0073171	5.6309	10.5	8160.7	8160.7	1				662	207	TRUE	216	337	337	337
Q9HXE4	sp|Q9HXE4|DAUB_PSEAE NAD(P)H-dependent anabolic L-arginine dehydrogenase DauB OS=Pseudomonas aeruginosa (strain ATCC 15692 / DSM 22644 / CIP 104116 / JCM 14847 / LMG 12228 / 1C / PRS 101 / PAO1) OX=208964 GN=dauB PE=1 SV=1	1	4	4	4	4	4	4	25.4	25.4	25.4	33.945	315	315	0	49.376	25.4	309190	309190	4				663	1230;1679;3094;3206	True;True;True;True	1256;1722;3178;3292	1739;2344;4310;4480	1739;2344;4310;4480	1739;2344;4310;4480
Q9HXH0	sp|Q9HXH0|SYV_PSEAE Valine--tRNA ligase OS=Pseudomonas aeruginosa (strain ATCC 15692 / DSM 22644 / CIP 104116 / JCM 14847 / LMG 12228 / 1C / PRS 101 / PAO1) OX=208964 GN=valS PE=1 SV=1	1	12	12	12	12	12	12	19.7	19.7	19.7	107.71	950	950	0	199.84	19.7	3279700	3279700	14				664	102;1169;1618;1883;1884;1939;1940;2137;2294;2295;3180;3553	True;True;True;True;True;True;True;True;True;True;True;True	107;1196;1659;1933;1934;1990;1991;2190;2348;2349;3266;3642	155;1660;2257;2258;2638;2639;2711;2712;2713;2971;3170;3171;4449;4938	155;1660;2257;2258;2638;2639;2711;2712;2713;2971;3170;3171;4449;4938	155;1660;2258;2638;2639;2711;2712;2971;3170;3171;4449;4938
Q9HXI1	sp|Q9HXI1|SECD_PSEAE Protein translocase subunit SecD OS=Pseudomonas aeruginosa (strain ATCC 15692 / DSM 22644 / CIP 104116 / JCM 14847 / LMG 12228 / 1C / PRS 101 / PAO1) OX=208964 GN=secD PE=3 SV=1	1	2	2	2	2	2	2	4.7	4.7	4.7	67.674	620	620	0	92.56	4.7	934000	934000	2				665	992;1934	True;True	1015;1985	1404;2703	1404;2703	1404;2703
Q9HXI2	sp|Q9HXI2|SECF_PSEAE Protein translocase subunit SecF OS=Pseudomonas aeruginosa (strain ATCC 15692 / DSM 22644 / CIP 104116 / JCM 14847 / LMG 12228 / 1C / PRS 101 / PAO1) OX=208964 GN=secF PE=3 SV=1	1	2	2	2	2	2	2	12.1	12.1	12.1	33.041	306	306	0	54.114	12.1	348990	348990	2				666	1445;3626	True;True	1481;3717	2033;5037	2033;5037	2033;5037
Q9HXI4	sp|Q9HXI4|SUHB_PSEAE Nus factor SuhB OS=Pseudomonas aeruginosa (strain ATCC 15692 / DSM 22644 / CIP 104116 / JCM 14847 / LMG 12228 / 1C / PRS 101 / PAO1) OX=208964 GN=suhB PE=1 SV=1	1	8	8	8	8	8	8	32.5	32.5	32.5	29.521	271	271	0	70.091	32.5	913810	913810	8				667	10;681;1323;1457;2183;2184;2207;3255	True;True;True;True;True;True;True;True	10;702;1351;1493;2236;2237;2259;3340	12;1010;1862;2047;3022;3023;3053;4535	12;1010;1862;2047;3022;3023;3053;4535	12;1010;1862;2047;3022;3023;3053;4535
Q9HXJ2	sp|Q9HXJ2|PILF_PSEAE Type IV pilus assembly protein PilF OS=Pseudomonas aeruginosa (strain ATCC 15692 / DSM 22644 / CIP 104116 / JCM 14847 / LMG 12228 / 1C / PRS 101 / PAO1) OX=208964 GN=pilF PE=1 SV=1	1	2	2	2	2	2	2	12.3	12.3	12.3	28.537	252	252	0.0014124	10.854	12.3	231130	231130	2				668	2798;3700	True;True	2879;3796	3918;5151	3918;5151	3918;5151
Q9HXJ7	sp|Q9HXJ7|BAMB_PSEAE Outer membrane protein assembly factor BamB OS=Pseudomonas aeruginosa (strain ATCC 15692 / DSM 22644 / CIP 104116 / JCM 14847 / LMG 12228 / 1C / PRS 101 / PAO1) OX=208964 GN=bamB PE=1 SV=1	1	3	3	3	3	3	3	19.5	19.5	19.5	40.396	380	380	0	75.348	19.5	963430	963430	5				669	1483;3352;3843	True;True;True	1519;1520;3438;3941	2075;2076;4665;4666;5368	2075;2076;4665;4666;5368	2075;4665;5368	107	193
Q9HXK5;A6V0X2	sp|Q9HXK5|LEU1_PSEAE 2-isopropylmalate synthase OS=Pseudomonas aeruginosa (strain ATCC 15692 / DSM 22644 / CIP 104116 / JCM 14847 / LMG 12228 / 1C / PRS 101 / PAO1) OX=208964 GN=leuA PE=3 SV=2;sp|A6V0X2|LEU1_PSEA7 2-isopropylmalate synthase OS=Pseudomonas	2	9	9	9	9	9	9	26.1	26.1	26.1	61.726	556	556;556	0	217.46	26.1	2305800	2305800	11				670	112;716;1427;1658;1815;2098;2206;2950;3947	True;True;True;True;True;True;True;True;True	118;737;1462;1699;1862;2151;2258;3033;4048	169;170;1049;2005;2311;2537;2923;2924;3052;4117;5506	169;170;1049;2005;2311;2537;2923;2924;3052;4117;5506	170;1049;2005;2311;2537;2924;3052;4117;5506
Q9HXN2	sp|Q9HXN2|PUR4_PSEAE Phosphoribosylformylglycinamidine synthase OS=Pseudomonas aeruginosa (strain ATCC 15692 / DSM 22644 / CIP 104116 / JCM 14847 / LMG 12228 / 1C / PRS 101 / PAO1) OX=208964 GN=purL PE=3 SV=1	1	24	24	24	24	24	24	36.8	36.8	36.8	140.65	1298	1298	0	323.31	36.8	4432300	4432300	26				671	153;172;430;442;443;490;705;755;1333;1392;1532;1781;2169;2199;2200;2464;2475;2673;2785;2788;2981;3364;3525;3690	True;True;True;True;True;True;True;True;True;True;True;True;True;True;True;True;True;True;True;True;True;True;True;True	160;180;444;456;457;504;726;776;1361;1425;1570;1828;2222;2251;2252;2526;2537;2747;2865;2869;3064;3450;3613;3785	257;287;690;704;705;761;1038;1105;1873;1874;1960;2138;2493;3007;3041;3042;3408;3420;3709;3893;3903;4159;4160;4678;4898;5134	257;287;690;704;705;761;1038;1105;1873;1874;1960;2138;2493;3007;3041;3042;3408;3420;3709;3893;3903;4159;4160;4678;4898;5134	257;287;690;704;705;761;1038;1105;1873;1960;2138;2493;3007;3041;3042;3408;3420;3709;3893;3903;4160;4678;4898;5134
Q9HXT5	sp|Q9HXT5|WSPC_PSEAE Probable biofilm formation methyltransferase WspC OS=Pseudomonas aeruginosa (strain ATCC 15692 / DSM 22644 / CIP 104116 / JCM 14847 / LMG 12228 / 1C / PRS 101 / PAO1) OX=208964 GN=wspC PE=3 SV=1	1	1	1	1	1	1	1	2.4	2.4	2.4	46.357	422	422	0.0050314	5.9675	2.4	36070	36070	1				672	4129	TRUE	4232	5749	5749	5749
Q9HXU7	sp|Q9HXU7|Y3693_PSEAE Macro domain-containing protein PA3693 OS=Pseudomonas aeruginosa (strain ATCC 15692 / DSM 22644 / CIP 104116 / JCM 14847 / LMG 12228 / 1C / PRS 101 / PAO1) OX=208964 GN=PA3693 PE=4 SV=1	1	1	1	1	1	1	1	15	15	15	18.219	173	173	0.0013966	9.7168	15	68637	68637	1				673	2155	TRUE	2208	2992	2992	2992
Q9HXV3	sp|Q9HXV3|CAPP_PSEAE Phosphoenolpyruvate carboxylase OS=Pseudomonas aeruginosa (strain ATCC 15692 / DSM 22644 / CIP 104116 / JCM 14847 / LMG 12228 / 1C / PRS 101 / PAO1) OX=208964 GN=ppc PE=3 SV=1	1	5	5	1	5	5	1	9.5	9.5	2.2	97.839	878	878	0	56.064	9.5	371070	371070	5				674	1301;1749;2466;2804;3077	True;True;True;True;True	1329;1796;2528;2885;3161	1835;2455;3410;3924;4275	1835;2455;3410;3924;4275	1835;2455;3410;3924;4275
Q9HXX3	sp|Q9HXX3|CSD_PSEAE Probable cysteine desulfurase OS=Pseudomonas aeruginosa (strain ATCC 15692 / DSM 22644 / CIP 104116 / JCM 14847 / LMG 12228 / 1C / PRS 101 / PAO1) OX=208964 GN=csd PE=3 SV=1	1	2	2	2	2	2	2	8.2	8.2	8.2	43.274	401	401	0	23.869	8.2	118540	118540	2				675	1224;1563	True;True	1250;1604	1732;2189	1732;2189	1732;2189
Q9HXY5	sp|Q9HXY5|SKPL_PSEAE Skp-like protein OS=Pseudomonas aeruginosa (strain ATCC 15692 / DSM 22644 / CIP 104116 / JCM 14847 / LMG 12228 / 1C / PRS 101 / PAO1) OX=208964 GN=PA3647 PE=3 SV=1	1	5	5	5	5	5	5	35.7	35.7	35.7	19.09	168	168	0	67.015	35.7	1872400	1872400	6				676	1223;1728;2006;2178;3032	True;True;True;True;True	1249;1774;1775;2058;2231;3116	1731;2427;2428;2810;3017;4220	1731;2427;2428;2810;3017;4220	1731;2427;2810;3017;4220	108	33
Q9HXZ1	sp|Q9HXZ1|DPO3A_PSEAE DNA polymerase III subunit alpha OS=Pseudomonas aeruginosa (strain ATCC 15692 / DSM 22644 / CIP 104116 / JCM 14847 / LMG 12228 / 1C / PRS 101 / PAO1) OX=208964 GN=dnaE PE=3 SV=1	1	10	10	10	10	10	10	10.2	10.2	10.2	130.9	1173	1173	0	94.723	10.2	795650	795650	10				677	105;457;833;834;1501;1931;2854;2855;3083;4061	True;True;True;True;True;True;True;True;True;True	111;471;854;855;1539;1982;2937;2938;3167;4163	160;719;1198;1199;2104;2700;3985;3986;4282;5656	160;719;1198;1199;2104;2700;3985;3986;4282;5656	160;719;1198;1199;2104;2700;3985;3986;4282;5656
Q9HYC4	sp|Q9HYC4|TSI3_PSEAE Immune protein Tsi3 OS=Pseudomonas aeruginosa (strain ATCC 15692 / DSM 22644 / CIP 104116 / JCM 14847 / LMG 12228 / 1C / PRS 101 / PAO1) OX=208964 GN=tsi3 PE=1 SV=1	1	1	1	1	1	1	1	13.1	13.1	13.1	15.792	145	145	0.0062578	5.9164	13.1	77370	77370	1				678	3504	TRUE	3592	4871	4871	4871
Q9HYF0	sp|Q9HYF0|MNMC_PSEAE tRNA 5-methylaminomethyl-2-thiouridine biosynthesis bifunctional protein MnmC OS=Pseudomonas aeruginosa (strain ATCC 15692 / DSM 22644 / CIP 104116 / JCM 14847 / LMG 12228 / 1C / PRS 101 / PAO1) OX=208964 GN=mnmC PE=3 SV=1	1	1	1	1	1	1	1	2.3	2.3	2.3	70.517	654	654	0.0013245	7.2785	2.3	69648	69648	1				679	2781	TRUE	2861	3889	3889	3889
Q9HYF1	sp|Q9HYF1|PK22_PSEAE Polyphosphate:AMP phosphotransferase OS=Pseudomonas aeruginosa (strain ATCC 15692 / DSM 22644 / CIP 104116 / JCM 14847 / LMG 12228 / 1C / PRS 101 / PAO1) OX=208964 GN=PA3455 PE=1 SV=1	1	9	9	9	9	9	9	28	28	28	58.331	496	496	0	74.097	28	1034300	1034300	9				680	259;459;1132;1380;2177;2587;2997;3472;3556	True;True;True;True;True;True;True;True;True	271;473;1159;1411;2230;2651;3081;3560;3645	424;721;1613;1943;3016;3572;4181;4828;4941	424;721;1613;1943;3016;3572;4181;4828;4941	424;721;1613;1943;3016;3572;4181;4828;4941
Q9HYF4	sp|Q9HYF4|MQO1_PSEAE Probable malate:quinone oxidoreductase 1 OS=Pseudomonas aeruginosa (strain ATCC 15692 / DSM 22644 / CIP 104116 / JCM 14847 / LMG 12228 / 1C / PRS 101 / PAO1) OX=208964 GN=mqo1 PE=3 SV=1	1	5	5	5	5	5	5	16.3	16.3	16.3	57.21	523	523	0	33.587	16.3	433080	433080	5				681	396;2036;2359;2709;3064	True;True;True;True;True	412;2089;2414;2787;3148	649;2844;3261;3780;4260	649;2844;3261;3780;4260	649;2844;3261;3780;4260
Q9HYH1	sp|Q9HYH1|Y3435_PSEAE Uncharacterized protein PA3435 OS=Pseudomonas aeruginosa (strain ATCC 15692 / DSM 22644 / CIP 104116 / JCM 14847 / LMG 12228 / 1C / PRS 101 / PAO1) OX=208964 GN=PA3435 PE=1 SV=1	1	1	1	1	1	1	1	22	22	22	15.871	150	150	0	80.075	22	771440	771440	1				682	697	TRUE	718	1029	1029	1029
Q9HYI6	sp|Q9HYI6|Y3419_PSEAE UPF0162 protein PA3419 OS=Pseudomonas aeruginosa (strain ATCC 15692 / DSM 22644 / CIP 104116 / JCM 14847 / LMG 12228 / 1C / PRS 101 / PAO1) OX=208964 GN=PA3419 PE=3 SV=1	1	2	2	2	2	2	2	11.9	11.9	11.9	29.935	270	270	0.0014184	10.978	11.9	173260	173260	2				683	2666;3756	True;True	2739;3852	3697;5238	3697;5238	3697;5238
Q9HYL2;Q01710	sp|Q9HYL2|NOSZ_PSEAE Nitrous-oxide reductase OS=Pseudomonas aeruginosa (strain ATCC 15692 / DSM 22644 / CIP 104116 / JCM 14847 / LMG 12228 / 1C / PRS 101 / PAO1) OX=208964 GN=nosZ PE=3 SV=1	2	6	6	6	6	6	6	11	11	11	70.659	636	636;634	0	112.29	11	1710500	1710500	8				684	685;741;1901;1902;1988;2535	True;True;True;True;True;True	706;762;1951;1952;2040;2599	1015;1089;2659;2660;2661;2787;3504;3505	1015;1089;2659;2660;2661;2787;3504;3505	1015;1089;2659;2660;2787;3504
Q9HYR3	sp|Q9HYR3|Y3332_PSEAE Uncharacterized PhzA/B-like protein PA3332 OS=Pseudomonas aeruginosa (strain ATCC 15692 / DSM 22644 / CIP 104116 / JCM 14847 / LMG 12228 / 1C / PRS 101 / PAO1) OX=208964 GN=PA3332 PE=1 SV=1	1	1	1	1	1	1	1	15.6	15.6	15.6	15.92	141	141	0	11.728	15.6	181930	181930	1				685	1524	TRUE	1562	2130	2130	2130
Q9HYR9	sp|Q9HYR9|CLPP2_PSEAE ATP-dependent Clp protease proteolytic subunit 2 OS=Pseudomonas aeruginosa (strain ATCC 15692 / DSM 22644 / CIP 104116 / JCM 14847 / LMG 12228 / 1C / PRS 101 / PAO1) OX=208964 GN=clpP2 PE=1 SV=1	1	3	3	3	3	3	3	30.3	30.3	30.3	22.142	201	201	0	30.21	30.3	165190	165190	3				686	836;1918;3761	True;True;True	858;1969;3857	1204;2683;5246	1204;2683;5246	1204;2683;5246
Q9HYV6	sp|Q9HYV6|Y3287_PSEAE Putative ankyrin repeat protein PA3287 OS=Pseudomonas aeruginosa (strain ATCC 15692 / DSM 22644 / CIP 104116 / JCM 14847 / LMG 12228 / 1C / PRS 101 / PAO1) OX=208964 GN=PA3287 PE=4 SV=1	1	1	1	1	1	1	1	14	14	14	18.194	171	171	0.0013387	7.7502	14	35467	35467	1				687	3421	TRUE	3507	4754	4754	4754
Q9HYV7	sp|Q9HYV7|BEKAS_PSEAE Beta-ketodecanoyl-[acyl-carrier-protein] synthase OS=Pseudomonas aeruginosa (strain ATCC 15692 / DSM 22644 / CIP 104116 / JCM 14847 / LMG 12228 / 1C / PRS 101 / PAO1) OX=208964 GN=PA3286 PE=1 SV=1	1	3	3	3	3	3	3	18.6	18.6	18.6	38.171	350	350	0	87.798	18.6	469980	469980	3				688	509;723;3034	True;True;True	523;744;3118	786;1062;4222	786;1062;4222	786;1062;4222
Q9HZ00	sp|Q9HZ00|Y3240_PSEAE Putative quercetin 2,3-dioxygenase PA3240 OS=Pseudomonas aeruginosa (strain ATCC 15692 / DSM 22644 / CIP 104116 / JCM 14847 / LMG 12228 / 1C / PRS 101 / PAO1) OX=208964 GN=PA3240 PE=3 SV=1	1	3	3	3	3	3	3	27.7	27.7	27.7	31.627	285	285	0	45.243	27.7	331570	331570	3				689	1037;1045;4149	True;True;True	1062;1070;4252	1472;1482;5773	1472;1482;5773	1472;1482;5773
Q9HZ55	sp|Q9HZ55|RLUB_PSEAE Ribosomal large subunit pseudouridine synthase B OS=Pseudomonas aeruginosa (strain ATCC 15692 / DSM 22644 / CIP 104116 / JCM 14847 / LMG 12228 / 1C / PRS 101 / PAO1) OX=208964 GN=rluB PE=3 SV=1	1	4	4	4	4	4	4	19.7	19.7	19.7	43.724	386	386	0	42.786	19.7	384230	384230	5				690	869;1149;2715;3662	True;True;True;True	892;1176;2793;3757	1251;1631;1632;3787;5086	1251;1631;1632;3787;5086	1251;1631;3787;5086
Q9HZ62	sp|Q9HZ62|MUPP_PSEAE N-acetylmuramic acid 6-phosphate phosphatase OS=Pseudomonas aeruginosa (strain ATCC 15692 / DSM 22644 / CIP 104116 / JCM 14847 / LMG 12228 / 1C / PRS 101 / PAO1) OX=208964 GN=mupP PE=1 SV=1	1	3	3	3	3	3	3	27.4	27.4	27.4	24.976	226	226	0	44.869	27.4	900270	900270	4				691	3791;4077;4141	True;True;True	3887;4179;4244	5287;5673;5674;5764	5287;5673;5674;5764	5287;5673;5764
Q9HZ67	sp|Q9HZ67|CMPDT_PSEAE Bifunctional chorismate mutase/prephenate dehydratase OS=Pseudomonas aeruginosa (strain ATCC 15692 / DSM 22644 / CIP 104116 / JCM 14847 / LMG 12228 / 1C / PRS 101 / PAO1) OX=208964 GN=pheA PE=3 SV=1	1	2	2	2	2	2	2	9	9	9	40.632	365	365	0	15.251	9	519500	519500	4				692	1810;3150	True;True	1857;3236	2528;2529;4408;4409	2528;2529;4408;4409	2528;4409
Q9HZ68	sp|Q9HZ68|HIS82_PSEAE Histidinol-phosphate aminotransferase 2 OS=Pseudomonas aeruginosa (strain ATCC 15692 / DSM 22644 / CIP 104116 / JCM 14847 / LMG 12228 / 1C / PRS 101 / PAO1) OX=208964 GN=hisC2 PE=3 SV=1	1	2	2	2	2	2	2	13.8	13.8	13.8	39.482	369	369	0	17.947	13.8	227900	227900	2				693	2380;2995	True;True	2439;3079	3302;4179	3302;4179	3302;4179
Q9HZ71	sp|Q9HZ71|RS1_PSEAE 30S ribosomal protein S1 OS=Pseudomonas aeruginosa (strain ATCC 15692 / DSM 22644 / CIP 104116 / JCM 14847 / LMG 12228 / 1C / PRS 101 / PAO1) OX=208964 GN=rpsA PE=3 SV=1	1	23	23	23	23	23	23	51.5	51.5	51.5	61.869	559	559	0	323.31	51.5	22143000	22143000	48				694	124;131;724;1095;1221;1229;1655;1833;1999;2071;2768;2817;2925;2962;2965;3085;3140;3149;3220;3233;3264;3357;3713	True;True;True;True;True;True;True;True;True;True;True;True;True;True;True;True;True;True;True;True;True;True;True	130;138;745;1121;1247;1255;1696;1881;2051;2124;2846;2847;2898;3008;3045;3048;3169;3226;3235;3306;3318;3350;3443;3809	182;183;198;1063;1561;1726;1727;1728;1729;1737;1738;2308;2562;2563;2803;2891;3856;3857;3858;3940;4082;4083;4138;4141;4284;4376;4377;4378;4405;4406;4407;4495;4496;4509;4546;4547;4548;4671;5174;5175;5176;5177;5178;5179;5180;5181;5182;5183	182;183;198;1063;1561;1726;1727;1728;1729;1737;1738;2308;2562;2563;2803;2891;3856;3857;3858;3940;4082;4083;4138;4141;4284;4376;4377;4378;4405;4406;4407;4495;4496;4509;4546;4547;4548;4671;5174;5175;5176;5177;5178;5179;5180;5181;5182;5183	183;198;1063;1561;1729;1738;2308;2562;2803;2891;3856;3940;4082;4138;4141;4284;4378;4405;4496;4509;4547;4671;5181	109	223
Q9HZE0	sp|Q9HZE0|DHE2_PSEAE NAD-specific glutamate dehydrogenase OS=Pseudomonas aeruginosa (strain ATCC 15692 / DSM 22644 / CIP 104116 / JCM 14847 / LMG 12228 / 1C / PRS 101 / PAO1) OX=208964 GN=gdhB PE=1 SV=1	1	32	32	32	32	32	32	30.1	30.1	30.1	182.64	1620	1620	0	323.31	30.1	9286200	9286200	40				695	68;171;360;541;542;722;726;888;900;980;1116;1559;1601;1738;1778;1855;2040;2041;2148;2211;2261;2422;2446;2496;2555;2675;3306;3373;3508;3735;4018;4145	True;True;True;True;True;True;True;True;True;True;True;True;True;True;True;True;True;True;True;True;True;True;True;True;True;True;True;True;True;True;True;True	69;179;374;556;557;743;747;911;923;1003;1142;1600;1642;1785;1825;1903;2093;2094;2201;2263;2315;2482;2508;2558;2619;2750;3392;3459;3596;3831;4120;4248	102;285;286;594;832;833;834;835;1061;1066;1270;1284;1391;1392;1587;2184;2237;2238;2440;2441;2490;2593;2848;2849;2850;2985;3058;3124;3357;3386;3449;3525;3526;3713;4610;4690;4877;5211;5602;5769	102;285;286;594;832;833;834;835;1061;1066;1270;1284;1391;1392;1587;2184;2237;2238;2440;2441;2490;2593;2848;2849;2850;2985;3058;3124;3357;3386;3449;3525;3526;3713;4610;4690;4877;5211;5602;5769	102;285;594;834;835;1061;1066;1270;1284;1392;1587;2184;2237;2441;2490;2593;2848;2850;2985;3058;3124;3357;3386;3449;3526;3713;4610;4690;4877;5211;5602;5769
Q9HZJ3;Q02PH7;A6V383;Q93Q11;A4XSM9	sp|Q9HZJ3|FADA_PSEAE 3-ketoacyl-CoA thiolase OS=Pseudomonas aeruginosa (strain ATCC 15692 / DSM 22644 / CIP 104116 / JCM 14847 / LMG 12228 / 1C / PRS 101 / PAO1) OX=208964 GN=fadA PE=3 SV=1;sp|Q02PH7|FADA_PSEAB 3-ketoacyl-CoA thiolase OS=Pseudomonas aerugi	5	5	5	5	5	5	5	27.1	27.1	27.1	41.643	391	391;391;391;391;391	0	140.78	27.1	2079100	2079100	7				696	1090;2572;3257;3699;3838	True;True;True;True;True	1116;2635;3342;3795;3935	1553;1554;3550;4537;5149;5150;5357	1553;1554;3550;4537;5149;5150;5357	1554;3550;4537;5150;5357
Q9HZJ5	sp|Q9HZJ5|TOP1_PSEAE DNA topoisomerase 1 OS=Pseudomonas aeruginosa (strain ATCC 15692 / DSM 22644 / CIP 104116 / JCM 14847 / LMG 12228 / 1C / PRS 101 / PAO1) OX=208964 GN=topA PE=3 SV=1	1	16	16	16	16	16	16	29	29	29	97.282	868	868	0	157.93	29	2016300	2016300	18				697	136;350;351;418;493;508;664;826;890;1631;2290;3320;3422;3811;4084;4085	True;True;True;True;True;True;True;True;True;True;True;True;True;True;True;True	143;364;365;432;507;522;683;847;913;1672;2344;3406;3508;3908;4186;4187	203;577;578;579;676;765;785;986;1189;1272;2276;3164;4626;4755;5313;5684;5685;5686	203;577;578;579;676;765;785;986;1189;1272;2276;3164;4626;4755;5313;5684;5685;5686	203;577;579;676;765;785;986;1189;1272;2276;3164;4626;4755;5313;5684;5686
Q9HZK1	sp|Q9HZK1|MTIP_PSEAE S-methyl-5-thioinosine phosphorylase OS=Pseudomonas aeruginosa (strain ATCC 15692 / DSM 22644 / CIP 104116 / JCM 14847 / LMG 12228 / 1C / PRS 101 / PAO1) OX=208964 GN=PA3004 PE=1 SV=1	1	3	3	3	3	3	3	16.3	16.3	16.3	26.266	245	245	0	23.179	16.3	151030	151030	3				698	1462;3100;3101	True;True;True	1498;3184;3185	2053;4317;4318	2053;4317;4318	2053;4317;4318
Q9HZK8	sp|Q9HZK8|NQRC_PSEAE Na(+)-translocating NADH-quinone reductase subunit C OS=Pseudomonas aeruginosa (strain ATCC 15692 / DSM 22644 / CIP 104116 / JCM 14847 / LMG 12228 / 1C / PRS 101 / PAO1) OX=208964 GN=nqrC PE=3 SV=1	1	4	4	4	4	4	4	25.3	25.3	25.3	27.779	261	261	0	52.692	25.3	709430	709430	4				699	568;1497;3943;4166	True;True;True;True	584;1535;4044;4269	868;2093;5502;5796	868;2093;5502;5796	868;2093;5502;5796
Q9HZM7	sp|Q9HZM7|MURB_PSEAE UDP-N-acetylenolpyruvoylglucosamine reductase OS=Pseudomonas aeruginosa (strain ATCC 15692 / DSM 22644 / CIP 104116 / JCM 14847 / LMG 12228 / 1C / PRS 101 / PAO1) OX=208964 GN=murB PE=1 SV=1	1	1	1	1	1	1	1	7.7	7.7	7.7	37.627	339	339	0.007371	5.6611	7.7	61970	61970	1				700	592	TRUE	608	895	895	895
Q9HZM9	sp|Q9HZM9|RLUC_PSEAE Ribosomal large subunit pseudouridine synthase C OS=Pseudomonas aeruginosa (strain ATCC 15692 / DSM 22644 / CIP 104116 / JCM 14847 / LMG 12228 / 1C / PRS 101 / PAO1) OX=208964 GN=rluC PE=3 SV=1	1	2	2	2	2	2	2	8.8	8.8	8.8	35.641	318	318	0	11.492	8.8	201630	201630	2				701	625;3862	True;True	642;3961	935;5398	935;5398	935;5398
Q9HZN2	sp|Q9HZN2|NTPPB_PSEAE 7-methyl-GTP pyrophosphatase OS=Pseudomonas aeruginosa (strain ATCC 15692 / DSM 22644 / CIP 104116 / JCM 14847 / LMG 12228 / 1C / PRS 101 / PAO1) OX=208964 GN=PA2972 PE=3 SV=1	1	1	1	1	1	1	1	8.9	8.9	8.9	21.054	192	192	0.0025674	6.3215	8.9	43491	43491	1				702	2469	TRUE	2531	3413	3413	3413
Q9HZP5	sp|Q9HZP5|ETFD_PSEAE Electron transfer flavoprotein-ubiquinone oxidoreductase OS=Pseudomonas aeruginosa (strain ATCC 15692 / DSM 22644 / CIP 104116 / JCM 14847 / LMG 12228 / 1C / PRS 101 / PAO1) OX=208964 GN=PA2953 PE=1 SV=1	1	14	14	14	14	14	14	38.1	38.1	38.1	59.928	551	551	0	305.53	38.1	4442200	4442200	20				703	903;1063;1137;1357;1465;1761;1905;1906;2490;2678;3174;3867;4036;4123	True;True;True;True;True;True;True;True;True;True;True;True;True;True	926;1088;1164;1386;1501;1808;1955;1956;2552;2753;3260;3967;4138;4225	1290;1505;1506;1618;1911;2056;2469;2665;2666;2667;3442;3443;3717;4441;4442;5405;5623;5624;5740;5741	1290;1505;1506;1618;1911;2056;2469;2665;2666;2667;3442;3443;3717;4441;4442;5405;5623;5624;5740;5741	1290;1506;1618;1911;2056;2469;2665;2666;3443;3717;4442;5405;5623;5741
Q9HZP6	sp|Q9HZP6|ETFB_PSEAE Electron transfer flavoprotein subunit beta OS=Pseudomonas aeruginosa (strain ATCC 15692 / DSM 22644 / CIP 104116 / JCM 14847 / LMG 12228 / 1C / PRS 101 / PAO1) OX=208964 GN=etfB PE=3 SV=1	1	6	6	6	6	6	6	43.8	43.8	43.8	26.376	249	249	0	310.89	43.8	10991000	10991000	12				704	218;451;1493;2668;2900;3692	True;True;True;True;True;True	228;465;1531;2740;2741;2983;3787	355;356;357;713;2088;3698;3699;3700;3701;4055;4056;5136	355;356;357;713;2088;3698;3699;3700;3701;4055;4056;5136	357;713;2088;3698;4055;5136	110	33
Q9HZP7	sp|Q9HZP7|ETFA_PSEAE Electron transfer flavoprotein subunit alpha OS=Pseudomonas aeruginosa (strain ATCC 15692 / DSM 22644 / CIP 104116 / JCM 14847 / LMG 12228 / 1C / PRS 101 / PAO1) OX=208964 GN=etfA PE=3 SV=1	1	9	9	9	9	9	9	62.8	62.8	62.8	31.422	309	309	0	242.2	62.8	8993400	8993400	11				705	46;215;219;1947;2828;3126;3566;3596;3819	True;True;True;True;True;True;True;True;True	46;47;225;229;1998;2911;3212;3657;3687;3916	67;68;352;358;359;2730;3954;4358;4961;5000;5323	67;68;352;358;359;2730;3954;4358;4961;5000;5323	68;352;358;2730;3954;4358;4961;5000;5323	111	240
Q9HZQ2	sp|Q9HZQ2|COBW_PSEAE Zinc chaperone CobW OS=Pseudomonas aeruginosa (strain ATCC 15692 / DSM 22644 / CIP 104116 / JCM 14847 / LMG 12228 / 1C / PRS 101 / PAO1) OX=208964 GN=cobW PE=3 SV=1	1	1	1	1	1	1	1	3.7	3.7	3.7	41.206	375	375	0	15.799	3.7	75051	75051	1				706	2916	TRUE	2999	4072	4072	4072
Q9HZU0	sp|Q9HZU0|COBL_PSEAE Precorrin-6Y C(5,15)-methyltransferase [decarboxylating] OS=Pseudomonas aeruginosa (strain ATCC 15692 / DSM 22644 / CIP 104116 / JCM 14847 / LMG 12228 / 1C / PRS 101 / PAO1) OX=208964 GN=cobL PE=3 SV=1	1	1	1	1	1	1	1	3.1	3.1	3.1	44.127	415	415	0.0013158	6.9795	3.1	160390	160390	1				707	2423	TRUE	2483	3358	3358	3358
Q9HZY8	sp|Q9HZY8|EST_PSEAE Esterase TesA OS=Pseudomonas aeruginosa (strain ATCC 15692 / DSM 22644 / CIP 104116 / JCM 14847 / LMG 12228 / 1C / PRS 101 / PAO1) OX=208964 GN=tesA PE=1 SV=1	1	2	2	2	2	2	2	20.4	20.4	20.4	21.037	201	201	0	14.87	20.4	158720	158720	3				708	1395;2390	True;True	1428;2449	1963;3315;3316	1963;3315;3316	1963;3316
Q9I055	sp|Q9I055|MCPN_PSEAE Methyl-accepting chemotaxis protein McpN OS=Pseudomonas aeruginosa (strain ATCC 15692 / DSM 22644 / CIP 104116 / JCM 14847 / LMG 12228 / 1C / PRS 101 / PAO1) OX=208964 GN=mcpN PE=1 SV=1	1	4	4	4	4	4	4	13.9	13.9	13.9	56.388	531	531	0	60.163	13.9	385130	385130	4				709	303;505;1464;3092	True;True;True;True	316;519;1500;3176	484;782;2055;4308	484;782;2055;4308	484;782;2055;4308	112	132
Q9I073	sp|Q9I073|Y2770_PSEAE Uncharacterized isomerase PA2770 OS=Pseudomonas aeruginosa (strain ATCC 15692 / DSM 22644 / CIP 104116 / JCM 14847 / LMG 12228 / 1C / PRS 101 / PAO1) OX=208964 GN=PA2770 PE=3 SV=1	1	1	1	1	1	1	1	10.8	10.8	10.8	28.258	259	259	0.0013928	9.3901	10.8	176140	176140	1				710	4001	TRUE	4103	5581	5581	5581
Q9I0A0	sp|Q9I0A0|IF3_PSEAE Translation initiation factor IF-3 OS=Pseudomonas aeruginosa (strain ATCC 15692 / DSM 22644 / CIP 104116 / JCM 14847 / LMG 12228 / 1C / PRS 101 / PAO1) OX=208964 GN=infC PE=1 SV=1	1	6	6	6	6	6	6	45.9	45.9	45.9	20.882	183	183	0	104.88	45.9	3414400	3414400	8				711	925;926;1145;2116;2311;3668	True;True;True;True;True;True	948;949;1172;2169;2365;3763	1318;1319;1320;1626;1627;2945;3192;5093	1318;1319;1320;1626;1627;2945;3192;5093	1318;1320;1626;2945;3192;5093
Q9I0A4	sp|Q9I0A4|SYFB_PSEAE Phenylalanine--tRNA ligase beta subunit OS=Pseudomonas aeruginosa (strain ATCC 15692 / DSM 22644 / CIP 104116 / JCM 14847 / LMG 12228 / 1C / PRS 101 / PAO1) OX=208964 GN=pheT PE=1 SV=1	1	9	9	9	9	9	9	24.7	24.7	24.7	86.799	792	792	0	194.42	24.7	1510900	1510900	9				712	90;92;247;643;1178;2030;2321;3497;3645	True;True;True;True;True;True;True;True;True	94;96;259;662;1205;2083;2375;3585;3738	141;143;402;960;1677;2838;3205;4862;5063	141;143;402;960;1677;2838;3205;4862;5063	141;143;402;960;1677;2838;3205;4862;5063
Q9I0H4	sp|Q9I0H4|HMP_PSEAE Flavohemoprotein OS=Pseudomonas aeruginosa (strain ATCC 15692 / DSM 22644 / CIP 104116 / JCM 14847 / LMG 12228 / 1C / PRS 101 / PAO1) OX=208964 GN=hmp PE=3 SV=1	1	1	1	1	1	1	1	3.6	3.6	3.6	43.658	393	393	0.0038168	6.1656	3.6	166680	166680	1				713	1611	TRUE	1652	2249	2249	2249
Q9I0I1	sp|Q9I0I1|CARR_PSEAE Response regulator protein CarR OS=Pseudomonas aeruginosa (strain ATCC 15692 / DSM 22644 / CIP 104116 / JCM 14847 / LMG 12228 / 1C / PRS 101 / PAO1) OX=208964 GN=carR PE=3 SV=1	1	2	2	2	2	2	2	17.5	17.5	17.5	24.729	223	223	0	15.641	17.5	265360	265360	4				714	138;2353	True;True	145;2408	205;206;207;3254	205;206;207;3254	205;3254
Q9I0I4	sp|Q9I0I4|TLPQ_PSEAE Methyl-accepting chemotaxis protein TlpQ OS=Pseudomonas aeruginosa (strain ATCC 15692 / DSM 22644 / CIP 104116 / JCM 14847 / LMG 12228 / 1C / PRS 101 / PAO1) OX=208964 GN=tlpQ PE=1 SV=1	1	6	6	6	6	6	6	13.9	13.9	13.9	77.124	714	714	0	61.961	13.9	627580	627580	7				715	89;558;870;924;2863;2974	True;True;True;True;True;True	93;574;893;947;2946;3057	139;140;856;1252;1317;4006;4151	139;140;856;1252;1317;4006;4151	139;856;1252;1317;4006;4151	113	395
Q9I0I6;Q9HUW6	sp|Q9I0I6|CTPM_PSEAE Methyl-accepting chemotaxis protein CtpM OS=Pseudomonas aeruginosa (strain ATCC 15692 / DSM 22644 / CIP 104116 / JCM 14847 / LMG 12228 / 1C / PRS 101 / PAO1) OX=208964 GN=ctpM PE=1 SV=1	2	4	4	4	4	4	4	15.2	15.2	15.2	60.344	561	561;657	0	33.353	15.2	130390	130390	4				716	3007;3200;3354;3545	True;True;True;True	3091;3286;3440;3633	4191;4473;4668;4924	4191;4473;4668;4924	4191;4473;4668;4924
Q9I0J1	sp|Q9I0J1|NUOL_PSEAE NADH-quinone oxidoreductase subunit L OS=Pseudomonas aeruginosa (strain ATCC 15692 / DSM 22644 / CIP 104116 / JCM 14847 / LMG 12228 / 1C / PRS 101 / PAO1) OX=208964 GN=nuoL PE=3 SV=1	1	1	1	1	1	1	1	2.1	2.1	2.1	66.227	615	615	0.0014104	10.68	2.1	166150	166150	1				717	1305	TRUE	1333	1840	1840	1840
Q9I0J3	sp|Q9I0J3|NUOJ_PSEAE NADH-quinone oxidoreductase subunit J OS=Pseudomonas aeruginosa (strain ATCC 15692 / DSM 22644 / CIP 104116 / JCM 14847 / LMG 12228 / 1C / PRS 101 / PAO1) OX=208964 GN=nuoJ PE=3 SV=1	1	1	1	1	1	1	1	9	9	9	17.584	166	166	0	19.93	9	182240	182240	1				718	3531	TRUE	3619	4905	4905	4905
Q9I0J6	sp|Q9I0J6|NUOG_PSEAE NADH-quinone oxidoreductase subunit G OS=Pseudomonas aeruginosa (strain ATCC 15692 / DSM 22644 / CIP 104116 / JCM 14847 / LMG 12228 / 1C / PRS 101 / PAO1) OX=208964 GN=nuoG PE=3 SV=1	1	24	24	24	24	24	24	45.7	45.7	45.7	98.999	905	905	0	323.31	45.7	6573800	6573800	27				719	197;326;624;744;923;1135;1253;1887;2163;2260;2283;2322;2486;2514;2539;2742;3001;3087;3467;3666;3667;3675;3961;3994	True;True;True;True;True;True;True;True;True;True;True;True;True;True;True;True;True;True;True;True;True;True;True;True	206;340;641;765;946;1162;1279;1937;2216;2314;2337;2376;2548;2577;2603;2820;3085;3171;3555;3761;3762;3770;4062;4096	323;547;934;1093;1316;1616;1767;2642;3001;3123;3155;3206;3436;3480;3509;3819;4185;4286;4822;4823;5090;5091;5092;5114;5115;5523;5572	323;547;934;1093;1316;1616;1767;2642;3001;3123;3155;3206;3436;3480;3509;3819;4185;4286;4822;4823;5090;5091;5092;5114;5115;5523;5572	323;547;934;1093;1316;1616;1767;2642;3001;3123;3155;3206;3436;3480;3509;3819;4185;4286;4823;5090;5092;5114;5523;5572
Q9I0J7	sp|Q9I0J7|NUOF_PSEAE NADH-quinone oxidoreductase subunit F OS=Pseudomonas aeruginosa (strain ATCC 15692 / DSM 22644 / CIP 104116 / JCM 14847 / LMG 12228 / 1C / PRS 101 / PAO1) OX=208964 GN=nuoF PE=3 SV=1	1	10	10	10	10	10	10	32.8	32.8	32.8	48.678	448	448	0	212.34	32.8	4083500	4083500	15				720	287;452;1979;2465;2626;2745;2784;3437;4110;4111	True;True;True;True;True;True;True;True;True;True	300;466;2031;2527;2696;2823;2864;3524;4212;4213	462;714;2776;3409;3638;3639;3640;3822;3823;3824;3892;4774;4775;5718;5719	462;714;2776;3409;3638;3639;3640;3822;3823;3824;3892;4774;4775;5718;5719	462;714;2776;3409;3639;3823;3892;4775;5718;5719
Q9I0J8	sp|Q9I0J8|NUOE_PSEAE NADH-quinone oxidoreductase subunit E OS=Pseudomonas aeruginosa (strain ATCC 15692 / DSM 22644 / CIP 104116 / JCM 14847 / LMG 12228 / 1C / PRS 101 / PAO1) OX=208964 GN=nuoE PE=3 SV=1	1	4	4	4	4	4	4	39.8	39.8	39.8	18.088	166	166	0	42.263	39.8	1025400	1025400	7				721	338;3298;3318;3641	True;True;True;True	352;3384;3404;3734	561;562;563;4600;4623;4624;5058	561;562;563;4600;4623;4624;5058	562;4600;4623;5058
Q9I0K4	sp|Q9I0K4|ACEA_PSEAE Isocitrate lyase OS=Pseudomonas aeruginosa (strain ATCC 15692 / DSM 22644 / CIP 104116 / JCM 14847 / LMG 12228 / 1C / PRS 101 / PAO1) OX=208964 GN=PA2634 PE=1 SV=1	1	12	12	12	12	12	12	34.7	34.7	34.7	58.886	531	531	0	323.31	34.7	10650000	10650000	28				722	502;597;901;1659;1660;2044;2374;2604;2736;3119;3405;3937	True;True;True;True;True;True;True;True;True;True;True;True	516;613;924;1700;1701;2097;2432;2433;2671;2814;3205;3206;3491;4037	777;778;779;901;902;903;1285;1286;1287;2312;2313;2314;2315;2316;2854;3295;3296;3603;3604;3605;3606;3811;4347;4348;4734;4735;4736;5494	777;778;779;901;902;903;1285;1286;1287;2312;2313;2314;2315;2316;2854;3295;3296;3603;3604;3605;3606;3811;4347;4348;4734;4735;4736;5494	778;902;1287;2312;2316;2854;3295;3605;3811;4348;4736;5494	114;115	120;415
Q9I0K9	sp|Q9I0K9|PUR8_PSEAE Adenylosuccinate lyase OS=Pseudomonas aeruginosa (strain ATCC 15692 / DSM 22644 / CIP 104116 / JCM 14847 / LMG 12228 / 1C / PRS 101 / PAO1) OX=208964 GN=purB PE=1 SV=1	1	6	6	6	6	6	6	27.4	27.4	27.4	50.5	456	456	0	290.42	27.4	1648500	1648500	9				723	1706;1873;2401;3573;3842;4075	True;True;True;True;True;True	1749;1923;2460;2461;3664;3940;4177	2399;2623;2624;3328;3329;3330;4971;5367;5671	2399;2623;2624;3328;3329;3330;4971;5367;5671	2399;2624;3329;4971;5367;5671	116	134
Q9I0M3	sp|Q9I0M3|FTSK_PSEAE DNA translocase FtsK OS=Pseudomonas aeruginosa (strain ATCC 15692 / DSM 22644 / CIP 104116 / JCM 14847 / LMG 12228 / 1C / PRS 101 / PAO1) OX=208964 GN=ftsK PE=1 SV=1	1	4	4	4	4	4	4	8.1	8.1	8.1	88.893	811	811	0	30.32	8.1	324780	324780	4				724	1151;3344;3745;3767	True;True;True;True	1178;3430;3841;3863	1634;4654;5223;5252	1634;4654;5223;5252	1634;4654;5223;5252
Q9I0N3	sp|Q9I0N3|TUSD_PSEAE Sulfurtransferase TusD homolog OS=Pseudomonas aeruginosa (strain ATCC 15692 / DSM 22644 / CIP 104116 / JCM 14847 / LMG 12228 / 1C / PRS 101 / PAO1) OX=208964 GN=tusD PE=3 SV=1	1	1	1	1	1	1	1	10.7	10.7	10.7	14.086	131	131	0	11.695	10.7	107850	107850	1				725	1150	TRUE	1177	1633	1633	1633
Q9I137	sp|Q9I137|GCSP1_PSEAE Glycine dehydrogenase (decarboxylating) 1 OS=Pseudomonas aeruginosa (strain ATCC 15692 / DSM 22644 / CIP 104116 / JCM 14847 / LMG 12228 / 1C / PRS 101 / PAO1) OX=208964 GN=gcvP1 PE=3 SV=1	1	11	11	11	11	11	11	22.9	22.9	22.9	103.92	959	959	0	158.87	22.9	2208800	2208800	15				726	387;621;714;1074;2196;2364;2377;2435;2697;2761;3419	True;True;True;True;True;True;True;True;True;True;True	403;638;735;1099;2248;2419;2436;2495;2775;2839;3505	638;639;930;1047;1520;3036;3269;3299;3372;3761;3762;3763;3764;3846;4752	638;639;930;1047;1520;3036;3269;3299;3372;3761;3762;3763;3764;3846;4752	639;930;1047;1520;3036;3269;3299;3372;3763;3846;4752
Q9I138;Q9HTE9	sp|Q9I138|GLYA2_PSEAE Serine hydroxymethyltransferase 2 OS=Pseudomonas aeruginosa (strain ATCC 15692 / DSM 22644 / CIP 104116 / JCM 14847 / LMG 12228 / 1C / PRS 101 / PAO1) OX=208964 GN=glyA2 PE=3 SV=1	2	5	5	5	5	5	5	23	23	23	44.973	418	418;417	0	107.84	23	787090	787090	6				727	3;1530;1567;2560;2706	True;True;True;True;True	3;1568;1608;2624;2784	3;2136;2193;3535;3536;3776	3;2136;2193;3535;3536;3776	3;2136;2193;3535;3776
Q9I1F6	sp|Q9I1F6|GNTR_PSEAE HTH-type transcriptional regulator GntR OS=Pseudomonas aeruginosa (strain ATCC 15692 / DSM 22644 / CIP 104116 / JCM 14847 / LMG 12228 / 1C / PRS 101 / PAO1) OX=208964 GN=gntR PE=1 SV=1	1	1	1	1	1	1	1	3.5	3.5	3.5	37.147	343	343	0.0025707	6.3265	3.5	42256	42256	1				728	149	TRUE	156	244	244	244
Q9I1L9	sp|Q9I1L9|DLDH1_PSEAE Dihydrolipoyl dehydrogenase OS=Pseudomonas aeruginosa (strain ATCC 15692 / DSM 22644 / CIP 104116 / JCM 14847 / LMG 12228 / 1C / PRS 101 / PAO1) OX=208964 GN=lpdV PE=1 SV=1	1	12	12	12	12	12	12	38.6	38.6	38.6	48.588	464	464	0	323.31	38.6	3958700	3958700	15				729	271;296;314;446;678;2033;2192;2281;2822;3050;3142;3763	True;True;True;True;True;True;True;True;True;True;True;True	283;309;328;460;699;2086;2244;2335;2904;2905;3134;3228;3859	437;474;475;505;708;1007;2841;3032;3152;3946;3947;4244;4245;4381;5248	437;474;475;505;708;1007;2841;3032;3152;3946;3947;4244;4245;4381;5248	437;475;505;708;1007;2841;3032;3152;3946;4244;4381;5248	117	317
Q9I1M0	sp|Q9I1M0|ODB2_PSEAE Lipoamide acyltransferase component of branched-chain alpha-keto acid dehydrogenase complex OS=Pseudomonas aeruginosa (strain ATCC 15692 / DSM 22644 / CIP 104116 / JCM 14847 / LMG 12228 / 1C / PRS 101 / PAO1) OX=208964 GN=bkdB PE=1 SV=	1	7	7	7	7	7	7	28.3	28.3	28.3	45.774	428	428	0	162.23	28.3	2019800	2019800	7				730	1381;1560;1836;1891;2218;3798;4038	True;True;True;True;True;True;True	1412;1601;1884;1941;2270;3894;4140	1944;2185;2567;2647;3065;5296;5626	1944;2185;2567;2647;3065;5296;5626	1944;2185;2567;2647;3065;5296;5626
Q9I1M1	sp|Q9I1M1|ODBB_PSEAE 2-oxoisovalerate dehydrogenase subunit beta OS=Pseudomonas aeruginosa (strain ATCC 15692 / DSM 22644 / CIP 104116 / JCM 14847 / LMG 12228 / 1C / PRS 101 / PAO1) OX=208964 GN=bkdA2 PE=3 SV=1	1	7	7	7	7	7	7	47.1	47.1	47.1	38.324	350	350	0	142.07	47.1	3858000	3858000	10				731	25;1382;1650;2561;2645;3407;3923	True;True;True;True;True;True;True	25;1413;1691;2625;2716;3493;4023	33;1945;1946;2301;2302;3537;3668;4738;5475;5476	33;1945;1946;2301;2302;3537;3668;4738;5475;5476	33;1945;2301;3537;3668;4738;5475
Q9I1M2	sp|Q9I1M2|ODBA_PSEAE 2-oxoisovalerate dehydrogenase subunit alpha OS=Pseudomonas aeruginosa (strain ATCC 15692 / DSM 22644 / CIP 104116 / JCM 14847 / LMG 12228 / 1C / PRS 101 / PAO1) OX=208964 GN=bkdA1 PE=3 SV=1	1	12	12	12	12	12	12	50.7	50.7	50.7	45.256	410	410	0	209.17	50.7	3326100	3326100	19				732	1644;1722;2066;2482;2759;2895;3412;3653;3780;3870;3871;4151	True;True;True;True;True;True;True;True;True;True;True;True	1685;1767;2119;2544;2837;2978;3498;3747;3876;3970;3971;4254	2293;2294;2419;2886;3427;3428;3842;3843;3844;4049;4744;5075;5274;5275;5408;5409;5410;5411;5775	2293;2294;2419;2886;3427;3428;3842;3843;3844;4049;4744;5075;5274;5275;5408;5409;5410;5411;5775	2294;2419;2886;3427;3842;4049;4744;5075;5275;5408;5410;5775
Q9I244	sp|Q9I244|EFG2_PSEAE Elongation factor G 2 OS=Pseudomonas aeruginosa (strain ATCC 15692 / DSM 22644 / CIP 104116 / JCM 14847 / LMG 12228 / 1C / PRS 101 / PAO1) OX=208964 GN=fusB PE=3 SV=1	1	13	7	7	13	7	7	29.6	18.9	18.9	77.573	702	702	0	110.68	29.6	1205800	1205800	7				733	126;200;232;419;739;813;1441;1544;1725;3693;3694;3783;3988	False;True;True;True;True;False;False;True;False;False;False;True;True	132;133;209;244;433;760;834;1477;1585;1771;3788;3789;3790;3879;4090	185;186;187;188;189;190;191;327;383;677;1087;1174;2029;2166;2423;5137;5138;5139;5279;5562	185;186;187;188;189;190;191;327;383;677;1087;1174;2029;2166;2423;5137;5138;5139;5279;5562	186;327;383;677;1087;1174;2029;2166;2423;5137;5139;5279;5562	99;104;105	626;630;661
Q9I291	sp|Q9I291|GALU_PSEAE UTP--glucose-1-phosphate uridylyltransferase OS=Pseudomonas aeruginosa (strain ATCC 15692 / DSM 22644 / CIP 104116 / JCM 14847 / LMG 12228 / 1C / PRS 101 / PAO1) OX=208964 GN=galU PE=3 SV=1	1	4	4	4	4	4	4	27.6	27.6	27.6	31.236	279	279	0	74.065	27.6	1368400	1368400	7				734	500;1036;3234;3845	True;True;True;True	514;1061;3319;3943	774;1470;1471;4510;4511;4512;5370	774;1470;1471;4510;4511;4512;5370	774;1470;4510;5370
Q9I2A0	sp|Q9I2A0|LIUE_PSEAE 3-hydroxy-3-isohexenylglutaryl-CoA/hydroxy-methylglutaryl-CoA lyase OS=Pseudomonas aeruginosa (strain ATCC 15692 / DSM 22644 / CIP 104116 / JCM 14847 / LMG 12228 / 1C / PRS 101 / PAO1) OX=208964 GN=liuE PE=1 SV=1	1	1	1	1	1	1	1	7.3	7.3	7.3	31.837	300	300	0.0013038	6.5452	7.3	47094	47094	1				735	2522	TRUE	2586	3489	3489	3489
Q9I2A8	sp|Q9I2A8|ATOB_PSEAE Acetyl-CoA acetyltransferase OS=Pseudomonas aeruginosa (strain ATCC 15692 / DSM 22644 / CIP 104116 / JCM 14847 / LMG 12228 / 1C / PRS 101 / PAO1) OX=208964 GN=atoB PE=3 SV=1	1	11	11	11	11	11	11	55.5	55.5	55.5	40.405	393	393	0	323.31	55.5	5203800	5203800	16				736	193;598;806;1141;1142;1724;2348;2523;3403;3823;3847	True;True;True;True;True;True;True;True;True;True;True	202;614;827;1168;1169;1769;1770;2403;2587;3489;3920;3945	318;904;1166;1622;1623;2421;2422;3247;3248;3490;3491;3492;4731;5328;5377;5378	318;904;1166;1622;1623;2421;2422;3247;3248;3490;3491;3492;4731;5328;5377;5378	318;904;1166;1622;1623;2421;3248;3491;4731;5328;5378	118	289
Q9I2E2	sp|Q9I2E2|AZOR2_PSEAE FMN-dependent NADH:quinone oxidoreductase 2 OS=Pseudomonas aeruginosa (strain ATCC 15692 / DSM 22644 / CIP 104116 / JCM 14847 / LMG 12228 / 1C / PRS 101 / PAO1) OX=208964 GN=azoR2 PE=1 SV=1	1	1	1	1	1	1	1	12.4	12.4	12.4	21.29	202	202	0	25.206	12.4	51289	51289	1				737	639	TRUE	658	956	956	956
Q9I2Q2	sp|Q9I2Q2|METH_PSEAE Methionine synthase OS=Pseudomonas aeruginosa (strain ATCC 15692 / DSM 22644 / CIP 104116 / JCM 14847 / LMG 12228 / 1C / PRS 101 / PAO1) OX=208964 GN=metH PE=3 SV=1	1	3	3	3	3	3	3	4.1	4.1	4.1	135.06	1234	1234	0	20.666	4.1	107800	107800	3				738	471;556;1752	True;True;True	485;572;1799	736;854;2458	736;854;2458	736;854;2458
Q9I2S3	sp|Q9I2S3|FIML_PSEAE Scaffold protein FimL OS=Pseudomonas aeruginosa (strain ATCC 15692 / DSM 22644 / CIP 104116 / JCM 14847 / LMG 12228 / 1C / PRS 101 / PAO1) OX=208964 GN=fimL PE=1 SV=1	1	4	4	4	4	4	4	15.8	15.8	15.8	60.868	562	562	0	36.164	15.8	417590	417590	4				739	909;1492;1824;2168	True;True;True;True	932;1530;1871;2221	1297;2087;2548;3006	1297;2087;2548;3006	1297;2087;2548;3006
Q9I2S7	sp|Q9I2S7|LDCA_PSEAE Lysine decarboxylase LdcA OS=Pseudomonas aeruginosa (strain ATCC 15692 / DSM 22644 / CIP 104116 / JCM 14847 / LMG 12228 / 1C / PRS 101 / PAO1) OX=208964 GN=ldcA PE=1 SV=1	1	2	2	2	2	2	2	4.9	4.9	4.9	82.756	751	751	0	13.933	4.9	109460	109460	2				740	504;2722	True;True	518;2800	781;3794	781;3794	781;3794
Q9I2U1	sp|Q9I2U1|CLPP1_PSEAE ATP-dependent Clp protease proteolytic subunit 1 OS=Pseudomonas aeruginosa (strain ATCC 15692 / DSM 22644 / CIP 104116 / JCM 14847 / LMG 12228 / 1C / PRS 101 / PAO1) OX=208964 GN=clpP1 PE=1 SV=1	1	3	3	3	3	3	3	22.1	22.1	22.1	23.502	213	213	0	152.08	22.1	3793100	3793100	7				741	2385;2634;4035	True;True;True	2444;2704;2705;4137	3309;3310;3652;3653;3654;3655;5622	3309;3310;3652;3653;3654;3655;5622	3310;3654;5622	119;120	136;137
Q9I2U8;Q02KT5;B7VB85	sp|Q9I2U8|SYQ_PSEAE Glutamine--tRNA ligase OS=Pseudomonas aeruginosa (strain ATCC 15692 / DSM 22644 / CIP 104116 / JCM 14847 / LMG 12228 / 1C / PRS 101 / PAO1) OX=208964 GN=glnS PE=1 SV=1;sp|Q02KT5|SYQ_PSEAB Glutamine--tRNA ligase OS=Pseudomonas aeruginosa	3	12	12	11	11	11	11	31.8	31.8	31.7	62.912	556	556;556;556	0	130.8	31.7	3102100	3102100	11				742	61;97;120;134;609;1038;1507;1748;2667;2982;3202;3225	True;True;True;True;True;True;True;True;True;True;True;True	62;102;126;141;626;1063;1545;1795;3065;3288;3310	88;150;178;201;917;1473;2111;2454;4161;4475;4501	88;150;178;201;917;1473;2111;2454;4161;4475;4501	88;150;178;201;917;1473;2111;2454;4161;4475;4501
Q9I2V5	sp|Q9I2V5|ACNB_PSEAE Aconitate hydratase B OS=Pseudomonas aeruginosa (strain ATCC 15692 / DSM 22644 / CIP 104116 / JCM 14847 / LMG 12228 / 1C / PRS 101 / PAO1) OX=208964 GN=acnB PE=3 SV=1	1	30	30	30	30	30	30	51.2	51.2	51.2	93.627	869	869	0	323.31	51.2	18952000	18952000	47				743	9;36;54;240;559;560;640;669;670;951;1282;1316;1674;1732;2021;2060;2250;2433;2573;2586;2625;2674;2789;2790;2850;3112;3358;3535;3857;3894	True;True;True;True;True;True;True;True;True;True;True;True;True;True;True;True;True;True;True;True;True;True;True;True;True;True;True;True;True;True	9;36;55;252;575;576;659;688;689;974;1309;1344;1716;1717;1779;2073;2113;2303;2493;2636;2637;2650;2695;2748;2749;2870;2871;2933;3197;3444;3623;3955;3956;3994	11;44;76;77;394;857;858;957;993;994;995;1357;1807;1852;1853;2337;2338;2339;2432;2826;2827;2877;3109;3110;3369;3551;3552;3553;3554;3571;3637;3710;3711;3712;3904;3905;3906;3907;3908;3978;4334;4335;4672;4912;5392;5393;5441	11;44;76;77;394;857;858;957;993;994;995;1357;1807;1852;1853;2337;2338;2339;2432;2826;2827;2877;3109;3110;3369;3551;3552;3553;3554;3571;3637;3710;3711;3712;3904;3905;3906;3907;3908;3978;4334;4335;4672;4912;5392;5393;5441	11;44;76;394;857;858;957;994;995;1357;1807;1853;2338;2432;2827;2877;3110;3369;3551;3571;3637;3710;3906;3908;3978;4335;4672;4912;5392;5441	121;122;123;124;125	125;201;411;423;746
Q9I321	sp|Q9I321|EXSD_PSEAE Transcriptional antiactivator ExsD OS=Pseudomonas aeruginosa (strain ATCC 15692 / DSM 22644 / CIP 104116 / JCM 14847 / LMG 12228 / 1C / PRS 101 / PAO1) OX=208964 GN=exsD PE=1 SV=1	1	1	1	1	1	1	1	6.5	6.5	6.5	31.365	276	276	0	26.577	6.5	101040	101040	2				744	2162	TRUE	2215	2999;3000	2999;3000	3000
Q9I347	sp|Q9I347|PRMB_PSEAE 50S ribosomal protein L3 glutamine methyltransferase OS=Pseudomonas aeruginosa (strain ATCC 15692 / DSM 22644 / CIP 104116 / JCM 14847 / LMG 12228 / 1C / PRS 101 / PAO1) OX=208964 GN=prmB PE=3 SV=1	1	3	3	3	3	3	3	15.1	15.1	15.1	34.229	304	304	0	23.886	15.1	284410	284410	3				745	1084;2190;2616	True;True;True	1110;2242;2685	1547;3029;3624	1547;3029;3624	1547;3029;3624
Q9I351;Q9HYG8	sp|Q9I351|GCH12_PSEAE GTP cyclohydrolase 1 2 OS=Pseudomonas aeruginosa (strain ATCC 15692 / DSM 22644 / CIP 104116 / JCM 14847 / LMG 12228 / 1C / PRS 101 / PAO1) OX=208964 GN=folE2 PE=3 SV=1;sp|Q9HYG8|GCH11_PSEAE GTP cyclohydrolase 1 1 OS=Pseudomonas aerug	2	2	2	2	2	2	2	25.4	25.4	25.4	20.236	181	181;186	0	35.394	25.4	168130	168130	2				746	626;3238	True;True	643;3323	936;4516	936;4516	936;4516
Q9I383	sp|Q9I383|SELD_PSEAE Selenide, water dikinase OS=Pseudomonas aeruginosa (strain ATCC 15692 / DSM 22644 / CIP 104116 / JCM 14847 / LMG 12228 / 1C / PRS 101 / PAO1) OX=208964 GN=selD PE=3 SV=1	1	3	3	3	3	3	3	16.9	16.9	16.9	36.353	344	344	0	59.573	16.9	1123500	1123500	5				747	313;2151;3790	True;True;True	326;327;2204;3886	502;503;504;2988;5286	502;503;504;2988;5286	502;2988;5286	126	224
Q9I3C5;A6V7J7;A4XV81	sp|Q9I3C5|HTPG_PSEAE Chaperone protein HtpG OS=Pseudomonas aeruginosa (strain ATCC 15692 / DSM 22644 / CIP 104116 / JCM 14847 / LMG 12228 / 1C / PRS 101 / PAO1) OX=208964 GN=htpG PE=3 SV=1;sp|A6V7J7|HTPG_PSEA7 Chaperone protein HtpG OS=Pseudomonas aerugino	3	27	27	27	27	27	27	58.4	58.4	58.4	71.667	634	634;634;634	0	323.31	58.4	18960000	18960000	36				748	125;181;343;771;793;814;847;880;913;1032;1049;1233;1234;1251;1681;1682;1735;2008;2103;2161;2501;3351;3702;3853;3901;4153;4154	True;True;True;True;True;True;True;True;True;True;True;True;True;True;True;True;True;True;True;True;True;True;True;True;True;True;True	131;189;357;792;814;835;870;903;936;1056;1074;1259;1260;1277;1724;1725;1782;2060;2156;2214;2563;2564;3437;3798;3951;4001;4256;4257	184;296;568;569;1123;1149;1175;1176;1219;1262;1304;1458;1459;1487;1742;1743;1744;1765;2346;2347;2348;2349;2350;2437;2813;2930;2998;3456;3457;4664;5153;5385;5386;5449;5778;5779	184;296;568;569;1123;1149;1175;1176;1219;1262;1304;1458;1459;1487;1742;1743;1744;1765;2346;2347;2348;2349;2350;2437;2813;2930;2998;3456;3457;4664;5153;5385;5386;5449;5778;5779	184;296;569;1123;1149;1176;1219;1262;1304;1458;1487;1742;1743;1765;2346;2349;2437;2813;2930;2998;3456;4664;5153;5386;5449;5778;5779	127	557
Q9I3D1	sp|Q9I3D1|DLDH2_PSEAE Dihydrolipoyl dehydrogenase OS=Pseudomonas aeruginosa (strain ATCC 15692 / DSM 22644 / CIP 104116 / JCM 14847 / LMG 12228 / 1C / PRS 101 / PAO1) OX=208964 GN=lpdG PE=1 SV=1	1	19	19	19	19	19	19	48.3	48.3	48.3	50.164	478	478	0	323.31	48.3	4046400	4046400	25				749	294;325;371;1109;1210;1277;1278;1521;2076;2244;2245;2246;2339;3029;3030;3296;3379;3559;3617	True;True;True;True;True;True;True;True;True;True;True;True;True;True;True;True;True;True;True	307;339;385;386;1135;1236;1304;1305;1559;2129;2297;2298;2299;2394;3113;3114;3382;3465;3648;3708	472;546;615;616;617;1576;1709;1710;1711;1801;1802;2127;2898;3101;3102;3103;3104;3233;4215;4216;4598;4696;4697;4944;5026	472;546;615;616;617;1576;1709;1710;1711;1801;1802;2127;2898;3101;3102;3103;3104;3233;4215;4216;4598;4696;4697;4944;5026	472;546;615;1576;1710;1801;1802;2127;2898;3101;3102;3104;3233;4215;4216;4598;4697;4944;5026	128	348
Q9I3D2	sp|Q9I3D2|ODO2_PSEAE Dihydrolipoyllysine-residue succinyltransferase component of 2-oxoglutarate dehydrogenase complex OS=Pseudomonas aeruginosa (strain ATCC 15692 / DSM 22644 / CIP 104116 / JCM 14847 / LMG 12228 / 1C / PRS 101 / PAO1) OX=208964 GN=sucB PE	1	15	15	15	15	15	15	46	46	46	42.887	409	409	0	323.31	46	19197000	19197000	30				750	357;781;1907;2025;2050;2115;2526;2687;2695;2696;2720;2829;2830;3928;4097	True;True;True;True;True;True;True;True;True;True;True;True;True;True;True	371;802;1957;2077;2103;2168;2590;2764;2765;2773;2774;2798;2912;2913;4028;4199	588;589;590;591;1134;1135;1136;2668;2831;2860;2861;2943;2944;3495;3735;3736;3737;3738;3739;3740;3741;3757;3758;3759;3760;3792;3955;3956;5483;5702	588;589;590;591;1134;1135;1136;2668;2831;2860;2861;2943;2944;3495;3735;3736;3737;3738;3739;3740;3741;3757;3758;3759;3760;3792;3955;3956;5483;5702	591;1136;2668;2831;2861;2944;3495;3735;3757;3759;3792;3955;3956;5483;5702	129	294
Q9I3D8	sp|Q9I3D8|Y1579_PSEAE Uncharacterized protein PA1579 OS=Pseudomonas aeruginosa (strain ATCC 15692 / DSM 22644 / CIP 104116 / JCM 14847 / LMG 12228 / 1C / PRS 101 / PAO1) OX=208964 GN=PA1579 PE=4 SV=1	1	1	1	1	1	1	1	8.9	8.9	8.9	22.11	202	202	0	19.858	8.9	67881	67881	1				751	91	TRUE	95	142	142	142
Q9I3F5	sp|Q9I3F5|ACNA_PSEAE Aconitate hydratase A OS=Pseudomonas aeruginosa (strain ATCC 15692 / DSM 22644 / CIP 104116 / JCM 14847 / LMG 12228 / 1C / PRS 101 / PAO1) OX=208964 GN=acnA PE=3 SV=1	1	18	18	18	18	18	18	34.9	34.9	34.9	99.147	910	910	0	323.31	34.9	14468000	14468000	35				752	838;1176;1372;1373;1409;1834;1879;1880;2360;3125;3263;3619;3664;3665;3778;3804;3996;4005	True;True;True;True;True;True;True;True;True;True;True;True;True;True;True;True;True;True	860;861;1203;1402;1403;1443;1882;1929;1930;2415;3211;3349;3710;3759;3760;3874;3900;3901;4098;4107	1206;1207;1669;1670;1671;1672;1673;1674;1675;1930;1931;1932;1979;2564;2565;2633;2634;2635;3262;3263;4356;4357;4545;5028;5029;5030;5088;5089;5271;5272;5303;5304;5305;5575;5587	1206;1207;1669;1670;1671;1672;1673;1674;1675;1930;1931;1932;1979;2564;2565;2633;2634;2635;3262;3263;4356;4357;4545;5028;5029;5030;5088;5089;5271;5272;5303;5304;5305;5575;5587	1206;1672;1931;1932;1979;2565;2633;2635;3263;4357;4545;5030;5088;5089;5272;5304;5575;5587	130;131	103;274
Q9I3F6	sp|Q9I3F6|AER_PSEAE Methyl-accepting chemotaxis protein Aer OS=Pseudomonas aeruginosa (strain ATCC 15692 / DSM 22644 / CIP 104116 / JCM 14847 / LMG 12228 / 1C / PRS 101 / PAO1) OX=208964 GN=aer PE=1 SV=1	1	7	7	7	7	7	7	21.5	21.5	21.5	57.179	521	521	0	85.593	21.5	1036300	1036300	8				753	802;1331;2122;2443;2447;2778;3378	True;True;True;True;True;True;True	823;1359;2175;2505;2509;2858;3464	1161;1162;1871;2953;3383;3387;3886;4695	1161;1162;1871;2953;3383;3387;3886;4695	1162;1871;2953;3383;3387;3886;4695
Q9I3J5	sp|Q9I3J5|HIUH_PSEAE 5-hydroxyisourate hydrolase OS=Pseudomonas aeruginosa (strain ATCC 15692 / DSM 22644 / CIP 104116 / JCM 14847 / LMG 12228 / 1C / PRS 101 / PAO1) OX=208964 GN=PA1518 PE=3 SV=1	1	3	3	3	3	3	3	48.4	48.4	48.4	13.974	126	126	0	27.81	48.4	194440	194440	3				754	474;1517;2518	True;True;True	488;1555;2581	740;2123;3484	740;2123;3484	740;2123;3484
Q9I3L9	sp|Q9I3L9|THSBP_PSEAE Thiosulfate-binding protein OS=Pseudomonas aeruginosa (strain ATCC 15692 / DSM 22644 / CIP 104116 / JCM 14847 / LMG 12228 / 1C / PRS 101 / PAO1) OX=208964 GN=cysP PE=1 SV=1	1	6	6	6	6	6	6	32.5	32.5	32.5	36.517	332	332	0	95.6	32.5	NaN	NaN	6				755	113;1260;1297;2427;3355;4118	True;True;True;True;True;True	119;1286;1324;2487;3441;4220	171;1775;1825;3363;4669;5735	171;1775;1825;3363;4669;5735	171;1775;1825;3363;4669;5735
Q9I3M9	sp|Q9I3M9|CYCH_PSEAE Cytochrome c-type biogenesis protein CycH OS=Pseudomonas aeruginosa (strain ATCC 15692 / DSM 22644 / CIP 104116 / JCM 14847 / LMG 12228 / 1C / PRS 101 / PAO1) OX=208964 GN=cycH PE=3 SV=1	1	4	4	4	4	4	4	22.1	22.1	22.1	43.294	407	407	0	73.79	22.1	720180	720180	4				756	243;808;1707;2672	True;True;True;True	255;829;1750;2746	398;1168;2400;3708	398;1168;2400;3708	398;1168;2400;3708
Q9I3N0	sp|Q9I3N0|CCMH_PSEAE Cytochrome c-type biogenesis protein CcmH OS=Pseudomonas aeruginosa (strain ATCC 15692 / DSM 22644 / CIP 104116 / JCM 14847 / LMG 12228 / 1C / PRS 101 / PAO1) OX=208964 GN=ccmH PE=1 SV=1	1	1	1	1	1	1	1	11.6	11.6	11.6	17.445	155	155	0	15.731	11.6	89561	89561	1				757	499	TRUE	513	773	773	773
Q9I3N1	sp|Q9I3N1|DSBE_PSEAE Thiol:disulfide interchange protein DsbE OS=Pseudomonas aeruginosa (strain ATCC 15692 / DSM 22644 / CIP 104116 / JCM 14847 / LMG 12228 / 1C / PRS 101 / PAO1) OX=208964 GN=dsbE PE=1 SV=1	1	1	1	1	1	1	1	9.4	9.4	9.4	20.122	180	180	0	14.069	9.4	134740	134740	1				758	958	TRUE	981	1364	1364	1364
Q9I3N2	sp|Q9I3N2|CCMF_PSEAE Cytochrome c-type biogenesis protein CcmF OS=Pseudomonas aeruginosa (strain ATCC 15692 / DSM 22644 / CIP 104116 / JCM 14847 / LMG 12228 / 1C / PRS 101 / PAO1) OX=208964 GN=ccmF PE=3 SV=1	1	2	2	2	2	2	2	4.7	4.7	4.7	71.665	657	657	0	14.249	4.7	107280	107280	2				759	1604;2670	True;True	1645;2743	2241;3703	2241;3703	2241;3703
Q9I3N7	sp|Q9I3N7|CCMA_PSEAE Cytochrome c biogenesis ATP-binding export protein CcmA OS=Pseudomonas aeruginosa (strain ATCC 15692 / DSM 22644 / CIP 104116 / JCM 14847 / LMG 12228 / 1C / PRS 101 / PAO1) OX=208964 GN=ccmA PE=3 SV=1	1	1	1	1	1	1	1	6.9	6.9	6.9	24.995	233	233	0.0072289	5.5129	6.9	79066	79066	1				760	1271	TRUE	1298	1788	1788	1788
Q9I3S3	sp|Q9I3S3|GBUA_PSEAE Guanidinobutyrase OS=Pseudomonas aeruginosa (strain ATCC 15692 / DSM 22644 / CIP 104116 / JCM 14847 / LMG 12228 / 1C / PRS 101 / PAO1) OX=208964 GN=gbuA PE=1 SV=1	1	2	2	2	2	2	2	13.2	13.2	13.2	34.727	319	319	0	12.551	13.2	68483	68483	2				761	2413;2760	True;True	2473;2838	3346;3845	3346;3845	3346;3845
Q9I402	sp|Q9I402|GASBP_PSEAE L-glutamate/L-aspartate-binding protein OS=Pseudomonas aeruginosa (strain ATCC 15692 / DSM 22644 / CIP 104116 / JCM 14847 / LMG 12228 / 1C / PRS 101 / PAO1) OX=208964 GN=PA1342 PE=1 SV=1	1	12	12	12	12	12	12	55	55	55	33.054	302	302	0	161.77	55	5645200	5645200	17				762	238;423;528;603;978;1385;1831;1896;1962;2821;3396;3397	True;True;True;True;True;True;True;True;True;True;True;True	250;437;542;619;620;1001;1416;1417;1879;1946;2014;2903;3482;3483	392;681;811;812;909;910;1389;1949;1950;1951;2560;2653;2754;3945;4718;4719;4720	392;681;811;812;909;910;1389;1949;1950;1951;2560;2653;2754;3945;4718;4719;4720	392;681;811;909;1389;1950;2560;2653;2754;3945;4718;4720	132;133	190;283
Q9I406	sp|Q9I406|GGT_PSEAE Glutathione hydrolase proenzyme OS=Pseudomonas aeruginosa (strain ATCC 15692 / DSM 22644 / CIP 104116 / JCM 14847 / LMG 12228 / 1C / PRS 101 / PAO1) OX=208964 GN=ggt PE=3 SV=1	1	2	2	2	2	2	2	4.8	4.8	4.8	59.873	557	557	0.0014164	10.948	4.8	289320	289320	2				763	1328;1378	True;True	1356;1409	1868;1941	1868;1941	1868;1941
Q9I407	sp|Q9I407|ASPQ_PSEAE Glutaminase-asparaginase OS=Pseudomonas aeruginosa (strain ATCC 15692 / DSM 22644 / CIP 104116 / JCM 14847 / LMG 12228 / 1C / PRS 101 / PAO1) OX=208964 GN=ansB PE=1 SV=1	1	8	8	8	8	8	8	34.5	34.5	34.5	38.644	362	362	0	205.11	34.5	4705300	4705300	11				764	1262;1680;2688;2953;3288;3317;3376;3877	True;True;True;True;True;True;True;True	1288;1723;2766;3036;3374;3403;3462;3977	1777;2345;3742;3743;3744;4120;4580;4581;4622;4693;5417	1777;2345;3742;3743;3744;4120;4580;4581;4622;4693;5417	1777;2345;3744;4120;4581;4622;4693;5417
Q9I426	sp|Q9I426|CYOB_PSEAE Cytochrome bo(3) ubiquinol oxidase subunit 1 OS=Pseudomonas aeruginosa (strain ATCC 15692 / DSM 22644 / CIP 104116 / JCM 14847 / LMG 12228 / 1C / PRS 101 / PAO1) OX=208964 GN=cyoB PE=3 SV=1	1	1	1	1	1	1	1	3	3	3	73.934	658	658	0.001328	7.4047	3	113180	113180	1				765	3488	TRUE	3576	4848	4848	4848
Q9I452	sp|Q9I452|THTM_PSEAE Probable 3-mercaptopyruvate sulfurtransferase OS=Pseudomonas aeruginosa (strain ATCC 15692 / DSM 22644 / CIP 104116 / JCM 14847 / LMG 12228 / 1C / PRS 101 / PAO1) OX=208964 GN=sseA PE=3 SV=1	1	3	3	3	3	3	3	16.5	16.5	16.5	30.597	284	284	0	45.798	16.5	1447400	1447400	5				766	1653;2920;3985	True;True;True	1694;3003;4087	2305;2306;4076;5558;5559	2305;2306;4076;5558;5559	2305;4076;5559
Q9I472	sp|Q9I472|COBO_PSEAE Corrinoid adenosyltransferase OS=Pseudomonas aeruginosa (strain ATCC 15692 / DSM 22644 / CIP 104116 / JCM 14847 / LMG 12228 / 1C / PRS 101 / PAO1) OX=208964 GN=cobO PE=3 SV=1	1	2	2	2	2	2	2	13.8	13.8	13.8	22.292	203	203	0	19.884	13.8	314670	314670	2				767	1212;1602	True;True	1238;1643	1713;2239	1713;2239	1713;2239
Q9I4D3	sp|Q9I4D3|Y1205_PSEAE Putative quercetin 2,3-dioxygenase PA1205 OS=Pseudomonas aeruginosa (strain ATCC 15692 / DSM 22644 / CIP 104116 / JCM 14847 / LMG 12228 / 1C / PRS 101 / PAO1) OX=208964 GN=PA1205 PE=3 SV=1	1	1	1	1	1	1	1	10.8	10.8	10.8	34.455	315	315	0.0037975	6.0685	10.8	53687	53687	1				768	710	TRUE	731	1043	1043	1043
Q9I4D4	sp|Q9I4D4|FMNRE_PSEAE NAD(P)H-dependent FMN reductase PA1204 OS=Pseudomonas aeruginosa (strain ATCC 15692 / DSM 22644 / CIP 104116 / JCM 14847 / LMG 12228 / 1C / PRS 101 / PAO1) OX=208964 GN=PA1204 PE=1 SV=1	1	1	1	1	1	1	1	11.4	11.4	11.4	20.224	185	185	0.0013141	6.855	11.4	204380	204380	1				769	4	TRUE	4	4	4	4
Q9I4E1	sp|Q9I4E1|NPD2_PSEAE NAD-dependent protein deacylase 2 OS=Pseudomonas aeruginosa (strain ATCC 15692 / DSM 22644 / CIP 104116 / JCM 14847 / LMG 12228 / 1C / PRS 101 / PAO1) OX=208964 GN=cobB2 PE=3 SV=1	1	2	2	2	2	2	2	14.1	14.1	14.1	27.686	256	256	0	22.171	14.1	66048	66048	2				770	55;3426	True;True	56;3512	78;4759	78;4759	78;4759
Q9I4F9	sp|Q9I4F9|PHOP_PSEAE Two-component response regulator PhoP OS=Pseudomonas aeruginosa (strain ATCC 15692 / DSM 22644 / CIP 104116 / JCM 14847 / LMG 12228 / 1C / PRS 101 / PAO1) OX=208964 GN=phoP PE=1 SV=1	1	5	5	5	5	5	5	51.6	51.6	51.6	25.65	225	225	0	120.89	51.6	1072300	1072300	6				771	1415;2368;2909;3312;3900	True;True;True;True;True	1449;2425;2992;3398;4000	1987;3287;4065;4616;5447;5448	1987;3287;4065;4616;5447;5448	1987;3287;4065;4616;5448
Q9I4L1	sp|Q9I4L1|DGTP_PSEAE Probable deoxyguanosinetriphosphate triphosphohydrolase OS=Pseudomonas aeruginosa (strain ATCC 15692 / DSM 22644 / CIP 104116 / JCM 14847 / LMG 12228 / 1C / PRS 101 / PAO1) OX=208964 GN=dgt PE=3 SV=1	1	4	4	4	4	4	4	15.1	15.1	15.1	56.741	498	498	0	49.735	15.1	436750	436750	5				772	278;987;2065;2627	True;True;True;True	290;1010;2118;2697	445;1399;2885;3641;3642	445;1399;2885;3641;3642	445;1399;2885;3641
Q9I4N3	sp|Q9I4N3|FLER_PSEAE Response regulator protein FleR OS=Pseudomonas aeruginosa (strain ATCC 15692 / DSM 22644 / CIP 104116 / JCM 14847 / LMG 12228 / 1C / PRS 101 / PAO1) OX=208964 GN=fleR PE=3 SV=1	1	2	2	2	2	2	2	5.9	5.9	5.9	51.234	473	473	0.0014065	10.476	5.9	1051700	1051700	2				773	820;2638	True;True	841;2709	1183;3659	1183;3659	1183;3659
Q9I4U2	sp|Q9I4U2|QUIP_PSEAE Acyl-homoserine lactone acylase QuiP OS=Pseudomonas aeruginosa (strain ATCC 15692 / DSM 22644 / CIP 104116 / JCM 14847 / LMG 12228 / 1C / PRS 101 / PAO1) OX=208964 GN=quiP PE=1 SV=1	1	2	2	2	2	2	2	5	5	5	94.069	847	847	0	12.245	5	524420	524420	2				774	2121;2157	True;True	2174;2210	2952;2994	2952;2994	2952;2994	134	118
Q9I4W3	sp|Q9I4W3|DAPA_PSEAE 4-hydroxy-tetrahydrodipicolinate synthase OS=Pseudomonas aeruginosa (strain ATCC 15692 / DSM 22644 / CIP 104116 / JCM 14847 / LMG 12228 / 1C / PRS 101 / PAO1) OX=208964 GN=dapA PE=1 SV=1	1	5	5	3	5	5	3	31.5	31.5	22.3	31.449	292	292	0	117.33	31.5	2781400	2781400	8				775	1609;2424;3166;3733;3992	True;True;True;True;True	1650;2484;3252;3829;4094	2247;3359;4430;4431;5207;5208;5209;5568	2247;3359;4430;4431;5207;5208;5209;5568	2247;3359;4430;5207;5568
Q9I4X1	sp|Q9I4X1|PQSC_PSEAE 2-heptyl-4(1H)-quinolone synthase subunit PqsC OS=Pseudomonas aeruginosa (strain ATCC 15692 / DSM 22644 / CIP 104116 / JCM 14847 / LMG 12228 / 1C / PRS 101 / PAO1) OX=208964 GN=pqsC PE=1 SV=1	1	7	7	7	7	7	7	31.3	31.3	31.3	38.238	348	348	0	205.57	31.3	2445500	2445500	9				776	169;281;1225;2403;2730;3824;4017	True;True;True;True;True;True;True	177;293;1251;2463;2808;3921;4119	282;283;448;1733;3333;3334;3804;5329;5601	282;283;448;1733;3333;3334;3804;5329;5601	282;448;1733;3333;3804;5329;5601
Q9I4X2	sp|Q9I4X2|PQSB_PSEAE 2-heptyl-4(1H)-quinolone synthase subunit PqsB OS=Pseudomonas aeruginosa (strain ATCC 15692 / DSM 22644 / CIP 104116 / JCM 14847 / LMG 12228 / 1C / PRS 101 / PAO1) OX=208964 GN=pqsB PE=1 SV=1	1	3	3	3	3	3	3	24.4	24.4	24.4	30.5	283	283	0	35.946	24.4	334960	334960	3				777	762;1206;1326	True;True;True	783;1233;1354	1113;1706;1866	1113;1706;1866	1113;1706;1866
Q9I4X3	sp|Q9I4X3|PQSA_PSEAE Anthranilate--CoA ligase OS=Pseudomonas aeruginosa (strain ATCC 15692 / DSM 22644 / CIP 104116 / JCM 14847 / LMG 12228 / 1C / PRS 101 / PAO1) OX=208964 GN=pqsA PE=1 SV=1	1	1	1	1	1	1	1	3.5	3.5	3.5	56.607	517	517	0.0096154	5.4569	3.5	160140	160140	1				778	952	TRUE	975	1358	1358	1358
Q9I4Z4	sp|Q9I4Z4|PAL_PSEAE Peptidoglycan-associated lipoprotein OS=Pseudomonas aeruginosa (strain ATCC 15692 / DSM 22644 / CIP 104116 / JCM 14847 / LMG 12228 / 1C / PRS 101 / PAO1) OX=208964 GN=pal PE=3 SV=1	1	7	7	7	7	7	7	45.2	45.2	45.2	17.925	168	168	0	323.31	45.2	31102000	31102000	29				779	227;969;970;1015;2885;3965;4117	True;True;True;True;True;True;True	238;239;992;993;1038;2968;4066;4219	369;370;371;372;373;374;375;376;377;378;1375;1376;1377;1378;1379;1380;1431;4034;5527;5725;5726;5727;5728;5729;5730;5731;5732;5733;5734	369;370;371;372;373;374;375;376;377;378;1375;1376;1377;1378;1379;1380;1431;4034;5527;5725;5726;5727;5728;5729;5730;5731;5732;5733;5734	370;1378;1380;1431;4034;5527;5733	135	81
Q9I504	sp|Q9I504|ACYP_PSEAE Acylphosphatase OS=Pseudomonas aeruginosa (strain ATCC 15692 / DSM 22644 / CIP 104116 / JCM 14847 / LMG 12228 / 1C / PRS 101 / PAO1) OX=208964 GN=acyP PE=3 SV=1	1	1	1	1	1	1	1	20.9	20.9	20.9	10.313	91	91	0.0014144	10.907	20.9	25247	25247	1				780	2755	TRUE	2833	3838	3838	3838
Q9I509	sp|Q9I509|NQOR_PSEAE NAD(P)H dehydrogenase (quinone) OS=Pseudomonas aeruginosa (strain ATCC 15692 / DSM 22644 / CIP 104116 / JCM 14847 / LMG 12228 / 1C / PRS 101 / PAO1) OX=208964 GN=PA0949 PE=1 SV=1	1	2	2	2	2	2	2	14.1	14.1	14.1	20.762	198	198	0	15.298	14.1	219000	219000	2				781	1303;3229	True;True	1331;3314	1838;4505	1838;4505	1838;4505
Q9I526	sp|Q9I526|CYSM_PSEAE Cysteine synthase B OS=Pseudomonas aeruginosa (strain ATCC 15692 / DSM 22644 / CIP 104116 / JCM 14847 / LMG 12228 / 1C / PRS 101 / PAO1) OX=208964 GN=cysM PE=3 SV=1	1	6	6	6	6	6	6	20.1	20.1	20.1	32.448	299	299	0	63.453	20.1	443490	443490	6				782	31;1968;3582;3661;3944;3945	True;True;True;True;True;True	31;2020;3673;3756;4045;4046	39;2761;4983;5085;5503;5504	39;2761;4983;5085;5503;5504	39;2761;4983;5085;5503;5504
Q9I553;Q02I63;A6VA71;A4XWE2	sp|Q9I553|SYA_PSEAE Alanine--tRNA ligase OS=Pseudomonas aeruginosa (strain ATCC 15692 / DSM 22644 / CIP 104116 / JCM 14847 / LMG 12228 / 1C / PRS 101 / PAO1) OX=208964 GN=alaS PE=3 SV=1;sp|Q02I63|SYA_PSEAB Alanine--tRNA ligase OS=Pseudomonas aeruginosa (st	4	17	17	17	17	17	17	29.4	29.4	29.4	94.701	874	874;874;874;874	0	323.31	29.4	3171000	3171000	21				783	42;157;257;523;1041;1302;1645;1763;1764;1843;1945;2549;2805;3022;3236;3380;3898	True;True;True;True;True;True;True;True;True;True;True;True;True;True;True;True;True	42;164;269;537;1066;1330;1686;1810;1811;1891;1996;2613;2886;3106;3321;3466;3998	63;264;265;421;803;804;1477;1836;1837;2295;2471;2472;2577;2727;2728;3519;3925;4208;4514;4698;5445	63;264;265;421;803;804;1477;1836;1837;2295;2471;2472;2577;2727;2728;3519;3925;4208;4514;4698;5445	63;265;421;803;1477;1836;2295;2471;2472;2577;2728;3519;3925;4208;4514;4698;5445
Q9I558	sp|Q9I558|ACSA1_PSEAE Acetyl-coenzyme A synthetase 1 OS=Pseudomonas aeruginosa (strain ATCC 15692 / DSM 22644 / CIP 104116 / JCM 14847 / LMG 12228 / 1C / PRS 101 / PAO1) OX=208964 GN=acsA1 PE=3 SV=1	1	13	13	13	13	13	13	33.6	33.6	33.6	71.762	651	651	0	150.43	33.6	1278200	1278200	13				784	334;875;928;1239;1509;1700;1759;2597;3014;3093;3600;3650;3998	True;True;True;True;True;True;True;True;True;True;True;True;True	348;898;951;1265;1547;1743;1806;2664;3098;3177;3691;3743;4100	557;1257;1322;1751;2113;2381;2467;3596;4199;4309;5004;5069;5577	557;1257;1322;1751;2113;2381;2467;3596;4199;4309;5004;5069;5577	557;1257;1322;1751;2113;2381;2467;3596;4199;4309;5004;5069;5577
Q9I574	sp|Q9I574|MLIC_PSEAE Membrane-bound lysozyme inhibitor of C-type lysozyme OS=Pseudomonas aeruginosa (strain ATCC 15692 / DSM 22644 / CIP 104116 / JCM 14847 / LMG 12228 / 1C / PRS 101 / PAO1) OX=208964 GN=mliC PE=1 SV=1	1	3	3	3	3	3	3	39.4	39.4	39.4	13.695	127	127	0	53.064	39.4	344610	344610	3				785	1236;1249;1296	True;True;True	1262;1275;1323	1746;1763;1824	1746;1763;1824	1746;1763;1824
Q9I576	sp|Q9I576|HPPD_PSEAE 4-hydroxyphenylpyruvate dioxygenase OS=Pseudomonas aeruginosa (strain ATCC 15692 / DSM 22644 / CIP 104116 / JCM 14847 / LMG 12228 / 1C / PRS 101 / PAO1) OX=208964 GN=hpd PE=3 SV=1	1	4	4	4	4	4	4	19.6	19.6	19.6	39.912	357	357	0	42.299	19.6	812600	812600	7				786	261;1012;2700;3108	True;True;True;True	273;1035;2778;3193	426;1427;3768;3769;4327;4328;4329	426;1427;3768;3769;4327;4328;4329	426;1427;3769;4327
Q9I587	sp|Q9I587|FUMC1_PSEAE Fumarate hydratase class II 1 OS=Pseudomonas aeruginosa (strain ATCC 15692 / DSM 22644 / CIP 104116 / JCM 14847 / LMG 12228 / 1C / PRS 101 / PAO1) OX=208964 GN=fumC1 PE=3 SV=1	1	5	5	5	5	5	5	19.2	19.2	19.2	49.121	464	464	0	98.128	19.2	829040	829040	7				787	375;431;1557;3287;3308	True;True;True;True;True	390;445;1598;3373;3394	622;691;692;2182;4578;4579;4612	622;691;692;2182;4578;4579;4612	622;692;2182;4578;4612
Q9I5A5	sp|Q9I5A5|PTA_PSEAE Phosphate acetyltransferase OS=Pseudomonas aeruginosa (strain ATCC 15692 / DSM 22644 / CIP 104116 / JCM 14847 / LMG 12228 / 1C / PRS 101 / PAO1) OX=208964 GN=pta PE=1 SV=1	1	8	8	8	8	8	8	20.6	20.6	20.6	75.696	704	704	0	124.21	20.6	1532700	1532700	9				788	1;959;1245;2314;3465;3620;3724;3919	True;True;True;True;True;True;True;True	1;982;1271;2368;3553;3711;3820;4019	1;1365;1758;3195;4819;4820;5031;5195;5469	1;1365;1758;3195;4819;4820;5031;5195;5469	1;1365;1758;3195;4820;5031;5195;5469
Q9I5G7	sp|Q9I5G7|LEP_PSEAE Signal peptidase I OS=Pseudomonas aeruginosa (strain ATCC 15692 / DSM 22644 / CIP 104116 / JCM 14847 / LMG 12228 / 1C / PRS 101 / PAO1) OX=208964 GN=lepB PE=3 SV=1	1	3	3	3	3	3	3	17.3	17.3	17.3	32.103	284	284	0	73.362	17.3	603710	603710	3				789	24;2532;4137	True;True;True	24;2596;4240	32;3501;5759	32;3501;5759	32;3501;5759
Q9I5G9	sp|Q9I5G9|SDHE_PSEAE FAD assembly factor SdhE OS=Pseudomonas aeruginosa (strain ATCC 15692 / DSM 22644 / CIP 104116 / JCM 14847 / LMG 12228 / 1C / PRS 101 / PAO1) OX=208964 GN=sdhE PE=3 SV=1	1	1	1	1	1	1	1	19	19	19	10.147	84	84	0.0013643	8.3111	19	114280	114280	1				790	2345	TRUE	2400	3240	3240	3240
Q9I5I6	sp|Q9I5I6|SERDH_PSEAE NAD-dependent L-serine dehydrogenase OS=Pseudomonas aeruginosa (strain ATCC 15692 / DSM 22644 / CIP 104116 / JCM 14847 / LMG 12228 / 1C / PRS 101 / PAO1) OX=208964 GN=PA0743 PE=1 SV=1	1	2	2	2	2	2	2	14.1	14.1	14.1	30.754	298	298	0	20.079	14.1	248820	248820	2				791	654;2744	True;True	673;2822	974;3821	974;3821	974;3821
Q9I5Q3	sp|Q9I5Q3|SYY2_PSEAE Tyrosine--tRNA ligase 2 OS=Pseudomonas aeruginosa (strain ATCC 15692 / DSM 22644 / CIP 104116 / JCM 14847 / LMG 12228 / 1C / PRS 101 / PAO1) OX=208964 GN=tyrS2 PE=3 SV=1	1	5	5	5	5	5	5	20.8	20.8	20.8	44.129	399	399	0	78.319	20.8	1010800	1010800	7				792	154;460;1085;3230;3244	True;True;True;True;True	161;474;1111;3315;3329	258;259;260;722;1548;4506;4522	258;259;260;722;1548;4506;4522	260;722;1548;4506;4522
Q9I5Q5	sp|Q9I5Q5|ANMK_PSEAE Anhydro-N-acetylmuramic acid kinase OS=Pseudomonas aeruginosa (strain ATCC 15692 / DSM 22644 / CIP 104116 / JCM 14847 / LMG 12228 / 1C / PRS 101 / PAO1) OX=208964 GN=anmK PE=1 SV=1	1	1	1	1	1	1	1	5.2	5.2	5.2	39.119	363	363	0.0025641	6.3014	5.2	152610	152610	1				793	1649	TRUE	1690	2300	2300	2300
Q9I5Q9;Q02TA4;B7V620	sp|Q9I5Q9|ARGC_PSEAE N-acetyl-gamma-glutamyl-phosphate reductase OS=Pseudomonas aeruginosa (strain ATCC 15692 / DSM 22644 / CIP 104116 / JCM 14847 / LMG 12228 / 1C / PRS 101 / PAO1) OX=208964 GN=argC PE=3 SV=1;sp|Q02TA4|ARGC_PSEAB N-acetyl-gamma-glutamyl-p	3	8	8	3	8	8	3	46.5	46.5	17.4	36.684	344	344;344;344	0	99.849	46.5	2012900	2012900	13				794	1214;1330;1727;2242;3348;3740;4023;4026	True;True;True;True;True;True;True;True	1240;1358;1773;2295;3434;3836;4125;4128	1717;1870;2425;2426;3097;3098;3099;4658;4659;5217;5607;5611;5612	1717;1870;2425;2426;3097;3098;3099;4658;4659;5217;5607;5611;5612	1717;1870;2426;3097;4659;5217;5607;5612	6	202
Q9I5U0	sp|Q9I5U0|MURU_PSEAE N-acetylmuramate alpha-1-phosphate uridylyltransferase OS=Pseudomonas aeruginosa (strain ATCC 15692 / DSM 22644 / CIP 104116 / JCM 14847 / LMG 12228 / 1C / PRS 101 / PAO1) OX=208964 GN=murU PE=3 SV=1	1	1	1	1	1	1	1	8	8	8	24.149	224	224	0	16.741	8	153860	153860	1				795	1729	TRUE	1776	2429	2429	2429
Q9I5U1	sp|Q9I5U1|AMGK_PSEAE N-acetylmuramate/N-acetylglucosamine kinase OS=Pseudomonas aeruginosa (strain ATCC 15692 / DSM 22644 / CIP 104116 / JCM 14847 / LMG 12228 / 1C / PRS 101 / PAO1) OX=208964 GN=amgK PE=3 SV=1	1	3	3	3	3	3	3	15.4	15.4	15.4	38.185	338	338	0	19.063	15.4	417160	417160	3				796	1629;3067;3256	True;True;True	1670;3151;3341	2273;4264;4536	2273;4264;4536	2273;4264;4536
Q9I5U3	sp|Q9I5U3|SURA_PSEAE Chaperone SurA OS=Pseudomonas aeruginosa (strain ATCC 15692 / DSM 22644 / CIP 104116 / JCM 14847 / LMG 12228 / 1C / PRS 101 / PAO1) OX=208964 GN=surA PE=3 SV=2	1	10	10	10	10	10	10	34.5	34.5	34.5	46.953	417	417	0	111.05	34.5	1277900	1277900	13				797	37;1920;2146;2679;3024;3099;3292;3293;3521;3941	True;True;True;True;True;True;True;True;True;True	37;1971;2199;2754;3108;3183;3378;3379;3609;4041;4042	45;2685;2982;2983;3718;4210;4316;4586;4587;4892;4893;5498;5499	45;2685;2982;2983;3718;4210;4316;4586;4587;4892;4893;5498;5499	45;2685;2983;3718;4210;4316;4586;4587;4893;5498	136	30
Q9I5U4	sp|Q9I5U4|PDXA_PSEAE 4-hydroxythreonine-4-phosphate dehydrogenase OS=Pseudomonas aeruginosa (strain ATCC 15692 / DSM 22644 / CIP 104116 / JCM 14847 / LMG 12228 / 1C / PRS 101 / PAO1) OX=208964 GN=pdxA PE=1 SV=1	1	5	5	5	5	5	5	28.4	28.4	28.4	34.923	328	328	0	43.114	28.4	423300	423300	5				798	180;738;1252;1627;1755	True;True;True;True;True	188;759;1278;1668;1802	295;1086;1766;2269;2462	295;1086;1766;2269;2462	295;1086;1766;2269;2462
Q9I5U5	sp|Q9I5U5|RSMA_PSEAE Ribosomal RNA small subunit methyltransferase A OS=Pseudomonas aeruginosa (strain ATCC 15692 / DSM 22644 / CIP 104116 / JCM 14847 / LMG 12228 / 1C / PRS 101 / PAO1) OX=208964 GN=rsmA PE=3 SV=1	1	3	3	3	3	3	3	17.5	17.5	17.5	30.058	268	268	0	18.285	17.5	326560	326560	4				799	1040;1079;2346	True;True;True	1065;1105;2401	1476;1527;1528;3241	1476;1527;1528;3241	1476;1528;3241
Q9I5W0	sp|Q9I5W0|DNAG_PSEAE DNA primase OS=Pseudomonas aeruginosa (strain ATCC 15692 / DSM 22644 / CIP 104116 / JCM 14847 / LMG 12228 / 1C / PRS 101 / PAO1) OX=208964 GN=dnaG PE=1 SV=1	1	1	1	1	1	1	1	2.3	2.3	2.3	74.175	664	664	0.0072376	5.5153	2.3	248400	248400	1				800	1107	TRUE	1133	1574	1574	1574
Q9I5Y1	sp|Q9I5Y1|ALF_PSEAE Fructose-bisphosphate aldolase OS=Pseudomonas aeruginosa (strain ATCC 15692 / DSM 22644 / CIP 104116 / JCM 14847 / LMG 12228 / 1C / PRS 101 / PAO1) OX=208964 GN=fba PE=3 SV=1	1	14	14	14	14	14	14	57.3	57.3	57.3	38.573	354	354	0	176.13	57.3	4607600	4607600	18				801	220;787;988;1165;1630;1885;2095;2865;2874;2988;3211;3475;3514;3648	True;True;True;True;True;True;True;True;True;True;True;True;True;True	230;808;1011;1192;1671;1935;2148;2948;2957;3072;3297;3563;3602;3741	360;1142;1400;1654;1655;2274;2275;2640;2918;4008;4023;4170;4485;4831;4832;4885;5066;5067	360;1142;1400;1654;1655;2274;2275;2640;2918;4008;4023;4170;4485;4831;4832;4885;5066;5067	360;1142;1400;1654;2274;2640;2918;4008;4023;4170;4485;4831;4885;5066
Q9I676	sp|Q9I676|HYDA_PSEAE D-hydantoinase/dihydropyrimidinase OS=Pseudomonas aeruginosa (strain ATCC 15692 / DSM 22644 / CIP 104116 / JCM 14847 / LMG 12228 / 1C / PRS 101 / PAO1) OX=208964 GN=dht PE=1 SV=1	1	3	3	3	3	3	3	11.3	11.3	11.3	52.211	479	479	0	39.423	11.3	391450	391450	4				802	929;1220;2340	True;True;True	952;1246;2395	1323;1725;3234;3235	1323;1725;3234;3235	1323;1725;3235
Q9I697	sp|Q9I697|GSHB_PSEAE Glutathione synthetase OS=Pseudomonas aeruginosa (strain ATCC 15692 / DSM 22644 / CIP 104116 / JCM 14847 / LMG 12228 / 1C / PRS 101 / PAO1) OX=208964 GN=gshB PE=3 SV=1	1	3	3	3	3	3	3	15.1	15.1	15.1	35.705	317	317	0	21.082	15.1	462720	462720	4				803	832;1665;4000	True;True;True	853;1706;4102	1197;2321;5579;5580	1197;2321;5579;5580	1197;2321;5580
Q9I6A8	sp|Q9I6A8|IXTPA_PSEAE dITP/XTP pyrophosphatase OS=Pseudomonas aeruginosa (strain ATCC 15692 / DSM 22644 / CIP 104116 / JCM 14847 / LMG 12228 / 1C / PRS 101 / PAO1) OX=208964 GN=PA0387 PE=3 SV=1	1	2	2	2	2	2	2	18.3	18.3	18.3	21.242	197	197	0	37.21	18.3	403370	403370	3				804	535;3205	True;True	550;3291	824;4478;4479	824;4478;4479	824;4478
Q9I6C8	sp|Q9I6C8|CALB_PSEAE Probable coniferyl aldehyde dehydrogenase OS=Pseudomonas aeruginosa (strain ATCC 15692 / DSM 22644 / CIP 104116 / JCM 14847 / LMG 12228 / 1C / PRS 101 / PAO1) OX=208964 GN=calB PE=3 SV=1	1	5	5	5	5	5	5	18.5	18.5	18.5	52.875	476	476	0	42.609	18.5	390980	390980	5				805	2405;2477;3095;3250;3270	True;True;True;True;True	2465;2539;3179;3335;3356	3336;3422;4311;4529;4556	3336;3422;4311;4529;4556	3336;3422;4311;4529;4556
Q9I6G2	sp|Q9I6G2|Y329_PSEAE UPF0339 protein PA0329 OS=Pseudomonas aeruginosa (strain ATCC 15692 / DSM 22644 / CIP 104116 / JCM 14847 / LMG 12228 / 1C / PRS 101 / PAO1) OX=208964 GN=PA0329 PE=3 SV=1	1	4	4	4	4	4	4	38.2	38.2	38.2	11.773	110	110	0	87.444	38.2	1932400	1932400	7				806	235;411;412;704	True;True;True;True	247;425;426;725	387;388;664;665;666;1036;1037	387;388;664;665;666;1036;1037	388;664;666;1037
Q9I6J0	sp|Q9I6J0|SPUE_PSEAE Spermidine-binding periplasmic protein SpuE OS=Pseudomonas aeruginosa (strain ATCC 15692 / DSM 22644 / CIP 104116 / JCM 14847 / LMG 12228 / 1C / PRS 101 / PAO1) OX=208964 GN=spuE PE=1 SV=1	1	6	6	6	6	6	6	35.1	35.1	35.1	40.069	365	365	0	109.78	35.1	2180900	2180900	7				807	6;480;825;3361;3771;3899	True;True;True;True;True;True	6;494;846;3447;3867;3999	7;8;747;1188;4675;5257;5446	7;8;747;1188;4675;5257;5446	8;747;1188;4675;5257;5446
Q9I6J2	sp|Q9I6J2|SPUC_PSEAE Putrescine--pyruvate aminotransferase OS=Pseudomonas aeruginosa (strain ATCC 15692 / DSM 22644 / CIP 104116 / JCM 14847 / LMG 12228 / 1C / PRS 101 / PAO1) OX=208964 GN=spuC PE=1 SV=1	1	10	10	10	10	10	10	38.6	38.6	38.6	50.452	456	456	0	192.48	38.6	4256700	4256700	14				808	106;208;557;607;918;1010;3446;3766;4015;4045	True;True;True;True;True;True;True;True;True;True	112;217;573;624;941;1033;3533;3862;4117;4147	161;338;855;914;915;1309;1310;1311;1425;4791;5251;5598;5599;5633	161;338;855;914;915;1309;1310;1311;1425;4791;5251;5598;5599;5633	161;338;855;914;1311;1425;4791;5251;5598;5633
Q9I6L0	sp|Q9I6L0|CYSA_PSEAE Sulfate/thiosulfate import ATP-binding protein CysA OS=Pseudomonas aeruginosa (strain ATCC 15692 / DSM 22644 / CIP 104116 / JCM 14847 / LMG 12228 / 1C / PRS 101 / PAO1) OX=208964 GN=cysA PE=3 SV=1	1	2	2	2	2	2	2	16.4	16.4	16.4	36.795	329	329	0	14.859	16.4	58134	58134	2				809	1506;3654	True;True	1544;3748	2110;5076	2110;5076	2110;5076
Q9I6M4	sp|Q9I6M4|DAVT_PSEAE 5-aminovalerate aminotransferase DavT OS=Pseudomonas aeruginosa (strain ATCC 15692 / DSM 22644 / CIP 104116 / JCM 14847 / LMG 12228 / 1C / PRS 101 / PAO1) OX=208964 GN=davT PE=1 SV=1	1	13	13	13	13	13	13	53.1	53.1	53.1	45.22	426	426	0	323.31	53.1	12998000	12998000	25				810	111;189;248;1013;1108;1375;1503;2086;2483;2484;2708;3460;3496	True;True;True;True;True;True;True;True;True;True;True;True;True	117;198;260;1036;1134;1405;1541;2139;2545;2546;2786;3548;3584	167;168;314;403;1428;1575;1934;1935;1936;1937;2106;2107;2908;3429;3430;3431;3432;3433;3778;3779;4811;4812;4813;4860;4861	167;168;314;403;1428;1575;1934;1935;1936;1937;2106;2107;2908;3429;3430;3431;3432;3433;3778;3779;4811;4812;4813;4860;4861	167;314;403;1428;1575;1937;2106;2908;3430;3433;3778;4813;4861	137	402
Q9I6M5	sp|Q9I6M5|DAVD_PSEAE Glutarate-semialdehyde dehydrogenase OS=Pseudomonas aeruginosa (strain ATCC 15692 / DSM 22644 / CIP 104116 / JCM 14847 / LMG 12228 / 1C / PRS 101 / PAO1) OX=208964 GN=davD PE=1 SV=1	1	17	17	17	17	17	17	55.5	55.5	55.5	51.622	483	483	0	323.31	55.5	10079000	10079000	22				811	1257;1500;1963;2375;2563;2564;2693;2775;2837;2975;2999;3603;3676;3839;3970;3999;4070	True;True;True;True;True;True;True;True;True;True;True;True;True;True;True;True;True	1283;1538;2015;2434;2627;2628;2771;2854;2920;3058;3083;3694;3771;3936;4071;4101;4172	1771;1772;2103;2755;2756;3297;3539;3540;3541;3751;3882;3963;4152;4183;5009;5116;5358;5533;5534;5535;5578;5665	1771;1772;2103;2755;2756;3297;3539;3540;3541;3751;3882;3963;4152;4183;5009;5116;5358;5533;5534;5535;5578;5665	1772;2103;2755;3297;3539;3541;3751;3882;3963;4152;4183;5009;5116;5358;5535;5578;5665
Q9I6V2	sp|Q9I6V2|MCPA_PSEAE Methyl-accepting chemotaxis protein McpA OS=Pseudomonas aeruginosa (strain ATCC 15692 / DSM 22644 / CIP 104116 / JCM 14847 / LMG 12228 / 1C / PRS 101 / PAO1) OX=208964 GN=mcpA PE=1 SV=1	1	2	2	2	2	2	2	7.4	7.4	7.4	42.773	390	390	0	14.52	7.4	139000	139000	2				812	1910;1932	True;True	1960;1983	2674;2701	2674;2701	2674;2701
[truncated: 20 more rows]

## Sheet: Pseudomonas EV-GOanalysis
Analysis Type:	PANTHER Overrepresentation Test (Released 20240226)
[truncated: 249 more rows]

## Sheet: S aueus EV proteins
Protein IDs	Fasta headers	Number of proteins	Peptides	Razor + unique peptides	Unique peptides	Peptides 230614kw_JCoppinger_SAurOMV_CF_S1-B1_1_15063.d	Razor + unique peptides 230614kw_JCoppinger_SAurOMV_CF_S1-B1_1_15063.d	Unique peptides 230614kw_JCoppinger_SAurOMV_CF_S1-B1_1_15063.d	Sequence coverage [%]	Unique + razor sequence coverage [%]	Unique sequence coverage [%]	Mol. weight [kDa]	Sequence length	Sequence lengths	Q-value	Score	Identification type 230614kw_JCoppinger_SAurOMV_CF_S1-B1_1_15063.d	Sequence coverage 230614kw_JCoppinger_SAurOMV_CF_S1-B1_1_15063.d [%]	Intensity	Intensity 230614kw_JCoppinger_SAurOMV_CF_S1-B1_1_15063.d	MS/MS count	Only identified by site	Reverse	Potential contaminant	id	Peptide IDs	Peptide is razor	Mod. peptide IDs	Evidence IDs	MS/MS IDs	Best MS/MS	Oxidation (M) site IDs	Oxidation (M) site positions
[truncated: 94 more rows]
